# Supplementary material for: Identification of key genes and pathways affected in epicardial adipose tissue from patients with coronary artery disease by integrated bioinformatics analysis
Source: PeerJ. 2020 Mar 25;8:e8763. doi: 10.7717/peerj.8763 (PMC7102503; doi:10.7717/peerj.8763)
Supplement: Supplemental Information 6 [file peerj-08-8763-s006.zip › annotation.txt]

#ID = transcript_cluster_id
#GB_LIST = GenBank and RefSeq Accessions from mrna_assignment column
#SPOT_ID = genomic location of the transcript cluster in the version of the genome assembly used at annotation time. Coordinates are standard 1-based (length=stop-start+1).
#seqname = chromosome number
#RANGE_GB = NCBI RefSeq for chromosome of current build
#RANGE_STRAND = strand  (+|-)
#RANGE_START = start  (integer). Coordinates are standard 1-based (length=stop-start+1).
#RANGE_STOP = stop  (integer). Coordinates are standard 1-based (length=stop-start+1).
#total_probes = Total number of probes contained by this transcript cluster.
#gene_assignment = Gene information for each assigned mRNA for mRNAs that corresponds to known genes (multipart).
#mrna_assignment = Description of the public mRNAs that should be detected by the sets within this transcript cluster based on sequence alignment (multipart).
#category = Array design category of the transcript cluster
ID	GB_LIST	SPOT_ID	seqname	RANGE_GB	RANGE_STRAND	RANGE_START	RANGE_STOP	total_probes	gene_assignment	mrna_assignment	category
7896736		chr1:53049-54936	chr1	NC_000001.10	+	53049	54936	7	---	NONHSAT060105 // NONCODE // Non-coding transcript identified by NONCODE // chr1 // 100 // 100 // 7 // 7 // 0	main
7896738		chr1:63015-63887	chr1	NC_000001.10	+	63015	63887	31	ENST00000328113 // OR4G2P // olfactory receptor, family 4, subfamily G, member 2 pseudogene // --- // --- /// ENST00000492842 // OR4G11P // olfactory receptor, family 4, subfamily G, member 11 pseudogene // --- // --- /// ENST00000588632 // OR4G1P // olfactory receptor, family 4, subfamily G, member 1 pseudogene // --- // ---	ENST00000328113 // ENSEMBL // havana:known chromosome:GRCh38:15:101926805:101927707:-1 gene:ENSG00000183909 gene_biotype:unprocessed_pseudogene transcript_biotype:unprocessed_pseudogene // chr1 // 100 // 100 // 31 // 31 // 0 /// ENST00000492842 // ENSEMBL // havana:known chromosome:GRCh38:1:62948:63887:1 gene:ENSG00000240361 gene_biotype:unprocessed_pseudogene transcript_biotype:unprocessed_pseudogene // chr1 // 100 // 100 // 31 // 31 // 0 /// ENST00000588632 // ENSEMBL // havana:known chromosome:GRCh38:19:104535:105471:1 gene:ENSG00000267310 gene_biotype:unprocessed_pseudogene transcript_biotype:unprocessed_pseudogene // chr1 // 100 // 100 // 31 // 31 // 0 /// NONHSAT000016 // NONCODE // Non-coding transcript identified by NONCODE: Linc // chr1 // 100 // 100 // 31 // 31 // 0 /// NONHSAT051704 // NONCODE // Non-coding transcript identified by NONCODE: Linc // chr1 // 100 // 100 // 31 // 31 // 0 /// NONHSAT060106 // NONCODE // Non-coding transcript identified by NONCODE: Linc // chr1 // 100 // 100 // 31 // 31 // 0	main
7896740	NM_001004195,NM_001005240,NM_001005484,BC136848,BC136867,BC136907,BC136908	chr1:69091-70008	chr1	NC_000001.10	+	69091	70008	24	NM_001004195 // OR4F4 // olfactory receptor, family 4, subfamily F, member 4 // 15q26.3 // 26682 /// NM_001005240 // OR4F17 // olfactory receptor, family 4, subfamily F, member 17 // 19p13.3 // 81099 /// NM_001005484 // OR4F5 // olfactory receptor, family 4, subfamily F, member 5 // 1p36.33 // 79501 /// ENST00000318050 // OR4F17 // olfactory receptor, family 4, subfamily F, member 17 // 19p13.3 // 81099 /// ENST00000326183 // OR4F4 // olfactory receptor, family 4, subfamily F, member 4 // 15q26.3 // 26682 /// ENST00000335137 // OR4F5 // olfactory receptor, family 4, subfamily F, member 5 // 1p36.33 // 79501 /// ENST00000585993 // OR4F17 // olfactory receptor, family 4, subfamily F, member 17 // 19p13.3 // 81099 /// BC136848 // OR4F17 // olfactory receptor, family 4, subfamily F, member 17 // 19p13.3 // 81099 /// BC136867 // OR4F17 // olfactory receptor, family 4, subfamily F, member 17 // 19p13.3 // 81099 /// BC136907 // OR4F4 // olfactory receptor, family 4, subfamily F, member 4 // 15q26.3 // 26682 /// BC136908 // OR4F4 // olfactory receptor, family 4, subfamily F, member 4 // 15q26.3 // 26682	NM_001004195 // RefSeq // Homo sapiens olfactory receptor, family 4, subfamily F, member 4 (OR4F4), mRNA. // chr1 // 100 // 100 // 24 // 24 // 0 /// NM_001005240 // RefSeq // Homo sapiens olfactory receptor, family 4, subfamily F, member 17 (OR4F17), mRNA. // chr1 // 100 // 100 // 24 // 24 // 0 /// NM_001005484 // RefSeq // Homo sapiens olfactory receptor, family 4, subfamily F, member 5 (OR4F5), mRNA. // chr1 // 100 // 100 // 24 // 24 // 0 /// ENST00000318050 // ENSEMBL // ensembl:known chromosome:GRCh38:19:110643:111696:1 gene:ENSG00000176695 gene_biotype:protein_coding transcript_biotype:protein_coding // chr1 // 100 // 100 // 24 // 24 // 0 /// ENST00000326183 // ENSEMBL // ensembl_havana_transcript:known chromosome:GRCh38:15:101922042:101923095:-1 gene:ENSG00000177693 gene_biotype:protein_coding transcript_biotype:protein_coding // chr1 // 100 // 100 // 24 // 24 // 0 /// ENST00000335137 // ENSEMBL // ensembl_havana_transcript:known chromosome:GRCh38:1:69091:70008:1 gene:ENSG00000186092 gene_biotype:protein_coding transcript_biotype:protein_coding // chr1 // 100 // 100 // 24 // 24 // 0 /// ENST00000585993 // ENSEMBL // havana:known chromosome:GRCh38:19:107461:111696:1 gene:ENSG00000176695 gene_biotype:protein_coding transcript_biotype:protein_coding // chr1 // 100 // 100 // 24 // 24 // 0 /// BC136848 // GenBank // Homo sapiens olfactory receptor, family 4, subfamily F, member 17, mRNA (cDNA clone MGC:168462 IMAGE:9020839), complete cds. // chr1 // 100 // 100 // 24 // 24 // 0 /// BC136867 // GenBank // Homo sapiens olfactory receptor, family 4, subfamily F, member 17, mRNA (cDNA clone MGC:168481 IMAGE:9020858), complete cds. // chr1 // 100 // 100 // 24 // 24 // 0 /// BC136907 // GenBank // Homo sapiens olfactory receptor, family 4, subfamily F, member 4, mRNA (cDNA clone MGC:168521 IMAGE:9020898), complete cds. // chr1 // 100 // 100 // 24 // 24 // 0 /// BC136908 // GenBank // Homo sapiens olfactory receptor, family 4, subfamily F, member 4, mRNA (cDNA clone MGC:168522 IMAGE:9020899), complete cds. // chr1 // 100 // 100 // 24 // 24 // 0 /// ENST00000618231 // ENSEMBL // havana:known chromosome:GRCh38:19:110613:111417:1 gene:ENSG00000176695 gene_biotype:protein_coding transcript_biotype:retained_intron // chr1 // 100 // 88 // 21 // 21 // 0	main
7896742	NR_024437,XM_006711854,XM_006726377,XR_430662,AK298283,AL137655,BC032332,BC118988,BC122537,BC131690,NM_207366,AK301928,BC071667	chr1:334129-334296	chr1	NC_000001.10	+	334129	334296	6	NR_024437 // LOC728323 // uncharacterized LOC728323 // 2q37.3 // 728323 /// XM_006711854 // LOC101060626 // F-box only protein 25-like // --- // 101060626 /// XM_006726377 // LOC101060626 // F-box only protein 25-like // --- // 101060626 /// XR_430662 // LOC101927097 // uncharacterized LOC101927097 // --- // 101927097 /// ENST00000279067 // LINC00266-1 // long intergenic non-protein coding RNA 266-1 // 20q13.33 // 140849 /// ENST00000431812 // LOC101928706 // uncharacterized LOC101928706 // --- // 101928706 /// ENST00000431812 // LOC101929823 // uncharacterized LOC101929823 // --- // 101929823 /// ENST00000433444 // LOC728323 // uncharacterized LOC728323 // 2q37.3 // 728323 /// ENST00000436899 // LINC00266-3 // long intergenic non-protein coding RNA 266-3 // --- // --- /// ENST00000445252 // LINC00266-1 // long intergenic non-protein coding RNA 266-1 // 20q13.33 // 140849 /// ENST00000455207 // LOC101928706 // uncharacterized LOC101928706 // --- // 101928706 /// ENST00000455207 // LOC101929823 // uncharacterized LOC101929823 // --- // 101929823 /// ENST00000455464 // LOC101928706 // uncharacterized LOC101928706 // --- // 101928706 /// ENST00000455464 // LOC101929823 // uncharacterized LOC101929823 // --- // 101929823 /// ENST00000456398 // LOC728323 // uncharacterized LOC728323 // 2q37.3 // 728323 /// ENST00000601814 // LOC101928706 // uncharacterized LOC101928706 // --- // 101928706 /// ENST00000601814 // LOC101929823 // uncharacterized LOC101929823 // --- // 101929823 /// AK298283 // LOC728323 // uncharacterized LOC728323 // 2q37.3 // 728323 /// AL137655 // LOC100134822 // uncharacterized LOC100134822 // --- // 100134822 /// BC032332 // PCMTD2 // protein-L-isoaspartate (D-aspartate) O-methyltransferase domain containing 2 // 20q13.33 // 55251 /// BC118988 // LINC00266-1 // long intergenic non-protein coding RNA 266-1 // 20q13.33 // 140849 /// BC122537 // LINC00266-1 // long intergenic non-protein coding RNA 266-1 // 20q13.33 // 140849 /// BC131690 // LOC728323 // uncharacterized LOC728323 // 2q37.3 // 728323 /// NM_207366 // SEPT14 // septin 14 // 7p11.2 // 346288 /// ENST00000388975 // SEPT14 // septin 14 // 7p11.2 // 346288 /// ENST00000427373 // LINC00266-4P // long intergenic non-protein coding RNA 266-4, pseudogene // --- // --- /// ENST00000431796 // LOC728323 // uncharacterized LOC728323 // 2q37.3 // 728323 /// ENST00000509776 // LINC00266-2P // long intergenic non-protein coding RNA 266-2, pseudogene // --- // --- /// ENST00000570230 // LOC101929008 // uncharacterized LOC101929008 // --- // 101929008 /// ENST00000570230 // LOC101929038 // uncharacterized LOC101929038 // --- // 101929038 /// ENST00000570230 // LOC101930130 // uncharacterized LOC101930130 // --- // 101930130 /// ENST00000570230 // LOC101930567 // uncharacterized LOC101930567 // --- // 101930567 /// AK301928 // SEPT14 // septin 14 // 7p11.2 // 346288	NR_024437 // RefSeq // Homo sapiens uncharacterized LOC728323 (LOC728323), long non-coding RNA. // chr1 // 100 // 100 // 6 // 6 // 0 /// XM_006711854 // RefSeq // PREDICTED: Homo sapiens F-box only protein 25-like (LOC101060626), partial mRNA. // chr1 // 100 // 100 // 6 // 6 // 0 /// XM_006726377 // RefSeq // PREDICTED: Homo sapiens F-box only protein 25-like (LOC101060626), partial mRNA. // chr1 // 100 // 100 // 6 // 6 // 0 /// XR_430662 // RefSeq // PREDICTED: Homo sapiens uncharacterized LOC101927097 (LOC101927097), misc_RNA. // chr1 // 100 // 100 // 6 // 6 // 0 /// ENST00000279067 // ENSEMBL // ensembl_havana_transcript:known chromosome:GRCh38:20:64290385:64303559:1 gene:ENSG00000149656 gene_biotype:processed_transcript transcript_biotype:processed_transcript // chr1 // 100 // 100 // 6 // 6 // 0 /// ENST00000431812 // ENSEMBL // havana:known chromosome:GRCh38:1:485066:489553:-1 gene:ENSG00000237094 gene_biotype:lincRNA transcript_biotype:lincRNA // chr1 // 83 // 100 // 5 // 6 // 0 /// ENST00000433444 // ENSEMBL // havana:putative chromosome:GRCh38:2:242122293:242138888:1 gene:ENSG00000220804 gene_biotype:transcribed_unprocessed_pseudogene transcript_biotype:processed_transcript // chr1 // 100 // 100 // 6 // 6 // 0 /// ENST00000436899 // ENSEMBL // havana:known chromosome:GRCh38:6:131910:144885:-1 gene:ENSG00000170590 gene_biotype:lincRNA transcript_biotype:lincRNA // chr1 // 100 // 100 // 6 // 6 // 0 /// ENST00000445252 // ENSEMBL // havana:known chromosome:GRCh38:20:64294897:64311371:1 gene:ENSG00000149656 gene_biotype:processed_transcript transcript_biotype:processed_transcript // chr1 // 100 // 100 // 6 // 6 // 0 /// ENST00000455207 // ENSEMBL // havana:known chromosome:GRCh38:1:373182:485208:-1 gene:ENSG00000237094 gene_biotype:lincRNA transcript_biotype:lincRNA // chr1 // 100 // 100 // 6 // 6 // 0 /// ENST00000455464 // ENSEMBL // havana:known chromosome:GRCh38:1:476531:497259:-1 gene:ENSG00000237094 gene_biotype:lincRNA transcript_biotype:lincRNA // chr1 // 100 // 100 // 6 // 6 // 0 /// ENST00000456398 // ENSEMBL // havana:known chromosome:GRCh38:2:242088633:242140638:1 gene:ENSG00000220804 gene_biotype:transcribed_unprocessed_pseudogene transcript_biotype:processed_transcript // chr1 // 100 // 100 // 6 // 6 // 0 /// ENST00000601814 // ENSEMBL // havana:known chromosome:GRCh38:1:484832:495476:-1 gene:ENSG00000237094 gene_biotype:lincRNA transcript_biotype:lincRNA // chr1 // 100 // 100 // 6 // 6 // 0 /// AK298283 // GenBank // Homo sapiens cDNA FLJ60027 complete cds, moderately similar to F-box only protein 25. // chr1 // 100 // 100 // 6 // 6 // 0 /// AL137655 // GenBank // Homo sapiens mRNA; cDNA DKFZp434B2016 (from clone DKFZp434B2016). // chr1 // 100 // 100 // 6 // 6 // 0 /// BC032332 // GenBank // Homo sapiens protein-L-isoaspartate (D-aspartate) O-methyltransferase domain containing 2, mRNA (cDNA clone MGC:40288 IMAGE:5169056), complete cds. // chr1 // 100 // 100 // 6 // 6 // 0 /// BC118988 // GenBank // Homo sapiens chromosome 20 open reading frame 69, mRNA (cDNA clone MGC:141807 IMAGE:40035995), complete cds. // chr1 // 100 // 100 // 6 // 6 // 0 /// BC122537 // GenBank // Homo sapiens chromosome 20 open reading frame 69, mRNA (cDNA clone MGC:141808 IMAGE:40035996), complete cds. // chr1 // 100 // 100 // 6 // 6 // 0 /// BC131690 // GenBank // Homo sapiens similar to bA476I15.3 (novel protein similar to septin), mRNA (cDNA clone IMAGE:40119684), partial cds. // chr1 // 100 // 100 // 6 // 6 // 0 /// NM_207366 // RefSeq // Homo sapiens septin 14 (SEPT14), mRNA. // chr1 // 50 // 100 // 3 // 6 // 0 /// ENST00000388975 // ENSEMBL // ensembl_havana_transcript:known chromosome:GRCh38:7:55793544:55862789:-1 gene:ENSG00000154997 gene_biotype:protein_coding transcript_biotype:protein_coding // chr1 // 50 // 100 // 3 // 6 // 0 /// ENST00000427373 // ENSEMBL // havana:known chromosome:GRCh38:Y:25378300:25394719:-1 gene:ENSG00000228786 gene_biotype:lincRNA transcript_biotype:lincRNA // chr1 // 67 // 100 // 4 // 6 // 0 /// ENST00000431796 // ENSEMBL // havana:known chromosome:GRCh38:2:242088693:242122405:1 gene:ENSG00000220804 gene_biotype:transcribed_unprocessed_pseudogene transcript_biotype:processed_transcript // chr1 // 60 // 83 // 3 // 5 // 0 /// ENST00000509776 // ENSEMBL // havana:known chromosome:GRCh38:Y:24278681:24291346:1 gene:ENSG00000248792 gene_biotype:unprocessed_pseudogene transcript_biotype:unprocessed_pseudogene // chr1 // 67 // 100 // 4 // 6 // 0 /// ENST00000570230 // ENSEMBL // havana:known chromosome:GRCh38:16:90157932:90178344:1 gene:ENSG00000260528 gene_biotype:processed_transcript transcript_biotype:processed_transcript // chr1 // 67 // 100 // 4 // 6 // 0 /// AK301928 // GenBank // Homo sapiens cDNA FLJ59065 complete cds, moderately similar to Septin-10. // chr1 // 50 // 100 // 3 // 6 // 0 /// ENST00000413839 // ENSEMBL // havana:known chromosome:GRCh38:7:45816557:45821064:1 gene:ENSG00000226838 gene_biotype:unprocessed_pseudogene transcript_biotype:unprocessed_pseudogene // chr1 // 83 // 100 // 5 // 6 // 0 /// ENST00000414688 // ENSEMBL // havana:known chromosome:GRCh38:1:711342:720200:-1 gene:ENSG00000230021 gene_biotype:lincRNA transcript_biotype:lincRNA // chr1 // 100 // 100 // 6 // 6 // 0 /// ENST00000419394 // ENSEMBL // havana:known chromosome:GRCh38:1:703685:720194:-1 gene:ENSG00000230021 gene_biotype:lincRNA transcript_biotype:lincRNA // chr1 // 100 // 100 // 6 // 6 // 0 /// ENST00000420830 // ENSEMBL // havana:known chromosome:GRCh38:1:243031272:243047869:-1 gene:ENSG00000231512 gene_biotype:lincRNA transcript_biotype:lincRNA // chr1 // 83 // 100 // 5 // 6 // 0 /// ENST00000428915 // ENSEMBL // havana:known chromosome:GRCh38:10:38453181:38466176:1 gene:ENSG00000203496 gene_biotype:lincRNA transcript_biotype:lincRNA // chr1 // 100 // 100 // 6 // 6 // 0 /// ENST00000439401 // ENSEMBL // havana:known chromosome:GRCh38:3:198228194:198228376:1 gene:ENSG00000226008 gene_biotype:unprocessed_pseudogene transcript_biotype:unprocessed_pseudogene // chr1 // 100 // 100 // 6 // 6 // 0 /// ENST00000440200 // ENSEMBL // havana:known chromosome:GRCh38:1:601436:720200:-1 gene:ENSG00000230021 gene_biotype:lincRNA transcript_biotype:lincRNA // chr1 // 100 // 100 // 6 // 6 // 0 /// ENST00000441245 // ENSEMBL // havana:known chromosome:GRCh38:1:701936:720150:-1 gene:ENSG00000230021 gene_biotype:lincRNA transcript_biotype:lincRNA // chr1 // 100 // 67 // 4 // 4 // 0 /// ENST00000445840 // ENSEMBL // havana:known chromosome:GRCh38:1:485032:485211:-1 gene:ENSG00000224813 gene_biotype:transcribed_unprocessed_pseudogene transcript_biotype:transcribed_unprocessed_pseudogene // chr1 // 100 // 100 // 6 // 6 // 0 /// ENST00000447954 // ENSEMBL // havana:known chromosome:GRCh38:1:720058:724550:-1 gene:ENSG00000230021 gene_biotype:lincRNA transcript_biotype:lincRNA // chr1 // 83 // 100 // 5 // 6 // 0 /// ENST00000450226 // ENSEMBL // havana:known chromosome:GRCh38:1:243038914:243047875:-1 gene:ENSG00000231512 gene_biotype:lincRNA transcript_biotype:lincRNA // chr1 // 83 // 100 // 5 // 6 // 0 /// ENST00000453405 // ENSEMBL // havana:known chromosome:GRCh38:2:242122287:242122469:1 gene:ENSG00000244528 gene_biotype:processed_pseudogene transcript_biotype:processed_pseudogene // chr1 // 100 // 100 // 6 // 6 // 0 /// ENST00000477740 // ENSEMBL // havana:known chromosome:GRCh38:1:92230:129217:-1 gene:ENSG00000238009 gene_biotype:lincRNA transcript_biotype:lincRNA // chr1 // 83 // 100 // 5 // 6 // 0 /// ENST00000508026 // ENSEMBL // havana:known chromosome:GRCh38:8:200385:200562:-1 gene:ENSG00000255464 gene_biotype:processed_pseudogene transcript_biotype:processed_pseudogene // chr1 // 100 // 100 // 6 // 6 // 0 /// ENST00000509192 // ENSEMBL // havana:known chromosome:GRCh38:5:181329241:181342213:1 gene:ENSG00000250765 gene_biotype:lincRNA transcript_biotype:lincRNA // chr1 // 100 // 100 // 6 // 6 // 0 /// ENST00000513445 // ENSEMBL // havana:known chromosome:GRCh38:4:118640673:118640858:1 gene:ENSG00000251155 gene_biotype:processed_pseudogene transcript_biotype:processed_pseudogene // chr1 // 83 // 100 // 5 // 6 // 0 /// ENST00000523795 // ENSEMBL // havana:known chromosome:GRCh38:8:192091:200563:-1 gene:ENSG00000250210 gene_biotype:protein_coding transcript_biotype:protein_coding // chr1 // 100 // 100 // 6 // 6 // 0 /// ENST00000529266 // ENSEMBL // havana:known chromosome:GRCh38:11:121279:125784:-1 gene:ENSG00000254468 gene_biotype:lincRNA transcript_biotype:lincRNA // chr1 // 100 // 100 // 6 // 6 // 0 /// ENST00000587432 // ENSEMBL // havana:known chromosome:GRCh38:19:191212:195696:-1 gene:ENSG00000267237 gene_biotype:transcribed_unprocessed_pseudogene transcript_biotype:processed_transcript // chr1 // 83 // 100 // 5 // 6 // 0 /// ENST00000610542 // ENSEMBL // ensembl:known chromosome:GRCh38:1:120725:133723:-1 gene:ENSG00000238009 gene_biotype:lincRNA transcript_biotype:lincRNA // chr1 // 83 // 100 // 5 // 6 // 0 /// ENST00000612088 // ENSEMBL // ensembl:known chromosome:GRCh38:10:38453181:38466176:1 gene:ENSG00000203496 gene_biotype:lincRNA transcript_biotype:lincRNA // chr1 // 100 // 100 // 6 // 6 // 0 /// ENST00000612214 // ENSEMBL // havana:known chromosome:GRCh38:19:186371:191429:-1 gene:ENSG00000267237 gene_biotype:transcribed_unprocessed_pseudogene transcript_biotype:processed_transcript // chr1 // 100 // 100 // 6 // 6 // 0 /// ENST00000613471 // ENSEMBL // ensembl:known chromosome:GRCh38:1:476738:489710:-1 gene:ENSG00000237094 gene_biotype:lincRNA transcript_biotype:lincRNA // chr1 // 100 // 100 // 6 // 6 // 0 /// ENST00000615295 // ENSEMBL // ensembl:known chromosome:GRCh38:5:181329241:181342213:1 gene:ENSG00000250765 gene_biotype:lincRNA transcript_biotype:lincRNA // chr1 // 100 // 100 // 6 // 6 // 0 /// ENST00000616585 // ENSEMBL // ensembl:known chromosome:GRCh38:1:711715:724707:-1 gene:ENSG00000230021 gene_biotype:lincRNA transcript_biotype:lincRNA // chr1 // 100 // 100 // 6 // 6 // 0 /// ENST00000618096 // ENSEMBL // havana:known chromosome:GRCh38:19:191178:191354:-1 gene:ENSG00000267237 gene_biotype:transcribed_unprocessed_pseudogene transcript_biotype:transcribed_unprocessed_pseudogene // chr1 // 100 // 100 // 6 // 6 // 0 /// ENST00000618222 // ENSEMBL // ensembl:known chromosome:GRCh38:6:131910:144885:-1 gene:ENSG00000170590 gene_biotype:lincRNA transcript_biotype:lincRNA // chr1 // 100 // 100 // 6 // 6 // 0 /// ENST00000622435 // ENSEMBL // havana:known chromosome:GRCh38:2:242088684:242159382:1 gene:ENSG00000220804 gene_biotype:transcribed_unprocessed_pseudogene transcript_biotype:processed_transcript // chr1 // 100 // 100 // 6 // 6 // 0 /// ENST00000622626 // ENSEMBL // ensembl:known chromosome:GRCh38:11:112967:125927:-1 gene:ENSG00000254468 gene_biotype:lincRNA transcript_biotype:lincRNA // chr1 // 100 // 100 // 6 // 6 // 0 /// GENSCAN00000007486 // ENSEMBL // cdna:genscan chromosome:GRCh38:2:242089132:242175655:1 transcript_biotype:protein_coding // chr1 // 100 // 100 // 6 // 6 // 0 /// GENSCAN00000023775 // ENSEMBL // cdna:genscan chromosome:GRCh38:7:45812479:45856081:1 transcript_biotype:protein_coding // chr1 // 100 // 100 // 6 // 6 // 0 /// GENSCAN00000045845 // ENSEMBL // cdna:genscan chromosome:GRCh38:8:166086:213433:-1 transcript_biotype:protein_coding // chr1 // 100 // 100 // 6 // 6 // 0 /// BC071667 // GenBank HTC // Homo sapiens cDNA clone IMAGE:4384656, **** WARNING: chimeric clone ****. // chr1 // 100 // 100 // 6 // 6 // 0 /// NONHSAT000053 // NONCODE // Non-coding transcript identified by NONCODE: Sense No Exonic // chr1 // 100 // 100 // 6 // 6 // 0 /// NONHSAT000055 // NONCODE // Non-coding transcript identified by NONCODE: Sense No Exonic // chr1 // 100 // 100 // 6 // 6 // 0 /// NONHSAT000063 // NONCODE // Non-coding transcript identified by NONCODE: Sense No Exonic // chr1 // 83 // 100 // 5 // 6 // 0 /// NONHSAT000064 // NONCODE // Non-coding transcript identified by NONCODE // chr1 // 100 // 100 // 6 // 6 // 0 /// NONHSAT000065 // NONCODE // Non-coding transcript identified by NONCODE: Sense No Exonic // chr1 // 100 // 100 // 6 // 6 // 0 /// NONHSAT000086 // NONCODE // Non-coding transcript identified by NONCODE: Sense No Exonic // chr1 // 100 // 100 // 6 // 6 // 0 /// NONHSAT000097 // NONCODE // Non-coding transcript identified by NONCODE: Sense No Exonic // chr1 // 100 // 67 // 4 // 4 // 0 /// NONHSAT000098 // NONCODE // Non-coding transcript identified by NONCODE: Sense No Exonic // chr1 // 83 // 100 // 5 // 6 // 0 /// NONHSAT010578 // NONCODE // Non-coding transcript identified by NONCODE: Linc // chr1 // 83 // 100 // 5 // 6 // 0 /// NONHSAT012829 // NONCODE // Non-coding transcript identified by NONCODE: Linc // chr1 // 100 // 100 // 6 // 6 // 0 /// NONHSAT017180 // NONCODE // Non-coding transcript identified by NONCODE: Linc // chr1 // 100 // 100 // 6 // 6 // 0 /// NONHSAT060112 // NONCODE // Non-coding transcript identified by NONCODE: Linc // chr1 // 100 // 100 // 6 // 6 // 0 /// NONHSAT078034 // NONCODE // Non-coding transcript identified by NONCODE: Linc // chr1 // 100 // 100 // 6 // 6 // 0 /// NONHSAT078035 // NONCODE // Non-coding transcript identified by NONCODE: Linc // chr1 // 100 // 100 // 6 // 6 // 0 /// NONHSAT078039 // NONCODE // Non-coding transcript identified by NONCODE // chr1 // 100 // 100 // 6 // 6 // 0 /// NONHSAT078040 // NONCODE // Non-coding transcript identified by NONCODE: Linc // chr1 // 100 // 100 // 6 // 6 // 0 /// NONHSAT078041 // NONCODE // Non-coding transcript identified by NONCODE: Linc // chr1 // 100 // 100 // 6 // 6 // 0 /// NONHSAT081035 // NONCODE // Non-coding transcript identified by NONCODE: Linc // chr1 // 100 // 100 // 6 // 6 // 0 /// NONHSAT081036 // NONCODE // Non-coding transcript identified by NONCODE: Linc // chr1 // 100 // 100 // 6 // 6 // 0 /// NONHSAT094494 // NONCODE // Non-coding transcript identified by NONCODE: Linc // chr1 // 100 // 100 // 6 // 6 // 0 /// NONHSAT094497 // NONCODE // Non-coding transcript identified by NONCODE // chr1 // 100 // 100 // 6 // 6 // 0 /// NONHSAT098010 // NONCODE // Non-coding transcript identified by NONCODE // chr1 // 83 // 100 // 5 // 6 // 0 /// NONHSAT105956 // NONCODE // Non-coding transcript identified by NONCODE: Linc // chr1 // 100 // 100 // 6 // 6 // 0 /// NONHSAT105968 // NONCODE // Non-coding transcript identified by NONCODE: Linc // chr1 // 100 // 100 // 6 // 6 // 0 /// NONHSAT120472 // NONCODE // Non-coding transcript identified by NONCODE: Linc // chr1 // 83 // 100 // 5 // 6 // 0 /// NONHSAT124571 // NONCODE // Non-coding transcript identified by NONCODE // chr1 // 100 // 100 // 6 // 6 // 0 /// TCONS_l2_00001800-XLOC_l2_001331 // Broad TUCP // linc-TP53BP2-4 chr1:-:224133091-224222680 // chr1 // 100 // 100 // 6 // 6 // 0 /// TCONS_l2_00001926-XLOC_l2_000004 // Broad TUCP // linc-OR4F16-1 chr1:+:329783-334271 // chr1 // 83 // 100 // 5 // 6 // 0 /// TCONS_l2_00001927-XLOC_l2_000004 // Broad TUCP // linc-OR4F16-1 chr1:+:334139-342806 // chr1 // 100 // 100 // 6 // 6 // 0 /// TCONS_l2_00002370-XLOC_l2_000720 // Broad TUCP // linc-ZNF692-5 chr1:-:92229-129217 // chr1 // 83 // 100 // 5 // 6 // 0 /// TCONS_l2_00002386-XLOC_l2_000726 // Broad TUCP // linc-OR4F29-1 chr1:-:637315-655530 // chr1 // 100 // 67 // 4 // 4 // 0 /// TCONS_l2_00002387-XLOC_l2_000726 // Broad TUCP // linc-OR4F29-1 chr1:-:639064-655574 // chr1 // 100 // 100 // 6 // 6 // 0 /// TCONS_l2_00002388-XLOC_l2_000726 // Broad TUCP // linc-OR4F29-1 chr1:-:646721-655580 // chr1 // 100 // 100 // 6 // 6 // 0 /// TCONS_l2_00002389-XLOC_l2_000726 // Broad TUCP // linc-OR4F29-1 chr1:-:655437-659930 // chr1 // 83 // 100 // 5 // 6 // 0 /// TCONS_l2_00002812-XLOC_l2_001398 // Broad TUCP // linc-PLD5-4 chr1:-:243194573-243211171 // chr1 // 83 // 100 // 5 // 6 // 0 /// TCONS_l2_00003949-XLOC_l2_001561 // Broad TUCP // linc-BMS1-9 chr10:+:38742108-38755311 // chr1 // 100 // 100 // 6 // 6 // 0 /// TCONS_l2_00003950-XLOC_l2_001561 // Broad TUCP // linc-BMS1-9 chr10:+:38742265-38764837 // chr1 // 100 // 100 // 6 // 6 // 0 /// TCONS_l2_00014349-XLOC_l2_007835 // Broad TUCP // linc-ORC6-14 chr2:+:243030831-243101574 // chr1 // 100 // 100 // 6 // 6 // 0 /// TCONS_l2_00014350-XLOC_l2_007835 // Broad TUCP // linc-ORC6-14 chr2:+:243030855-243102147 // chr1 // 100 // 100 // 6 // 6 // 0 /// TCONS_l2_00014351-XLOC_l2_007835 // Broad TUCP // linc-ORC6-14 chr2:+:243030868-243101569 // chr1 // 100 // 100 // 6 // 6 // 0 /// TCONS_l2_00014352-XLOC_l2_007835 // Broad TUCP // linc-ORC6-14 chr2:+:243030886-243064759 // chr1 // 100 // 100 // 6 // 6 // 0 /// TCONS_l2_00014354-XLOC_l2_007835 // Broad TUCP // linc-ORC6-14 chr2:+:243030931-243067562 // chr1 // 100 // 100 // 6 // 6 // 0 /// TCONS_l2_00014355-XLOC_l2_007835 // Broad TUCP // linc-ORC6-14 chr2:+:243030941-243102157 // chr1 // 100 // 100 // 6 // 6 // 0 /// TCONS_l2_00014357-XLOC_l2_007835 // Broad TUCP // linc-ORC6-14 chr2:+:243037045-243101538 // chr1 // 100 // 100 // 6 // 6 // 0 /// TCONS_l2_00014358-XLOC_l2_007835 // Broad TUCP // linc-ORC6-14 chr2:+:243058329-243064628 // chr1 // 100 // 100 // 6 // 6 // 0 /// TCONS_l2_00015637-XLOC_l2_007835 // Broad TUCP // linc-ORC6-14 chr2:+:243030783-243082789 // chr1 // 100 // 100 // 6 // 6 // 0 /// TCONS_l2_00015638-XLOC_l2_007835 // Broad TUCP // linc-ORC6-14 chr2:+:243030843-243065243 // chr1 // 100 // 100 // 6 // 6 // 0 /// TCONS_l2_00015639-XLOC_l2_007835 // Broad TUCP // linc-ORC6-14 chr2:+:243030843-243102469 // chr1 // 100 // 100 // 6 // 6 // 0 /// TCONS_l2_00015640-XLOC_l2_007835 // Broad TUCP // linc-ORC6-14 chr2:+:243030843-243102469 // chr1 // 100 // 100 // 6 // 6 // 0 /// TCONS_l2_00015641-XLOC_l2_007835 // Broad TUCP // linc-ORC6-14 chr2:+:243030843-243102469 // chr1 // 100 // 100 // 6 // 6 // 0 /// TCONS_l2_00015643-XLOC_l2_007835 // Broad TUCP // linc-ORC6-14 chr2:+:243064443-243081039 // chr1 // 100 // 100 // 6 // 6 // 0 /// TCONS_l2_00016828-XLOC_l2_008724 // Broad TUCP // linc-HNF1B-4 chr20:+:62921737-62934707 // chr1 // 100 // 100 // 6 // 6 // 0 /// TCONS_l2_00020055-XLOC_l2_010084 // Broad TUCP // linc-MCMBP-2 chr3:+:197937115-197955676 // chr1 // 100 // 100 // 6 // 6 // 0 /// TCONS_l2_00025304-XLOC_l2_012836 // Broad TUCP // linc-PDCD2-1 chr6:-:131909-144885 // chr1 // 100 // 100 // 6 // 6 // 0 /// TCONS_l2_00025849-XLOC_l2_013383 // Broad TUCP // linc-IGFBP1-1 chr7:+:45831387-45863181 // chr1 // 100 // 100 // 6 // 6 // 0 /// TCONS_l2_00025850-XLOC_l2_013383 // Broad TUCP // linc-IGFBP1-1 chr7:+:45836951-45863174 // chr1 // 100 // 100 // 6 // 6 // 0 /// ENST00000437691 // ENSEMBL // havana:known chromosome:GRCh38:1:243047737:243052252:-1 gene:ENSG00000231512 gene_biotype:lincRNA transcript_biotype:lincRNA // chr1 // 67 // 100 // 4 // 6 // 0 /// ENST00000447236 // ENSEMBL // havana:known chromosome:GRCh38:7:56360362:56360541:-1 gene:ENSG00000231299 gene_biotype:unprocessed_pseudogene transcript_biotype:unprocessed_pseudogene // chr1 // 50 // 100 // 3 // 6 // 0 /// ENST00000453576 // ENSEMBL // havana:known chromosome:GRCh38:1:129081:133566:-1 gene:ENSG00000238009 gene_biotype:lincRNA transcript_biotype:lincRNA // chr1 // 67 // 100 // 4 // 6 // 0 /// ENST00000611754 // ENSEMBL // ensembl:known chromosome:GRCh38:Y:25378671:25391610:-1 gene:ENSG00000228786 gene_biotype:lincRNA transcript_biotype:lincRNA // chr1 // 67 // 100 // 4 // 6 // 0 /// ENST00000617978 // ENSEMBL // havana:known chromosome:GRCh38:1:227980051:227980227:1 gene:ENSG00000274886 gene_biotype:unprocessed_pseudogene transcript_biotype:unprocessed_pseudogene // chr1 // 67 // 100 // 4 // 6 // 0 /// ENST00000621799 // ENSEMBL // ensembl:known chromosome:GRCh38:16:90173217:90186204:1 gene:ENSG00000260528 gene_biotype:processed_transcript transcript_biotype:processed_transcript // chr1 // 67 // 100 // 4 // 6 // 0 /// NONHSAT000022 // NONCODE // Non-coding transcript identified by NONCODE: Linc // chr1 // 67 // 100 // 4 // 6 // 0 /// NONHSAT010579 // NONCODE // Non-coding transcript identified by NONCODE: Linc // chr1 // 67 // 100 // 4 // 6 // 0 /// NONHSAT010580 // NONCODE // Non-coding transcript identified by NONCODE: Linc // chr1 // 67 // 100 // 4 // 6 // 0 /// NONHSAT120743 // NONCODE // Non-coding transcript identified by NONCODE // chr1 // 50 // 100 // 3 // 6 // 0 /// NONHSAT139746 // NONCODE // Non-coding transcript identified by NONCODE: Linc // chr1 // 67 // 100 // 4 // 6 // 0 /// NONHSAT144650 // NONCODE // Non-coding transcript identified by NONCODE: Linc // chr1 // 67 // 100 // 4 // 6 // 0 /// NONHSAT144655 // NONCODE // Non-coding transcript identified by NONCODE: Linc // chr1 // 67 // 100 // 4 // 6 // 0 /// TCONS_l2_00002372-XLOC_l2_000720 // Broad TUCP // linc-ZNF692-5 chr1:-:129080-133566 // chr1 // 67 // 100 // 4 // 6 // 0 /// TCONS_l2_00002813-XLOC_l2_001398 // Broad TUCP // linc-PLD5-4 chr1:-:243202215-243211826 // chr1 // 67 // 100 // 4 // 6 // 0 /// TCONS_l2_00002814-XLOC_l2_001398 // Broad TUCP // linc-PLD5-4 chr1:-:243211038-243215554 // chr1 // 67 // 100 // 4 // 6 // 0 /// TCONS_l2_00010440-XLOC_l2_005352 // Broad TUCP // linc-RBM11-5 chr16:+:90244124-90289080 // chr1 // 67 // 100 // 4 // 6 // 0 /// TCONS_l2_00031062-XLOC_l2_015962 // Broad TUCP // linc-BPY2B-4 chrY:-:27524446-27540866 // chr1 // 67 // 100 // 4 // 6 // 0	main
7896744	NM_001005221,NM_001005224,NM_001005277,NM_001005504,BC137547,BC137568	chr1:367659-368597	chr1	NC_000001.10	+	367659	368597	36	NM_001005221 // OR4F29 // olfactory receptor, family 4, subfamily F, member 29 // 1p36.33 // 729759 /// NM_001005224 // OR4F3 // olfactory receptor, family 4, subfamily F, member 3 // 5q35.3 // 26683 /// NM_001005277 // OR4F16 // olfactory receptor, family 4, subfamily F, member 16 // 1p36.33 // 81399 /// NM_001005504 // OR4F21 // olfactory receptor, family 4, subfamily F, member 21 // 8p23.3 // 441308 /// ENST00000320901 // OR4F21 // olfactory receptor, family 4, subfamily F, member 21 // 8p23.3 // 441308 /// ENST00000332831 // OR4F3 // olfactory receptor, family 4, subfamily F, member 3 // 5q35.3 // 26683 /// ENST00000332831 // OR4F16 // olfactory receptor, family 4, subfamily F, member 16 // 1p36.33 // 81399 /// ENST00000332831 // OR4F29 // olfactory receptor, family 4, subfamily F, member 29 // 1p36.33 // 729759 /// ENST00000402444 // OR4F7P // olfactory receptor, family 4, subfamily F, member 7 pseudogene // --- // --- /// ENST00000405102 // OR4F1P // olfactory receptor, family 4, subfamily F, member 1 pseudogene // --- // --- /// ENST00000424047 // OR4F2P // olfactory receptor, family 4, subfamily F, member 2 pseudogene // --- // --- /// ENST00000426406 // OR4F3 // olfactory receptor, family 4, subfamily F, member 3 // 5q35.3 // 26683 /// ENST00000426406 // OR4F16 // olfactory receptor, family 4, subfamily F, member 16 // 1p36.33 // 81399 /// ENST00000426406 // OR4F29 // olfactory receptor, family 4, subfamily F, member 29 // 1p36.33 // 729759 /// ENST00000456475 // OR4F3 // olfactory receptor, family 4, subfamily F, member 3 // 5q35.3 // 26683 /// ENST00000456475 // OR4F16 // olfactory receptor, family 4, subfamily F, member 16 // 1p36.33 // 81399 /// ENST00000456475 // OR4F29 // olfactory receptor, family 4, subfamily F, member 29 // 1p36.33 // 729759 /// ENST00000559128 // OR4F28P // olfactory receptor, family 4, subfamily F, member 28 pseudogene // --- // --- /// BC137547 // OR4F3 // olfactory receptor, family 4, subfamily F, member 3 // 5q35.3 // 26683 /// BC137547 // OR4F16 // olfactory receptor, family 4, subfamily F, member 16 // 1p36.33 // 81399 /// BC137547 // OR4F29 // olfactory receptor, family 4, subfamily F, member 29 // 1p36.33 // 729759 /// BC137568 // OR4F3 // olfactory receptor, family 4, subfamily F, member 3 // 5q35.3 // 26683 /// BC137568 // OR4F16 // olfactory receptor, family 4, subfamily F, member 16 // 1p36.33 // 81399 /// BC137568 // OR4F29 // olfactory receptor, family 4, subfamily F, member 29 // 1p36.33 // 729759 /// ENST00000589943 // OR4F8P // olfactory receptor, family 4, subfamily F, member 8 pseudogene // --- // ---	NM_001005221 // RefSeq // Homo sapiens olfactory receptor, family 4, subfamily F, member 29 (OR4F29), mRNA. // chr1 // 100 // 100 // 36 // 36 // 0 /// NM_001005224 // RefSeq // Homo sapiens olfactory receptor, family 4, subfamily F, member 3 (OR4F3), mRNA. // chr1 // 100 // 100 // 36 // 36 // 0 /// NM_001005277 // RefSeq // Homo sapiens olfactory receptor, family 4, subfamily F, member 16 (OR4F16), mRNA. // chr1 // 100 // 100 // 36 // 36 // 0 /// NM_001005504 // RefSeq // Homo sapiens olfactory receptor, family 4, subfamily F, member 21 (OR4F21), mRNA. // chr1 // 89 // 100 // 32 // 36 // 0 /// ENST00000320901 // ENSEMBL // ensembl_havana_transcript:known chromosome:GRCh38:8:166049:167043:-1 gene:ENSG00000176269 gene_biotype:protein_coding transcript_biotype:protein_coding // chr1 // 89 // 100 // 32 // 36 // 0 /// ENST00000332831 // ENSEMBL // ensembl_havana_transcript:known chromosome:GRCh38:1:685716:686654:-1 gene:ENSG00000273547 gene_biotype:protein_coding transcript_biotype:protein_coding gene:ENSG00000185097 // chr1 // 100 // 100 // 36 // 36 // 0 /// ENST00000402444 // ENSEMBL // havana:known chromosome:GRCh38:6:170639606:170640536:1 gene:ENSG00000217874 gene_biotype:unprocessed_pseudogene transcript_biotype:unprocessed_pseudogene // chr1 // 78 // 100 // 28 // 36 // 0 /// ENST00000405102 // ENSEMBL // havana:known chromosome:GRCh38:6:105919:106856:-1 gene:ENSG00000220212 gene_biotype:unprocessed_pseudogene transcript_biotype:unprocessed_pseudogene // chr1 // 81 // 100 // 29 // 36 // 0 /// ENST00000424047 // ENSEMBL // havana:known chromosome:GRCh38:11:86649:87586:-1 gene:ENSG00000224777 gene_biotype:unprocessed_pseudogene transcript_biotype:unprocessed_pseudogene // chr1 // 78 // 100 // 28 // 36 // 0 /// ENST00000426406 // ENSEMBL // ensembl_havana_transcript:known chromosome:GRCh38:1:450740:451678:-1 gene:ENSG00000278566 gene_biotype:protein_coding transcript_biotype:protein_coding gene:ENSG00000235249 // chr1 // 100 // 100 // 36 // 36 // 0 /// ENST00000456475 // ENSEMBL // ensembl_havana_transcript:known chromosome:GRCh38:5:181367268:181368262:1 gene:ENSG00000230178 gene_biotype:protein_coding transcript_biotype:protein_coding // chr1 // 100 // 100 // 36 // 36 // 0 /// ENST00000559128 // ENSEMBL // havana:known chromosome:GRCh38:15:101875964:101876901:1 gene:ENSG00000257109 gene_biotype:unprocessed_pseudogene transcript_biotype:unprocessed_pseudogene // chr1 // 83 // 100 // 30 // 36 // 0 /// BC137547 // GenBank // Homo sapiens olfactory receptor, family 4, subfamily F, member 3, mRNA (cDNA clone MGC:169170 IMAGE:9021547), complete cds. // chr1 // 100 // 100 // 36 // 36 // 0 /// BC137568 // GenBank // Homo sapiens olfactory receptor, family 4, subfamily F, member 3, mRNA (cDNA clone MGC:169191 IMAGE:9021568), complete cds. // chr1 // 100 // 100 // 36 // 36 // 0 /// ENST00000589943 // ENSEMBL // havana:known chromosome:GRCh38:19:156279:157215:-1 gene:ENSG00000266971 gene_biotype:unprocessed_pseudogene transcript_biotype:unprocessed_pseudogene // chr1 // 72 // 100 // 26 // 36 // 0 /// GENSCAN00000011446 // ENSEMBL // cdna:genscan chromosome:GRCh38:5:181367527:181368225:1 transcript_biotype:protein_coding // chr1 // 100 // 64 // 23 // 23 // 0 /// GENSCAN00000017675 // ENSEMBL // cdna:genscan chromosome:GRCh38:1:685716:686414:-1 transcript_biotype:protein_coding // chr1 // 100 // 64 // 23 // 23 // 0 /// GENSCAN00000017679 // ENSEMBL // cdna:genscan chromosome:GRCh38:1:450740:451438:-1 transcript_biotype:protein_coding // chr1 // 100 // 64 // 23 // 23 // 0 /// GENSCAN00000045845 // ENSEMBL // cdna:genscan chromosome:GRCh38:8:166086:213433:-1 transcript_biotype:protein_coding // chr1 // 87 // 83 // 26 // 30 // 0 /// NONHSAT051700 // NONCODE // Non-coding transcript identified by NONCODE: Linc // chr1 // 83 // 100 // 30 // 36 // 0 /// NONHSAT051701 // NONCODE // Non-coding transcript identified by NONCODE: Linc // chr1 // 83 // 100 // 30 // 36 // 0 /// NONHSAT105966 // NONCODE // Non-coding transcript identified by NONCODE: Linc // chr1 // 81 // 100 // 29 // 36 // 0 /// NONHSAT060109 // NONCODE // Non-coding transcript identified by NONCODE: Linc // chr1 // 72 // 100 // 26 // 36 // 0	main
7896746	AK074482,NC_001807	chr1:564951-565019	chr1	NC_000001.10	+	564951	565019	28	ENST00000387377 // MT-TM // mitochondrially encoded tRNA methionine // --- // ---	ENST00000387377 // ENSEMBL // mt_genbank_import:known chromosome:GRCh38:MT:4402:4469:1 gene:ENSG00000210112 gene_biotype:Mt_tRNA transcript_biotype:Mt_tRNA // chr1 // 78 // 96 // 21 // 27 // 0 /// AK074482 // GenBank // Homo sapiens cDNA fis, A-BNGH41000020, highly similar to Homo sapiens isolate EIJbIII-4-94 NADH dehydrogenase subunit 1 gene; mitochondrial gene for mitochondrial product. // chr1 // 79 // 100 // 22 // 28 // 0 /// NC_001807 // GenBank // gi|17981852|ref|NC_001807.4|:4403-4470; gene=TRNM; product=tRNA-Met // chr1 // 78 // 96 // 21 // 27 // 0 /// NONHSAT135808 // NONCODE // Non-coding transcript identified by NONCODE // chr1 // 79 // 100 // 22 // 28 // 0	main
7896748	NC_001807	chr1:566062-566129	chr1	NC_000001.10	+	566062	566129	24	ENST00000387382 // MT-TW // mitochondrially encoded tRNA tryptophan // --- // ---	ENST00000387382 // ENSEMBL // mt_genbank_import:known chromosome:GRCh38:MT:5512:5579:1 gene:ENSG00000210117 gene_biotype:Mt_tRNA transcript_biotype:Mt_tRNA // chr1 // 100 // 100 // 24 // 24 // 0 /// NC_001807 // GenBank // gi|17981852|ref|NC_001807.4|:5513-5580; gene=TRNW; product=tRNA-Trp // chr1 // 100 // 100 // 24 // 24 // 0 /// NONHSAT135810 // NONCODE // Non-coding transcript identified by NONCODE // chr1 // 100 // 100 // 24 // 24 // 0	main
7896750	NC_001807	chr1:568069-568136	chr1	NC_000001.10	+	568069	568136	28	ENST00000387419 // MT-TD // mitochondrially encoded tRNA aspartic acid // --- // ---	ENST00000387419 // ENSEMBL // mt_genbank_import:known chromosome:GRCh38:MT:7518:7585:1 gene:ENSG00000210154 gene_biotype:Mt_tRNA transcript_biotype:Mt_tRNA // chr1 // 86 // 100 // 24 // 28 // 0 /// NC_001807 // GenBank // gi|17981852|ref|NC_001807.4|:7519-7586; gene=TRND; product=tRNA-Asp // chr1 // 86 // 100 // 24 // 28 // 0 /// NONHSAT135817 // NONCODE // Non-coding transcript identified by NONCODE // chr1 // 79 // 100 // 22 // 28 // 0	main
7896752	M37726,NC_001807	chr1:568844-568913	chr1	NC_000001.10	+	568844	568913	24	ENST00000387421 // MT-TK // mitochondrially encoded tRNA lysine // --- // ---	ENST00000387421 // ENSEMBL // mt_genbank_import:known chromosome:GRCh38:MT:8295:8364:1 gene:ENSG00000210156 gene_biotype:Mt_tRNA transcript_biotype:Mt_tRNA // chr1 // 100 // 100 // 24 // 24 // 0 /// M37726 // GenBank // Human mitochondrial Lys-tRNA-aaa. // chr1 // 100 // 100 // 24 // 24 // 0 /// NC_001807 // GenBank // gi|17981852|ref|NC_001807.4|:8296-8365; gene=TRNK; product=tRNA-Lys // chr1 // 100 // 100 // 24 // 24 // 0 /// NONHSAT139825 // NONCODE // Non-coding transcript identified by NONCODE // chr1 // 96 // 100 // 23 // 24 // 0 /// NONHSAT139826 // NONCODE // Non-coding transcript identified by NONCODE // chr1 // 96 // 100 // 23 // 24 // 0 /// NONHSAT147698 // NONCODE // Non-coding transcript identified by NONCODE // chr1 // 92 // 100 // 22 // 24 // 0	main
7896754	AK026836,AK290103	chr1:721406-721912	chr1	NC_000001.10	+	721406	721912	23	ENST00000540997 // LOC100287497 // uncharacterized LOC100287497 // 1q42.11 // 100287497 /// ENST00000591702 // LOC100287934 // uncharacterized LOC100287934 // 1p36.33 // 100287934 /// ENST00000591702 // LOC101930657 // uncharacterized LOC101930657 // --- // 101930657 /// AK026836 // LOC100287497 // uncharacterized LOC100287497 // 1q42.11 // 100287497 /// AK290103 // LOC100287934 // uncharacterized LOC100287934 // 1p36.33 // 100287934	ENST00000540997 // ENSEMBL // havana:known chromosome:GRCh38:1:224008727:224010612:1 gene:ENSG00000185495 gene_biotype:transcribed_unprocessed_pseudogene transcript_biotype:retained_intron // chr1 // 100 // 100 // 23 // 23 // 0 /// ENST00000591702 // ENSEMBL // havana:known chromosome:GRCh38:1:785800:787672:1 gene:ENSG00000237491 gene_biotype:lincRNA transcript_biotype:lincRNA // chr1 // 100 // 100 // 23 // 23 // 0 /// AK026836 // GenBank // Homo sapiens cDNA: FLJ23183 fis, clone LNG11477. // chr1 // 100 // 100 // 23 // 23 // 0 /// AK290103 // GenBank // Homo sapiens cDNA FLJ78588 complete cds. // chr1 // 87 // 100 // 20 // 23 // 0 /// NONHSAT000137 // NONCODE // Non-coding transcript identified by NONCODE: Linc // chr1 // 100 // 100 // 23 // 23 // 0 /// NONHSAT009765 // NONCODE // Non-coding transcript identified by NONCODE: Linc // chr1 // 100 // 100 // 23 // 23 // 0 /// NONHSAT139832 // NONCODE // Non-coding transcript identified by NONCODE: Linc // chr1 // 100 // 100 // 23 // 23 // 0	main
7896756	NR_103536,NR_103537,BC037297,BC118644	chr1:752751-755214	chr1	NC_000001.10	+	752751	755214	26	NR_103536 // FAM87B // family with sequence similarity 87, member B // 1p36.33 // 400728 /// NR_103537 // FAM87A // family with sequence similarity 87, member A // 8p23.3 // 157693 /// ENST00000326734 // FAM87B // family with sequence similarity 87, member B // 1p36.33 // 400728 /// ENST00000330148 // FAM87A // family with sequence similarity 87, member A // 8p23.3 // 157693 /// BC037297 // FAM87A // family with sequence similarity 87, member A // 8p23.3 // 157693 /// ENST00000602608 // FAM87A // family with sequence similarity 87, member A // 8p23.3 // 157693 /// BC118644 // FAM87A // family with sequence similarity 87, member A // 8p23.3 // 157693	NR_103536 // RefSeq // Homo sapiens family with sequence similarity 87, member B (FAM87B), long non-coding RNA. // chr1 // 100 // 100 // 26 // 26 // 0 /// NR_103537 // RefSeq // Homo sapiens family with sequence similarity 87, member A (FAM87A), long non-coding RNA. // chr1 // 88 // 100 // 23 // 26 // 0 /// ENST00000326734 // ENSEMBL // havana:known chromosome:GRCh38:1:817371:819837:1 gene:ENSG00000177757 gene_biotype:lincRNA transcript_biotype:lincRNA // chr1 // 100 // 100 // 26 // 26 // 0 /// ENST00000330148 // ENSEMBL // havana:known chromosome:GRCh38:8:375931:383174:-1 gene:ENSG00000182366 gene_biotype:lincRNA transcript_biotype:lincRNA // chr1 // 88 // 100 // 23 // 26 // 0 /// BC037297 // GenBank // Homo sapiens cDNA clone IMAGE:4821387. // chr1 // 88 // 100 // 23 // 26 // 0 /// ENST00000602608 // ENSEMBL // havana:known chromosome:GRCh38:8:376243:377759:-1 gene:ENSG00000182366 gene_biotype:lincRNA transcript_biotype:lincRNA // chr1 // 35 // 35 // 9 // 26 // 1 /// BC118644 // GenBank // Homo sapiens cDNA clone IMAGE:40030978. // chr1 // 35 // 35 // 9 // 26 // 1 /// ENST00000613235 // ENSEMBL // ensembl:known chromosome:GRCh38:8:377779:378637:-1 gene:ENSG00000182366 gene_biotype:lincRNA transcript_biotype:pseudogene // chr1 // 90 // 38 // 9 // 10 // 0 /// NONHSAT000148 // NONCODE // Non-coding transcript identified by NONCODE: Linc // chr1 // 100 // 100 // 26 // 26 // 0 /// NONHSAT124585 // NONCODE // Non-coding transcript identified by NONCODE: Linc // chr1 // 88 // 100 // 23 // 26 // 0 /// TCONS_00000129-XLOC_000007 // Rinn lincRNA // linc-SAMD11-5 chr1:+:752750-755214 // chr1 // 100 // 100 // 26 // 26 // 0 /// NONHSAT124586 // NONCODE // Non-coding transcript identified by NONCODE: Linc // chr1 // 35 // 35 // 9 // 26 // 1	main
7896759	NR_015368,NR_047519,NR_047520,NR_047521,NR_047522,NR_047523,NR_047524,NR_047525	chr1:791391-793751	chr1	NC_000001.10	+	791391	793751	12	NR_015368 // LINC01128 // long intergenic non-protein coding RNA 1128 // 1p36.33 // 643837 /// NR_047519 // LINC01128 // long intergenic non-protein coding RNA 1128 // 1p36.33 // 643837 /// NR_047520 // LINC01128 // long intergenic non-protein coding RNA 1128 // 1p36.33 // 643837 /// NR_047521 // LINC01128 // long intergenic non-protein coding RNA 1128 // 1p36.33 // 643837 /// NR_047522 // LINC01128 // long intergenic non-protein coding RNA 1128 // 1p36.33 // 643837 /// NR_047523 // LINC01128 // long intergenic non-protein coding RNA 1128 // 1p36.33 // 643837 /// NR_047524 // LINC01128 // long intergenic non-protein coding RNA 1128 // 1p36.33 // 643837 /// NR_047525 // LINC01128 // long intergenic non-protein coding RNA 1128 // 1p36.33 // 643837 /// ENST00000445118 // LINC01128 // long intergenic non-protein coding RNA 1128 // 1p36.33 // 643837	NR_015368 // RefSeq // Homo sapiens long intergenic non-protein coding RNA 1128 (LINC01128), transcript variant 6, long non-coding RNA. // chr1 // 100 // 100 // 12 // 12 // 0 /// NR_047519 // RefSeq // Homo sapiens long intergenic non-protein coding RNA 1128 (LINC01128), transcript variant 1, long non-coding RNA. // chr1 // 100 // 100 // 12 // 12 // 0 /// NR_047520 // RefSeq // Homo sapiens long intergenic non-protein coding RNA 1128 (LINC01128), transcript variant 2, long non-coding RNA. // chr1 // 100 // 100 // 12 // 12 // 0 /// NR_047521 // RefSeq // Homo sapiens long intergenic non-protein coding RNA 1128 (LINC01128), transcript variant 3, long non-coding RNA. // chr1 // 100 // 100 // 12 // 12 // 0 /// NR_047522 // RefSeq // Homo sapiens long intergenic non-protein coding RNA 1128 (LINC01128), transcript variant 4, long non-coding RNA. // chr1 // 100 // 100 // 12 // 12 // 0 /// NR_047523 // RefSeq // Homo sapiens long intergenic non-protein coding RNA 1128 (LINC01128), transcript variant 5, long non-coding RNA. // chr1 // 100 // 100 // 12 // 12 // 0 /// NR_047524 // RefSeq // Homo sapiens long intergenic non-protein coding RNA 1128 (LINC01128), transcript variant 7, long non-coding RNA. // chr1 // 100 // 100 // 12 // 12 // 0 /// NR_047525 // RefSeq // Homo sapiens long intergenic non-protein coding RNA 1128 (LINC01128), transcript variant 8, long non-coding RNA. // chr1 // 100 // 100 // 12 // 12 // 0 /// ENST00000445118 // ENSEMBL // havana:known chromosome:GRCh38:1:827608:859446:1 gene:ENSG00000228794 gene_biotype:processed_transcript transcript_biotype:lincRNA // chr1 // 100 // 100 // 12 // 12 // 0 /// NONHSAT000162 // NONCODE // Non-coding transcript identified by NONCODE: Linc // chr1 // 100 // 100 // 12 // 12 // 0 /// NONHSAT000163 // NONCODE // Non-coding transcript identified by NONCODE: Linc // chr1 // 100 // 100 // 12 // 12 // 0 /// NONHSAT000165 // NONCODE // Non-coding transcript identified by NONCODE: Linc // chr1 // 100 // 100 // 12 // 12 // 0 /// NONHSAT000171 // NONCODE // Non-coding transcript identified by NONCODE: Linc // chr1 // 100 // 100 // 12 // 12 // 0 /// NONHSAT000174 // NONCODE // Non-coding transcript identified by NONCODE: Linc // chr1 // 100 // 100 // 12 // 12 // 0 /// NONHSAT000178 // NONCODE // Non-coding transcript identified by NONCODE: Linc // chr1 // 100 // 100 // 12 // 12 // 0 /// NONHSAT000187 // NONCODE // Non-coding transcript identified by NONCODE: Linc // chr1 // 100 // 100 // 12 // 12 // 0 /// NONHSAT000189 // NONCODE // Non-coding transcript identified by NONCODE: Linc // chr1 // 100 // 100 // 12 // 12 // 0 /// NONHSAT000190 // NONCODE // Non-coding transcript identified by NONCODE: Linc // chr1 // 100 // 58 // 7 // 7 // 0 /// NONHSAT000172 // NONCODE // Non-coding transcript identified by NONCODE: Linc // chr1 // 83 // 83 // 10 // 12 // 1 /// NONHSAT000175 // NONCODE // Non-coding transcript identified by NONCODE: Linc // chr1 // 83 // 83 // 10 // 12 // 1 /// NONHSAT000177 // NONCODE // Non-coding transcript identified by NONCODE: Linc // chr1 // 83 // 83 // 10 // 12 // 1	main
7896761	NM_152486,AK054643,BC024295,BC033213,JX093066,JX093067,JX093068,JX093070,JX093071,JX093073,JX093074,JX093075,JX093076,JX093077,JX093078,JX093080,JX093082,JX093083,JX093084,JX093086,JX093087,JX093089,JX093090,JX093091,JX093092,JX093093,JX093097,JX093098,JX093099,JX093100,JX093102,JX093103,JX093104,JX093105,JX093108,JX093109,JX093110,JX093072,JX093079,JX093081,JX093094,JX093095,JX093096,JX093101,JX093106,JX093107	chr1:860530-880512	chr1	NC_000001.10	+	860530	880512	42	NM_152486 // SAMD11 // sterile alpha motif domain containing 11 // 1p36.33 // 148398 /// ENST00000341065 // SAMD11 // sterile alpha motif domain containing 11 // 1p36.33 // 148398 /// ENST00000342066 // SAMD11 // sterile alpha motif domain containing 11 // 1p36.33 // 148398 /// ENST00000420190 // SAMD11 // sterile alpha motif domain containing 11 // 1p36.33 // 148398 /// ENST00000455979 // SAMD11 // sterile alpha motif domain containing 11 // 1p36.33 // 148398 /// ENST00000474461 // SAMD11 // sterile alpha motif domain containing 11 // 1p36.33 // 148398 /// AK054643 // SAMD11 // sterile alpha motif domain containing 11 // 1p36.33 // 148398 /// BC024295 // SAMD11 // sterile alpha motif domain containing 11 // 1p36.33 // 148398 /// BC033213 // SAMD11 // sterile alpha motif domain containing 11 // 1p36.33 // 148398 /// JX093066 // SAMD11 // sterile alpha motif domain containing 11 // 1p36.33 // 148398 /// JX093067 // SAMD11 // sterile alpha motif domain containing 11 // 1p36.33 // 148398 /// JX093068 // SAMD11 // sterile alpha motif domain containing 11 // 1p36.33 // 148398 /// JX093070 // SAMD11 // sterile alpha motif domain containing 11 // 1p36.33 // 148398 /// JX093071 // SAMD11 // sterile alpha motif domain containing 11 // 1p36.33 // 148398 /// JX093073 // SAMD11 // sterile alpha motif domain containing 11 // 1p36.33 // 148398 /// JX093074 // SAMD11 // sterile alpha motif domain containing 11 // 1p36.33 // 148398 /// JX093075 // SAMD11 // sterile alpha motif domain containing 11 // 1p36.33 // 148398 /// JX093076 // SAMD11 // sterile alpha motif domain containing 11 // 1p36.33 // 148398 /// JX093077 // SAMD11 // sterile alpha motif domain containing 11 // 1p36.33 // 148398 /// JX093078 // SAMD11 // sterile alpha motif domain containing 11 // 1p36.33 // 148398 /// JX093080 // SAMD11 // sterile alpha motif domain containing 11 // 1p36.33 // 148398 /// JX093082 // SAMD11 // sterile alpha motif domain containing 11 // 1p36.33 // 148398 /// JX093083 // SAMD11 // sterile alpha motif domain containing 11 // 1p36.33 // 148398 /// JX093084 // SAMD11 // sterile alpha motif domain containing 11 // 1p36.33 // 148398 /// JX093086 // SAMD11 // sterile alpha motif domain containing 11 // 1p36.33 // 148398 /// JX093087 // SAMD11 // sterile alpha motif domain containing 11 // 1p36.33 // 148398 /// JX093089 // SAMD11 // sterile alpha motif domain containing 11 // 1p36.33 // 148398 /// JX093090 // SAMD11 // sterile alpha motif domain containing 11 // 1p36.33 // 148398 /// JX093091 // SAMD11 // sterile alpha motif domain containing 11 // 1p36.33 // 148398 /// JX093092 // SAMD11 // sterile alpha motif domain containing 11 // 1p36.33 // 148398 /// JX093093 // SAMD11 // sterile alpha motif domain containing 11 // 1p36.33 // 148398 /// JX093097 // SAMD11 // sterile alpha motif domain containing 11 // 1p36.33 // 148398 /// JX093098 // SAMD11 // sterile alpha motif domain containing 11 // 1p36.33 // 148398 /// JX093099 // SAMD11 // sterile alpha motif domain containing 11 // 1p36.33 // 148398 /// JX093100 // SAMD11 // sterile alpha motif domain containing 11 // 1p36.33 // 148398 /// JX093102 // SAMD11 // sterile alpha motif domain containing 11 // 1p36.33 // 148398 /// JX093103 // SAMD11 // sterile alpha motif domain containing 11 // 1p36.33 // 148398 /// JX093104 // SAMD11 // sterile alpha motif domain containing 11 // 1p36.33 // 148398 /// JX093105 // SAMD11 // sterile alpha motif domain containing 11 // 1p36.33 // 148398 /// JX093108 // SAMD11 // sterile alpha motif domain containing 11 // 1p36.33 // 148398 /// JX093109 // SAMD11 // sterile alpha motif domain containing 11 // 1p36.33 // 148398 /// JX093110 // SAMD11 // sterile alpha motif domain containing 11 // 1p36.33 // 148398 /// JX093072 // SAMD11 // sterile alpha motif domain containing 11 // 1p36.33 // 148398 /// JX093079 // SAMD11 // sterile alpha motif domain containing 11 // 1p36.33 // 148398 /// JX093081 // SAMD11 // sterile alpha motif domain containing 11 // 1p36.33 // 148398 /// JX093094 // SAMD11 // sterile alpha motif domain containing 11 // 1p36.33 // 148398 /// JX093095 // SAMD11 // sterile alpha motif domain containing 11 // 1p36.33 // 148398 /// JX093096 // SAMD11 // sterile alpha motif domain containing 11 // 1p36.33 // 148398 /// JX093101 // SAMD11 // sterile alpha motif domain containing 11 // 1p36.33 // 148398 /// JX093106 // SAMD11 // sterile alpha motif domain containing 11 // 1p36.33 // 148398 /// JX093107 // SAMD11 // sterile alpha motif domain containing 11 // 1p36.33 // 148398	NM_152486 // RefSeq // Homo sapiens sterile alpha motif domain containing 11 (SAMD11), mRNA. // chr1 // 100 // 100 // 42 // 42 // 0 /// ENST00000341065 // ENSEMBL // havana:novel chromosome:GRCh38:1:930312:944575:1 gene:ENSG00000187634 gene_biotype:protein_coding transcript_biotype:protein_coding // chr1 // 100 // 81 // 34 // 34 // 0 /// ENST00000342066 // ENSEMBL // havana:known chromosome:GRCh38:1:925738:944575:1 gene:ENSG00000187634 gene_biotype:protein_coding transcript_biotype:protein_coding // chr1 // 100 // 100 // 42 // 42 // 0 /// ENST00000420190 // ENSEMBL // havana:known chromosome:GRCh38:1:924880:939291:1 gene:ENSG00000187634 gene_biotype:protein_coding transcript_biotype:protein_coding // chr1 // 83 // 29 // 10 // 12 // 0 /// ENST00000455979 // ENSEMBL // havana:novel chromosome:GRCh38:1:939275:944259:1 gene:ENSG00000187634 gene_biotype:protein_coding transcript_biotype:protein_coding // chr1 // 97 // 69 // 28 // 29 // 0 /// ENST00000474461 // ENSEMBL // havana:known chromosome:GRCh38:1:941076:942994:1 gene:ENSG00000187634 gene_biotype:protein_coding transcript_biotype:retained_intron // chr1 // 100 // 24 // 10 // 10 // 0 /// AK054643 // GenBank // Homo sapiens cDNA FLJ30081 fis, clone BGGI12000693, weakly similar to POLYHOMEOTIC-PROXIMAL CHROMATIN PROTEIN. // chr1 // 97 // 69 // 28 // 29 // 0 /// BC024295 // GenBank // Homo sapiens sterile alpha motif domain containing 11, mRNA (cDNA clone MGC:39333 IMAGE:3354502), complete cds. // chr1 // 94 // 76 // 30 // 32 // 0 /// BC033213 // GenBank // Homo sapiens sterile alpha motif domain containing 11, mRNA (cDNA clone MGC:45873 IMAGE:5014368), complete cds. // chr1 // 100 // 67 // 28 // 28 // 0 /// JX093066 // GenBank // Homo sapiens sterile alpha motif domain containing 11 splice variant ASV1 (SAMD11) mRNA, complete cds, alternatively spliced. // chr1 // 100 // 79 // 33 // 33 // 0 /// JX093067 // GenBank // Homo sapiens sterile alpha motif domain containing 11 splice variant ASV2 (SAMD11) mRNA, complete cds, alternatively spliced. // chr1 // 94 // 83 // 33 // 35 // 0 /// JX093068 // GenBank // Homo sapiens sterile alpha motif domain containing 11 splice variant ASV3 (SAMD11) mRNA, complete cds, alternatively spliced. // chr1 // 100 // 83 // 35 // 35 // 0 /// JX093070 // GenBank // Homo sapiens sterile alpha motif domain containing 11 splice variant ASV5 (SAMD11) mRNA, complete cds, alternatively spliced. // chr1 // 100 // 79 // 33 // 33 // 0 /// JX093071 // GenBank // Homo sapiens sterile alpha motif domain containing 11 splice variant ASV6 (SAMD11) mRNA, complete cds, alternatively spliced. // chr1 // 100 // 79 // 33 // 33 // 0 /// JX093073 // GenBank // Homo sapiens sterile alpha motif domain containing 11 splice variant ASV8 (SAMD11) mRNA, complete cds, alternatively spliced. // chr1 // 100 // 79 // 33 // 33 // 0 /// JX093074 // GenBank // Homo sapiens sterile alpha motif domain containing 11 splice variant ASV9 (SAMD11) mRNA, complete cds, alternatively spliced. // chr1 // 100 // 79 // 33 // 33 // 0 /// JX093075 // GenBank // Homo sapiens sterile alpha motif domain containing 11 splice variant ASV10 (SAMD11) mRNA, complete cds, alternatively spliced. // chr1 // 100 // 74 // 31 // 31 // 0 /// JX093076 // GenBank // Homo sapiens sterile alpha motif domain containing 11 splice variant ASV11 (SAMD11) mRNA, complete cds, alternatively spliced. // chr1 // 93 // 69 // 27 // 29 // 0 /// JX093077 // GenBank // Homo sapiens sterile alpha motif domain containing 11 splice variant ASV12 (SAMD11) mRNA, complete cds, alternatively spliced. // chr1 // 100 // 69 // 29 // 29 // 0 /// JX093078 // GenBank // Homo sapiens sterile alpha motif domain containing 11 splice variant ASV13 (SAMD11) mRNA, complete cds, alternatively spliced. // chr1 // 100 // 83 // 35 // 35 // 0 /// JX093080 // GenBank // Homo sapiens sterile alpha motif domain containing 11 splice variant ASV15 (SAMD11) mRNA, complete cds, alternatively spliced. // chr1 // 100 // 79 // 33 // 33 // 0 /// JX093082 // GenBank // Homo sapiens sterile alpha motif domain containing 11 splice variant ASV17 (SAMD11) mRNA, complete cds, alternatively spliced. // chr1 // 97 // 79 // 32 // 33 // 0 /// JX093083 // GenBank // Homo sapiens sterile alpha motif domain containing 11 splice variant ASV18 (SAMD11) mRNA, complete cds, alternatively spliced. // chr1 // 97 // 79 // 32 // 33 // 0 /// JX093084 // GenBank // Homo sapiens sterile alpha motif domain containing 11 splice variant ASV19 (SAMD11) mRNA, complete cds, alternatively spliced. // chr1 // 96 // 67 // 27 // 28 // 0 /// JX093086 // GenBank // Homo sapiens sterile alpha motif domain containing 11 splice variant ASV21 (SAMD11) mRNA, complete cds, alternatively spliced. // chr1 // 100 // 79 // 33 // 33 // 0 /// JX093087 // GenBank // Homo sapiens sterile alpha motif domain containing 11 splice variant ASV22 (SAMD11) mRNA, complete cds, alternatively spliced. // chr1 // 100 // 74 // 31 // 31 // 0 /// JX093089 // GenBank // Homo sapiens sterile alpha motif domain containing 11 splice variant ASV24 (SAMD11) mRNA, complete cds, alternatively spliced. // chr1 // 100 // 79 // 33 // 33 // 0 /// JX093090 // GenBank // Homo sapiens sterile alpha motif domain containing 11 splice variant ASV25 (SAMD11) mRNA, complete cds, alternatively spliced. // chr1 // 100 // 74 // 31 // 31 // 0 /// JX093091 // GenBank // Homo sapiens sterile alpha motif domain containing 11 splice variant ASV26 (SAMD11) mRNA, complete cds, alternatively spliced. // chr1 // 89 // 45 // 17 // 19 // 0 /// JX093092 // GenBank // Homo sapiens sterile alpha motif domain containing 11 splice variant ASV27 (SAMD11) mRNA, complete cds, alternatively spliced. // chr1 // 100 // 45 // 19 // 19 // 0 /// JX093093 // GenBank // Homo sapiens sterile alpha motif domain containing 11 splice variant ASV28 (SAMD11) mRNA, complete cds, alternatively spliced. // chr1 // 94 // 74 // 29 // 31 // 0 /// JX093097 // GenBank // Homo sapiens sterile alpha motif domain containing 11 splice variant ASV32 (SAMD11) mRNA, complete cds, alternatively spliced. // chr1 // 100 // 50 // 21 // 21 // 0 /// JX093098 // GenBank // Homo sapiens sterile alpha motif domain containing 11 splice variant ASV33 (SAMD11) mRNA, complete cds, alternatively spliced. // chr1 // 100 // 45 // 19 // 19 // 0 /// JX093099 // GenBank // Homo sapiens sterile alpha motif domain containing 11 splice variant ASV34 (SAMD11) mRNA, complete cds, alternatively spliced. // chr1 // 100 // 83 // 35 // 35 // 0 /// JX093100 // GenBank // Homo sapiens sterile alpha motif domain containing 11 splice variant ASV35 (SAMD11) mRNA, complete cds, alternatively spliced. // chr1 // 100 // 83 // 35 // 35 // 0 /// JX093102 // GenBank // Homo sapiens sterile alpha motif domain containing 11 splice variant ASV37 (SAMD11) mRNA, complete cds, alternatively spliced. // chr1 // 100 // 45 // 19 // 19 // 0 /// JX093103 // GenBank // Homo sapiens sterile alpha motif domain containing 11 splice variant ASV38 (SAMD11) mRNA, complete cds, alternatively spliced. // chr1 // 100 // 74 // 31 // 31 // 0 /// JX093104 // GenBank // Homo sapiens sterile alpha motif domain containing 11 splice variant ASV39 (SAMD11) mRNA, complete cds, alternatively spliced. // chr1 // 100 // 74 // 31 // 31 // 0 /// JX093105 // GenBank // Homo sapiens sterile alpha motif domain containing 11 splice variant ASV40 (SAMD11) mRNA, complete cds, alternatively spliced. // chr1 // 100 // 79 // 33 // 33 // 0 /// JX093108 // GenBank // Homo sapiens sterile alpha motif domain containing 11 splice variant ASV43 (SAMD11) mRNA, complete cds, alternatively spliced. // chr1 // 100 // 74 // 31 // 31 // 0 /// JX093109 // GenBank // Homo sapiens sterile alpha motif domain containing 11 splice variant ASV44 (SAMD11) mRNA, complete cds, alternatively spliced. // chr1 // 100 // 55 // 23 // 23 // 0 /// JX093110 // GenBank // Homo sapiens sterile alpha motif domain containing 11 splice variant ASV45 (SAMD11) mRNA, complete cds, alternatively spliced. // chr1 // 100 // 64 // 27 // 27 // 0 /// JX093072 // GenBank // Homo sapiens sterile alpha motif domain containing 11 splice variant ASV7 (SAMD11) mRNA, complete cds, alternatively spliced. // chr1 // 60 // 60 // 25 // 42 // 1 /// JX093079 // GenBank // Homo sapiens sterile alpha motif domain containing 11 splice variant ASV14 (SAMD11) mRNA, complete cds, alternatively spliced. // chr1 // 64 // 64 // 27 // 42 // 1 /// JX093081 // GenBank // Homo sapiens sterile alpha motif domain containing 11 splice variant ASV16 (SAMD11) mRNA, complete cds, alternatively spliced. // chr1 // 62 // 62 // 26 // 42 // 1 /// JX093094 // GenBank // Homo sapiens sterile alpha motif domain containing 11 splice variant ASV29 (SAMD11) mRNA, complete cds, alternatively spliced. // chr1 // 69 // 69 // 29 // 42 // 1 /// JX093095 // GenBank // Homo sapiens sterile alpha motif domain containing 11 splice variant ASV30 (SAMD11) mRNA, complete cds, alternatively spliced. // chr1 // 69 // 69 // 29 // 42 // 1 /// JX093096 // GenBank // Homo sapiens sterile alpha motif domain containing 11 splice variant ASV31 (SAMD11) mRNA, complete cds, alternatively spliced. // chr1 // 55 // 55 // 23 // 42 // 1 /// JX093101 // GenBank // Homo sapiens sterile alpha motif domain containing 11 splice variant ASV36 (SAMD11) mRNA, complete cds, alternatively spliced. // chr1 // 69 // 69 // 29 // 42 // 1 /// JX093106 // GenBank // Homo sapiens sterile alpha motif domain containing 11 splice variant ASV41 (SAMD11) mRNA, complete cds, alternatively spliced. // chr1 // 64 // 64 // 27 // 42 // 1 /// JX093107 // GenBank // Homo sapiens sterile alpha motif domain containing 11 splice variant ASV42 (SAMD11) mRNA, complete cds, alternatively spliced. // chr1 // 60 // 60 // 25 // 42 // 1 /// ENST00000616016 // ENSEMBL // ensembl:known chromosome:GRCh38:1:925741:944581:1 gene:ENSG00000187634 gene_biotype:protein_coding transcript_biotype:protein_coding // chr1 // 100 // 90 // 38 // 38 // 0 /// ENST00000617307 // ENSEMBL // ensembl:known chromosome:GRCh38:1:925741:944581:1 gene:ENSG00000187634 gene_biotype:protein_coding transcript_biotype:protein_coding // chr1 // 100 // 86 // 36 // 36 // 0 /// ENST00000618779 // ENSEMBL // ensembl:known chromosome:GRCh38:1:925741:944581:1 gene:ENSG00000187634 gene_biotype:protein_coding transcript_biotype:protein_coding // chr1 // 97 // 86 // 35 // 36 // 0 /// ENST00000622503 // ENSEMBL // ensembl:known chromosome:GRCh38:1:925741:944581:1 gene:ENSG00000187634 gene_biotype:protein_coding transcript_biotype:protein_coding // chr1 // 100 // 100 // 42 // 42 // 0 /// GENSCAN00000017669 // ENSEMBL // cdna:genscan chromosome:GRCh38:1:924432:944153:1 transcript_biotype:protein_coding // chr1 // 100 // 81 // 34 // 34 // 0 /// ENST00000616125 // ENSEMBL // ensembl:known chromosome:GRCh38:1:925741:944581:1 gene:ENSG00000187634 gene_biotype:protein_coding transcript_biotype:protein_coding // chr1 // 81 // 81 // 34 // 42 // 1 /// ENST00000618181 // ENSEMBL // ensembl:known chromosome:GRCh38:1:925741:944581:1 gene:ENSG00000187634 gene_biotype:protein_coding transcript_biotype:protein_coding // chr1 // 76 // 76 // 32 // 42 // 1 /// ENST00000618323 // ENSEMBL // ensembl:known chromosome:GRCh38:1:925741:944581:1 gene:ENSG00000187634 gene_biotype:protein_coding transcript_biotype:protein_coding // chr1 // 71 // 71 // 30 // 42 // 1 /// ENST00000620200 // ENSEMBL // ensembl:known chromosome:GRCh38:1:925741:944581:1 gene:ENSG00000187634 gene_biotype:protein_coding transcript_biotype:protein_coding // chr1 // 62 // 62 // 26 // 42 // 1	main
7896779	NM_198317,XM_005244744,XM_006710601,AY423763,BC033192,BC045768,BC105742,AK293258	chr1:895967-901099	chr1	NC_000001.10	+	895967	901099	47	NM_198317 // KLHL17 // kelch-like family member 17 // 1p36.33 // 339451 /// XM_005244744 // KLHL17 // kelch-like family member 17 // 1p36.33 // 339451 /// XM_006710601 // KLHL17 // kelch-like family member 17 // 1p36.33 // 339451 /// ENST00000338591 // KLHL17 // kelch-like family member 17 // 1p36.33 // 339451 /// ENST00000463212 // KLHL17 // kelch-like family member 17 // 1p36.33 // 339451 /// ENST00000466300 // KLHL17 // kelch-like family member 17 // 1p36.33 // 339451 /// AY423763 // KLHL17 // kelch-like family member 17 // 1p36.33 // 339451 /// BC033192 // KLHL17 // kelch-like family member 17 // 1p36.33 // 339451 /// BC045768 // KLHL17 // kelch-like family member 17 // 1p36.33 // 339451 /// BC105742 // KLHL17 // kelch-like family member 17 // 1p36.33 // 339451 /// AK293258 // KLHL17 // kelch-like family member 17 // 1p36.33 // 339451	NM_198317 // RefSeq // Homo sapiens kelch-like family member 17 (KLHL17), mRNA. // chr1 // 100 // 83 // 39 // 39 // 0 /// XM_005244744 // RefSeq // PREDICTED: Homo sapiens kelch-like family member 17 (KLHL17), transcript variant X1, mRNA. // chr1 // 100 // 79 // 37 // 37 // 0 /// XM_006710601 // RefSeq // PREDICTED: Homo sapiens kelch-like family member 17 (KLHL17), transcript variant X3, mRNA. // chr1 // 100 // 43 // 20 // 20 // 0 /// ENST00000338591 // ENSEMBL // ensembl_havana_transcript:known chromosome:GRCh38:1:960587:965715:1 gene:ENSG00000187961 gene_biotype:protein_coding transcript_biotype:protein_coding // chr1 // 100 // 83 // 39 // 39 // 0 /// ENST00000463212 // ENSEMBL // havana:known chromosome:GRCh38:1:961449:962478:1 gene:ENSG00000187961 gene_biotype:protein_coding transcript_biotype:retained_intron // chr1 // 100 // 32 // 15 // 15 // 0 /// ENST00000466300 // ENSEMBL // havana:known chromosome:GRCh38:1:962727:964530:1 gene:ENSG00000187961 gene_biotype:protein_coding transcript_biotype:nonsense_mediated_decay // chr1 // 100 // 28 // 13 // 13 // 0 /// AY423763 // GenBank // Homo sapiens actinfilin mRNA, complete cds. // chr1 // 100 // 83 // 39 // 39 // 0 /// BC033192 // GenBank // Homo sapiens cDNA clone IMAGE:4661653. // chr1 // 100 // 45 // 21 // 21 // 0 /// BC045768 // GenBank // Homo sapiens kelch-like 17 (Drosophila), mRNA (cDNA clone IMAGE:5732717), complete cds. // chr1 // 100 // 32 // 15 // 15 // 0 /// BC105742 // GenBank // Homo sapiens kelch-like 17 (Drosophila), mRNA (cDNA clone IMAGE:40026625), complete cds. // chr1 // 97 // 64 // 29 // 30 // 0 /// AK293258 // GenBank // Homo sapiens cDNA FLJ50001 complete cds, moderately similar to Kelch-like protein 17. // chr1 // 17 // 17 // 8 // 47 // 1 /// ENST00000622660 // ENSEMBL // ensembl:known chromosome:GRCh38:1:960639:965602:1 gene:ENSG00000187961 gene_biotype:protein_coding transcript_biotype:protein_coding // chr1 // 97 // 64 // 29 // 30 // 0 /// GENSCAN00000017660 // ENSEMBL // cdna:genscan chromosome:GRCh38:1:959789:974544:1 transcript_biotype:protein_coding // chr1 // 97 // 79 // 36 // 37 // 0	main
7896798	NM_001160184,NM_032129,BC101386,BC101387	chr1:901877-910488	chr1	NC_000001.10	+	901877	910488	43	NM_001160184 // PLEKHN1 // pleckstrin homology domain containing, family N member 1 // 1p36.33 // 84069 /// NM_032129 // PLEKHN1 // pleckstrin homology domain containing, family N member 1 // 1p36.33 // 84069 /// ENST00000379407 // PLEKHN1 // pleckstrin homology domain containing, family N member 1 // 1p36.33 // 84069 /// ENST00000379409 // PLEKHN1 // pleckstrin homology domain containing, family N member 1 // 1p36.33 // 84069 /// ENST00000379410 // PLEKHN1 // pleckstrin homology domain containing, family N member 1 // 1p36.33 // 84069 /// ENST00000480267 // PLEKHN1 // pleckstrin homology domain containing, family N member 1 // 1p36.33 // 84069 /// ENST00000491024 // PLEKHN1 // pleckstrin homology domain containing, family N member 1 // 1p36.33 // 84069 /// BC101386 // PLEKHN1 // pleckstrin homology domain containing, family N member 1 // 1p36.33 // 84069 /// BC101387 // PLEKHN1 // pleckstrin homology domain containing, family N member 1 // 1p36.33 // 84069	NM_001160184 // RefSeq // Homo sapiens pleckstrin homology domain containing, family N member 1 (PLEKHN1), transcript variant 2, mRNA. // chr1 // 100 // 91 // 39 // 39 // 0 /// NM_032129 // RefSeq // Homo sapiens pleckstrin homology domain containing, family N member 1 (PLEKHN1), transcript variant 1, mRNA. // chr1 // 100 // 91 // 39 // 39 // 0 /// ENST00000379407 // ENSEMBL // ensembl_havana_transcript:known chromosome:GRCh38:1:966502:975008:1 gene:ENSG00000187583 gene_biotype:protein_coding transcript_biotype:protein_coding // chr1 // 100 // 91 // 39 // 39 // 0 /// ENST00000379409 // ENSEMBL // ensembl_havana_transcript:known chromosome:GRCh38:1:966502:975008:1 gene:ENSG00000187583 gene_biotype:protein_coding transcript_biotype:protein_coding // chr1 // 100 // 100 // 43 // 43 // 0 /// ENST00000379410 // ENSEMBL // ensembl_havana_transcript:known chromosome:GRCh38:1:966497:975108:1 gene:ENSG00000187583 gene_biotype:protein_coding transcript_biotype:protein_coding // chr1 // 100 // 91 // 39 // 39 // 0 /// ENST00000480267 // ENSEMBL // havana:known chromosome:GRCh38:1:970875:971523:1 gene:ENSG00000187583 gene_biotype:protein_coding transcript_biotype:retained_intron // chr1 // 100 // 23 // 10 // 10 // 0 /// ENST00000491024 // ENSEMBL // havana:putative chromosome:GRCh38:1:973512:975865:1 gene:ENSG00000187583 gene_biotype:protein_coding transcript_biotype:protein_coding // chr1 // 100 // 19 // 8 // 8 // 0 /// BC101386 // GenBank // Homo sapiens pleckstrin homology domain containing, family N member 1, mRNA (cDNA clone MGC:120613 IMAGE:40026400), complete cds. // chr1 // 100 // 91 // 39 // 39 // 0 /// BC101387 // GenBank // Homo sapiens pleckstrin homology domain containing, family N member 1, mRNA (cDNA clone MGC:120616 IMAGE:40026404), complete cds. // chr1 // 93 // 100 // 40 // 43 // 0 /// NONHSAT000217 // NONCODE // Non-coding transcript identified by NONCODE: Exonic // chr1 // 100 // 23 // 10 // 10 // 0 /// GENSCAN00000017660 // ENSEMBL // cdna:genscan chromosome:GRCh38:1:959789:974544:1 transcript_biotype:protein_coding // chr1 // 79 // 79 // 34 // 43 // 1	main
7896817	NM_005101,AY168648,BC009507,BT007297,M13755	chr1:948803-949920	chr1	NC_000001.10	+	948803	949920	27	NM_005101 // ISG15 // ISG15 ubiquitin-like modifier // 1p36.33 // 9636 /// ENST00000379389 // ISG15 // ISG15 ubiquitin-like modifier // 1p36.33 // 9636 /// AY168648 // ISG15 // ISG15 ubiquitin-like modifier // 1p36.33 // 9636 /// BC009507 // ISG15 // ISG15 ubiquitin-like modifier // 1p36.33 // 9636 /// BT007297 // ISG15 // ISG15 ubiquitin-like modifier // 1p36.33 // 9636 /// M13755 // ISG15 // ISG15 ubiquitin-like modifier // 1p36.33 // 9636	NM_005101 // RefSeq // Homo sapiens ISG15 ubiquitin-like modifier (ISG15), mRNA. // chr1 // 100 // 100 // 27 // 27 // 0 /// ENST00000379389 // ENSEMBL // ensembl_havana_transcript:known chromosome:GRCh38:1:1013423:1014540:1 gene:ENSG00000187608 gene_biotype:protein_coding transcript_biotype:protein_coding // chr1 // 100 // 100 // 27 // 27 // 0 /// AY168648 // GenBank // Homo sapiens ubiquitin-like protein ISG15 mRNA, complete cds. // chr1 // 82 // 41 // 9 // 11 // 0 /// BC009507 // GenBank // Homo sapiens ISG15 ubiquitin-like modifier, mRNA (cDNA clone MGC:3945 IMAGE:3545944), complete cds. // chr1 // 85 // 74 // 17 // 20 // 0 /// BT007297 // GenBank // Homo sapiens interferon, alpha-inducible protein (clone IFI-15K) mRNA, complete cds. // chr1 // 82 // 41 // 9 // 11 // 0 /// M13755 // GenBank // Human interferon-induced 17-kDa/15-kDa protein mRNA, complete cds. // chr1 // 89 // 100 // 24 // 27 // 0 /// GENSCAN00000014873 // ENSEMBL // cdna:genscan chromosome:GRCh38:1:1006335:1014478:1 transcript_biotype:protein_coding // chr1 // 100 // 74 // 20 // 20 // 0	main
7896822	NM_198576,XM_006710635,AB191264,AK128761	chr1:955503-991496	chr1	NC_000001.10	+	955503	991496	49	NM_198576 // AGRN // agrin // 1p36.33 // 375790 /// XM_006710635 // AGRN // agrin // 1p36.33 // 375790 /// ENST00000379370 // AGRN // agrin // 1p36.33 // 375790 /// AB191264 // AGRN // agrin // 1p36.33 // 375790 /// ENST00000461111 // AGRN // agrin // 1p36.33 // 375790 /// AK128761 // AGRN // agrin // 1p36.33 // 375790	NM_198576 // RefSeq // Homo sapiens agrin (AGRN), mRNA. // chr1 // 100 // 100 // 49 // 49 // 0 /// XM_006710635 // RefSeq // PREDICTED: Homo sapiens agrin (AGRN), transcript variant X5, mRNA. // chr1 // 100 // 80 // 39 // 39 // 0 /// ENST00000379370 // ENSEMBL // ensembl_havana_transcript:known chromosome:GRCh38:1:1020123:1056116:1 gene:ENSG00000188157 gene_biotype:protein_coding transcript_biotype:protein_coding // chr1 // 100 // 100 // 49 // 49 // 0 /// AB191264 // GenBank // Homo sapiens AGRN mRNA for agrin, complete cds. // chr1 // 98 // 100 // 48 // 49 // 0 /// ENST00000461111 // ENSEMBL // havana:known chromosome:GRCh38:1:1051986:1056112:1 gene:ENSG00000188157 gene_biotype:protein_coding transcript_biotype:retained_intron // chr1 // 20 // 20 // 10 // 49 // 1 /// AK128761 // GenBank // Homo sapiens cDNA FLJ45064 fis, clone BRAWH3024242. // chr1 // 20 // 20 // 10 // 49 // 1 /// ENST00000620552 // ENSEMBL // ensembl:known chromosome:GRCh38:1:1020123:1056118:1 gene:ENSG00000188157 gene_biotype:protein_coding transcript_biotype:protein_coding // chr1 // 100 // 100 // 49 // 49 // 0 /// GENSCAN00000014913 // ENSEMBL // cdna:genscan chromosome:GRCh38:1:1034556:1054981:1 transcript_biotype:protein_coding // chr1 // 100 // 82 // 40 // 40 // 0	main
7896859	NR_029639	chr1:1102484-1102578	chr1	NC_000001.10	+	1102484	1102578	25	NR_029639 // MIR200B // microRNA 200b // 1p36.33 // 406984 /// ENST00000384997 // MIR200B // microRNA 200b // 1p36.33 // 406984	NR_029639 // RefSeq // Homo sapiens microRNA 200b (MIR200B), microRNA. // chr1 // 100 // 100 // 25 // 25 // 0 /// ENST00000384997 // ENSEMBL // ncrna:known chromosome:GRCh38:1:1167092:1167202:1 gene:ENSG00000207730 gene_biotype:miRNA transcript_biotype:miRNA // chr1 // 100 // 100 // 25 // 25 // 0 /// hsa-mir-200b // miRBase Micro RNA Database // MI0000342 Homo sapiens miR-200b stem-loop // chr1 // 100 // 100 // 25 // 25 // 0 /// NONHSAT000250 // NONCODE // Non-coding transcript identified by NONCODE: Linc // chr1 // 100 // 100 // 25 // 25 // 0 /// NONHSAT000251 // NONCODE // Non-coding transcript identified by NONCODE // chr1 // 100 // 100 // 25 // 25 // 0	main
7896861	NR_029834	chr1:1103243-1103332	chr1	NC_000001.10	+	1103243	1103332	25	NR_029834 // MIR200A // microRNA 200a // 1p36.33 // 406983 /// ENST00000384875 // MIR200A // microRNA 200a // 1p36.33 // 406983	NR_029834 // RefSeq // Homo sapiens microRNA 200a (MIR200A), microRNA. // chr1 // 100 // 100 // 25 // 25 // 0 /// ENST00000384875 // ENSEMBL // ncrna:known chromosome:GRCh38:1:1167846:1167956:1 gene:ENSG00000207607 gene_biotype:miRNA transcript_biotype:miRNA // chr1 // 100 // 100 // 25 // 25 // 0 /// hsa-mir-200a // miRBase Micro RNA Database // MI0000737 Homo sapiens miR-200a stem-loop // chr1 // 100 // 100 // 25 // 25 // 0 /// NONHSAT000250 // NONCODE // Non-coding transcript identified by NONCODE: Linc // chr1 // 100 // 100 // 25 // 25 // 0 /// NONHSAT000253 // NONCODE // Non-coding transcript identified by NONCODE // chr1 // 100 // 100 // 25 // 25 // 0	main
7896863	NR_029957	chr1:1104373-1104471	chr1	NC_000001.10	+	1104373	1104471	18	NR_029957 // MIR429 // microRNA 429 // 1p36.33 // 554210 /// ENST00000362106 // MIR429 // microRNA 429 // 1p36.33 // 554210	NR_029957 // RefSeq // Homo sapiens microRNA 429 (MIR429), microRNA. // chr1 // 94 // 94 // 16 // 17 // 0 /// ENST00000362106 // ENSEMBL // ncrna:known chromosome:GRCh38:1:1169005:1169087:1 gene:ENSG00000198976 gene_biotype:miRNA transcript_biotype:miRNA // chr1 // 94 // 94 // 16 // 17 // 0 /// hsa-mir-429 // miRBase Micro RNA Database // MI0001641 Homo sapiens miR-429 stem-loop // chr1 // 94 // 94 // 16 // 17 // 0 /// NONHSAT000250 // NONCODE // Non-coding transcript identified by NONCODE: Linc // chr1 // 100 // 100 // 18 // 18 // 0 /// NONHSAT000255 // NONCODE // Non-coding transcript identified by NONCODE // chr1 // 94 // 94 // 16 // 17 // 0 /// GENSCAN00000014910 // ENSEMBL // cdna:genscan chromosome:GRCh38:1:1126225:1185529:1 transcript_biotype:protein_coding // chr1 // 71 // 94 // 12 // 17 // 0	main
7896865	NM_001130045,NM_153254,XM_005244738,XM_006710548,XR_426596,BC126152,BC126154	chr1:1109283-1133315	chr1	NC_000001.10	+	1109283	1133315	32	NM_001130045 // TTLL10 // tubulin tyrosine ligase-like family, member 10 // 1p36.33 // 254173 /// NM_153254 // TTLL10 // tubulin tyrosine ligase-like family, member 10 // 1p36.33 // 254173 /// XM_005244738 // TTLL10 // tubulin tyrosine ligase-like family, member 10 // 1p36.33 // 254173 /// XM_006710548 // TTLL10 // tubulin tyrosine ligase-like family, member 10 // 1p36.33 // 254173 /// XR_426596 // TTLL10 // tubulin tyrosine ligase-like family, member 10 // 1p36.33 // 254173 /// ENST00000379288 // TTLL10 // tubulin tyrosine ligase-like family, member 10 // 1p36.33 // 254173 /// ENST00000379289 // TTLL10 // tubulin tyrosine ligase-like family, member 10 // 1p36.33 // 254173 /// ENST00000379290 // TTLL10 // tubulin tyrosine ligase-like family, member 10 // 1p36.33 // 254173 /// ENST00000460998 // TTLL10 // tubulin tyrosine ligase-like family, member 10 // 1p36.33 // 254173 /// BC126152 // TTLL10 // tubulin tyrosine ligase-like family, member 10 // 1p36.33 // 254173 /// BC126154 // TTLL10 // tubulin tyrosine ligase-like family, member 10 // 1p36.33 // 254173	NM_001130045 // RefSeq // Homo sapiens tubulin tyrosine ligase-like family, member 10 (TTLL10), transcript variant 1, mRNA. // chr1 // 100 // 56 // 18 // 18 // 0 /// NM_153254 // RefSeq // Homo sapiens tubulin tyrosine ligase-like family, member 10 (TTLL10), transcript variant 2, mRNA. // chr1 // 100 // 94 // 30 // 30 // 0 /// XM_005244738 // RefSeq // PREDICTED: Homo sapiens tubulin tyrosine ligase-like family, member 10 (TTLL10), transcript variant X2, mRNA. // chr1 // 100 // 63 // 20 // 20 // 0 /// XM_006710548 // RefSeq // PREDICTED: Homo sapiens tubulin tyrosine ligase-like family, member 10 (TTLL10), transcript variant X4, mRNA. // chr1 // 100 // 56 // 18 // 18 // 0 /// XR_426596 // RefSeq // PREDICTED: Homo sapiens tubulin tyrosine ligase-like family, member 10 (TTLL10), transcript variant X6, misc_RNA. // chr1 // 100 // 56 // 18 // 18 // 0 /// ENST00000379288 // ENSEMBL // havana:known chromosome:GRCh38:1:1179697:1185864:1 gene:ENSG00000162571 gene_biotype:protein_coding transcript_biotype:protein_coding // chr1 // 100 // 94 // 30 // 30 // 0 /// ENST00000379289 // ENSEMBL // ensembl:known chromosome:GRCh38:1:1173906:1197933:1 gene:ENSG00000162571 gene_biotype:protein_coding transcript_biotype:protein_coding // chr1 // 100 // 56 // 18 // 18 // 0 /// ENST00000379290 // ENSEMBL // havana:known chromosome:GRCh38:1:1173903:1197935:1 gene:ENSG00000162571 gene_biotype:protein_coding transcript_biotype:protein_coding // chr1 // 100 // 56 // 18 // 18 // 0 /// ENST00000460998 // ENSEMBL // havana:known chromosome:GRCh38:1:1180484:1183927:1 gene:ENSG00000162571 gene_biotype:protein_coding transcript_biotype:retained_intron // chr1 // 100 // 31 // 10 // 10 // 0 /// BC126152 // GenBank // Homo sapiens tubulin tyrosine ligase-like family, member 10, mRNA (cDNA clone MGC:161430 IMAGE:8991868), complete cds. // chr1 // 100 // 91 // 29 // 29 // 0 /// BC126154 // GenBank // Homo sapiens tubulin tyrosine ligase-like family, member 10, mRNA (cDNA clone MGC:161432 IMAGE:8991870), complete cds. // chr1 // 100 // 91 // 29 // 29 // 0 /// GENSCAN00000014910 // ENSEMBL // cdna:genscan chromosome:GRCh38:1:1126225:1185529:1 transcript_biotype:protein_coding // chr1 // 56 // 56 // 18 // 32 // 1	main
7896878	NM_080605,AY050570	chr1:1167620-1170421	chr1	NC_000001.10	+	1167620	1170421	27	NM_080605 // B3GALT6 // UDP-Gal:betaGal beta 1,3-galactosyltransferase polypeptide 6 // 1p36.33 // 126792 /// ENST00000379198 // B3GALT6 // UDP-Gal:betaGal beta 1,3-galactosyltransferase polypeptide 6 // 1p36.33 // 126792	NM_080605 // RefSeq // Homo sapiens UDP-Gal:betaGal beta 1,3-galactosyltransferase polypeptide 6 (B3GALT6), mRNA. // chr1 // 100 // 89 // 24 // 24 // 0 /// ENST00000379198 // ENSEMBL // ensembl_havana_transcript:known chromosome:GRCh38:1:1232265:1235041:1 gene:ENSG00000176022 gene_biotype:protein_coding transcript_biotype:protein_coding // chr1 // 100 // 89 // 24 // 24 // 0 /// GENSCAN00000014884 // ENSEMBL // cdna:genscan chromosome:GRCh38:1:1232279:1233268:1 transcript_biotype:protein_coding // chr1 // 100 // 56 // 15 // 15 // 0 /// AY050570 // GenBank // Homo sapiens beta-1,3-galactosyltransferase-6 (B3GALT6) mRNA, complete cds. // chr1 // 100 // 67 // 18 // 18 // 0	main
7896882	NM_001130413,NR_037668,AK093239,AK093372,AK127357,AK131558,AK315288,BC125074,BC125075,DQ898175,DQ898176,EU489064,U38254,BC071784	chr1:1215968-1227409	chr1	NC_000001.10	+	1215968	1227409	36	NM_001130413 // SCNN1D // sodium channel, non-voltage-gated 1, delta subunit // 1p36.3-p36.2 // 6339 /// NR_037668 // SCNN1D // sodium channel, non-voltage-gated 1, delta subunit // 1p36.3-p36.2 // 6339 /// ENST00000325425 // SCNN1D // sodium channel, non-voltage-gated 1, delta subunit // 1p36.3-p36.2 // 6339 /// ENST00000338555 // SCNN1D // sodium channel, non-voltage-gated 1, delta subunit // 1p36.3-p36.2 // 6339 /// ENST00000379099 // SCNN1D // sodium channel, non-voltage-gated 1, delta subunit // 1p36.3-p36.2 // 6339 /// ENST00000379101 // SCNN1D // sodium channel, non-voltage-gated 1, delta subunit // 1p36.3-p36.2 // 6339 /// ENST00000379116 // SCNN1D // sodium channel, non-voltage-gated 1, delta subunit // 1p36.3-p36.2 // 6339 /// ENST00000400928 // SCNN1D // sodium channel, non-voltage-gated 1, delta subunit // 1p36.3-p36.2 // 6339 /// ENST00000470022 // SCNN1D // sodium channel, non-voltage-gated 1, delta subunit // 1p36.3-p36.2 // 6339 /// AK093239 // SCNN1D // sodium channel, non-voltage-gated 1, delta subunit // 1p36.3-p36.2 // 6339 /// AK093372 // SCNN1D // sodium channel, non-voltage-gated 1, delta subunit // 1p36.3-p36.2 // 6339 /// AK127357 // SCNN1D // sodium channel, non-voltage-gated 1, delta subunit // 1p36.3-p36.2 // 6339 /// AK131558 // SCNN1D // sodium channel, non-voltage-gated 1, delta subunit // 1p36.3-p36.2 // 6339 /// AK315288 // SCNN1D // sodium channel, non-voltage-gated 1, delta subunit // 1p36.3-p36.2 // 6339 /// BC125074 // SCNN1D // sodium channel, non-voltage-gated 1, delta subunit // 1p36.3-p36.2 // 6339 /// BC125075 // SCNN1D // sodium channel, non-voltage-gated 1, delta subunit // 1p36.3-p36.2 // 6339 /// DQ898175 // SCNN1D // sodium channel, non-voltage-gated 1, delta subunit // 1p36.3-p36.2 // 6339 /// DQ898176 // SCNN1D // sodium channel, non-voltage-gated 1, delta subunit // 1p36.3-p36.2 // 6339 /// EU489064 // SCNN1D // sodium channel, non-voltage-gated 1, delta subunit // 1p36.3-p36.2 // 6339 /// U38254 // SCNN1D // sodium channel, non-voltage-gated 1, delta subunit // 1p36.3-p36.2 // 6339	NM_001130413 // RefSeq // Homo sapiens sodium channel, non-voltage-gated 1, delta subunit (SCNN1D), transcript variant 1, mRNA. // chr1 // 100 // 83 // 30 // 30 // 0 /// NR_037668 // RefSeq // Homo sapiens sodium channel, non-voltage-gated 1, delta subunit (SCNN1D), transcript variant 2, non-coding RNA. // chr1 // 100 // 78 // 28 // 28 // 0 /// ENST00000325425 // ENSEMBL // havana:known chromosome:GRCh38:1:1282109:1292024:1 gene:ENSG00000162572 gene_biotype:protein_coding transcript_biotype:protein_coding // chr1 // 100 // 81 // 29 // 29 // 0 /// ENST00000338555 // ENSEMBL // havana:known chromosome:GRCh38:1:1280588:1292024:1 gene:ENSG00000162572 gene_biotype:protein_coding transcript_biotype:protein_coding // chr1 // 100 // 86 // 31 // 31 // 0 /// ENST00000379099 // ENSEMBL // havana:known chromosome:GRCh38:1:1287109:1290943:1 gene:ENSG00000162572 gene_biotype:protein_coding transcript_biotype:protein_coding // chr1 // 100 // 25 // 9 // 9 // 0 /// ENST00000379101 // ENSEMBL // havana:known chromosome:GRCh38:1:1280472:1291373:1 gene:ENSG00000162572 gene_biotype:protein_coding transcript_biotype:nonsense_mediated_decay // chr1 // 100 // 61 // 22 // 22 // 0 /// ENST00000379116 // ENSEMBL // havana:known chromosome:GRCh38:1:1280436:1292019:1 gene:ENSG00000162572 gene_biotype:protein_coding transcript_biotype:protein_coding // chr1 // 100 // 83 // 30 // 30 // 0 /// ENST00000400928 // ENSEMBL // ensembl:known chromosome:GRCh38:1:1281224:1292029:1 gene:ENSG00000162572 gene_biotype:protein_coding transcript_biotype:protein_coding // chr1 // 100 // 78 // 28 // 28 // 0 /// ENST00000470022 // ENSEMBL // havana:novel chromosome:GRCh38:1:1281925:1286168:1 gene:ENSG00000162572 gene_biotype:protein_coding transcript_biotype:protein_coding // chr1 // 91 // 31 // 10 // 11 // 0 /// AK093239 // GenBank // Homo sapiens cDNA FLJ35920 fis, clone TESTI2010591, highly similar to AMILORIDE-SENSITIVE SODIUM CHANNEL DELTA-SUBUNIT. // chr1 // 97 // 81 // 28 // 29 // 0 /// AK093372 // GenBank // Homo sapiens cDNA FLJ36053 fis, clone TESTI2018276, highly similar to Amiloride-sensitive sodium channel subunit delta. // chr1 // 100 // 53 // 19 // 19 // 0 /// AK127357 // GenBank // Homo sapiens cDNA FLJ45431 fis, clone BRHIP3039509, highly similar to Amiloride-sensitive sodium channel subunit delta. // chr1 // 97 // 86 // 30 // 31 // 0 /// AK131558 // GenBank // Homo sapiens cDNA FLJ16802 fis, clone TESTI4005158, highly similar to Amiloride-sensitive sodium channel delta-subunit. // chr1 // 93 // 83 // 28 // 30 // 0 /// AK315288 // GenBank HTC // Homo sapiens cDNA, FLJ96303. // chr1 // 100 // 56 // 20 // 20 // 0 /// BC125074 // GenBank // Homo sapiens sodium channel, nonvoltage-gated 1, delta, mRNA (cDNA clone MGC:149710 IMAGE:40117641), complete cds. // chr1 // 100 // 61 // 22 // 22 // 0 /// BC125075 // GenBank // Homo sapiens sodium channel, nonvoltage-gated 1, delta, mRNA (cDNA clone MGC:149711 IMAGE:40117643), complete cds. // chr1 // 100 // 61 // 22 // 22 // 0 /// DQ898175 // GenBank // Homo sapiens clone 16HBE140S sodium channel nonvoltage-gated 1 delta (SCNN1D) mRNA, complete cds. // chr1 // 100 // 56 // 20 // 20 // 0 /// DQ898176 // GenBank // Homo sapiens clone 16HBE140L sodium channel nonvoltage-gated 1 delta (SCNN1D) mRNA, complete cds. // chr1 // 95 // 61 // 21 // 22 // 0 /// EU489064 // GenBank // Homo sapiens sodium channel nonvoltage-gated 1 delta (SCNN1D) mRNA, complete cds. // chr1 // 100 // 50 // 18 // 18 // 0 /// U38254 // GenBank // Human amiloride sensitive sodium channel delta subunit (dNaCh) mRNA, complete cds. // chr1 // 100 // 50 // 18 // 18 // 0 /// ENST00000616713 // ENSEMBL // ensembl:known chromosome:GRCh38:1:1281178:1292029:1 gene:ENSG00000162572 gene_biotype:protein_coding transcript_biotype:protein_coding // chr1 // 100 // 86 // 31 // 31 // 0 /// GENSCAN00000014874 // ENSEMBL // cdna:genscan chromosome:GRCh38:1:1271278:1291914:1 transcript_biotype:protein_coding // chr1 // 95 // 53 // 18 // 19 // 0 /// BC071784 // GenBank // Homo sapiens sodium channel, nonvoltage-gated 1, delta, mRNA (cDNA clone IMAGE:4609933). // chr1 // 100 // 36 // 13 // 13 // 0	main
7896908	NM_153339,AK298218,BC034304,AK027721	chr1:1243947-1247057	chr1	NC_000001.10	+	1243947	1247057	26	NM_153339 // PUSL1 // pseudouridylate synthase-like 1 // 1p36.33 // 126789 /// ENST00000379031 // PUSL1 // pseudouridylate synthase-like 1 // 1p36.33 // 126789 /// ENST00000467712 // PUSL1 // pseudouridylate synthase-like 1 // 1p36.33 // 126789 /// ENST00000470520 // PUSL1 // pseudouridylate synthase-like 1 // 1p36.33 // 126789 /// AK298218 // PUSL1 // pseudouridylate synthase-like 1 // 1p36.33 // 126789 /// BC034304 // PUSL1 // pseudouridylate synthase-like 1 // 1p36.33 // 126789 /// ENST00000493657 // PUSL1 // pseudouridylate synthase-like 1 // 1p36.33 // 126789 /// AK027721 // PUSL1 // pseudouridylate synthase-like 1 // 1p36.33 // 126789 /// ENST00000463758 // PUSL1 // pseudouridylate synthase-like 1 // 1p36.33 // 126789	NM_153339 // RefSeq // Homo sapiens pseudouridylate synthase-like 1 (PUSL1), mRNA. // chr1 // 100 // 100 // 26 // 26 // 0 /// ENST00000379031 // ENSEMBL // ensembl_havana_transcript:known chromosome:GRCh38:1:1308567:1311677:1 gene:ENSG00000169972 gene_biotype:protein_coding transcript_biotype:protein_coding // chr1 // 100 // 100 // 26 // 26 // 0 /// ENST00000467712 // ENSEMBL // havana:putative chromosome:GRCh38:1:1308821:1311069:1 gene:ENSG00000169972 gene_biotype:protein_coding transcript_biotype:protein_coding // chr1 // 100 // 54 // 14 // 14 // 0 /// ENST00000470520 // ENSEMBL // havana:known chromosome:GRCh38:1:1308611:1311028:1 gene:ENSG00000169972 gene_biotype:protein_coding transcript_biotype:processed_transcript // chr1 // 94 // 62 // 15 // 16 // 0 /// AK298218 // GenBank // Homo sapiens cDNA FLJ57412 complete cds, highly similar to tRNA pseudouridine synthase-like 1 (EC 5.4.99.-). // chr1 // 100 // 85 // 22 // 22 // 0 /// BC034304 // GenBank // Homo sapiens pseudouridylate synthase-like 1, mRNA (cDNA clone MGC:30098 IMAGE:4778177), complete cds. // chr1 // 100 // 100 // 26 // 26 // 0 /// ENST00000493657 // ENSEMBL // havana:known chromosome:GRCh38:1:1309235:1311676:1 gene:ENSG00000169972 gene_biotype:protein_coding transcript_biotype:retained_intron // chr1 // 62 // 62 // 16 // 26 // 1 /// AK027721 // GenBank // Homo sapiens cDNA FLJ14815 fis, clone OVARC1000017. // chr1 // 69 // 69 // 18 // 26 // 1 /// ENST00000463758 // ENSEMBL // havana:known chromosome:GRCh38:1:1308788:1309840:1 gene:ENSG00000169972 gene_biotype:protein_coding transcript_biotype:retained_intron // chr1 // 31 // 31 // 8 // 26 // 1 /// GENSCAN00000014917 // ENSEMBL // cdna:genscan chromosome:GRCh38:1:1307814:1311379:1 transcript_biotype:protein_coding // chr1 // 69 // 69 // 18 // 26 // 1 /// NONHSAT000277 // NONCODE // Non-coding transcript identified by NONCODE: Antisense,Exonic // chr1 // 62 // 62 // 16 // 26 // 1	main
7896917	NM_001029885,BC072454,BC098429,JN542538	chr1:1260143-1264277	chr1	NC_000001.10	+	1260143	1264277	46	NM_001029885 // CPTP // ceramide-1-phosphate transfer protein // 1p36.33 // 80772 /// ENST00000343938 // CPTP // ceramide-1-phosphate transfer protein // 1p36.33 // 80772 /// ENST00000464957 // CPTP // ceramide-1-phosphate transfer protein // 1p36.33 // 80772 /// BC072454 // CPTP // ceramide-1-phosphate transfer protein // 1p36.33 // 80772 /// BC098429 // CPTP // ceramide-1-phosphate transfer protein // 1p36.33 // 80772 /// JN542538 // CPTP // ceramide-1-phosphate transfer protein // 1p36.33 // 80772 /// ENST00000488011 // CPTP // ceramide-1-phosphate transfer protein // 1p36.33 // 80772	NM_001029885 // RefSeq // Homo sapiens ceramide-1-phosphate transfer protein (CPTP), mRNA. // chr1 // 100 // 100 // 46 // 46 // 0 /// ENST00000343938 // ENSEMBL // ensembl_havana_transcript:known chromosome:GRCh38:1:1324767:1328897:1 gene:ENSG00000224051 gene_biotype:protein_coding transcript_biotype:protein_coding // chr1 // 100 // 100 // 46 // 46 // 0 /// ENST00000464957 // ENSEMBL // havana:known chromosome:GRCh38:1:1324756:1327994:1 gene:ENSG00000224051 gene_biotype:protein_coding transcript_biotype:processed_transcript // chr1 // 100 // 57 // 26 // 26 // 0 /// BC072454 // GenBank // Homo sapiens hypothetical protein MGC10334, mRNA (cDNA clone IMAGE:6185216), partial cds. // chr1 // 100 // 50 // 23 // 23 // 0 /// BC098429 // GenBank // Homo sapiens glycolipid transfer protein domain containing 1, mRNA (cDNA clone IMAGE:5927583), partial cds. // chr1 // 100 // 50 // 23 // 23 // 0 /// JN542538 // GenBank // Homo sapiens ceramide-1-phosphate transfer protein (GLTPD1) mRNA, complete cds. // chr1 // 100 // 39 // 18 // 18 // 0 /// ENST00000488011 // ENSEMBL // havana:known chromosome:GRCh38:1:1325241:1327471:1 gene:ENSG00000224051 gene_biotype:protein_coding transcript_biotype:protein_coding // chr1 // 37 // 37 // 17 // 46 // 1 /// GENSCAN00000014870 // ENSEMBL // cdna:genscan chromosome:GRCh38:1:1326911:1327763:1 transcript_biotype:protein_coding // chr1 // 100 // 39 // 18 // 18 // 0	main
7896921	NM_152228,XM_006710939,AK122959	chr1:1266694-1270687	chr1	NC_000001.10	+	1266694	1270687	40	NM_152228 // TAS1R3 // taste receptor, type 1, member 3 // 1p36.33 // 83756 /// XM_006710939 // TAS1R3 // taste receptor, type 1, member 3 // 1p36.33 // 83756 /// ENST00000339381 // TAS1R3 // taste receptor, type 1, member 3 // 1p36.33 // 83756 /// AK122959 // TAS1R3 // taste receptor, type 1, member 3 // 1p36.33 // 83756	NM_152228 // RefSeq // Homo sapiens taste receptor, type 1, member 3 (TAS1R3), mRNA. // chr1 // 100 // 85 // 34 // 34 // 0 /// XM_006710939 // RefSeq // PREDICTED: Homo sapiens taste receptor, type 1, member 3 (TAS1R3), transcript variant X1, mRNA. // chr1 // 96 // 60 // 23 // 24 // 0 /// ENST00000339381 // ENSEMBL // ensembl_havana_transcript:known chromosome:GRCh38:1:1331314:1335306:1 gene:ENSG00000169962 gene_biotype:protein_coding transcript_biotype:protein_coding // chr1 // 100 // 100 // 40 // 40 // 0 /// AK122959 // GenBank // Homo sapiens cDNA FLJ16679 fis, clone TLIVE2003381, moderately similar to Mus musculus taste receptor, type 1, member 3 (Tas1r3). // chr1 // 89 // 45 // 16 // 18 // 0 /// GENSCAN00000014893 // ENSEMBL // cdna:genscan chromosome:GRCh38:1:1331346:1334464:1 transcript_biotype:protein_coding // chr1 // 100 // 85 // 34 // 34 // 0	main
7896929	NM_022834,AK291557,BC059409,NM_199121	chr1:1370909-1378262	chr1	NC_000001.10	+	1370909	1378262	41	NM_022834 // VWA1 // von Willebrand factor A domain containing 1 // 1p36.33 // 64856 /// ENST00000476993 // VWA1 // von Willebrand factor A domain containing 1 // 1p36.33 // 64856 /// AK291557 // VWA1 // von Willebrand factor A domain containing 1 // 1p36.33 // 64856 /// BC059409 // VWA1 // von Willebrand factor A domain containing 1 // 1p36.33 // 64856 /// NM_199121 // VWA1 // von Willebrand factor A domain containing 1 // 1p36.33 // 64856 /// ENST00000338660 // VWA1 // von Willebrand factor A domain containing 1 // 1p36.33 // 64856 /// ENST00000495558 // VWA1 // von Willebrand factor A domain containing 1 // 1p36.33 // 64856	NM_022834 // RefSeq // Homo sapiens von Willebrand factor A domain containing 1 (VWA1), transcript variant 1, mRNA. // chr1 // 100 // 100 // 41 // 41 // 0 /// ENST00000476993 // ENSEMBL // ensembl_havana_transcript:known chromosome:GRCh38:1:1435671:1442882:1 gene:ENSG00000179403 gene_biotype:protein_coding transcript_biotype:protein_coding // chr1 // 100 // 93 // 38 // 38 // 0 /// AK291557 // GenBank // Homo sapiens cDNA FLJ75292 complete cds, highly similar to Homo sapiens von Willebrand factor A domain containing 1 (VWA1), transcript variant 1, mRNA. // chr1 // 81 // 78 // 26 // 32 // 0 /// BC059409 // GenBank // Homo sapiens von Willebrand factor A domain containing 1, mRNA (cDNA clone MGC:71828 IMAGE:30349211), complete cds. // chr1 // 100 // 85 // 35 // 35 // 0 /// NM_199121 // RefSeq // Homo sapiens von Willebrand factor A domain containing 1 (VWA1), transcript variant 2, mRNA. // chr1 // 90 // 90 // 37 // 41 // 1 /// ENST00000338660 // ENSEMBL // havana:known chromosome:GRCh38:1:1435523:1440765:1 gene:ENSG00000179403 gene_biotype:protein_coding transcript_biotype:protein_coding // chr1 // 83 // 83 // 34 // 41 // 1 /// ENST00000495558 // ENSEMBL // havana:putative chromosome:GRCh38:1:1434861:1437459:1 gene:ENSG00000179403 gene_biotype:protein_coding transcript_biotype:protein_coding // chr1 // 20 // 20 // 8 // 41 // 1 /// GENSCAN00000014877 // ENSEMBL // cdna:genscan chromosome:GRCh38:1:1426194:1468530:1 transcript_biotype:protein_coding // chr1 // 61 // 61 // 25 // 41 // 1	main
7896937	NM_001039211,BC101211,BC101212,NM_001170535,NM_001170536,NM_018188,NM_031921,XM_005244806,AB033099,AF343078,AK127857,AK290586,AK310572,BC002542,BC007803,BC011814,BC014101,BC018701,BC033109,BC063607,GU189416,AL834179	chr1:1385069-1405538	chr1	NC_000001.10	+	1385069	1405538	54	NM_001039211 // ATAD3C // ATPase family, AAA domain containing 3C // 1p36.33 // 219293 /// ENST00000378785 // ATAD3C // ATPase family, AAA domain containing 3C // 1p36.33 // 219293 /// ENST00000475091 // ATAD3C // ATPase family, AAA domain containing 3C // 1p36.33 // 219293 /// ENST00000484537 // ATAD3C // ATPase family, AAA domain containing 3C // 1p36.33 // 219293 /// BC101211 // ATAD3C // ATPase family, AAA domain containing 3C // 1p36.33 // 219293 /// BC101212 // ATAD3C // ATPase family, AAA domain containing 3C // 1p36.33 // 219293 /// ENST00000400830 // ATAD3A // ATPase family, AAA domain containing 3A // 1p36.33 // 55210 /// ENST00000400830 // ATAD3B // ATPase family, AAA domain containing 3B // 1p36.33 // 83858 /// NM_001170535 // ATAD3A // ATPase family, AAA domain containing 3A // 1p36.33 // 55210 /// NM_001170536 // ATAD3A // ATPase family, AAA domain containing 3A // 1p36.33 // 55210 /// NM_018188 // ATAD3A // ATPase family, AAA domain containing 3A // 1p36.33 // 55210 /// NM_031921 // ATAD3B // ATPase family, AAA domain containing 3B // 1p36.33 // 83858 /// XM_005244806 // ATAD3B // ATPase family, AAA domain containing 3B // 1p36.33 // 83858 /// ENST00000308647 // ATAD3B // ATPase family, AAA domain containing 3B // 1p36.33 // 83858 /// ENST00000339113 // ATAD3A // ATPase family, AAA domain containing 3A // 1p36.33 // 55210 /// ENST00000339113 // ATAD3B // ATPase family, AAA domain containing 3B // 1p36.33 // 83858 /// ENST00000378755 // ATAD3A // ATPase family, AAA domain containing 3A // 1p36.33 // 55210 /// ENST00000378755 // ATAD3B // ATPase family, AAA domain containing 3B // 1p36.33 // 83858 /// ENST00000378756 // ATAD3A // ATPase family, AAA domain containing 3A // 1p36.33 // 55210 /// ENST00000378756 // ATAD3B // ATPase family, AAA domain containing 3B // 1p36.33 // 83858 /// ENST00000472194 // ATAD3B // ATPase family, AAA domain containing 3B // 1p36.33 // 83858 /// ENST00000485748 // ATAD3B // ATPase family, AAA domain containing 3B // 1p36.33 // 83858 /// ENST00000536055 // ATAD3A // ATPase family, AAA domain containing 3A // 1p36.33 // 55210 /// ENST00000536055 // ATAD3B // ATPase family, AAA domain containing 3B // 1p36.33 // 83858 /// AB033099 // ATAD3B // ATPase family, AAA domain containing 3B // 1p36.33 // 83858 /// AF343078 // ATAD3B // ATPase family, AAA domain containing 3B // 1p36.33 // 83858 /// AK127857 // ATAD3B // ATPase family, AAA domain containing 3B // 1p36.33 // 83858 /// AK290586 // ATAD3B // ATPase family, AAA domain containing 3B // 1p36.33 // 83858 /// AK310572 // ATAD3A // ATPase family, AAA domain containing 3A // 1p36.33 // 55210 /// BC002542 // ATAD3B // ATPase family, AAA domain containing 3B // 1p36.33 // 83858 /// BC007803 // ATAD3A // ATPase family, AAA domain containing 3A // 1p36.33 // 55210 /// BC011814 // ATAD3A // ATPase family, AAA domain containing 3A // 1p36.33 // 55210 /// BC014101 // ATAD3A // ATPase family, AAA domain containing 3A // 1p36.33 // 55210 /// BC018701 // ATAD3B // ATPase family, AAA domain containing 3B // 1p36.33 // 83858 /// BC033109 // ATAD3A // ATPase family, AAA domain containing 3A // 1p36.33 // 55210 /// BC063607 // ATAD3A // ATPase family, AAA domain containing 3A // 1p36.33 // 55210 /// GU189416 // ATAD3A // ATPase family, AAA domain containing 3A // 1p36.33 // 55210 /// ENST00000474481 // ATAD3B // ATPase family, AAA domain containing 3B // 1p36.33 // 83858 /// AL834179 // ATAD3B // ATPase family, AAA domain containing 3B // 1p36.33 // 83858	NM_001039211 // RefSeq // Homo sapiens ATPase family, AAA domain containing 3C (ATAD3C), mRNA. // chr1 // 100 // 100 // 54 // 54 // 0 /// ENST00000378785 // ENSEMBL // ensembl_havana_transcript:known chromosome:GRCh38:1:1449689:1470158:1 gene:ENSG00000215915 gene_biotype:protein_coding transcript_biotype:protein_coding // chr1 // 100 // 100 // 54 // 54 // 0 /// ENST00000475091 // ENSEMBL // havana:novel chromosome:GRCh38:1:1449914:1455902:1 gene:ENSG00000215915 gene_biotype:protein_coding transcript_biotype:protein_coding // chr1 // 83 // 22 // 10 // 12 // 0 /// ENST00000484537 // ENSEMBL // havana:known chromosome:GRCh38:1:1462483:1468663:1 gene:ENSG00000215915 gene_biotype:protein_coding transcript_biotype:retained_intron // chr1 // 91 // 43 // 21 // 23 // 0 /// BC101211 // GenBank // Homo sapiens ATPase family, AAA domain containing 3C, mRNA (cDNA clone IMAGE:40022024), complete cds. // chr1 // 100 // 30 // 16 // 16 // 0 /// BC101212 // GenBank // Homo sapiens ATPase family, AAA domain containing 3C, mRNA (cDNA clone IMAGE:40022026), complete cds. // chr1 // 100 // 30 // 16 // 16 // 0 /// ENST00000400830 // ENSEMBL // havana:known chromosome:GRCh38:1:1524273:1529331:1 gene:ENSG00000197785 gene_biotype:protein_coding transcript_biotype:protein_coding // chr1 // 68 // 35 // 13 // 19 // 0 /// NM_001170535 // RefSeq // Homo sapiens ATPase family, AAA domain containing 3A (ATAD3A), transcript variant 2, mRNA. // chr1 // 35 // 35 // 19 // 54 // 1 /// NM_001170536 // RefSeq // Homo sapiens ATPase family, AAA domain containing 3A (ATAD3A), transcript variant 3, mRNA. // chr1 // 37 // 37 // 20 // 54 // 1 /// NM_018188 // RefSeq // Homo sapiens ATPase family, AAA domain containing 3A (ATAD3A), transcript variant 1, mRNA. // chr1 // 37 // 37 // 20 // 54 // 1 /// NM_031921 // RefSeq // Homo sapiens ATPase family, AAA domain containing 3B (ATAD3B), mRNA. // chr1 // 31 // 31 // 17 // 54 // 1 /// XM_005244806 // RefSeq // PREDICTED: Homo sapiens ATPase family, AAA domain containing 3B (ATAD3B), transcript variant X2, mRNA. // chr1 // 44 // 44 // 24 // 54 // 1 /// ENST00000308647 // ENSEMBL // ensembl_havana_transcript:known chromosome:GRCh38:1:1471769:1496202:1 gene:ENSG00000160072 gene_biotype:protein_coding transcript_biotype:protein_coding // chr1 // 31 // 31 // 17 // 54 // 1 /// ENST00000339113 // ENSEMBL // havana:known chromosome:GRCh38:1:1512530:1534685:1 gene:ENSG00000197785 gene_biotype:protein_coding transcript_biotype:protein_coding // chr1 // 37 // 37 // 20 // 54 // 1 /// ENST00000378755 // ENSEMBL // ensembl_havana_transcript:known chromosome:GRCh38:1:1512175:1534685:1 gene:ENSG00000197785 gene_biotype:protein_coding transcript_biotype:protein_coding // chr1 // 37 // 37 // 20 // 54 // 1 /// ENST00000378756 // ENSEMBL // havana:known chromosome:GRCh38:1:1512151:1534685:1 gene:ENSG00000197785 gene_biotype:protein_coding transcript_biotype:protein_coding // chr1 // 37 // 37 // 20 // 54 // 1 /// ENST00000472194 // ENSEMBL // havana:known chromosome:GRCh38:1:1478026:1497848:1 gene:ENSG00000160072 gene_biotype:protein_coding transcript_biotype:retained_intron // chr1 // 30 // 30 // 16 // 54 // 1 /// ENST00000485748 // ENSEMBL // havana:known chromosome:GRCh38:1:1483485:1496202:1 gene:ENSG00000160072 gene_biotype:protein_coding transcript_biotype:retained_intron // chr1 // 26 // 26 // 14 // 54 // 1 /// ENST00000536055 // ENSEMBL // ensembl:known chromosome:GRCh38:1:1512530:1534687:1 gene:ENSG00000197785 gene_biotype:protein_coding transcript_biotype:protein_coding // chr1 // 37 // 37 // 20 // 54 // 1 /// AB033099 // GenBank // Homo sapiens mRNA for KIAA1273 protein, partial cds. // chr1 // 30 // 30 // 16 // 54 // 1 /// AF343078 // GenBank // Homo sapiens TOB3 mRNA, complete cds. // chr1 // 26 // 26 // 14 // 54 // 1 /// AK127857 // GenBank // Homo sapiens cDNA FLJ45960 fis, clone PLACE7012127, highly similar to Homo sapiens AAA-ATPase TOB3 (TOB3). // chr1 // 26 // 26 // 14 // 54 // 1 /// AK290586 // GenBank // Homo sapiens cDNA FLJ76112 complete cds, highly similar to Homo sapiens ATPase family, AAA domain containing 3B (ATAD3B),mRNA. // chr1 // 31 // 31 // 17 // 54 // 1 /// AK310572 // GenBank HTC // Homo sapiens cDNA, FLJ17614. // chr1 // 33 // 33 // 18 // 54 // 1 /// BC002542 // GenBank // Homo sapiens ATPase family, AAA domain containing 3B, mRNA (cDNA clone MGC:941 IMAGE:3138578), complete cds. // chr1 // 31 // 31 // 17 // 54 // 1 /// BC007803 // GenBank // Homo sapiens ATPase family, AAA domain containing 3A, mRNA (cDNA clone MGC:14291 IMAGE:4136170), complete cds. // chr1 // 37 // 37 // 20 // 54 // 1 /// BC011814 // GenBank // Homo sapiens ATPase family, AAA domain containing 3A, mRNA (cDNA clone MGC:20264 IMAGE:3162989), complete cds. // chr1 // 35 // 35 // 19 // 54 // 1 /// BC014101 // GenBank // Homo sapiens ATPase family, AAA domain containing 3A, mRNA (cDNA clone MGC:20642 IMAGE:3503438), complete cds. // chr1 // 37 // 37 // 20 // 54 // 1 /// BC018701 // GenBank // Homo sapiens ATPase family, AAA domain containing 3B, mRNA (cDNA clone MGC:15562 IMAGE:3139886), complete cds. // chr1 // 31 // 31 // 17 // 54 // 1 /// BC033109 // GenBank // Homo sapiens ATPase family, AAA domain containing 3A, mRNA (cDNA clone MGC:45699 IMAGE:4877449), complete cds. // chr1 // 37 // 37 // 20 // 54 // 1 /// BC063607 // GenBank // Homo sapiens ATPase family, AAA domain containing 3A, mRNA (cDNA clone MGC:74860 IMAGE:4939339), complete cds. // chr1 // 37 // 37 // 20 // 54 // 1 /// GU189416 // GenBank // Homo sapiens AAA domain containing 3A protein (ATAD3A) mRNA, complete cds. // chr1 // 37 // 37 // 20 // 54 // 1 /// ENST00000474481 // ENSEMBL // havana:known chromosome:GRCh38:1:1484569:1496201:1 gene:ENSG00000160072 gene_biotype:protein_coding transcript_biotype:retained_intron // chr1 // 24 // 24 // 13 // 54 // 1 /// AL834179 // GenBank HTC // Homo sapiens mRNA; cDNA DKFZp761L1023 (from clone DKFZp761L1023). // chr1 // 24 // 24 // 13 // 54 // 1 /// GENSCAN00000014877 // ENSEMBL // cdna:genscan chromosome:GRCh38:1:1426194:1468530:1 transcript_biotype:protein_coding // chr1 // 74 // 74 // 40 // 54 // 1 /// GENSCAN00000014868 // ENSEMBL // cdna:genscan chromosome:GRCh38:1:1512269:1534072:1 transcript_biotype:protein_coding // chr1 // 31 // 31 // 17 // 54 // 1 /// GENSCAN00000014889 // ENSEMBL // cdna:genscan chromosome:GRCh38:1:1471885:1509351:1 transcript_biotype:protein_coding // chr1 // 39 // 39 // 21 // 54 // 1	main
7896952	NM_001170535,NM_001170536,NM_018188,AK310572,BC007803,BC011814,BC014101,BC033109,BC063607,GU189416	chr1:1389849-1470067	chr1	NC_000001.10	+	1389849	1470067	19	NM_001170535 // ATAD3A // ATPase family, AAA domain containing 3A // 1p36.33 // 55210 /// NM_001170536 // ATAD3A // ATPase family, AAA domain containing 3A // 1p36.33 // 55210 /// NM_018188 // ATAD3A // ATPase family, AAA domain containing 3A // 1p36.33 // 55210 /// ENST00000339113 // ATAD3A // ATPase family, AAA domain containing 3A // 1p36.33 // 55210 /// ENST00000339113 // ATAD3B // ATPase family, AAA domain containing 3B // 1p36.33 // 83858 /// ENST00000378755 // ATAD3A // ATPase family, AAA domain containing 3A // 1p36.33 // 55210 /// ENST00000378755 // ATAD3B // ATPase family, AAA domain containing 3B // 1p36.33 // 83858 /// ENST00000378756 // ATAD3A // ATPase family, AAA domain containing 3A // 1p36.33 // 55210 /// ENST00000378756 // ATAD3B // ATPase family, AAA domain containing 3B // 1p36.33 // 83858 /// ENST00000536055 // ATAD3A // ATPase family, AAA domain containing 3A // 1p36.33 // 55210 /// ENST00000536055 // ATAD3B // ATPase family, AAA domain containing 3B // 1p36.33 // 83858 /// AK310572 // ATAD3A // ATPase family, AAA domain containing 3A // 1p36.33 // 55210 /// BC007803 // ATAD3A // ATPase family, AAA domain containing 3A // 1p36.33 // 55210 /// BC011814 // ATAD3A // ATPase family, AAA domain containing 3A // 1p36.33 // 55210 /// BC014101 // ATAD3A // ATPase family, AAA domain containing 3A // 1p36.33 // 55210 /// BC033109 // ATAD3A // ATPase family, AAA domain containing 3A // 1p36.33 // 55210 /// BC063607 // ATAD3A // ATPase family, AAA domain containing 3A // 1p36.33 // 55210 /// GU189416 // ATAD3A // ATPase family, AAA domain containing 3A // 1p36.33 // 55210	NM_001170535 // RefSeq // Homo sapiens ATPase family, AAA domain containing 3A (ATAD3A), transcript variant 2, mRNA. // chr1 // 100 // 84 // 16 // 16 // 0 /// NM_001170536 // RefSeq // Homo sapiens ATPase family, AAA domain containing 3A (ATAD3A), transcript variant 3, mRNA. // chr1 // 100 // 68 // 13 // 13 // 0 /// NM_018188 // RefSeq // Homo sapiens ATPase family, AAA domain containing 3A (ATAD3A), transcript variant 1, mRNA. // chr1 // 100 // 95 // 18 // 18 // 0 /// ENST00000339113 // ENSEMBL // havana:known chromosome:GRCh38:1:1512530:1534685:1 gene:ENSG00000197785 gene_biotype:protein_coding transcript_biotype:protein_coding // chr1 // 100 // 68 // 13 // 13 // 0 /// ENST00000378755 // ENSEMBL // ensembl_havana_transcript:known chromosome:GRCh38:1:1512175:1534685:1 gene:ENSG00000197785 gene_biotype:protein_coding transcript_biotype:protein_coding // chr1 // 100 // 84 // 16 // 16 // 0 /// ENST00000378756 // ENSEMBL // havana:known chromosome:GRCh38:1:1512151:1534685:1 gene:ENSG00000197785 gene_biotype:protein_coding transcript_biotype:protein_coding // chr1 // 100 // 84 // 16 // 16 // 0 /// ENST00000536055 // ENSEMBL // ensembl:known chromosome:GRCh38:1:1512530:1534687:1 gene:ENSG00000197785 gene_biotype:protein_coding transcript_biotype:protein_coding // chr1 // 100 // 68 // 13 // 13 // 0 /// AK310572 // GenBank HTC // Homo sapiens cDNA, FLJ17614. // chr1 // 80 // 53 // 8 // 10 // 0 /// BC007803 // GenBank // Homo sapiens ATPase family, AAA domain containing 3A, mRNA (cDNA clone MGC:14291 IMAGE:4136170), complete cds. // chr1 // 100 // 74 // 14 // 14 // 0 /// BC011814 // GenBank // Homo sapiens ATPase family, AAA domain containing 3A, mRNA (cDNA clone MGC:20264 IMAGE:3162989), complete cds. // chr1 // 100 // 74 // 14 // 14 // 0 /// BC014101 // GenBank // Homo sapiens ATPase family, AAA domain containing 3A, mRNA (cDNA clone MGC:20642 IMAGE:3503438), complete cds. // chr1 // 100 // 84 // 16 // 16 // 0 /// BC033109 // GenBank // Homo sapiens ATPase family, AAA domain containing 3A, mRNA (cDNA clone MGC:45699 IMAGE:4877449), complete cds. // chr1 // 100 // 74 // 14 // 14 // 0 /// BC063607 // GenBank // Homo sapiens ATPase family, AAA domain containing 3A, mRNA (cDNA clone MGC:74860 IMAGE:4939339), complete cds. // chr1 // 100 // 74 // 14 // 14 // 0 /// GU189416 // GenBank // Homo sapiens AAA domain containing 3A protein (ATAD3A) mRNA, complete cds. // chr1 // 92 // 68 // 12 // 13 // 0 /// GENSCAN00000014868 // ENSEMBL // cdna:genscan chromosome:GRCh38:1:1512269:1534072:1 transcript_biotype:protein_coding // chr1 // 100 // 79 // 15 // 15 // 0	main
7896961	NM_031921,AK290586,BC002542,BC018701,NM_001170535,NM_001170536,NM_018188,XM_005244806,AF343078,AK310572,BC007803,BC011814,BC014101,BC033109,BC063607,GU189416,AB033099,AK127857,AL834179,NM_001039211,AK097309,AK128357	chr1:1407149-1431582	chr1	NC_000001.10	+	1407149	1431582	57	NM_031921 // ATAD3B // ATPase family, AAA domain containing 3B // 1p36.33 // 83858 /// ENST00000308647 // ATAD3B // ATPase family, AAA domain containing 3B // 1p36.33 // 83858 /// ENST00000378736 // ATAD3B // ATPase family, AAA domain containing 3B // 1p36.33 // 83858 /// ENST00000400830 // ATAD3A // ATPase family, AAA domain containing 3A // 1p36.33 // 55210 /// ENST00000400830 // ATAD3B // ATPase family, AAA domain containing 3B // 1p36.33 // 83858 /// ENST00000429957 // ATAD3A // ATPase family, AAA domain containing 3A // 1p36.33 // 55210 /// ENST00000429957 // ATAD3B // ATPase family, AAA domain containing 3B // 1p36.33 // 83858 /// AK290586 // ATAD3B // ATPase family, AAA domain containing 3B // 1p36.33 // 83858 /// BC002542 // ATAD3B // ATPase family, AAA domain containing 3B // 1p36.33 // 83858 /// BC018701 // ATAD3B // ATPase family, AAA domain containing 3B // 1p36.33 // 83858 /// NM_001170535 // ATAD3A // ATPase family, AAA domain containing 3A // 1p36.33 // 55210 /// NM_001170536 // ATAD3A // ATPase family, AAA domain containing 3A // 1p36.33 // 55210 /// NM_018188 // ATAD3A // ATPase family, AAA domain containing 3A // 1p36.33 // 55210 /// XM_005244806 // ATAD3B // ATPase family, AAA domain containing 3B // 1p36.33 // 83858 /// ENST00000339113 // ATAD3A // ATPase family, AAA domain containing 3A // 1p36.33 // 55210 /// ENST00000339113 // ATAD3B // ATPase family, AAA domain containing 3B // 1p36.33 // 83858 /// ENST00000378755 // ATAD3A // ATPase family, AAA domain containing 3A // 1p36.33 // 55210 /// ENST00000378755 // ATAD3B // ATPase family, AAA domain containing 3B // 1p36.33 // 83858 /// ENST00000378756 // ATAD3A // ATPase family, AAA domain containing 3A // 1p36.33 // 55210 /// ENST00000378756 // ATAD3B // ATPase family, AAA domain containing 3B // 1p36.33 // 83858 /// ENST00000536055 // ATAD3A // ATPase family, AAA domain containing 3A // 1p36.33 // 55210 /// ENST00000536055 // ATAD3B // ATPase family, AAA domain containing 3B // 1p36.33 // 83858 /// AF343078 // ATAD3B // ATPase family, AAA domain containing 3B // 1p36.33 // 83858 /// AK310572 // ATAD3A // ATPase family, AAA domain containing 3A // 1p36.33 // 55210 /// BC007803 // ATAD3A // ATPase family, AAA domain containing 3A // 1p36.33 // 55210 /// BC011814 // ATAD3A // ATPase family, AAA domain containing 3A // 1p36.33 // 55210 /// BC014101 // ATAD3A // ATPase family, AAA domain containing 3A // 1p36.33 // 55210 /// BC033109 // ATAD3A // ATPase family, AAA domain containing 3A // 1p36.33 // 55210 /// BC063607 // ATAD3A // ATPase family, AAA domain containing 3A // 1p36.33 // 55210 /// GU189416 // ATAD3A // ATPase family, AAA domain containing 3A // 1p36.33 // 55210 /// ENST00000472194 // ATAD3B // ATPase family, AAA domain containing 3B // 1p36.33 // 83858 /// AB033099 // ATAD3B // ATPase family, AAA domain containing 3B // 1p36.33 // 83858 /// ENST00000474481 // ATAD3B // ATPase family, AAA domain containing 3B // 1p36.33 // 83858 /// ENST00000485748 // ATAD3B // ATPase family, AAA domain containing 3B // 1p36.33 // 83858 /// AK127857 // ATAD3B // ATPase family, AAA domain containing 3B // 1p36.33 // 83858 /// AL834179 // ATAD3B // ATPase family, AAA domain containing 3B // 1p36.33 // 83858 /// NM_001039211 // ATAD3C // ATPase family, AAA domain containing 3C // 1p36.33 // 219293 /// ENST00000378785 // ATAD3C // ATPase family, AAA domain containing 3C // 1p36.33 // 219293 /// AK097309 // ATAD3B // ATPase family, AAA domain containing 3B // 1p36.33 // 83858 /// ENST00000484537 // ATAD3C // ATPase family, AAA domain containing 3C // 1p36.33 // 219293 /// AK128357 // ATAD3B // ATPase family, AAA domain containing 3B // 1p36.33 // 83858	NM_031921 // RefSeq // Homo sapiens ATPase family, AAA domain containing 3B (ATAD3B), mRNA. // chr1 // 100 // 88 // 50 // 50 // 0 /// ENST00000308647 // ENSEMBL // ensembl_havana_transcript:known chromosome:GRCh38:1:1471769:1496202:1 gene:ENSG00000160072 gene_biotype:protein_coding transcript_biotype:protein_coding // chr1 // 100 // 88 // 50 // 50 // 0 /// ENST00000378736 // ENSEMBL // havana:known chromosome:GRCh38:1:1479049:1482662:1 gene:ENSG00000160072 gene_biotype:protein_coding transcript_biotype:processed_transcript // chr1 // 100 // 14 // 8 // 8 // 0 /// ENST00000400830 // ENSEMBL // havana:known chromosome:GRCh38:1:1524273:1529331:1 gene:ENSG00000197785 gene_biotype:protein_coding transcript_biotype:protein_coding // chr1 // 82 // 19 // 9 // 11 // 0 /// ENST00000429957 // ENSEMBL // havana:known chromosome:GRCh38:1:1517621:1522780:1 gene:ENSG00000197785 gene_biotype:protein_coding transcript_biotype:retained_intron // chr1 // 100 // 14 // 8 // 8 // 0 /// AK290586 // GenBank // Homo sapiens cDNA FLJ76112 complete cds, highly similar to Homo sapiens ATPase family, AAA domain containing 3B (ATAD3B),mRNA. // chr1 // 100 // 88 // 50 // 50 // 0 /// BC002542 // GenBank // Homo sapiens ATPase family, AAA domain containing 3B, mRNA (cDNA clone MGC:941 IMAGE:3138578), complete cds. // chr1 // 100 // 86 // 49 // 49 // 0 /// BC018701 // GenBank // Homo sapiens ATPase family, AAA domain containing 3B, mRNA (cDNA clone MGC:15562 IMAGE:3139886), complete cds. // chr1 // 100 // 86 // 49 // 49 // 0 /// NM_001170535 // RefSeq // Homo sapiens ATPase family, AAA domain containing 3A (ATAD3A), transcript variant 2, mRNA. // chr1 // 56 // 88 // 28 // 50 // 0 /// NM_001170536 // RefSeq // Homo sapiens ATPase family, AAA domain containing 3A (ATAD3A), transcript variant 3, mRNA. // chr1 // 58 // 79 // 26 // 45 // 0 /// NM_018188 // RefSeq // Homo sapiens ATPase family, AAA domain containing 3A (ATAD3A), transcript variant 1, mRNA. // chr1 // 58 // 88 // 29 // 50 // 0 /// XM_005244806 // RefSeq // PREDICTED: Homo sapiens ATPase family, AAA domain containing 3B (ATAD3B), transcript variant X2, mRNA. // chr1 // 71 // 84 // 34 // 48 // 0 /// ENST00000339113 // ENSEMBL // havana:known chromosome:GRCh38:1:1512530:1534685:1 gene:ENSG00000197785 gene_biotype:protein_coding transcript_biotype:protein_coding // chr1 // 58 // 79 // 26 // 45 // 0 /// ENST00000378755 // ENSEMBL // ensembl_havana_transcript:known chromosome:GRCh38:1:1512175:1534685:1 gene:ENSG00000197785 gene_biotype:protein_coding transcript_biotype:protein_coding // chr1 // 58 // 88 // 29 // 50 // 0 /// ENST00000378756 // ENSEMBL // havana:known chromosome:GRCh38:1:1512151:1534685:1 gene:ENSG00000197785 gene_biotype:protein_coding transcript_biotype:protein_coding // chr1 // 58 // 88 // 29 // 50 // 0 /// ENST00000536055 // ENSEMBL // ensembl:known chromosome:GRCh38:1:1512530:1534687:1 gene:ENSG00000197785 gene_biotype:protein_coding transcript_biotype:protein_coding // chr1 // 58 // 79 // 26 // 45 // 0 /// AF343078 // GenBank // Homo sapiens TOB3 mRNA, complete cds. // chr1 // 60 // 74 // 25 // 42 // 0 /// AK310572 // GenBank HTC // Homo sapiens cDNA, FLJ17614. // chr1 // 55 // 70 // 22 // 40 // 0 /// BC007803 // GenBank // Homo sapiens ATPase family, AAA domain containing 3A, mRNA (cDNA clone MGC:14291 IMAGE:4136170), complete cds. // chr1 // 62 // 88 // 31 // 50 // 0 /// BC011814 // GenBank // Homo sapiens ATPase family, AAA domain containing 3A, mRNA (cDNA clone MGC:20264 IMAGE:3162989), complete cds. // chr1 // 60 // 88 // 30 // 50 // 0 /// BC014101 // GenBank // Homo sapiens ATPase family, AAA domain containing 3A, mRNA (cDNA clone MGC:20642 IMAGE:3503438), complete cds. // chr1 // 62 // 88 // 31 // 50 // 0 /// BC033109 // GenBank // Homo sapiens ATPase family, AAA domain containing 3A, mRNA (cDNA clone MGC:45699 IMAGE:4877449), complete cds. // chr1 // 60 // 88 // 30 // 50 // 0 /// BC063607 // GenBank // Homo sapiens ATPase family, AAA domain containing 3A, mRNA (cDNA clone MGC:74860 IMAGE:4939339), complete cds. // chr1 // 62 // 88 // 31 // 50 // 0 /// GU189416 // GenBank // Homo sapiens AAA domain containing 3A protein (ATAD3A) mRNA, complete cds. // chr1 // 64 // 74 // 27 // 42 // 0 /// ENST00000472194 // ENSEMBL // havana:known chromosome:GRCh38:1:1478026:1497848:1 gene:ENSG00000160072 gene_biotype:protein_coding transcript_biotype:retained_intron // chr1 // 75 // 75 // 43 // 57 // 1 /// AB033099 // GenBank // Homo sapiens mRNA for KIAA1273 protein, partial cds. // chr1 // 75 // 75 // 43 // 57 // 1 /// ENST00000474481 // ENSEMBL // havana:known chromosome:GRCh38:1:1484569:1496201:1 gene:ENSG00000160072 gene_biotype:protein_coding transcript_biotype:retained_intron // chr1 // 68 // 68 // 39 // 57 // 1 /// ENST00000485748 // ENSEMBL // havana:known chromosome:GRCh38:1:1483485:1496202:1 gene:ENSG00000160072 gene_biotype:protein_coding transcript_biotype:retained_intron // chr1 // 63 // 63 // 36 // 57 // 1 /// AK127857 // GenBank // Homo sapiens cDNA FLJ45960 fis, clone PLACE7012127, highly similar to Homo sapiens AAA-ATPase TOB3 (TOB3). // chr1 // 61 // 61 // 35 // 57 // 1 /// AL834179 // GenBank HTC // Homo sapiens mRNA; cDNA DKFZp761L1023 (from clone DKFZp761L1023). // chr1 // 68 // 68 // 39 // 57 // 1 /// NM_001039211 // RefSeq // Homo sapiens ATPase family, AAA domain containing 3C (ATAD3C), mRNA. // chr1 // 32 // 32 // 18 // 57 // 1 /// ENST00000378785 // ENSEMBL // ensembl_havana_transcript:known chromosome:GRCh38:1:1449689:1470158:1 gene:ENSG00000215915 gene_biotype:protein_coding transcript_biotype:protein_coding // chr1 // 32 // 32 // 18 // 57 // 1 /// AK097309 // GenBank // Homo sapiens cDNA FLJ39990 fis, clone STOMA2000686, highly similar to Homo sapiens TOB3 mRNA. // chr1 // 30 // 30 // 17 // 57 // 1 /// ENST00000484537 // ENSEMBL // havana:known chromosome:GRCh38:1:1462483:1468663:1 gene:ENSG00000215915 gene_biotype:protein_coding transcript_biotype:retained_intron // chr1 // 14 // 14 // 8 // 57 // 1 /// AK128357 // GenBank // Homo sapiens cDNA FLJ46500 fis, clone THYMU3029719. // chr1 // 19 // 19 // 11 // 57 // 1 /// GENSCAN00000014889 // ENSEMBL // cdna:genscan chromosome:GRCh38:1:1471885:1509351:1 transcript_biotype:protein_coding // chr1 // 100 // 74 // 42 // 42 // 0 /// GENSCAN00000014868 // ENSEMBL // cdna:genscan chromosome:GRCh38:1:1512269:1534072:1 transcript_biotype:protein_coding // chr1 // 44 // 44 // 25 // 57 // 1 /// GENSCAN00000014877 // ENSEMBL // cdna:genscan chromosome:GRCh38:1:1426194:1468530:1 transcript_biotype:protein_coding // chr1 // 30 // 30 // 17 // 57 // 1	main
7896983	AB593172,AF161351	chr1:1510357-1510659	chr1	NC_000001.10	+	1510357	1510659	22	AB593172 // SSU72 // SSU72 RNA polymerase II CTD phosphatase homolog (S. cerevisiae) // 1p36.33 // 29101	AB593172 // GenBank // Homo sapiens HP08716 mRNA, partial sequence, clone: HP08716-RBd88H07. // chr1 // 91 // 100 // 20 // 22 // 0 /// ENST00000366221 // ENSEMBL // havana:known chromosome:GRCh38:1:1574975:1577075:1 gene:ENSG00000215014 gene_biotype:lincRNA transcript_biotype:lincRNA // chr1 // 100 // 100 // 22 // 22 // 0 /// AF161351 // GenBank // Homo sapiens HSPC088 mRNA, partial cds. // chr1 // 100 // 100 // 22 // 22 // 0 /// NONHSAT000333 // NONCODE // Non-coding transcript identified by NONCODE: Linc // chr1 // 100 // 100 // 22 // 22 // 0	main
7896985	NM_001170686,NM_001170687,NM_001170688,NM_001170689,NM_080875,NR_033183,XM_006710373,XM_006710375,AB074480,AB076691,AB076692,AB076693,AB097000,AK122863,AK128553,AK293642,AK302757,AK309362,BC037542	chr1:1550873-1565990	chr1	NC_000001.10	+	1550873	1565990	45	NM_001170686 // MIB2 // mindbomb E3 ubiquitin protein ligase 2 // 1p36.33 // 142678 /// NM_001170687 // MIB2 // mindbomb E3 ubiquitin protein ligase 2 // 1p36.33 // 142678 /// NM_001170688 // MIB2 // mindbomb E3 ubiquitin protein ligase 2 // 1p36.33 // 142678 /// NM_001170689 // MIB2 // mindbomb E3 ubiquitin protein ligase 2 // 1p36.33 // 142678 /// NM_080875 // MIB2 // mindbomb E3 ubiquitin protein ligase 2 // 1p36.33 // 142678 /// NR_033183 // MIB2 // mindbomb E3 ubiquitin protein ligase 2 // 1p36.33 // 142678 /// XM_006710373 // MIB2 // mindbomb E3 ubiquitin protein ligase 2 // 1p36.33 // 142678 /// XM_006710375 // MIB2 // mindbomb E3 ubiquitin protein ligase 2 // 1p36.33 // 142678 /// ENST00000355826 // MIB2 // mindbomb E3 ubiquitin protein ligase 2 // 1p36.33 // 142678 /// ENST00000378708 // MIB2 // mindbomb E3 ubiquitin protein ligase 2 // 1p36.33 // 142678 /// ENST00000378712 // MIB2 // mindbomb E3 ubiquitin protein ligase 2 // 1p36.33 // 142678 /// ENST00000464570 // MIB2 // mindbomb E3 ubiquitin protein ligase 2 // 1p36.33 // 142678 /// ENST00000467597 // MIB2 // mindbomb E3 ubiquitin protein ligase 2 // 1p36.33 // 142678 /// ENST00000473511 // MIB2 // mindbomb E3 ubiquitin protein ligase 2 // 1p36.33 // 142678 /// ENST00000479659 // MIB2 // mindbomb E3 ubiquitin protein ligase 2 // 1p36.33 // 142678 /// ENST00000483015 // MIB2 // mindbomb E3 ubiquitin protein ligase 2 // 1p36.33 // 142678 /// ENST00000487053 // MIB2 // mindbomb E3 ubiquitin protein ligase 2 // 1p36.33 // 142678 /// ENST00000489635 // MIB2 // mindbomb E3 ubiquitin protein ligase 2 // 1p36.33 // 142678 /// ENST00000502470 // MIB2 // mindbomb E3 ubiquitin protein ligase 2 // 1p36.33 // 142678 /// ENST00000503789 // MIB2 // mindbomb E3 ubiquitin protein ligase 2 // 1p36.33 // 142678 /// ENST00000504599 // MIB2 // mindbomb E3 ubiquitin protein ligase 2 // 1p36.33 // 142678 /// ENST00000505370 // MIB2 // mindbomb E3 ubiquitin protein ligase 2 // 1p36.33 // 142678 /// ENST00000505820 // MIB2 // mindbomb E3 ubiquitin protein ligase 2 // 1p36.33 // 142678 /// ENST00000506488 // MIB2 // mindbomb E3 ubiquitin protein ligase 2 // 1p36.33 // 142678 /// ENST00000507229 // MIB2 // mindbomb E3 ubiquitin protein ligase 2 // 1p36.33 // 142678 /// ENST00000511502 // MIB2 // mindbomb E3 ubiquitin protein ligase 2 // 1p36.33 // 142678 /// ENST00000514234 // MIB2 // mindbomb E3 ubiquitin protein ligase 2 // 1p36.33 // 142678 /// ENST00000514363 // MIB2 // mindbomb E3 ubiquitin protein ligase 2 // 1p36.33 // 142678 /// ENST00000518681 // MIB2 // mindbomb E3 ubiquitin protein ligase 2 // 1p36.33 // 142678 /// ENST00000520777 // MIB2 // mindbomb E3 ubiquitin protein ligase 2 // 1p36.33 // 142678 /// AB074480 // MIB2 // mindbomb E3 ubiquitin protein ligase 2 // 1p36.33 // 142678 /// AB076691 // MIB2 // mindbomb E3 ubiquitin protein ligase 2 // 1p36.33 // 142678 /// AB076692 // MIB2 // mindbomb E3 ubiquitin protein ligase 2 // 1p36.33 // 142678 /// AB076693 // MIB2 // mindbomb E3 ubiquitin protein ligase 2 // 1p36.33 // 142678 /// AB097000 // MIB2 // mindbomb E3 ubiquitin protein ligase 2 // 1p36.33 // 142678 /// AK122863 // MIB2 // mindbomb E3 ubiquitin protein ligase 2 // 1p36.33 // 142678 /// AK128553 // MIB2 // mindbomb E3 ubiquitin protein ligase 2 // 1p36.33 // 142678 /// AK293642 // MIB2 // mindbomb E3 ubiquitin protein ligase 2 // 1p36.33 // 142678 /// AK302757 // MIB2 // mindbomb E3 ubiquitin protein ligase 2 // 1p36.33 // 142678 /// AK309362 // MIB2 // mindbomb E3 ubiquitin protein ligase 2 // 1p36.33 // 142678 /// BC037542 // MIB2 // mindbomb E3 ubiquitin protein ligase 2 // 1p36.33 // 142678 /// ENST00000510793 // MIB2 // mindbomb E3 ubiquitin protein ligase 2 // 1p36.33 // 142678	NM_001170686 // RefSeq // Homo sapiens mindbomb E3 ubiquitin protein ligase 2 (MIB2), transcript variant 2, mRNA. // chr1 // 100 // 100 // 45 // 45 // 0 /// NM_001170687 // RefSeq // Homo sapiens mindbomb E3 ubiquitin protein ligase 2 (MIB2), transcript variant 3, mRNA. // chr1 // 100 // 98 // 44 // 44 // 0 /// NM_001170688 // RefSeq // Homo sapiens mindbomb E3 ubiquitin protein ligase 2 (MIB2), transcript variant 4, mRNA. // chr1 // 100 // 96 // 43 // 43 // 0 /// NM_001170689 // RefSeq // Homo sapiens mindbomb E3 ubiquitin protein ligase 2 (MIB2), transcript variant 5, mRNA. // chr1 // 100 // 80 // 36 // 36 // 0 /// NM_080875 // RefSeq // Homo sapiens mindbomb E3 ubiquitin protein ligase 2 (MIB2), transcript variant 1, mRNA. // chr1 // 100 // 100 // 45 // 45 // 0 /// NR_033183 // RefSeq // Homo sapiens mindbomb E3 ubiquitin protein ligase 2 (MIB2), transcript variant 6, non-coding RNA. // chr1 // 100 // 91 // 41 // 41 // 0 /// XM_006710373 // RefSeq // PREDICTED: Homo sapiens mindbomb E3 ubiquitin protein ligase 2 (MIB2), transcript variant X8, mRNA. // chr1 // 100 // 96 // 43 // 43 // 0 /// XM_006710375 // RefSeq // PREDICTED: Homo sapiens mindbomb E3 ubiquitin protein ligase 2 (MIB2), transcript variant X10, mRNA. // chr1 // 100 // 89 // 40 // 40 // 0 /// ENST00000355826 // ENSEMBL // havana:known chromosome:GRCh38:1:1615421:1630610:1 gene:ENSG00000197530 gene_biotype:protein_coding transcript_biotype:protein_coding // chr1 // 100 // 98 // 44 // 44 // 0 /// ENST00000378708 // ENSEMBL // havana:putative chromosome:GRCh38:1:1617560:1630604:1 gene:ENSG00000197530 gene_biotype:protein_coding transcript_biotype:protein_coding // chr1 // 97 // 87 // 38 // 39 // 0 /// ENST00000378712 // ENSEMBL // ensembl_havana_transcript:putative chromosome:GRCh38:1:1615905:1630604:1 gene:ENSG00000197530 gene_biotype:protein_coding transcript_biotype:protein_coding // chr1 // 100 // 80 // 36 // 36 // 0 /// ENST00000464570 // ENSEMBL // havana:known chromosome:GRCh38:1:1627522:1629270:1 gene:ENSG00000197530 gene_biotype:protein_coding transcript_biotype:retained_intron // chr1 // 90 // 22 // 9 // 10 // 0 /// ENST00000467597 // ENSEMBL // havana:known chromosome:GRCh38:1:1624744:1625799:1 gene:ENSG00000197530 gene_biotype:protein_coding transcript_biotype:retained_intron // chr1 // 100 // 18 // 8 // 8 // 0 /// ENST00000473511 // ENSEMBL // havana:known chromosome:GRCh38:1:1627460:1629552:1 gene:ENSG00000197530 gene_biotype:protein_coding transcript_biotype:retained_intron // chr1 // 93 // 31 // 13 // 14 // 0 /// ENST00000479659 // ENSEMBL // havana:known chromosome:GRCh38:1:1615454:1630604:1 gene:ENSG00000197530 gene_biotype:protein_coding transcript_biotype:retained_intron // chr1 // 100 // 98 // 44 // 44 // 0 /// ENST00000483015 // ENSEMBL // havana:novel chromosome:GRCh38:1:1628489:1630589:1 gene:ENSG00000197530 gene_biotype:protein_coding transcript_biotype:protein_coding // chr1 // 100 // 18 // 8 // 8 // 0 /// ENST00000487053 // ENSEMBL // havana:known chromosome:GRCh38:1:1615879:1630604:1 gene:ENSG00000197530 gene_biotype:protein_coding transcript_biotype:nonsense_mediated_decay // chr1 // 100 // 91 // 41 // 41 // 0 /// ENST00000489635 // ENSEMBL // havana:known chromosome:GRCh38:1:1615496:1630604:1 gene:ENSG00000197530 gene_biotype:protein_coding transcript_biotype:nonsense_mediated_decay // chr1 // 100 // 91 // 41 // 41 // 0 /// ENST00000502470 // ENSEMBL // havana:known chromosome:GRCh38:1:1615887:1624832:1 gene:ENSG00000197530 gene_biotype:protein_coding transcript_biotype:nonsense_mediated_decay // chr1 // 83 // 27 // 10 // 12 // 0 /// ENST00000503789 // ENSEMBL // havana:putative chromosome:GRCh38:1:1617408:1624821:1 gene:ENSG00000197530 gene_biotype:protein_coding transcript_biotype:protein_coding // chr1 // 89 // 20 // 8 // 9 // 0 /// ENST00000504599 // ENSEMBL // havana:putative chromosome:GRCh38:1:1616310:1630604:1 gene:ENSG00000197530 gene_biotype:protein_coding transcript_biotype:protein_coding // chr1 // 100 // 96 // 43 // 43 // 0 /// ENST00000505370 // ENSEMBL // havana:known chromosome:GRCh38:1:1626860:1627830:1 gene:ENSG00000197530 gene_biotype:protein_coding transcript_biotype:retained_intron // chr1 // 100 // 22 // 10 // 10 // 0 /// ENST00000505820 // ENSEMBL // ensembl_havana_transcript:known chromosome:GRCh38:1:1615443:1630605:1 gene:ENSG00000197530 gene_biotype:protein_coding transcript_biotype:protein_coding // chr1 // 100 // 100 // 45 // 45 // 0 /// ENST00000506488 // ENSEMBL // havana:known chromosome:GRCh38:1:1617577:1630532:1 gene:ENSG00000197530 gene_biotype:protein_coding transcript_biotype:nonsense_mediated_decay // chr1 // 97 // 87 // 38 // 39 // 0 /// ENST00000507229 // ENSEMBL // havana:known chromosome:GRCh38:1:1616311:1629163:1 gene:ENSG00000197530 gene_biotype:protein_coding transcript_biotype:retained_intron // chr1 // 100 // 78 // 35 // 35 // 0 /// ENST00000511502 // ENSEMBL // havana:known chromosome:GRCh38:1:1615514:1630604:1 gene:ENSG00000197530 gene_biotype:protein_coding transcript_biotype:retained_intron // chr1 // 100 // 98 // 44 // 44 // 0 /// ENST00000514234 // ENSEMBL // havana:novel chromosome:GRCh38:1:1623802:1630604:1 gene:ENSG00000197530 gene_biotype:protein_coding transcript_biotype:protein_coding // chr1 // 100 // 71 // 32 // 32 // 0 /// ENST00000514363 // ENSEMBL // havana:known chromosome:GRCh38:1:1615530:1625040:1 gene:ENSG00000197530 gene_biotype:protein_coding transcript_biotype:nonsense_mediated_decay // chr1 // 100 // 20 // 9 // 9 // 0 /// ENST00000518681 // ENSEMBL // ensembl_havana_transcript:known chromosome:GRCh38:1:1615437:1630605:1 gene:ENSG00000197530 gene_biotype:protein_coding transcript_biotype:protein_coding // chr1 // 100 // 96 // 43 // 43 // 0 /// ENST00000520777 // ENSEMBL // havana:known chromosome:GRCh38:1:1615415:1630605:1 gene:ENSG00000197530 gene_biotype:protein_coding transcript_biotype:protein_coding // chr1 // 100 // 100 // 45 // 45 // 0 /// AB074480 // GenBank // Homo sapiens mRNA for skeletrophin, complete cds. // chr1 // 96 // 100 // 43 // 45 // 0 /// AB076691 // GenBank // Homo sapiens mRNA for skeletrophin alpha, complete cds. // chr1 // 98 // 98 // 43 // 44 // 0 /// AB076692 // GenBank // Homo sapiens mRNA for skeletrophin beta, complete cds. // chr1 // 95 // 96 // 41 // 43 // 0 /// AB076693 // GenBank // Homo sapiens mRNA for skeletrophin gamma, complete cds. // chr1 // 96 // 100 // 43 // 45 // 0 /// AB097000 // GenBank // Homo sapiens mRNA for putative NFkB activating protein, complete cds, clone: 002N. // chr1 // 98 // 96 // 42 // 43 // 0 /// AK122863 // GenBank // Homo sapiens cDNA FLJ16491 fis, clone CTONG2028309, highly similar to Ubiquitin ligase protein MIB2 (EC 6.3.2.-). // chr1 // 98 // 98 // 43 // 44 // 0 /// AK128553 // GenBank // Homo sapiens cDNA FLJ46712 fis, clone TRACH3016805, weakly similar to Ankyrin 2. // chr1 // 95 // 98 // 42 // 44 // 0 /// AK293642 // GenBank // Homo sapiens cDNA FLJ60232 complete cds, highly similar to Ubiquitin ligase protein MIB2 (EC 6.3.2.-). // chr1 // 95 // 96 // 41 // 43 // 0 /// AK302757 // GenBank // Homo sapiens cDNA FLJ58785 complete cds, highly similar to Ubiquitin ligase protein MIB2 (EC 6.3.2.-). // chr1 // 98 // 98 // 43 // 44 // 0 /// AK309362 // GenBank HTC // Homo sapiens cDNA, FLJ99403. // chr1 // 100 // 78 // 35 // 35 // 0 /// BC037542 // GenBank // Homo sapiens mindbomb homolog 2 (Drosophila), mRNA (cDNA clone MGC:40472 IMAGE:5168033), complete cds. // chr1 // 95 // 98 // 42 // 44 // 0 /// ENST00000510793 // ENSEMBL // havana:putative chromosome:GRCh38:1:1616274:1624901:1 gene:ENSG00000197530 gene_biotype:protein_coding transcript_biotype:protein_coding // chr1 // 27 // 27 // 12 // 45 // 1 /// GENSCAN00000014915 // ENSEMBL // cdna:genscan chromosome:GRCh38:1:1615460:1634625:1 transcript_biotype:protein_coding // chr1 // 95 // 98 // 42 // 44 // 0	main
7897006	NM_006983,NR_002946,AB010961,AB010962,AF056200,AF057061,AF086353,AK297700,BC025719,AF057062	chr1:1567474-1633250	chr1	NC_000001.10	+	1567474	1633250	37	NM_006983 // MMP23B // matrix metallopeptidase 23B // 1p36.3 // 8510 /// NR_002946 // MMP23A // matrix metallopeptidase 23A (pseudogene) // 1p36.33 // 8511 /// ENST00000234610 // MMP23A // matrix metallopeptidase 23A (pseudogene) // --- // --- /// ENST00000356026 // MMP23B // matrix metallopeptidase 23B // 1p36.3 // 8510 /// ENST00000378675 // MMP23B // matrix metallopeptidase 23B // 1p36.3 // 8510 /// ENST00000412810 // MMP23A // matrix metallopeptidase 23A (pseudogene) // --- // --- /// ENST00000472264 // MMP23B // matrix metallopeptidase 23B // 1p36.3 // 8510 /// ENST00000479814 // MMP23B // matrix metallopeptidase 23B // 1p36.3 // 8510 /// ENST00000489782 // MMP23B // matrix metallopeptidase 23B // 1p36.3 // 8510 /// ENST00000503792 // MMP23B // matrix metallopeptidase 23B // 1p36.3 // 8510 /// ENST00000512731 // MMP23B // matrix metallopeptidase 23B // 1p36.3 // 8510 /// AB010961 // MMP23B // matrix metallopeptidase 23B // 1p36.3 // 8510 /// AB010962 // MMP23B // matrix metallopeptidase 23B // 1p36.3 // 8510 /// AF056200 // MMP23B // matrix metallopeptidase 23B // 1p36.3 // 8510 /// AF057061 // MMP23A // matrix metallopeptidase 23A (pseudogene) // 1p36.33 // 8511 /// AF086353 // MMP23A // matrix metallopeptidase 23A (pseudogene) // 1p36.33 // 8511 /// AK297700 // MMP23B // matrix metallopeptidase 23B // 1p36.3 // 8510 /// BC025719 // MMP23B // matrix metallopeptidase 23B // 1p36.3 // 8510 /// ENST00000435358 // MMP23B // matrix metallopeptidase 23B // 1p36.3 // 8510 /// ENST00000486400 // MMP23B // matrix metallopeptidase 23B // 1p36.3 // 8510 /// ENST00000490017 // MMP23B // matrix metallopeptidase 23B // 1p36.3 // 8510 /// AF057062 // MMP23A // matrix metallopeptidase 23A (pseudogene) // 1p36.33 // 8511	NM_006983 // RefSeq // Homo sapiens matrix metallopeptidase 23B (MMP23B), mRNA. // chr1 // 100 // 38 // 14 // 14 // 0 /// NR_002946 // RefSeq // Homo sapiens matrix metallopeptidase 23A (pseudogene) (MMP23A), non-coding RNA. // chr1 // 96 // 65 // 23 // 24 // 0 /// ENST00000234610 // ENSEMBL // havana:known chromosome:GRCh38:1:1699942:1701782:1 gene:ENSG00000215914 gene_biotype:unprocessed_pseudogene transcript_biotype:unprocessed_pseudogene // chr1 // 100 // 78 // 29 // 29 // 0 /// ENST00000356026 // ENSEMBL // ensembl_havana_transcript:known chromosome:GRCh38:1:1632095:1634654:1 gene:ENSG00000189409 gene_biotype:protein_coding transcript_biotype:protein_coding // chr1 // 100 // 38 // 14 // 14 // 0 /// ENST00000378675 // ENSEMBL // havana:putative chromosome:GRCh38:1:1632179:1634654:1 gene:ENSG00000189409 gene_biotype:protein_coding transcript_biotype:protein_coding // chr1 // 100 // 89 // 33 // 33 // 0 /// ENST00000412810 // ENSEMBL // ensembl:known chromosome:GRCh38:1:1632181:1701810:1 gene:ENSG00000189409 gene_biotype:protein_coding transcript_biotype:protein_coding gene:ENSG00000215914 // chr1 // 100 // 38 // 14 // 14 // 0 /// ENST00000472264 // ENSEMBL // havana:putative chromosome:GRCh38:1:1632163:1633120:1 gene:ENSG00000189409 gene_biotype:protein_coding transcript_biotype:protein_coding // chr1 // 100 // 32 // 12 // 12 // 0 /// ENST00000479814 // ENSEMBL // havana:putative chromosome:GRCh38:1:1632783:1634651:1 gene:ENSG00000189409 gene_biotype:protein_coding transcript_biotype:protein_coding // chr1 // 96 // 65 // 23 // 24 // 0 /// ENST00000489782 // ENSEMBL // havana:known chromosome:GRCh38:1:1633679:1634604:1 gene:ENSG00000189409 gene_biotype:protein_coding transcript_biotype:retained_intron // chr1 // 100 // 41 // 15 // 15 // 0 /// ENST00000503792 // ENSEMBL // havana:putative chromosome:GRCh38:1:1633203:1634568:1 gene:ENSG00000189409 gene_biotype:protein_coding transcript_biotype:protein_coding // chr1 // 95 // 51 // 18 // 19 // 0 /// ENST00000512731 // ENSEMBL // havana:known chromosome:GRCh38:1:1632178:1634474:1 gene:ENSG00000189409 gene_biotype:protein_coding transcript_biotype:nonsense_mediated_decay // chr1 // 100 // 30 // 11 // 11 // 0 /// AB010961 // GenBank // Homo sapiens mRNA for MIFR-1, complete cds. // chr1 // 100 // 38 // 14 // 14 // 0 /// AB010962 // GenBank // Homo sapiens mRNA for MIFR-2, complete cds. // chr1 // 100 // 89 // 33 // 33 // 0 /// AF056200 // GenBank // Homo sapiens metalloprotease mmp21/22A (MMP21/22) mRNA, complete cds. // chr1 // 79 // 38 // 11 // 14 // 0 /// AF057061 // GenBank // Homo sapiens metalloprotease mmp21/22B (MMP21/22B) mRNA, partial cds. // chr1 // 95 // 51 // 18 // 19 // 0 /// AF086353 // GenBank // Homo sapiens full length insert cDNA clone ZD63C05. // chr1 // 100 // 46 // 17 // 17 // 0 /// AK297700 // GenBank // Homo sapiens cDNA FLJ60714 complete cds, highly similar to Homo sapiens matrix metallopeptidase 23B (MMP23B), mRNA. // chr1 // 100 // 30 // 11 // 11 // 0 /// BC025719 // GenBank // Homo sapiens matrix metallopeptidase 23B, mRNA (cDNA clone MGC:34412 IMAGE:5228894), complete cds. // chr1 // 100 // 38 // 14 // 14 // 0 /// ENST00000435358 // ENSEMBL // havana:putative chromosome:GRCh38:1:1633203:1634568:1 gene:ENSG00000189409 gene_biotype:protein_coding transcript_biotype:protein_coding // chr1 // 41 // 41 // 15 // 37 // 1 /// ENST00000486400 // ENSEMBL // havana:known chromosome:GRCh38:1:1634002:1634608:1 gene:ENSG00000189409 gene_biotype:protein_coding transcript_biotype:retained_intron // chr1 // 30 // 30 // 11 // 37 // 1 /// ENST00000490017 // ENSEMBL // havana:known chromosome:GRCh38:1:1634240:1635263:1 gene:ENSG00000189409 gene_biotype:protein_coding transcript_biotype:nonsense_mediated_decay // chr1 // 27 // 27 // 10 // 37 // 1 /// AF057062 // GenBank // Homo sapiens metalloprotease mmp21/22C (MMP21/22C) mRNA, partial cds. // chr1 // 41 // 41 // 15 // 37 // 1 /// ENST00000618459 // ENSEMBL // ensembl:known chromosome:GRCh38:1:1632179:1701810:1 gene:ENSG00000189409 gene_biotype:protein_coding transcript_biotype:protein_coding // chr1 // 97 // 89 // 32 // 33 // 0 /// GENSCAN00000014907 // ENSEMBL // cdna:genscan chromosome:GRCh38:1:1698908:1701782:1 transcript_biotype:protein_coding // chr1 // 84 // 84 // 31 // 37 // 1 /// GENSCAN00000014915 // ENSEMBL // cdna:genscan chromosome:GRCh38:1:1615460:1634625:1 transcript_biotype:protein_coding // chr1 // 84 // 84 // 31 // 37 // 1	main
7897026	NM_138705,XM_005244729,AF490905,AY566229,BC053567	chr1:1846266-1848735	chr1	NC_000001.10	+	1846266	1848735	18	NM_138705 // CALML6 // calmodulin-like 6 // 1p36.33 // 163688 /// XM_005244729 // CALML6 // calmodulin-like 6 // 1p36.33 // 163688 /// ENST00000307786 // CALML6 // calmodulin-like 6 // 1p36.33 // 163688 /// ENST00000378604 // CALML6 // calmodulin-like 6 // 1p36.33 // 163688 /// AF490905 // CALML6 // calmodulin-like 6 // 1p36.33 // 163688 /// AY566229 // CALML6 // calmodulin-like 6 // 1p36.33 // 163688 /// ENST00000482402 // CALML6 // calmodulin-like 6 // 1p36.33 // 163688 /// BC053567 // CALML6 // calmodulin-like 6 // 1p36.33 // 163688	NM_138705 // RefSeq // Homo sapiens calmodulin-like 6 (CALML6), mRNA. // chr1 // 100 // 100 // 18 // 18 // 0 /// XM_005244729 // RefSeq // PREDICTED: Homo sapiens calmodulin-like 6 (CALML6), transcript variant X2, mRNA. // chr1 // 100 // 67 // 12 // 12 // 0 /// ENST00000307786 // ENSEMBL // ensembl_havana_transcript:known chromosome:GRCh38:1:1914827:1917294:1 gene:ENSG00000169885 gene_biotype:protein_coding transcript_biotype:protein_coding // chr1 // 100 // 100 // 18 // 18 // 0 /// ENST00000378604 // ENSEMBL // havana:novel chromosome:GRCh38:1:1915108:1917294:1 gene:ENSG00000169885 gene_biotype:protein_coding transcript_biotype:protein_coding // chr1 // 100 // 78 // 14 // 14 // 0 /// AF490905 // GenBank // Homo sapiens calglandulin-like protein (CALGP) mRNA, complete cds. // chr1 // 100 // 100 // 18 // 18 // 0 /// AY566229 // GenBank // Homo sapiens calglandulin-like protein (CAGLP) mRNA, complete cds. // chr1 // 100 // 100 // 18 // 18 // 0 /// ENST00000482402 // ENSEMBL // havana:known chromosome:GRCh38:1:1915266:1917296:1 gene:ENSG00000169885 gene_biotype:protein_coding transcript_biotype:retained_intron // chr1 // 78 // 78 // 14 // 18 // 1 /// BC053567 // GenBank HTC // Homo sapiens calmodulin-like 6, mRNA (cDNA clone IMAGE:6203086), with apparent retained intron. // chr1 // 78 // 78 // 14 // 18 // 1 /// GENSCAN00000014892 // ENSEMBL // cdna:genscan chromosome:GRCh38:1:1887090:1917193:1 transcript_biotype:protein_coding // chr1 // 56 // 56 // 10 // 18 // 1	main
7897034	NM_000815,AF016917,AK290861,BC033801	chr1:1950780-1962192	chr1	NC_000001.10	+	1950780	1962192	28	NM_000815 // GABRD // gamma-aminobutyric acid (GABA) A receptor, delta // 1p36.3 // 2563 /// ENST00000378585 // GABRD // gamma-aminobutyric acid (GABA) A receptor, delta // 1p36.3 // 2563 /// AF016917 // GABRD // gamma-aminobutyric acid (GABA) A receptor, delta // 1p36.3 // 2563 /// AK290861 // GABRD // gamma-aminobutyric acid (GABA) A receptor, delta // 1p36.3 // 2563 /// BC033801 // GABRD // gamma-aminobutyric acid (GABA) A receptor, delta // 1p36.3 // 2563	NM_000815 // RefSeq // Homo sapiens gamma-aminobutyric acid (GABA) A receptor, delta (GABRD), mRNA. // chr1 // 100 // 100 // 28 // 28 // 0 /// ENST00000378585 // ENSEMBL // ensembl_havana_transcript:known chromosome:GRCh38:1:2019341:2030753:1 gene:ENSG00000187730 gene_biotype:protein_coding transcript_biotype:protein_coding // chr1 // 100 // 100 // 28 // 28 // 0 /// AF016917 // GenBank // Homo sapiens GABA-A receptor delta subunit (GABRD) mRNA, complete cds. // chr1 // 94 // 64 // 17 // 18 // 0 /// AK290861 // GenBank // Homo sapiens cDNA FLJ75677 complete cds, highly similar to Homo sapiens gamma-aminobutyric acid (GABA) A receptor, delta (GABRD), mRNA. // chr1 // 96 // 93 // 25 // 26 // 0 /// BC033801 // GenBank // Homo sapiens gamma-aminobutyric acid (GABA) A receptor, delta, mRNA (cDNA clone MGC:45284 IMAGE:5171119), complete cds. // chr1 // 96 // 100 // 27 // 28 // 0 /// GENSCAN00000045683 // ENSEMBL // cdna:genscan chromosome:GRCh38:1:2019424:2030282:1 transcript_biotype:protein_coding // chr1 // 100 // 64 // 18 // 18 // 0	main
7897044	NM_001033581,NM_001033582,NM_001242874,NM_002744,XM_006710764,XM_006710767,XM_006710768,AK097627,AK290995,AK294649,AK294782,AK302160,BC008058,BC014270,BT007082,L14283,XM_006710766,AK131526,AK310372	chr1:1981909-2116834	chr1	NC_000001.10	+	1981909	2116834	48	NM_001033581 // PRKCZ // protein kinase C, zeta // 1p36.33-p36.2 // 5590 /// NM_001033582 // PRKCZ // protein kinase C, zeta // 1p36.33-p36.2 // 5590 /// NM_001242874 // PRKCZ // protein kinase C, zeta // 1p36.33-p36.2 // 5590 /// NM_002744 // PRKCZ // protein kinase C, zeta // 1p36.33-p36.2 // 5590 /// XM_006710764 // PRKCZ // protein kinase C, zeta // 1p36.33-p36.2 // 5590 /// XM_006710767 // PRKCZ // protein kinase C, zeta // 1p36.33-p36.2 // 5590 /// XM_006710768 // PRKCZ // protein kinase C, zeta // 1p36.33-p36.2 // 5590 /// ENST00000378567 // PRKCZ // protein kinase C, zeta // 1p36.33-p36.2 // 5590 /// ENST00000400920 // PRKCZ // protein kinase C, zeta // 1p36.33-p36.2 // 5590 /// ENST00000400921 // PRKCZ // protein kinase C, zeta // 1p36.33-p36.2 // 5590 /// ENST00000461106 // PRKCZ // protein kinase C, zeta // 1p36.33-p36.2 // 5590 /// ENST00000461465 // PRKCZ // protein kinase C, zeta // 1p36.33-p36.2 // 5590 /// ENST00000468310 // PRKCZ // protein kinase C, zeta // 1p36.33-p36.2 // 5590 /// ENST00000470511 // PRKCZ // protein kinase C, zeta // 1p36.33-p36.2 // 5590 /// ENST00000470986 // PRKCZ // protein kinase C, zeta // 1p36.33-p36.2 // 5590 /// ENST00000478770 // PRKCZ // protein kinase C, zeta // 1p36.33-p36.2 // 5590 /// ENST00000479263 // PRKCZ // protein kinase C, zeta // 1p36.33-p36.2 // 5590 /// ENST00000481140 // PRKCZ // protein kinase C, zeta // 1p36.33-p36.2 // 5590 /// ENST00000482686 // PRKCZ // protein kinase C, zeta // 1p36.33-p36.2 // 5590 /// ENST00000486681 // PRKCZ // protein kinase C, zeta // 1p36.33-p36.2 // 5590 /// ENST00000495347 // PRKCZ // protein kinase C, zeta // 1p36.33-p36.2 // 5590 /// ENST00000496325 // PRKCZ // protein kinase C, zeta // 1p36.33-p36.2 // 5590 /// ENST00000497183 // PRKCZ // protein kinase C, zeta // 1p36.33-p36.2 // 5590 /// AK097627 // PRKCZ // protein kinase C, zeta // 1p36.33-p36.2 // 5590 /// AK290995 // PRKCZ // protein kinase C, zeta // 1p36.33-p36.2 // 5590 /// AK294649 // PRKCZ // protein kinase C, zeta // 1p36.33-p36.2 // 5590 /// AK294782 // PRKCZ // protein kinase C, zeta // 1p36.33-p36.2 // 5590 /// AK302160 // PRKCZ // protein kinase C, zeta // 1p36.33-p36.2 // 5590 /// BC008058 // PRKCZ // protein kinase C, zeta // 1p36.33-p36.2 // 5590 /// BC014270 // PRKCZ // protein kinase C, zeta // 1p36.33-p36.2 // 5590 /// BT007082 // PRKCZ // protein kinase C, zeta // 1p36.33-p36.2 // 5590 /// L14283 // PRKCZ // protein kinase C, zeta // 1p36.33-p36.2 // 5590 /// XM_006710766 // PRKCZ // protein kinase C, zeta // 1p36.33-p36.2 // 5590 /// ENST00000505322 // PRKCZ // protein kinase C, zeta // 1p36.33-p36.2 // 5590 /// AK131526 // PRKCZ // protein kinase C, zeta // 1p36.33-p36.2 // 5590 /// ENST00000466651 // PRKCZ // protein kinase C, zeta // 1p36.33-p36.2 // 5590 /// ENST00000470596 // PRKCZ // protein kinase C, zeta // 1p36.33-p36.2 // 5590 /// ENST00000471018 // PRKCZ // protein kinase C, zeta // 1p36.33-p36.2 // 5590 /// ENST00000479566 // PRKCZ // protein kinase C, zeta // 1p36.33-p36.2 // 5590 /// ENST00000503297 // PRKCZ // protein kinase C, zeta // 1p36.33-p36.2 // 5590 /// ENST00000503672 // PRKCZ // protein kinase C, zeta // 1p36.33-p36.2 // 5590 /// AK310372 // PRKCZ // protein kinase C, zeta // 1p36.33-p36.2 // 5590	NM_001033581 // RefSeq // Homo sapiens protein kinase C, zeta (PRKCZ), transcript variant 2, mRNA. // chr1 // 100 // 75 // 36 // 36 // 0 /// NM_001033582 // RefSeq // Homo sapiens protein kinase C, zeta (PRKCZ), transcript variant 3, mRNA. // chr1 // 100 // 75 // 36 // 36 // 0 /// NM_001242874 // RefSeq // Homo sapiens protein kinase C, zeta (PRKCZ), transcript variant 4, mRNA. // chr1 // 100 // 71 // 34 // 34 // 0 /// NM_002744 // RefSeq // Homo sapiens protein kinase C, zeta (PRKCZ), transcript variant 1, mRNA. // chr1 // 100 // 92 // 44 // 44 // 0 /// XM_006710764 // RefSeq // PREDICTED: Homo sapiens protein kinase C, zeta (PRKCZ), transcript variant X1, mRNA. // chr1 // 100 // 88 // 42 // 42 // 0 /// XM_006710767 // RefSeq // PREDICTED: Homo sapiens protein kinase C, zeta (PRKCZ), transcript variant X4, mRNA. // chr1 // 100 // 71 // 34 // 34 // 0 /// XM_006710768 // RefSeq // PREDICTED: Homo sapiens protein kinase C, zeta (PRKCZ), transcript variant X5, mRNA. // chr1 // 100 // 63 // 30 // 30 // 0 /// ENST00000378567 // ENSEMBL // ensembl_havana_transcript:known chromosome:GRCh38:1:2050470:2185395:1 gene:ENSG00000067606 gene_biotype:protein_coding transcript_biotype:protein_coding // chr1 // 100 // 92 // 44 // 44 // 0 /// ENST00000400920 // ENSEMBL // ensembl:known chromosome:GRCh38:1:2104716:2185393:1 gene:ENSG00000067606 gene_biotype:protein_coding transcript_biotype:protein_coding // chr1 // 100 // 75 // 36 // 36 // 0 /// ENST00000400921 // ENSEMBL // ensembl_havana_transcript:known chromosome:GRCh38:1:2073462:2185390:1 gene:ENSG00000067606 gene_biotype:protein_coding transcript_biotype:protein_coding // chr1 // 100 // 75 // 36 // 36 // 0 /// ENST00000461106 // ENSEMBL // ensembl_havana_transcript:putative chromosome:GRCh38:1:2073986:2185190:1 gene:ENSG00000067606 gene_biotype:protein_coding transcript_biotype:protein_coding // chr1 // 100 // 67 // 32 // 32 // 0 /// ENST00000461465 // ENSEMBL // havana:known chromosome:GRCh38:1:2074688:2150836:1 gene:ENSG00000067606 gene_biotype:protein_coding transcript_biotype:protein_coding // chr1 // 89 // 19 // 8 // 9 // 0 /// ENST00000468310 // ENSEMBL // havana:novel chromosome:GRCh38:1:2050485:2146108:1 gene:ENSG00000067606 gene_biotype:protein_coding transcript_biotype:protein_coding // chr1 // 100 // 25 // 12 // 12 // 0 /// ENST00000470511 // ENSEMBL // havana:known chromosome:GRCh38:1:2116205:2150897:1 gene:ENSG00000067606 gene_biotype:protein_coding transcript_biotype:protein_coding // chr1 // 100 // 21 // 10 // 10 // 0 /// ENST00000470986 // ENSEMBL // havana:known chromosome:GRCh38:1:2111654:2150978:1 gene:ENSG00000067606 gene_biotype:protein_coding transcript_biotype:protein_coding // chr1 // 100 // 21 // 10 // 10 // 0 /// ENST00000478770 // ENSEMBL // havana:known chromosome:GRCh38:1:2145387:2185116:1 gene:ENSG00000067606 gene_biotype:protein_coding transcript_biotype:nonsense_mediated_decay // chr1 // 96 // 56 // 26 // 27 // 0 /// ENST00000479263 // ENSEMBL // havana:known chromosome:GRCh38:1:2144451:2185395:1 gene:ENSG00000067606 gene_biotype:protein_coding transcript_biotype:processed_transcript // chr1 // 100 // 63 // 30 // 30 // 0 /// ENST00000481140 // ENSEMBL // havana:known chromosome:GRCh38:1:2082248:2150936:1 gene:ENSG00000067606 gene_biotype:protein_coding transcript_biotype:nonsense_mediated_decay // chr1 // 100 // 21 // 10 // 10 // 0 /// ENST00000482686 // ENSEMBL // havana:known chromosome:GRCh38:1:2104716:2150870:1 gene:ENSG00000067606 gene_biotype:protein_coding transcript_biotype:protein_coding // chr1 // 100 // 25 // 12 // 12 // 0 /// ENST00000486681 // ENSEMBL // havana:putative chromosome:GRCh38:1:2104739:2156087:1 gene:ENSG00000067606 gene_biotype:protein_coding transcript_biotype:protein_coding // chr1 // 100 // 29 // 14 // 14 // 0 /// ENST00000495347 // ENSEMBL // havana:known chromosome:GRCh38:1:2073719:2146086:1 gene:ENSG00000067606 gene_biotype:protein_coding transcript_biotype:protein_coding // chr1 // 100 // 17 // 8 // 8 // 0 /// ENST00000496325 // ENSEMBL // havana:known chromosome:GRCh38:1:2075244:2150863:1 gene:ENSG00000067606 gene_biotype:protein_coding transcript_biotype:protein_coding // chr1 // 90 // 21 // 9 // 10 // 0 /// ENST00000497183 // ENSEMBL // havana:putative chromosome:GRCh38:1:2134990:2150979:1 gene:ENSG00000067606 gene_biotype:protein_coding transcript_biotype:protein_coding // chr1 // 100 // 21 // 10 // 10 // 0 /// AK097627 // GenBank // Homo sapiens cDNA FLJ40308 fis, clone TESTI2029264, highly similar to Protein kinase C zeta type (EC 2.7.11.13). // chr1 // 100 // 63 // 30 // 30 // 0 /// AK290995 // GenBank // Homo sapiens cDNA FLJ76797 complete cds, highly similar to Homo sapiens protein kinase C, zeta (PRKCZ), mRNA. // chr1 // 86 // 88 // 36 // 42 // 0 /// AK294649 // GenBank // Homo sapiens cDNA FLJ53316 complete cds, highly similar to Protein kinase C zeta type (EC 2.7.11.13). // chr1 // 97 // 67 // 31 // 32 // 0 /// AK294782 // GenBank // Homo sapiens cDNA FLJ54715 complete cds, highly similar to Protein kinase C zeta type (EC 2.7.11.13). // chr1 // 100 // 67 // 32 // 32 // 0 /// AK302160 // GenBank // Homo sapiens cDNA FLJ60366 complete cds, highly similar to Protein kinase C zeta type (EC 2.7.11.13). // chr1 // 96 // 50 // 23 // 24 // 0 /// BC008058 // GenBank // Homo sapiens protein kinase C, zeta, mRNA (cDNA clone MGC:1669 IMAGE:2987996), complete cds. // chr1 // 100 // 92 // 44 // 44 // 0 /// BC014270 // GenBank // Homo sapiens protein kinase C, zeta, mRNA (cDNA clone MGC:10512 IMAGE:3835020), complete cds. // chr1 // 100 // 92 // 44 // 44 // 0 /// BT007082 // GenBank // Homo sapiens protein kinase C, zeta mRNA, complete cds. // chr1 // 100 // 79 // 38 // 38 // 0 /// L14283 // GenBank // Human protein kinase C zeta mRNA, complete cds. // chr1 // 100 // 79 // 38 // 38 // 0 /// XM_006710766 // RefSeq // PREDICTED: Homo sapiens protein kinase C, zeta (PRKCZ), transcript variant X3, mRNA. // chr1 // 71 // 71 // 34 // 48 // 1 /// ENST00000505322 // ENSEMBL // havana:known chromosome:GRCh38:1:2168848:2185393:1 gene:ENSG00000067606 gene_biotype:protein_coding transcript_biotype:retained_intron // chr1 // 46 // 46 // 22 // 48 // 1 /// AK131526 // GenBank // Homo sapiens cDNA FLJ16754 fis, clone BRACE2047573, highly similar to Protein kinase C, zeta type (EC 2.7.1.-). // chr1 // 42 // 42 // 20 // 48 // 1 /// ENST00000466651 // ENSEMBL // havana:known chromosome:GRCh38:1:2055679:2135347:1 gene:ENSG00000067606 gene_biotype:protein_coding transcript_biotype:processed_transcript // chr1 // 17 // 17 // 8 // 48 // 1 /// ENST00000470596 // ENSEMBL // havana:known chromosome:GRCh38:1:2074855:2150945:1 gene:ENSG00000067606 gene_biotype:protein_coding transcript_biotype:protein_coding // chr1 // 21 // 21 // 10 // 48 // 1 /// ENST00000471018 // ENSEMBL // havana:known chromosome:GRCh38:1:2133638:2148924:1 gene:ENSG00000067606 gene_biotype:protein_coding transcript_biotype:protein_coding // chr1 // 17 // 17 // 8 // 48 // 1 /// ENST00000479566 // ENSEMBL // havana:known chromosome:GRCh38:1:2055441:2071536:1 gene:ENSG00000067606 gene_biotype:protein_coding transcript_biotype:processed_transcript // chr1 // 17 // 17 // 8 // 48 // 1 /// ENST00000503297 // ENSEMBL // havana:putative chromosome:GRCh38:1:2050808:2059591:1 gene:ENSG00000067606 gene_biotype:protein_coding transcript_biotype:protein_coding // chr1 // 17 // 17 // 8 // 48 // 1 /// ENST00000503672 // ENSEMBL // havana:known chromosome:GRCh38:1:2145357:2156728:1 gene:ENSG00000067606 gene_biotype:protein_coding transcript_biotype:retained_intron // chr1 // 17 // 17 // 8 // 48 // 1 /// AK310372 // GenBank HTC // Homo sapiens cDNA, FLJ17414. // chr1 // 17 // 17 // 8 // 48 // 1 /// GENSCAN00000045698 // ENSEMBL // cdna:genscan chromosome:GRCh38:1:2135076:2176025:1 transcript_biotype:protein_coding // chr1 // 50 // 50 // 24 // 48 // 1 /// NONHSAT000389 // NONCODE // Non-coding transcript identified by NONCODE: Exonic // chr1 // 17 // 17 // 8 // 48 // 1	main
7897066	AK093927,BC018779	chr1:2120983-2125024	chr1	NC_000001.10	+	2120983	2125024	31	AK093927 // C1orf86 // chromosome 1 open reading frame 86 // 1p36.33 // 199990	AK093927 // GenBank // Homo sapiens cDNA FLJ36608 fis, clone TRACH2015824. // chr1 // 100 // 55 // 17 // 17 // 0 /// BC018779 // GenBank HTC // Homo sapiens cDNA clone IMAGE:4870477, **** WARNING: chimeric clone ****. // chr1 // 100 // 52 // 16 // 16 // 0	main
7897068	NM_003036,XM_005244776	chr1:2160134-2241558	chr1	NC_000001.10	+	2160134	2241558	44	NM_003036 // SKI // SKI proto-oncogene // 1p36.33 // 6497 /// XM_005244776 // SKI // SKI proto-oncogene // 1p36.33 // 6497 /// ENST00000378536 // SKI // SKI proto-oncogene // 1p36.33 // 6497	NM_003036 // RefSeq // Homo sapiens v-ski avian sarcoma viral oncogene homolog (SKI), mRNA. // chr1 // 100 // 100 // 44 // 44 // 0 /// XM_005244776 // RefSeq // PREDICTED: Homo sapiens v-ski avian sarcoma viral oncogene homolog (SKI), transcript variant X2, mRNA. // chr1 // 100 // 64 // 28 // 28 // 0 /// ENST00000378536 // ENSEMBL // ensembl_havana_transcript:known chromosome:GRCh38:1:2228695:2310119:1 gene:ENSG00000157933 gene_biotype:protein_coding transcript_biotype:protein_coding // chr1 // 100 // 100 // 44 // 44 // 0 /// GENSCAN00000045688 // ENSEMBL // cdna:genscan chromosome:GRCh38:1:2280608:2319130:1 transcript_biotype:protein_coding // chr1 // 36 // 36 // 16 // 44 // 1 /// GENSCAN00000045692 // ENSEMBL // cdna:genscan chromosome:GRCh38:1:2224815:2238246:1 transcript_biotype:protein_coding // chr1 // 36 // 36 // 16 // 44 // 1	main
7897076	AK055432	chr1:2316811-2319922	chr1	NC_000001.10	+	2316811	2319922	24	AK055432 // MORN1 // MORN repeat containing 1 // 1p36.33-p36.32 // 79906	AK055432 // GenBank // Homo sapiens cDNA FLJ30870 fis, clone FEBRA2004237. // chr1 // 100 // 100 // 24 // 24 // 0 /// NONHSAT000425 // NONCODE // Non-coding transcript identified by NONCODE: Antisense // chr1 // 100 // 100 // 24 // 24 // 0	main
7897078	NM_007033,XM_006710305,XM_006710306,AF091071,AF157324,AK289658,BC004965,BT007224,CR456806,AK095750,BC025684	chr1:2323214-2336874	chr1	NC_000001.10	+	2323214	2336874	36	NM_007033 // RER1 // retention in endoplasmic reticulum sorting receptor 1 // 1p36 // 11079 /// XM_006710305 // RER1 // retention in endoplasmic reticulum sorting receptor 1 // 1p36 // 11079 /// XM_006710306 // RER1 // retention in endoplasmic reticulum sorting receptor 1 // 1p36 // 11079 /// ENST00000306256 // RER1 // retention in endoplasmic reticulum sorting receptor 1 // 1p36 // 11079 /// ENST00000378512 // RER1 // retention in endoplasmic reticulum sorting receptor 1 // 1p36 // 11079 /// ENST00000378513 // RER1 // retention in endoplasmic reticulum sorting receptor 1 // 1p36 // 11079 /// ENST00000378518 // RER1 // retention in endoplasmic reticulum sorting receptor 1 // 1p36 // 11079 /// ENST00000443438 // RER1 // retention in endoplasmic reticulum sorting receptor 1 // 1p36 // 11079 /// ENST00000462129 // RER1 // retention in endoplasmic reticulum sorting receptor 1 // 1p36 // 11079 /// ENST00000605895 // RER1 // retention in endoplasmic reticulum sorting receptor 1 // 1p36 // 11079 /// AF091071 // RER1 // retention in endoplasmic reticulum sorting receptor 1 // 1p36 // 11079 /// AF157324 // RER1 // retention in endoplasmic reticulum sorting receptor 1 // 1p36 // 11079 /// AK289658 // RER1 // retention in endoplasmic reticulum sorting receptor 1 // 1p36 // 11079 /// BC004965 // RER1 // retention in endoplasmic reticulum sorting receptor 1 // 1p36 // 11079 /// BT007224 // RER1 // retention in endoplasmic reticulum sorting receptor 1 // 1p36 // 11079 /// CR456806 // RER1 // retention in endoplasmic reticulum sorting receptor 1 // 1p36 // 11079 /// ENST00000488353 // RER1 // retention in endoplasmic reticulum sorting receptor 1 // 1p36 // 11079 /// AK095750 // RER1 // retention in endoplasmic reticulum sorting receptor 1 // 1p36 // 11079 /// BC025684 // RER1 // retention in endoplasmic reticulum sorting receptor 1 // 1p36 // 11079	NM_007033 // RefSeq // Homo sapiens retention in endoplasmic reticulum sorting receptor 1 (RER1), mRNA. // chr1 // 100 // 89 // 32 // 32 // 0 /// XM_006710305 // RefSeq // PREDICTED: Homo sapiens retention in endoplasmic reticulum sorting receptor 1 (RER1), transcript variant X3, mRNA. // chr1 // 100 // 81 // 29 // 29 // 0 /// XM_006710306 // RefSeq // PREDICTED: Homo sapiens retention in endoplasmic reticulum sorting receptor 1 (RER1), transcript variant X4, mRNA. // chr1 // 100 // 81 // 29 // 29 // 0 /// ENST00000306256 // ENSEMBL // havana:known chromosome:GRCh38:1:2391843:2403064:1 gene:ENSG00000157916 gene_biotype:protein_coding transcript_biotype:protein_coding // chr1 // 84 // 53 // 16 // 19 // 0 /// ENST00000378512 // ENSEMBL // havana:known chromosome:GRCh38:1:2391890:2403751:1 gene:ENSG00000157916 gene_biotype:protein_coding transcript_biotype:protein_coding // chr1 // 100 // 97 // 35 // 35 // 0 /// ENST00000378513 // ENSEMBL // ensembl:known chromosome:GRCh38:1:2391775:2405442:1 gene:ENSG00000157916 gene_biotype:protein_coding transcript_biotype:protein_coding // chr1 // 91 // 89 // 29 // 32 // 0 /// ENST00000378518 // ENSEMBL // havana:known chromosome:GRCh38:1:2391828:2402325:1 gene:ENSG00000157916 gene_biotype:protein_coding transcript_biotype:protein_coding // chr1 // 100 // 39 // 14 // 14 // 0 /// ENST00000443438 // ENSEMBL // havana:known chromosome:GRCh38:1:2393174:2402316:1 gene:ENSG00000157916 gene_biotype:protein_coding transcript_biotype:protein_coding // chr1 // 100 // 39 // 14 // 14 // 0 /// ENST00000462129 // ENSEMBL // havana:known chromosome:GRCh38:1:2401951:2403227:1 gene:ENSG00000157916 gene_biotype:protein_coding transcript_biotype:retained_intron // chr1 // 100 // 42 // 15 // 15 // 0 /// ENST00000605895 // ENSEMBL // ensembl_havana_transcript:known chromosome:GRCh38:1:2391833:2405444:1 gene:ENSG00000157916 gene_biotype:protein_coding transcript_biotype:protein_coding // chr1 // 100 // 89 // 32 // 32 // 0 /// AF091071 // GenBank // Homo sapiens clone 192 Rer1 mRNA, complete cds. // chr1 // 100 // 97 // 35 // 35 // 0 /// AF157324 // GenBank // Homo sapiens RER1 protein (RER1) mRNA, complete cds. // chr1 // 88 // 89 // 28 // 32 // 0 /// AK289658 // GenBank // Homo sapiens cDNA FLJ78405 complete cds, highly similar to Homo sapiens RER1 retention in endoplasmic reticulum 1 homolog (S. cerevisiae), mRNA. // chr1 // 100 // 86 // 31 // 31 // 0 /// BC004965 // GenBank // Homo sapiens RER1 retention in endoplasmic reticulum 1 homolog (S. cerevisiae), mRNA (cDNA clone MGC:1903 IMAGE:3546970), complete cds. // chr1 // 100 // 89 // 32 // 32 // 0 /// BT007224 // GenBank // Homo sapiens similar to S. cerevisiae RER1 mRNA, complete cds. // chr1 // 100 // 56 // 20 // 20 // 0 /// CR456806 // GenBank // Homo sapiens full open reading frame cDNA clone RZPDo834C0816D for gene RER1, RER1 homolog (S. cerevisiae); complete cds, incl. stopcodon. // chr1 // 80 // 56 // 16 // 20 // 0 /// ENST00000488353 // ENSEMBL // havana:known chromosome:GRCh38:1:2394005:2403216:1 gene:ENSG00000157916 gene_biotype:protein_coding transcript_biotype:protein_coding // chr1 // 64 // 64 // 23 // 36 // 1 /// AK095750 // GenBank // Homo sapiens cDNA FLJ38431 fis, clone FEBRA2014010, highly similar to RER1 PROTEIN. // chr1 // 61 // 61 // 22 // 36 // 1 /// BC025684 // GenBank HTC // Homo sapiens RER1 retention in endoplasmic reticulum 1 homolog (S. cerevisiae), mRNA (cDNA clone IMAGE:5205199), with apparent retained intron. // chr1 // 61 // 61 // 22 // 36 // 1 /// GENSCAN00000045693 // ENSEMBL // cdna:genscan chromosome:GRCh38:1:2396651:2403124:1 transcript_biotype:protein_coding // chr1 // 100 // 47 // 17 // 17 // 0 /// NONHSAT000429 // NONCODE // Non-coding transcript identified by NONCODE: Exonic // chr1 // 100 // 42 // 15 // 15 // 0	main
7897089	AK122589,AK122591,NM_014638,XM_006711054,AB007919,DQ176850,BC144620	chr1:2357419-2436969	chr1	NC_000001.10	+	2357419	2436969	45	ENST00000343889 // PLCH2 // phospholipase C, eta 2 // 1p36.32 // 9651 /// ENST00000462379 // PLCH2 // phospholipase C, eta 2 // 1p36.32 // 9651 /// AK122589 // PLCH2 // phospholipase C, eta 2 // 1p36.32 // 9651 /// AK122591 // PLCH2 // phospholipase C, eta 2 // 1p36.32 // 9651 /// NM_014638 // PLCH2 // phospholipase C, eta 2 // 1p36.32 // 9651 /// XM_006711054 // PLCH2 // phospholipase C, eta 2 // 1p36.32 // 9651 /// ENST00000378486 // PLCH2 // phospholipase C, eta 2 // 1p36.32 // 9651 /// ENST00000419816 // PLCH2 // phospholipase C, eta 2 // 1p36.32 // 9651 /// ENST00000449969 // PLCH2 // phospholipase C, eta 2 // 1p36.32 // 9651 /// AB007919 // PLCH2 // phospholipase C, eta 2 // 1p36.32 // 9651 /// DQ176850 // PLCH2 // phospholipase C, eta 2 // 1p36.32 // 9651 /// ENST00000278878 // PLCH2 // phospholipase C, eta 2 // 1p36.32 // 9651 /// BC144620 // PLCH2 // phospholipase C, eta 2 // 1p36.32 // 9651 /// ENST00000473964 // PLCH2 // phospholipase C, eta 2 // 1p36.32 // 9651	ENST00000343889 // ENSEMBL // havana:known chromosome:GRCh38:1:2479090:2505530:1 gene:ENSG00000149527 gene_biotype:protein_coding transcript_biotype:retained_intron // chr1 // 100 // 84 // 38 // 38 // 0 /// ENST00000462379 // ENSEMBL // havana:known chromosome:GRCh38:1:2498647:2505528:1 gene:ENSG00000149527 gene_biotype:protein_coding transcript_biotype:retained_intron // chr1 // 100 // 33 // 15 // 15 // 0 /// AK122589 // GenBank // Homo sapiens mRNA for FLJ00414 protein. // chr1 // 97 // 84 // 37 // 38 // 0 /// AK122591 // GenBank // Homo sapiens FLJ00417 mRNA for FLJ00417 protein, partial cds. // chr1 // 96 // 56 // 24 // 25 // 0 /// NM_014638 // RefSeq // Homo sapiens phospholipase C, eta 2 (PLCH2), mRNA. // chr1 // 78 // 78 // 35 // 45 // 1 /// XM_006711054 // RefSeq // PREDICTED: Homo sapiens phospholipase C, eta 2 (PLCH2), transcript variant X1, mRNA. // chr1 // 76 // 76 // 34 // 45 // 1 /// ENST00000378486 // ENSEMBL // ensembl:known chromosome:GRCh38:1:2476315:2505525:1 gene:ENSG00000149527 gene_biotype:protein_coding transcript_biotype:protein_coding // chr1 // 80 // 80 // 36 // 45 // 1 /// ENST00000419816 // ENSEMBL // havana:known chromosome:GRCh38:1:2476315:2505525:1 gene:ENSG00000149527 gene_biotype:protein_coding transcript_biotype:protein_coding // chr1 // 80 // 80 // 36 // 45 // 1 /// ENST00000449969 // ENSEMBL // havana:known chromosome:GRCh38:1:2467459:2505526:1 gene:ENSG00000149527 gene_biotype:protein_coding transcript_biotype:protein_coding // chr1 // 78 // 78 // 35 // 45 // 1 /// AB007919 // GenBank // Homo sapiens mRNA for KIAA0450 protein, partial cds. // chr1 // 78 // 78 // 35 // 45 // 1 /// DQ176850 // GenBank // Homo sapiens phospholipase C-eta2 (PLC-eta2) mRNA, complete cds. // chr1 // 78 // 78 // 35 // 45 // 1 /// ENST00000278878 // ENSEMBL // havana:putative chromosome:GRCh38:1:2479888:2505276:1 gene:ENSG00000149527 gene_biotype:protein_coding transcript_biotype:protein_coding // chr1 // 58 // 58 // 26 // 45 // 1 /// BC144620 // GenBank // Homo sapiens cDNA clone IMAGE:9053151. // chr1 // 73 // 73 // 33 // 45 // 1 /// ENST00000473964 // ENSEMBL // havana:known chromosome:GRCh38:1:2497782:2505528:1 gene:ENSG00000149527 gene_biotype:protein_coding transcript_biotype:retained_intron // chr1 // 49 // 49 // 22 // 45 // 1 /// ENST00000620687 // ENSEMBL // ensembl:novel chromosome:GRCh38:CHR_HSCHR1_1_CTG3:2476315:2505525:1 gene:ENSG00000276429 gene_biotype:protein_coding transcript_biotype:protein_coding // chr1 // 80 // 80 // 36 // 45 // 1 /// GENSCAN00000004815 // ENSEMBL // cdna:genscan chromosome:GRCh38:CHR_HSCHR1_1_CTG3:2462508:2505213:1 transcript_biotype:protein_coding // chr1 // 73 // 73 // 33 // 45 // 1 /// GENSCAN00000045699 // ENSEMBL // cdna:genscan chromosome:GRCh38:1:2462508:2505213:1 transcript_biotype:protein_coding // chr1 // 73 // 73 // 33 // 45 // 1	main
7897119	NM_001195736,NM_001195737,NM_001195738,NM_001195740,NM_001195741,NM_152371,NR_036637,NR_036638,AF425266,AK291908,AK298926,AK303504,AK316243,BC022547,CR749706	chr1:2518237-2522907	chr1	NC_000001.10	+	2518237	2522907	26	NM_001195736 // FAM213B // family with sequence similarity 213, member B // 1p36.32 // 127281 /// NM_001195737 // FAM213B // family with sequence similarity 213, member B // 1p36.32 // 127281 /// NM_001195738 // FAM213B // family with sequence similarity 213, member B // 1p36.32 // 127281 /// NM_001195740 // FAM213B // family with sequence similarity 213, member B // 1p36.32 // 127281 /// NM_001195741 // FAM213B // family with sequence similarity 213, member B // 1p36.32 // 127281 /// NM_152371 // FAM213B // family with sequence similarity 213, member B // 1p36.32 // 127281 /// NR_036637 // FAM213B // family with sequence similarity 213, member B // 1p36.32 // 127281 /// NR_036638 // FAM213B // family with sequence similarity 213, member B // 1p36.32 // 127281 /// ENST00000378424 // FAM213B // family with sequence similarity 213, member B // 1p36.32 // 127281 /// ENST00000378425 // FAM213B // family with sequence similarity 213, member B // 1p36.32 // 127281 /// ENST00000378427 // FAM213B // family with sequence similarity 213, member B // 1p36.32 // 127281 /// ENST00000419916 // FAM213B // family with sequence similarity 213, member B // 1p36.32 // 127281 /// ENST00000444521 // FAM213B // family with sequence similarity 213, member B // 1p36.32 // 127281 /// ENST00000464043 // FAM213B // family with sequence similarity 213, member B // 1p36.32 // 127281 /// ENST00000465233 // FAM213B // family with sequence similarity 213, member B // 1p36.32 // 127281 /// ENST00000474659 // FAM213B // family with sequence similarity 213, member B // 1p36.32 // 127281 /// ENST00000476686 // FAM213B // family with sequence similarity 213, member B // 1p36.32 // 127281 /// ENST00000481683 // FAM213B // family with sequence similarity 213, member B // 1p36.32 // 127281 /// ENST00000484099 // FAM213B // family with sequence similarity 213, member B // 1p36.32 // 127281 /// ENST00000493183 // FAM213B // family with sequence similarity 213, member B // 1p36.32 // 127281 /// ENST00000498083 // FAM213B // family with sequence similarity 213, member B // 1p36.32 // 127281 /// ENST00000537325 // FAM213B // family with sequence similarity 213, member B // 1p36.32 // 127281 /// AF425266 // FAM213B // family with sequence similarity 213, member B // 1p36.32 // 127281 /// AK291908 // FAM213B // family with sequence similarity 213, member B // 1p36.32 // 127281 /// AK298926 // FAM213B // family with sequence similarity 213, member B // 1p36.32 // 127281 /// AK303504 // FAM213B // family with sequence similarity 213, member B // 1p36.32 // 127281 /// AK316243 // FAM213B // family with sequence similarity 213, member B // 1p36.32 // 127281 /// BC022547 // FAM213B // family with sequence similarity 213, member B // 1p36.32 // 127281 /// CR749706 // FAM213B // family with sequence similarity 213, member B // 1p36.32 // 127281 /// ENST00000477045 // FAM213B // family with sequence similarity 213, member B // 1p36.32 // 127281	NM_001195736 // RefSeq // Homo sapiens family with sequence similarity 213, member B (FAM213B), transcript variant 1, mRNA. // chr1 // 100 // 100 // 26 // 26 // 0 /// NM_001195737 // RefSeq // Homo sapiens family with sequence similarity 213, member B (FAM213B), transcript variant 3, mRNA. // chr1 // 100 // 92 // 24 // 24 // 0 /// NM_001195738 // RefSeq // Homo sapiens family with sequence similarity 213, member B (FAM213B), transcript variant 4, mRNA. // chr1 // 100 // 92 // 24 // 24 // 0 /// NM_001195740 // RefSeq // Homo sapiens family with sequence similarity 213, member B (FAM213B), transcript variant 5, mRNA. // chr1 // 100 // 85 // 22 // 22 // 0 /// NM_001195741 // RefSeq // Homo sapiens family with sequence similarity 213, member B (FAM213B), transcript variant 6, mRNA. // chr1 // 100 // 85 // 22 // 22 // 0 /// NM_152371 // RefSeq // Homo sapiens family with sequence similarity 213, member B (FAM213B), transcript variant 2, mRNA. // chr1 // 100 // 100 // 26 // 26 // 0 /// NR_036637 // RefSeq // Homo sapiens family with sequence similarity 213, member B (FAM213B), transcript variant 7, non-coding RNA. // chr1 // 100 // 77 // 20 // 20 // 0 /// NR_036638 // RefSeq // Homo sapiens family with sequence similarity 213, member B (FAM213B), transcript variant 8, non-coding RNA. // chr1 // 100 // 69 // 18 // 18 // 0 /// ENST00000378424 // ENSEMBL // havana:novel chromosome:GRCh38:1:2586780:2591467:1 gene:ENSG00000157870 gene_biotype:protein_coding transcript_biotype:protein_coding // chr1 // 100 // 92 // 24 // 24 // 0 /// ENST00000378425 // ENSEMBL // ensembl:known chromosome:GRCh38:1:2586750:2591467:1 gene:ENSG00000157870 gene_biotype:protein_coding transcript_biotype:protein_coding // chr1 // 100 // 85 // 22 // 22 // 0 /// ENST00000378427 // ENSEMBL // havana:novel chromosome:GRCh38:1:2586798:2591463:1 gene:ENSG00000157870 gene_biotype:protein_coding transcript_biotype:protein_coding // chr1 // 100 // 92 // 24 // 24 // 0 /// ENST00000419916 // ENSEMBL // havana:known chromosome:GRCh38:1:2586775:2591468:1 gene:ENSG00000157870 gene_biotype:protein_coding transcript_biotype:protein_coding // chr1 // 100 // 100 // 26 // 26 // 0 /// ENST00000444521 // ENSEMBL // ensembl:known chromosome:GRCh38:1:2586750:2591467:1 gene:ENSG00000157870 gene_biotype:protein_coding transcript_biotype:protein_coding // chr1 // 100 // 100 // 26 // 26 // 0 /// ENST00000464043 // ENSEMBL // havana:known chromosome:GRCh38:1:2586817:2589805:1 gene:ENSG00000157870 gene_biotype:protein_coding transcript_biotype:processed_transcript // chr1 // 94 // 65 // 16 // 17 // 0 /// ENST00000465233 // ENSEMBL // havana:putative chromosome:GRCh38:1:2586833:2588977:1 gene:ENSG00000157870 gene_biotype:protein_coding transcript_biotype:protein_coding // chr1 // 100 // 54 // 14 // 14 // 0 /// ENST00000474659 // ENSEMBL // havana:known chromosome:GRCh38:1:2586540:2589658:1 gene:ENSG00000157870 gene_biotype:protein_coding transcript_biotype:processed_transcript // chr1 // 100 // 46 // 12 // 12 // 0 /// ENST00000476686 // ENSEMBL // havana:known chromosome:GRCh38:1:2588594:2591468:1 gene:ENSG00000157870 gene_biotype:protein_coding transcript_biotype:processed_transcript // chr1 // 100 // 46 // 12 // 12 // 0 /// ENST00000481683 // ENSEMBL // havana:known chromosome:GRCh38:1:2587042:2589513:1 gene:ENSG00000157870 gene_biotype:protein_coding transcript_biotype:processed_transcript // chr1 // 100 // 50 // 13 // 13 // 0 /// ENST00000484099 // ENSEMBL // havana:known chromosome:GRCh38:1:2587078:2591469:1 gene:ENSG00000157870 gene_biotype:protein_coding transcript_biotype:processed_transcript // chr1 // 100 // 69 // 18 // 18 // 0 /// ENST00000493183 // ENSEMBL // havana:known chromosome:GRCh38:1:2586491:2589632:1 gene:ENSG00000157870 gene_biotype:protein_coding transcript_biotype:processed_transcript // chr1 // 100 // 54 // 14 // 14 // 0 /// ENST00000498083 // ENSEMBL // havana:putative chromosome:GRCh38:1:2586877:2588992:1 gene:ENSG00000157870 gene_biotype:protein_coding transcript_biotype:protein_coding // chr1 // 100 // 35 // 9 // 9 // 0 /// ENST00000537325 // ENSEMBL // havana:known chromosome:GRCh38:1:2586796:2589947:1 gene:ENSG00000157870 gene_biotype:protein_coding transcript_biotype:protein_coding // chr1 // 100 // 65 // 17 // 17 // 0 /// AF425266 // GenBank // Homo sapiens unknown protein mRNA, complete cds. // chr1 // 92 // 100 // 24 // 26 // 0 /// AK291908 // GenBank // Homo sapiens cDNA FLJ78325 complete cds. // chr1 // 100 // 73 // 19 // 19 // 0 /// AK298926 // GenBank // Homo sapiens cDNA FLJ52973 complete cds. // chr1 // 100 // 65 // 17 // 17 // 0 /// AK303504 // GenBank // Homo sapiens cDNA FLJ54774 complete cds. // chr1 // 100 // 73 // 19 // 19 // 0 /// AK316243 // GenBank // Homo sapiens cDNA, FLJ79142 complete cds. // chr1 // 100 // 58 // 15 // 15 // 0 /// BC022547 // GenBank // Homo sapiens chromosome 1 open reading frame 93, mRNA (cDNA clone MGC:26818 IMAGE:4812314), complete cds. // chr1 // 88 // 100 // 23 // 26 // 0 /// CR749706 // GenBank HTC // Homo sapiens mRNA; cDNA DKFZp547M123 (from clone DKFZp547M123). // chr1 // 100 // 46 // 12 // 12 // 0 /// ENST00000477045 // ENSEMBL // havana:known chromosome:GRCh38:1:2587085:2588745:1 gene:ENSG00000157870 gene_biotype:protein_coding transcript_biotype:processed_transcript // chr1 // 31 // 31 // 8 // 26 // 1 /// ENST00000616280 // ENSEMBL // ensembl:known chromosome:GRCh38:CHR_HSCHR1_1_CTG3:2586750:2591467:1 gene:ENSG00000275125 gene_biotype:protein_coding transcript_biotype:protein_coding // chr1 // 100 // 100 // 26 // 26 // 0 /// ENST00000617400 // ENSEMBL // ensembl:known chromosome:GRCh38:CHR_HSCHR1_1_CTG3:2586750:2591467:1 gene:ENSG00000275125 gene_biotype:protein_coding transcript_biotype:protein_coding // chr1 // 100 // 85 // 22 // 22 // 0 /// NONHSAT000470 // NONCODE // Non-coding transcript identified by NONCODE: Antisense,Exonic // chr1 // 100 // 46 // 12 // 12 // 0 /// GENSCAN00000004814 // ENSEMBL // cdna:genscan chromosome:GRCh38:CHR_HSCHR1_1_CTG3:2556811:2589427:1 transcript_biotype:protein_coding // chr1 // 46 // 46 // 12 // 26 // 1 /// GENSCAN00000045689 // ENSEMBL // cdna:genscan chromosome:GRCh38:1:2556811:2589427:1 transcript_biotype:protein_coding // chr1 // 46 // 46 // 12 // 26 // 1	main
7897128	NM_080431,AB057364,AF440740,BC029499	chr1:2938046-2939467	chr1	NC_000001.10	+	2938046	2939467	26	NM_080431 // ACTRT2 // actin-related protein T2 // 1p36.32 // 140625 /// ENST00000378404 // ACTRT2 // actin-related protein T2 // 1p36.32 // 140625 /// AB057364 // ACTRT2 // actin-related protein T2 // 1p36.32 // 140625 /// AF440740 // ACTRT2 // actin-related protein T2 // 1p36.32 // 140625 /// BC029499 // ACTRT2 // actin-related protein T2 // 1p36.32 // 140625	NM_080431 // RefSeq // Homo sapiens actin-related protein T2 (ACTRT2), mRNA. // chr1 // 100 // 100 // 26 // 26 // 0 /// ENST00000378404 // ENSEMBL // ensembl_havana_transcript:known chromosome:GRCh38:1:3021483:3022903:1 gene:ENSG00000169717 gene_biotype:protein_coding transcript_biotype:protein_coding // chr1 // 100 // 100 // 26 // 26 // 0 /// AB057364 // GenBank // Homo sapiens mRNA for actin-related protein hArpM2, complete cds. // chr1 // 100 // 54 // 14 // 14 // 0 /// AF440740 // GenBank // Homo sapiens actin-related protein T2 (ACTRT2) mRNA, complete cds. // chr1 // 100 // 54 // 14 // 14 // 0 /// BC029499 // GenBank // Homo sapiens actin-related protein T2, mRNA (cDNA clone MGC:33234 IMAGE:5270604), complete cds. // chr1 // 96 // 100 // 25 // 26 // 0 /// GENSCAN00000017687 // ENSEMBL // cdna:genscan chromosome:GRCh38:1:3015773:3031219:1 transcript_biotype:protein_coding // chr1 // 86 // 54 // 12 // 14 // 0	main
7897132	NM_022114,NM_199454,AB078876,AF294278,AK309078,BC161614	chr1:2985744-3355185	chr1	NC_000001.10	+	2985744	3355185	37	NM_022114 // PRDM16 // PR domain containing 16 // 1p36.23-p33 // 63976 /// NM_199454 // PRDM16 // PR domain containing 16 // 1p36.23-p33 // 63976 /// ENST00000270722 // PRDM16 // PR domain containing 16 // 1p36.23-p33 // 63976 /// ENST00000378391 // PRDM16 // PR domain containing 16 // 1p36.23-p33 // 63976 /// ENST00000509860 // PRDM16 // PR domain containing 16 // 1p36.23-p33 // 63976 /// ENST00000511072 // PRDM16 // PR domain containing 16 // 1p36.23-p33 // 63976 /// ENST00000512462 // PRDM16 // PR domain containing 16 // 1p36.23-p33 // 63976 /// ENST00000514189 // PRDM16 // PR domain containing 16 // 1p36.23-p33 // 63976 /// AB078876 // PRDM16 // PR domain containing 16 // 1p36.23-p33 // 63976 /// AF294278 // PRDM16 // PR domain containing 16 // 1p36.23-p33 // 63976 /// AK309078 // PRDM16 // PR domain containing 16 // 1p36.23-p33 // 63976 /// BC161614 // PRDM16 // PR domain containing 16 // 1p36.23-p33 // 63976	NM_022114 // RefSeq // Homo sapiens PR domain containing 16 (PRDM16), transcript variant 1, mRNA. // chr1 // 100 // 100 // 37 // 37 // 0 /// NM_199454 // RefSeq // Homo sapiens PR domain containing 16 (PRDM16), transcript variant 2, mRNA. // chr1 // 100 // 97 // 36 // 36 // 0 /// ENST00000270722 // ENSEMBL // ensembl_havana_transcript:known chromosome:GRCh38:1:3069211:3438621:1 gene:ENSG00000142611 gene_biotype:protein_coding transcript_biotype:protein_coding // chr1 // 100 // 100 // 37 // 37 // 0 /// ENST00000378391 // ENSEMBL // havana:novel chromosome:GRCh38:1:3069197:3435421:1 gene:ENSG00000142611 gene_biotype:protein_coding transcript_biotype:protein_coding // chr1 // 100 // 73 // 27 // 27 // 0 /// ENST00000509860 // ENSEMBL // havana:known chromosome:GRCh38:1:3396491:3434293:1 gene:ENSG00000142611 gene_biotype:protein_coding transcript_biotype:protein_coding // chr1 // 100 // 57 // 21 // 21 // 0 /// ENST00000511072 // ENSEMBL // havana:putative chromosome:GRCh38:1:3069168:3434342:1 gene:ENSG00000142611 gene_biotype:protein_coding transcript_biotype:protein_coding // chr1 // 100 // 70 // 26 // 26 // 0 /// ENST00000512462 // ENSEMBL // havana:known chromosome:GRCh38:1:3237931:3433925:1 gene:ENSG00000142611 gene_biotype:protein_coding transcript_biotype:processed_transcript // chr1 // 100 // 62 // 23 // 23 // 0 /// ENST00000514189 // ENSEMBL // havana:putative chromosome:GRCh38:1:3069211:3434342:1 gene:ENSG00000142611 gene_biotype:protein_coding transcript_biotype:protein_coding // chr1 // 100 // 70 // 26 // 26 // 0 /// AB078876 // GenBank // Homo sapiens mRNA for transcription factor MEL1, complete cds. // chr1 // 100 // 73 // 27 // 27 // 0 /// AF294278 // GenBank // Homo sapiens PR-domain-containing protein 16 (PRDM16) mRNA, complete cds. // chr1 // 100 // 73 // 27 // 27 // 0 /// AK309078 // GenBank HTC // Homo sapiens cDNA, FLJ99119. // chr1 // 91 // 62 // 21 // 23 // 0 /// BC161614 // GenBank // Homo sapiens PR domain containing 16, mRNA (cDNA clone MGC:166915 IMAGE:8860117), complete cds. // chr1 // 97 // 100 // 36 // 37 // 0 /// GENSCAN00000017684 // ENSEMBL // cdna:genscan chromosome:GRCh38:1:3382034:3437352:1 transcript_biotype:protein_coding // chr1 // 68 // 68 // 25 // 37 // 1	main
7897154	NM_014448,AK296150,BC002681,BC051838,BT007270,D89016,AK091910	chr1:3370990-3397677	chr1	NC_000001.10	+	3370990	3397677	38	NM_014448 // ARHGEF16 // Rho guanine nucleotide exchange factor (GEF) 16 // 1p36.3 // 27237 /// ENST00000378371 // ARHGEF16 // Rho guanine nucleotide exchange factor (GEF) 16 // 1p36.3 // 27237 /// ENST00000378373 // ARHGEF16 // Rho guanine nucleotide exchange factor (GEF) 16 // 1p36.3 // 27237 /// ENST00000378378 // ARHGEF16 // Rho guanine nucleotide exchange factor (GEF) 16 // 1p36.3 // 27237 /// ENST00000418137 // ARHGEF16 // Rho guanine nucleotide exchange factor (GEF) 16 // 1p36.3 // 27237 /// AK296150 // ARHGEF16 // Rho guanine nucleotide exchange factor (GEF) 16 // 1p36.3 // 27237 /// BC002681 // ARHGEF16 // Rho guanine nucleotide exchange factor (GEF) 16 // 1p36.3 // 27237 /// BC051838 // ARHGEF16 // Rho guanine nucleotide exchange factor (GEF) 16 // 1p36.3 // 27237 /// BT007270 // ARHGEF16 // Rho guanine nucleotide exchange factor (GEF) 16 // 1p36.3 // 27237 /// D89016 // ARHGEF16 // Rho guanine nucleotide exchange factor (GEF) 16 // 1p36.3 // 27237 /// ENST00000485984 // ARHGEF16 // Rho guanine nucleotide exchange factor (GEF) 16 // 1p36.3 // 27237 /// AK091910 // ARHGEF16 // Rho guanine nucleotide exchange factor (GEF) 16 // 1p36.3 // 27237 /// ENST00000445297 // ARHGEF16 // Rho guanine nucleotide exchange factor (GEF) 16 // 1p36.3 // 27237	NM_014448 // RefSeq // Homo sapiens Rho guanine nucleotide exchange factor (GEF) 16 (ARHGEF16), mRNA. // chr1 // 100 // 95 // 36 // 36 // 0 /// ENST00000378371 // ENSEMBL // havana:putative chromosome:GRCh38:1:3466971:3481113:1 gene:ENSG00000130762 gene_biotype:protein_coding transcript_biotype:protein_coding // chr1 // 100 // 79 // 30 // 30 // 0 /// ENST00000378373 // ENSEMBL // havana:putative chromosome:GRCh38:1:3466005:3481113:1 gene:ENSG00000130762 gene_biotype:protein_coding transcript_biotype:protein_coding // chr1 // 100 // 89 // 34 // 34 // 0 /// ENST00000378378 // ENSEMBL // ensembl_havana_transcript:known chromosome:GRCh38:1:3454426:3481113:1 gene:ENSG00000130762 gene_biotype:protein_coding transcript_biotype:protein_coding // chr1 // 100 // 95 // 36 // 36 // 0 /// ENST00000418137 // ENSEMBL // havana:putative chromosome:GRCh38:1:3471624:3476019:1 gene:ENSG00000130762 gene_biotype:protein_coding transcript_biotype:protein_coding // chr1 // 89 // 24 // 8 // 9 // 0 /// AK296150 // GenBank // Homo sapiens cDNA FLJ52867 complete cds, highly similar to Rho guanine nucleotide exchange factor 16. // chr1 // 100 // 61 // 23 // 23 // 0 /// BC002681 // GenBank // Homo sapiens Rho guanine exchange factor (GEF) 16, mRNA (cDNA clone MGC:3381 IMAGE:3613623), complete cds. // chr1 // 100 // 84 // 32 // 32 // 0 /// BC051838 // GenBank // Homo sapiens Rho guanine exchange factor (GEF) 16, mRNA (cDNA clone MGC:60142 IMAGE:6191377), complete cds. // chr1 // 100 // 89 // 34 // 34 // 0 /// BT007270 // GenBank // Homo sapiens Rho guanine exchange factor (GEF) 16 mRNA, complete cds. // chr1 // 100 // 63 // 24 // 24 // 0 /// D89016 // GenBank // Homo sapiens nbr mRNA for neuroblastoma, complete cds. // chr1 // 100 // 79 // 30 // 30 // 0 /// ENST00000485984 // ENSEMBL // havana:known chromosome:GRCh38:1:3472769:3481113:1 gene:ENSG00000130762 gene_biotype:protein_coding transcript_biotype:retained_intron // chr1 // 63 // 63 // 24 // 38 // 1 /// AK091910 // GenBank // Homo sapiens cDNA FLJ34591 fis, clone KIDNE2008975, highly similar to Homo sapiens mRNA for Neuroblastoma. // chr1 // 63 // 63 // 24 // 38 // 1 /// ENST00000445297 // ENSEMBL // havana:putative chromosome:GRCh38:1:3468544:3473521:1 gene:ENSG00000130762 gene_biotype:protein_coding transcript_biotype:protein_coding // chr1 // 26 // 26 // 10 // 38 // 1 /// GENSCAN00000017707 // ENSEMBL // cdna:genscan chromosome:GRCh38:1:3462051:3480587:1 transcript_biotype:protein_coding // chr1 // 100 // 84 // 32 // 32 // 0 /// NONHSAT000518 // NONCODE // Non-coding transcript identified by NONCODE: Exonic // chr1 // 63 // 63 // 24 // 38 // 1	main
7897172	NM_182752,AK289919,AK298343,BC019034	chr1:3541556-3546695	chr1	NC_000001.10	+	3541556	3546695	30	NM_182752 // TPRG1L // tumor protein p63 regulated 1-like // 1p36.32 // 127262 /// ENST00000344579 // TPRG1L // tumor protein p63 regulated 1-like // 1p36.32 // 127262 /// ENST00000378344 // TPRG1L // tumor protein p63 regulated 1-like // 1p36.32 // 127262 /// AK289919 // TPRG1L // tumor protein p63 regulated 1-like // 1p36.32 // 127262 /// AK298343 // TPRG1L // tumor protein p63 regulated 1-like // 1p36.32 // 127262 /// BC019034 // TPRG1L // tumor protein p63 regulated 1-like // 1p36.32 // 127262	NM_182752 // RefSeq // Homo sapiens tumor protein p63 regulated 1-like (TPRG1L), mRNA. // chr1 // 100 // 100 // 30 // 30 // 0 /// ENST00000344579 // ENSEMBL // havana:known chromosome:GRCh38:1:3625050:3630127:1 gene:ENSG00000158109 gene_biotype:protein_coding transcript_biotype:protein_coding // chr1 // 100 // 80 // 24 // 24 // 0 /// ENST00000378344 // ENSEMBL // ensembl_havana_transcript:known chromosome:GRCh38:1:3625002:3630127:1 gene:ENSG00000158109 gene_biotype:protein_coding transcript_biotype:protein_coding // chr1 // 100 // 100 // 30 // 30 // 0 /// AK289919 // GenBank // Homo sapiens cDNA FLJ77019 complete cds. // chr1 // 100 // 60 // 18 // 18 // 0 /// AK298343 // GenBank // Homo sapiens cDNA FLJ55125 complete cds. // chr1 // 100 // 53 // 16 // 16 // 0 /// BC019034 // GenBank // Homo sapiens tumor protein p63 regulated 1-like, mRNA (cDNA clone MGC:20946 IMAGE:4576259), complete cds. // chr1 // 100 // 80 // 24 // 24 // 0 /// GENSCAN00000017696 // ENSEMBL // cdna:genscan chromosome:GRCh38:1:3615419:3628603:1 transcript_biotype:protein_coding // chr1 // 60 // 60 // 18 // 30 // 1	main
7897179	NM_001126240,NM_001126241,NM_001126242,NM_001204184,NM_001204185,NM_001204186,NM_001204187,NM_001204188,NM_001204189,NM_001204190,NM_001204191,NM_001204192,NM_005427,AB055065,AB055066,AK295669,AK302118,AK304177,AK304784,AY040827,AY040828,AY040829,BC117251,BC117253	chr1:3569084-3652765	chr1	NC_000001.10	+	3569084	3652765	44	NM_001126240 // TP73 // tumor protein p73 // 1p36.3 // 7161 /// NM_001126241 // TP73 // tumor protein p73 // 1p36.3 // 7161 /// NM_001126242 // TP73 // tumor protein p73 // 1p36.3 // 7161 /// NM_001204184 // TP73 // tumor protein p73 // 1p36.3 // 7161 /// NM_001204185 // TP73 // tumor protein p73 // 1p36.3 // 7161 /// NM_001204186 // TP73 // tumor protein p73 // 1p36.3 // 7161 /// NM_001204187 // TP73 // tumor protein p73 // 1p36.3 // 7161 /// NM_001204188 // TP73 // tumor protein p73 // 1p36.3 // 7161 /// NM_001204189 // TP73 // tumor protein p73 // 1p36.3 // 7161 /// NM_001204190 // TP73 // tumor protein p73 // 1p36.3 // 7161 /// NM_001204191 // TP73 // tumor protein p73 // 1p36.3 // 7161 /// NM_001204192 // TP73 // tumor protein p73 // 1p36.3 // 7161 /// NM_005427 // TP73 // tumor protein p73 // 1p36.3 // 7161 /// ENST00000346387 // TP73 // tumor protein p73 // 1p36.3 // 7161 /// ENST00000354437 // TP73 // tumor protein p73 // 1p36.3 // 7161 /// ENST00000357733 // TP73 // tumor protein p73 // 1p36.3 // 7161 /// ENST00000378280 // TP73 // tumor protein p73 // 1p36.3 // 7161 /// ENST00000378285 // TP73 // tumor protein p73 // 1p36.3 // 7161 /// ENST00000378288 // TP73 // tumor protein p73 // 1p36.3 // 7161 /// ENST00000378290 // TP73 // tumor protein p73 // 1p36.3 // 7161 /// ENST00000378295 // TP73 // tumor protein p73 // 1p36.3 // 7161 /// ENST00000603362 // TP73 // tumor protein p73 // 1p36.3 // 7161 /// ENST00000603364 // TP73 // tumor protein p73 // 1p36.3 // 7161 /// ENST00000604074 // TP73 // tumor protein p73 // 1p36.3 // 7161 /// ENST00000604479 // TP73 // tumor protein p73 // 1p36.3 // 7161 /// ENST00000604566 // TP73 // tumor protein p73 // 1p36.3 // 7161 /// AB055065 // TP73 // tumor protein p73 // 1p36.3 // 7161 /// AB055066 // TP73 // tumor protein p73 // 1p36.3 // 7161 /// AK295669 // TP73 // tumor protein p73 // 1p36.3 // 7161 /// AK302118 // TP73 // tumor protein p73 // 1p36.3 // 7161 /// AK304177 // TP73 // tumor protein p73 // 1p36.3 // 7161 /// AK304784 // TP73 // tumor protein p73 // 1p36.3 // 7161 /// AY040827 // TP73 // tumor protein p73 // 1p36.3 // 7161 /// AY040828 // TP73 // tumor protein p73 // 1p36.3 // 7161 /// AY040829 // TP73 // tumor protein p73 // 1p36.3 // 7161 /// BC117251 // TP73 // tumor protein p73 // 1p36.3 // 7161 /// BC117253 // TP73 // tumor protein p73 // 1p36.3 // 7161	NM_001126240 // RefSeq // Homo sapiens tumor protein p73 (TP73), transcript variant 2, mRNA. // chr1 // 100 // 82 // 36 // 36 // 0 /// NM_001126241 // RefSeq // Homo sapiens tumor protein p73 (TP73), transcript variant 3, mRNA. // chr1 // 100 // 77 // 34 // 34 // 0 /// NM_001126242 // RefSeq // Homo sapiens tumor protein p73 (TP73), transcript variant 4, mRNA. // chr1 // 100 // 77 // 34 // 34 // 0 /// NM_001204184 // RefSeq // Homo sapiens tumor protein p73 (TP73), transcript variant 8, mRNA. // chr1 // 100 // 70 // 31 // 31 // 0 /// NM_001204185 // RefSeq // Homo sapiens tumor protein p73 (TP73), transcript variant 9, mRNA. // chr1 // 100 // 70 // 31 // 31 // 0 /// NM_001204186 // RefSeq // Homo sapiens tumor protein p73 (TP73), transcript variant 10, mRNA. // chr1 // 100 // 61 // 27 // 27 // 0 /// NM_001204187 // RefSeq // Homo sapiens tumor protein p73 (TP73), transcript variant 11, mRNA. // chr1 // 100 // 66 // 29 // 29 // 0 /// NM_001204188 // RefSeq // Homo sapiens tumor protein p73 (TP73), transcript variant 12, mRNA. // chr1 // 100 // 66 // 29 // 29 // 0 /// NM_001204189 // RefSeq // Homo sapiens tumor protein p73 (TP73), transcript variant 5, mRNA. // chr1 // 100 // 68 // 30 // 30 // 0 /// NM_001204190 // RefSeq // Homo sapiens tumor protein p73 (TP73), transcript variant 6, mRNA. // chr1 // 100 // 73 // 32 // 32 // 0 /// NM_001204191 // RefSeq // Homo sapiens tumor protein p73 (TP73), transcript variant 7, mRNA. // chr1 // 100 // 73 // 32 // 32 // 0 /// NM_001204192 // RefSeq // Homo sapiens tumor protein p73 (TP73), transcript variant 13, mRNA. // chr1 // 100 // 59 // 26 // 26 // 0 /// NM_005427 // RefSeq // Homo sapiens tumor protein p73 (TP73), transcript variant 1, mRNA. // chr1 // 100 // 75 // 33 // 33 // 0 /// ENST00000346387 // ENSEMBL // ensembl:known chromosome:GRCh38:1:3652565:3736200:1 gene:ENSG00000078900 gene_biotype:protein_coding transcript_biotype:protein_coding // chr1 // 100 // 66 // 29 // 29 // 0 /// ENST00000354437 // ENSEMBL // ensembl_havana_transcript:known chromosome:GRCh38:1:3652565:3733292:1 gene:ENSG00000078900 gene_biotype:protein_coding transcript_biotype:protein_coding // chr1 // 100 // 66 // 29 // 29 // 0 /// ENST00000357733 // ENSEMBL // ensembl:known chromosome:GRCh38:1:3652565:3736200:1 gene:ENSG00000078900 gene_biotype:protein_coding transcript_biotype:protein_coding // chr1 // 100 // 66 // 29 // 29 // 0 /// ENST00000378280 // ENSEMBL // havana:known chromosome:GRCh38:1:3690672:3733292:1 gene:ENSG00000078900 gene_biotype:protein_coding transcript_biotype:protein_coding // chr1 // 100 // 73 // 32 // 32 // 0 /// ENST00000378285 // ENSEMBL // havana:known chromosome:GRCh38:1:3690672:3733292:1 gene:ENSG00000078900 gene_biotype:protein_coding transcript_biotype:protein_coding // chr1 // 100 // 73 // 32 // 32 // 0 /// ENST00000378288 // ENSEMBL // ensembl_havana_transcript:known chromosome:GRCh38:1:3690672:3736201:1 gene:ENSG00000078900 gene_biotype:protein_coding transcript_biotype:protein_coding // chr1 // 100 // 82 // 36 // 36 // 0 /// ENST00000378290 // ENSEMBL // ensembl_havana_transcript:known chromosome:GRCh38:1:3698058:3733091:1 gene:ENSG00000078900 gene_biotype:protein_coding transcript_biotype:protein_coding // chr1 // 100 // 55 // 24 // 24 // 0 /// ENST00000378295 // ENSEMBL // ensembl_havana_transcript:known chromosome:GRCh38:1:3652520:3736201:1 gene:ENSG00000078900 gene_biotype:protein_coding transcript_biotype:protein_coding // chr1 // 100 // 75 // 33 // 33 // 0 /// ENST00000603362 // ENSEMBL // havana:known chromosome:GRCh38:1:3682366:3733079:1 gene:ENSG00000078900 gene_biotype:protein_coding transcript_biotype:protein_coding // chr1 // 100 // 52 // 23 // 23 // 0 /// ENST00000603364 // ENSEMBL // havana:known chromosome:GRCh38:1:3690707:3729751:1 gene:ENSG00000078900 gene_biotype:protein_coding transcript_biotype:retained_intron // chr1 // 100 // 57 // 25 // 25 // 0 /// ENST00000604074 // ENSEMBL // ensembl_havana_transcript:novel chromosome:GRCh38:1:3652520:3736201:1 gene:ENSG00000078900 gene_biotype:protein_coding transcript_biotype:protein_coding // chr1 // 100 // 61 // 27 // 27 // 0 /// ENST00000604479 // ENSEMBL // havana:known chromosome:GRCh38:1:3682366:3733079:1 gene:ENSG00000078900 gene_biotype:protein_coding transcript_biotype:protein_coding // chr1 // 100 // 52 // 23 // 23 // 0 /// ENST00000604566 // ENSEMBL // havana:known chromosome:GRCh38:1:3727478:3733367:1 gene:ENSG00000078900 gene_biotype:protein_coding transcript_biotype:retained_intron // chr1 // 100 // 27 // 12 // 12 // 0 /// AB055065 // GenBank // Homo sapiens hDNp73A mRNA for deltaN p73 alpha, complete cds. // chr1 // 100 // 77 // 34 // 34 // 0 /// AB055066 // GenBank // Homo sapiens hDNp73B mRNA for deltaN p73 beta, complete cds. // chr1 // 100 // 73 // 32 // 32 // 0 /// AK295669 // GenBank // Homo sapiens cDNA FLJ50534 complete cds, highly similar to Tumor protein p73. // chr1 // 100 // 27 // 12 // 12 // 0 /// AK302118 // GenBank // Homo sapiens cDNA FLJ52358 complete cds, highly similar to Tumor protein p73. // chr1 // 100 // 55 // 24 // 24 // 0 /// AK304177 // GenBank // Homo sapiens cDNA FLJ52392 complete cds, highly similar to Tumor protein p73. // chr1 // 100 // 57 // 25 // 25 // 0 /// AK304784 // GenBank // Homo sapiens cDNA FLJ52399 complete cds, highly similar to Tumor protein p73. // chr1 // 97 // 75 // 32 // 33 // 0 /// AY040827 // GenBank // Homo sapiens DN p73 alpha (TP73) mRNA, complete cds, alternatively spliced. // chr1 // 100 // 77 // 34 // 34 // 0 /// AY040828 // GenBank // Homo sapiens DN p73 beta (TP73) mRNA, complete cds, alternatively spliced. // chr1 // 100 // 73 // 32 // 32 // 0 /// AY040829 // GenBank // Homo sapiens DN p73 gamma (TP73) mRNA, complete cds, alternatively spliced. // chr1 // 100 // 73 // 32 // 32 // 0 /// BC117251 // GenBank // Homo sapiens tumor protein p73, mRNA (cDNA clone MGC:150860 IMAGE:40125802), complete cds. // chr1 // 100 // 70 // 31 // 31 // 0 /// BC117253 // GenBank // Homo sapiens tumor protein p73, mRNA (cDNA clone MGC:150862 IMAGE:40125804), complete cds. // chr1 // 100 // 70 // 31 // 31 // 0 /// GENSCAN00000017683 // ENSEMBL // cdna:genscan chromosome:GRCh38:1:3681077:3733079:1 transcript_biotype:protein_coding // chr1 // 82 // 82 // 36 // 44 // 1	main
7897196	NM_152492,AK057387,BC112108,BC112112	chr1:3668962-3688209	chr1	NC_000001.10	+	3668962	3688209	38	NM_152492 // CCDC27 // coiled-coil domain containing 27 // 1p36.32 // 148870 /// ENST00000294600 // CCDC27 // coiled-coil domain containing 27 // 1p36.32 // 148870 /// ENST00000462521 // CCDC27 // coiled-coil domain containing 27 // 1p36.32 // 148870 /// AK057387 // CCDC27 // coiled-coil domain containing 27 // 1p36.32 // 148870 /// BC112108 // CCDC27 // coiled-coil domain containing 27 // 1p36.32 // 148870 /// BC112112 // CCDC27 // coiled-coil domain containing 27 // 1p36.32 // 148870	NM_152492 // RefSeq // Homo sapiens coiled-coil domain containing 27 (CCDC27), mRNA. // chr1 // 100 // 100 // 38 // 38 // 0 /// ENST00000294600 // ENSEMBL // ensembl_havana_transcript:known chromosome:GRCh38:1:3752398:3771644:1 gene:ENSG00000162592 gene_biotype:protein_coding transcript_biotype:protein_coding // chr1 // 100 // 100 // 38 // 38 // 0 /// ENST00000462521 // ENSEMBL // havana:known chromosome:GRCh38:1:3752445:3771645:1 gene:ENSG00000162592 gene_biotype:protein_coding transcript_biotype:nonsense_mediated_decay // chr1 // 100 // 95 // 36 // 36 // 0 /// AK057387 // GenBank // Homo sapiens cDNA FLJ32825 fis, clone TESTI2003074, weakly similar to TRICHOHYALIN. // chr1 // 97 // 100 // 37 // 38 // 0 /// BC112108 // GenBank // Homo sapiens coiled-coil domain containing 27, mRNA (cDNA clone MGC:138313 IMAGE:8327576), complete cds. // chr1 // 97 // 95 // 35 // 36 // 0 /// BC112112 // GenBank // Homo sapiens coiled-coil domain containing 27, mRNA (cDNA clone MGC:138317 IMAGE:8327580), complete cds. // chr1 // 97 // 95 // 35 // 36 // 0 /// GENSCAN00000017703 // ENSEMBL // cdna:genscan chromosome:GRCh38:1:3752668:3775921:1 transcript_biotype:protein_coding // chr1 // 100 // 84 // 32 // 32 // 0	main
7897210	NM_001282669,NM_004402,NR_104222,AB013918,AB028911,AB028912,AB028913,AF039210,AF064019,AF409060,AF409061,AF409062,AK290877,AK303065,AY438267,AY438268,BC032827,BC048797,AK309316	chr1:3773845-3801993	chr1	NC_000001.10	+	3773845	3801993	38	NM_001282669 // DFFB // DNA fragmentation factor, 40kDa, beta polypeptide (caspase-activated DNase) // 1p36.3 // 1677 /// NM_004402 // DFFB // DNA fragmentation factor, 40kDa, beta polypeptide (caspase-activated DNase) // 1p36.3 // 1677 /// NR_104222 // DFFB // DNA fragmentation factor, 40kDa, beta polypeptide (caspase-activated DNase) // 1p36.3 // 1677 /// ENST00000338895 // DFFB // DNA fragmentation factor, 40kDa, beta polypeptide (caspase-activated DNase) // 1p36.3 // 1677 /// ENST00000339350 // DFFB // DNA fragmentation factor, 40kDa, beta polypeptide (caspase-activated DNase) // 1p36.3 // 1677 /// ENST00000341385 // DFFB // DNA fragmentation factor, 40kDa, beta polypeptide (caspase-activated DNase) // 1p36.3 // 1677 /// ENST00000378206 // DFFB // DNA fragmentation factor, 40kDa, beta polypeptide (caspase-activated DNase) // 1p36.3 // 1677 /// ENST00000378209 // DFFB // DNA fragmentation factor, 40kDa, beta polypeptide (caspase-activated DNase) // 1p36.3 // 1677 /// ENST00000468793 // DFFB // DNA fragmentation factor, 40kDa, beta polypeptide (caspase-activated DNase) // 1p36.3 // 1677 /// ENST00000475969 // DFFB // DNA fragmentation factor, 40kDa, beta polypeptide (caspase-activated DNase) // 1p36.3 // 1677 /// ENST00000477548 // DFFB // DNA fragmentation factor, 40kDa, beta polypeptide (caspase-activated DNase) // 1p36.3 // 1677 /// ENST00000491998 // DFFB // DNA fragmentation factor, 40kDa, beta polypeptide (caspase-activated DNase) // 1p36.3 // 1677 /// AB013918 // DFFB // DNA fragmentation factor, 40kDa, beta polypeptide (caspase-activated DNase) // 1p36.3 // 1677 /// AB028911 // DFFB // DNA fragmentation factor, 40kDa, beta polypeptide (caspase-activated DNase) // 1p36.3 // 1677 /// AB028912 // DFFB // DNA fragmentation factor, 40kDa, beta polypeptide (caspase-activated DNase) // 1p36.3 // 1677 /// AB028913 // DFFB // DNA fragmentation factor, 40kDa, beta polypeptide (caspase-activated DNase) // 1p36.3 // 1677 /// AF039210 // DFFB // DNA fragmentation factor, 40kDa, beta polypeptide (caspase-activated DNase) // 1p36.3 // 1677 /// AF064019 // DFFB // DNA fragmentation factor, 40kDa, beta polypeptide (caspase-activated DNase) // 1p36.3 // 1677 /// AF409060 // DFFB // DNA fragmentation factor, 40kDa, beta polypeptide (caspase-activated DNase) // 1p36.3 // 1677 /// AF409061 // DFFB // DNA fragmentation factor, 40kDa, beta polypeptide (caspase-activated DNase) // 1p36.3 // 1677 /// AF409062 // DFFB // DNA fragmentation factor, 40kDa, beta polypeptide (caspase-activated DNase) // 1p36.3 // 1677 /// AK290877 // DFFB // DNA fragmentation factor, 40kDa, beta polypeptide (caspase-activated DNase) // 1p36.3 // 1677 /// AK303065 // DFFB // DNA fragmentation factor, 40kDa, beta polypeptide (caspase-activated DNase) // 1p36.3 // 1677 /// AY438267 // DFFB // DNA fragmentation factor, 40kDa, beta polypeptide (caspase-activated DNase) // 1p36.3 // 1677 /// AY438268 // DFFB // DNA fragmentation factor, 40kDa, beta polypeptide (caspase-activated DNase) // 1p36.3 // 1677 /// BC032827 // DFFB // DNA fragmentation factor, 40kDa, beta polypeptide (caspase-activated DNase) // 1p36.3 // 1677 /// BC048797 // DFFB // DNA fragmentation factor, 40kDa, beta polypeptide (caspase-activated DNase) // 1p36.3 // 1677 /// AK309316 // DFFB // DNA fragmentation factor, 40kDa, beta polypeptide (caspase-activated DNase) // 1p36.3 // 1677	NM_001282669 // RefSeq // Homo sapiens DNA fragmentation factor, 40kDa, beta polypeptide (caspase-activated DNase) (DFFB), transcript variant 1, mRNA. // chr1 // 100 // 82 // 31 // 31 // 0 /// NM_004402 // RefSeq // Homo sapiens DNA fragmentation factor, 40kDa, beta polypeptide (caspase-activated DNase) (DFFB), transcript variant 2, mRNA. // chr1 // 100 // 76 // 29 // 29 // 0 /// NR_104222 // RefSeq // Homo sapiens DNA fragmentation factor, 40kDa, beta polypeptide (caspase-activated DNase) (DFFB), transcript variant 3, non-coding RNA. // chr1 // 100 // 79 // 30 // 30 // 0 /// ENST00000338895 // ENSEMBL // ensembl:known chromosome:GRCh38:1:3857267:3885420:1 gene:ENSG00000169598 gene_biotype:protein_coding transcript_biotype:protein_coding // chr1 // 100 // 82 // 31 // 31 // 0 /// ENST00000339350 // ENSEMBL // havana:known chromosome:GRCh38:1:3857473:3885429:1 gene:ENSG00000169598 gene_biotype:protein_coding transcript_biotype:nonsense_mediated_decay // chr1 // 100 // 84 // 32 // 32 // 0 /// ENST00000341385 // ENSEMBL // ensembl:known chromosome:GRCh38:1:3857604:3883741:1 gene:ENSG00000169598 gene_biotype:protein_coding transcript_biotype:protein_coding // chr1 // 100 // 24 // 9 // 9 // 0 /// ENST00000378206 // ENSEMBL // havana:known chromosome:GRCh38:1:3857517:3885429:1 gene:ENSG00000169598 gene_biotype:protein_coding transcript_biotype:nonsense_mediated_decay // chr1 // 100 // 74 // 28 // 28 // 0 /// ENST00000378209 // ENSEMBL // havana:known chromosome:GRCh38:1:3857281:3885429:1 gene:ENSG00000169598 gene_biotype:protein_coding transcript_biotype:protein_coding // chr1 // 100 // 76 // 29 // 29 // 0 /// ENST00000468793 // ENSEMBL // havana:known chromosome:GRCh38:1:3857460:3885429:1 gene:ENSG00000169598 gene_biotype:protein_coding transcript_biotype:nonsense_mediated_decay // chr1 // 100 // 74 // 28 // 28 // 0 /// ENST00000475969 // ENSEMBL // havana:known chromosome:GRCh38:1:3857600:3885429:1 gene:ENSG00000169598 gene_biotype:protein_coding transcript_biotype:nonsense_mediated_decay // chr1 // 100 // 66 // 25 // 25 // 0 /// ENST00000477548 // ENSEMBL // havana:known chromosome:GRCh38:1:3857473:3885429:1 gene:ENSG00000169598 gene_biotype:protein_coding transcript_biotype:nonsense_mediated_decay // chr1 // 100 // 74 // 28 // 28 // 0 /// ENST00000491998 // ENSEMBL // havana:known chromosome:GRCh38:1:3857281:3885429:1 gene:ENSG00000169598 gene_biotype:protein_coding transcript_biotype:nonsense_mediated_decay // chr1 // 100 // 76 // 29 // 29 // 0 /// AB013918 // GenBank // Homo sapiens mRNA for CAD, complete cds. // chr1 // 100 // 50 // 19 // 19 // 0 /// AB028911 // GenBank // Homo sapiens DFF40 beta mRNA for DNA fragmentation factor 40 kDa subunit beta, complete cds. // chr1 // 100 // 68 // 26 // 26 // 0 /// AB028912 // GenBank // Homo sapiens DFF40 gamma mRNA for DNA fragmentation factor 40 kDa subunit gamma, complete cds. // chr1 // 100 // 84 // 32 // 32 // 0 /// AB028913 // GenBank // Homo sapiens DFF40 delta mRNA for DNA fragmentation factor 40 kDa subunit delta, complete cds. // chr1 // 100 // 74 // 28 // 28 // 0 /// AF039210 // GenBank // Homo sapiens caspase-activated nuclease mRNA, complete cds. // chr1 // 95 // 50 // 18 // 19 // 0 /// AF064019 // GenBank // Homo sapiens DNA fragmentation factor 40 kDa subunit (DFF40) mRNA, complete cds. // chr1 // 100 // 68 // 26 // 26 // 0 /// AF409060 // GenBank // Homo sapiens DNA fragmentation factor B truncated form I (DFFB) mRNA, complete cds, alternatively spliced. // chr1 // 100 // 50 // 19 // 19 // 0 /// AF409061 // GenBank // Homo sapiens DNA fragmentation factor B truncated form II (DFFB) mRNA, complete cds, alternatively spliced. // chr1 // 100 // 50 // 19 // 19 // 0 /// AF409062 // GenBank // Homo sapiens DNA fragmentation factor B truncated form III (DFFB) mRNA, complete cds, alternatively spliced. // chr1 // 100 // 55 // 21 // 21 // 0 /// AK290877 // GenBank // Homo sapiens cDNA FLJ76791 complete cds, highly similar to Homo sapiens DNA fragmentation factor, 40kDa, beta polypeptide (caspase-activated DNase) (DFFB), transcript variant 1, mRNA. // chr1 // 100 // 58 // 22 // 22 // 0 /// AK303065 // GenBank // Homo sapiens cDNA FLJ50316 complete cds, highly similar to DNA fragmentation factor subunit beta (EC 3.-.-.-). // chr1 // 100 // 66 // 25 // 25 // 0 /// AY438267 // GenBank // Homo sapiens c-truncated caspase-activated DNase mRNA, complete cds; aberrantly spliced. // chr1 // 94 // 42 // 15 // 16 // 0 /// AY438268 // GenBank // Homo sapiens c-truncated caspase-activated DNase mRNA, complete cds; aberrantly spliced. // chr1 // 100 // 24 // 9 // 9 // 0 /// BC032827 // GenBank // Homo sapiens DNA fragmentation factor, 40kDa, beta polypeptide (caspase-activated DNase), mRNA (cDNA clone IMAGE:4820856), complete cds. // chr1 // 100 // 74 // 28 // 28 // 0 /// BC048797 // GenBank // Homo sapiens DNA fragmentation factor, 40kDa, beta polypeptide (caspase-activated DNase), mRNA (cDNA clone MGC:51917 IMAGE:5204996), complete cds. // chr1 // 100 // 76 // 29 // 29 // 0 /// AK309316 // GenBank HTC // Homo sapiens cDNA, FLJ99357. // chr1 // 32 // 32 // 12 // 38 // 1 /// GENSCAN00000017711 // ENSEMBL // cdna:genscan chromosome:GRCh38:1:3855966:3883741:1 transcript_biotype:protein_coding // chr1 // 100 // 55 // 21 // 21 // 0	main
7897227	NM_001042478,AF175409,AY282806,NM_018836	chr1:4714792-4843851	chr1	NC_000001.10	+	4714792	4843851	30	NM_001042478 // AJAP1 // adherens junctions associated protein 1 // 1p36.32 // 55966 /// ENST00000378190 // AJAP1 // adherens junctions associated protein 1 // 1p36.32 // 55966 /// AF175409 // AJAP1 // adherens junctions associated protein 1 // 1p36.32 // 55966 /// AY282806 // AJAP1 // adherens junctions associated protein 1 // 1p36.32 // 55966 /// NM_018836 // AJAP1 // adherens junctions associated protein 1 // 1p36.32 // 55966 /// ENST00000378191 // AJAP1 // adherens junctions associated protein 1 // 1p36.32 // 55966	NM_001042478 // RefSeq // Homo sapiens adherens junctions associated protein 1 (AJAP1), transcript variant 2, mRNA. // chr1 // 100 // 73 // 22 // 22 // 0 /// ENST00000378190 // ENSEMBL // ensembl_havana_transcript:known chromosome:GRCh38:1:4654732:4777794:1 gene:ENSG00000196581 gene_biotype:protein_coding transcript_biotype:protein_coding // chr1 // 100 // 80 // 24 // 24 // 0 /// AF175409 // GenBank // Homo sapiens MOT8 mRNA, complete cds. // chr1 // 100 // 80 // 24 // 24 // 0 /// AY282806 // GenBank // Homo sapiens transmembrane protein SHREW1 mRNA, complete cds. // chr1 // 100 // 93 // 28 // 28 // 0 /// NM_018836 // RefSeq // Homo sapiens adherens junctions associated protein 1 (AJAP1), transcript variant 1, mRNA. // chr1 // 93 // 93 // 28 // 30 // 1 /// ENST00000378191 // ENSEMBL // ensembl_havana_transcript:known chromosome:GRCh38:1:4655045:4792534:1 gene:ENSG00000196581 gene_biotype:protein_coding transcript_biotype:protein_coding // chr1 // 93 // 93 // 28 // 30 // 1 /// GENSCAN00000013385 // ENSEMBL // cdna:genscan chromosome:GRCh38:1:4665503:4716885:1 transcript_biotype:protein_coding // chr1 // 33 // 33 // 10 // 30 // 1	main
7897236	NM_001199860,NM_001199861,NM_001199862,NM_001199863,NM_003636,NM_172130,XM_005263511,XM_005263513,AF029749,AF044253,AK289819,AK290044,AK315811,AK315858,BC110351,BC126424,BC130413,CR542264,CR542287,U33429	chr1:6051526-6161253	chr1	NC_000001.10	+	6051526	6161253	39	NM_001199860 // KCNAB2 // potassium voltage-gated channel, shaker-related subfamily, beta member 2 // 1p36.3 // 8514 /// NM_001199861 // KCNAB2 // potassium voltage-gated channel, shaker-related subfamily, beta member 2 // 1p36.3 // 8514 /// NM_001199862 // KCNAB2 // potassium voltage-gated channel, shaker-related subfamily, beta member 2 // 1p36.3 // 8514 /// NM_001199863 // KCNAB2 // potassium voltage-gated channel, shaker-related subfamily, beta member 2 // 1p36.3 // 8514 /// NM_003636 // KCNAB2 // potassium voltage-gated channel, shaker-related subfamily, beta member 2 // 1p36.3 // 8514 /// NM_172130 // KCNAB2 // potassium voltage-gated channel, shaker-related subfamily, beta member 2 // 1p36.3 // 8514 /// XM_005263511 // KCNAB2 // potassium voltage-gated channel, shaker-related subfamily, beta member 2 // 1p36.3 // 8514 /// XM_005263513 // KCNAB2 // potassium voltage-gated channel, shaker-related subfamily, beta member 2 // 1p36.3 // 8514 /// ENST00000164247 // KCNAB2 // potassium voltage-gated channel, shaker-related subfamily, beta member 2 // 1p36.3 // 8514 /// ENST00000341524 // KCNAB2 // potassium voltage-gated channel, shaker-related subfamily, beta member 2 // 1p36.3 // 8514 /// ENST00000352527 // KCNAB2 // potassium voltage-gated channel, shaker-related subfamily, beta member 2 // 1p36.3 // 8514 /// ENST00000378083 // KCNAB2 // potassium voltage-gated channel, shaker-related subfamily, beta member 2 // 1p36.3 // 8514 /// ENST00000378092 // KCNAB2 // potassium voltage-gated channel, shaker-related subfamily, beta member 2 // 1p36.3 // 8514 /// ENST00000378097 // KCNAB2 // potassium voltage-gated channel, shaker-related subfamily, beta member 2 // 1p36.3 // 8514 /// ENST00000389632 // KCNAB2 // potassium voltage-gated channel, shaker-related subfamily, beta member 2 // 1p36.3 // 8514 /// ENST00000428161 // KCNAB2 // potassium voltage-gated channel, shaker-related subfamily, beta member 2 // 1p36.3 // 8514 /// ENST00000458166 // KCNAB2 // potassium voltage-gated channel, shaker-related subfamily, beta member 2 // 1p36.3 // 8514 /// ENST00000478098 // KCNAB2 // potassium voltage-gated channel, shaker-related subfamily, beta member 2 // 1p36.3 // 8514 /// ENST00000602612 // KCNAB2 // potassium voltage-gated channel, shaker-related subfamily, beta member 2 // 1p36.3 // 8514 /// AF029749 // KCNAB2 // potassium voltage-gated channel, shaker-related subfamily, beta member 2 // 1p36.3 // 8514 /// AF044253 // KCNAB2 // potassium voltage-gated channel, shaker-related subfamily, beta member 2 // 1p36.3 // 8514 /// AK289819 // KCNAB2 // potassium voltage-gated channel, shaker-related subfamily, beta member 2 // 1p36.3 // 8514 /// AK290044 // KCNAB2 // potassium voltage-gated channel, shaker-related subfamily, beta member 2 // 1p36.3 // 8514 /// AK315811 // KCNAB2 // potassium voltage-gated channel, shaker-related subfamily, beta member 2 // 1p36.3 // 8514 /// AK315858 // KCNAB2 // potassium voltage-gated channel, shaker-related subfamily, beta member 2 // 1p36.3 // 8514 /// BC110351 // KCNAB2 // potassium voltage-gated channel, shaker-related subfamily, beta member 2 // 1p36.3 // 8514 /// BC126424 // KCNAB2 // potassium voltage-gated channel, shaker-related subfamily, beta member 2 // 1p36.3 // 8514 /// BC130413 // KCNAB2 // potassium voltage-gated channel, shaker-related subfamily, beta member 2 // 1p36.3 // 8514 /// CR542264 // KCNAB2 // potassium voltage-gated channel, shaker-related subfamily, beta member 2 // 1p36.3 // 8514 /// CR542287 // KCNAB2 // potassium voltage-gated channel, shaker-related subfamily, beta member 2 // 1p36.3 // 8514 /// U33429 // KCNAB2 // potassium voltage-gated channel, shaker-related subfamily, beta member 2 // 1p36.3 // 8514 /// ENST00000378111 // KCNAB2 // potassium voltage-gated channel, shaker-related subfamily, beta member 2 // 1p36.3 // 8514 /// ENST00000435937 // KCNAB2 // potassium voltage-gated channel, shaker-related subfamily, beta member 2 // 1p36.3 // 8514 /// ENST00000472700 // KCNAB2 // potassium voltage-gated channel, shaker-related subfamily, beta member 2 // 1p36.3 // 8514	NM_001199860 // RefSeq // Homo sapiens potassium voltage-gated channel, shaker-related subfamily, beta member 2 (KCNAB2), transcript variant 3, mRNA. // chr1 // 100 // 87 // 34 // 34 // 0 /// NM_001199861 // RefSeq // Homo sapiens potassium voltage-gated channel, shaker-related subfamily, beta member 2 (KCNAB2), transcript variant 4, mRNA. // chr1 // 100 // 82 // 32 // 32 // 0 /// NM_001199862 // RefSeq // Homo sapiens potassium voltage-gated channel, shaker-related subfamily, beta member 2 (KCNAB2), transcript variant 5, mRNA. // chr1 // 100 // 67 // 26 // 26 // 0 /// NM_001199863 // RefSeq // Homo sapiens potassium voltage-gated channel, shaker-related subfamily, beta member 2 (KCNAB2), transcript variant 6, mRNA. // chr1 // 100 // 67 // 26 // 26 // 0 /// NM_003636 // RefSeq // Homo sapiens potassium voltage-gated channel, shaker-related subfamily, beta member 2 (KCNAB2), transcript variant 1, mRNA. // chr1 // 100 // 87 // 34 // 34 // 0 /// NM_172130 // RefSeq // Homo sapiens potassium voltage-gated channel, shaker-related subfamily, beta member 2 (KCNAB2), transcript variant 2, mRNA. // chr1 // 100 // 82 // 32 // 32 // 0 /// XM_005263511 // RefSeq // PREDICTED: Homo sapiens potassium voltage-gated channel, shaker-related subfamily, beta member 2 (KCNAB2), transcript variant X1, mRNA. // chr1 // 100 // 74 // 29 // 29 // 0 /// XM_005263513 // RefSeq // PREDICTED: Homo sapiens potassium voltage-gated channel, shaker-related subfamily, beta member 2 (KCNAB2), transcript variant X3, mRNA. // chr1 // 100 // 74 // 29 // 29 // 0 /// ENST00000164247 // ENSEMBL // ensembl_havana_transcript:known chromosome:GRCh38:1:6034283:6101179:1 gene:ENSG00000069424 gene_biotype:protein_coding transcript_biotype:protein_coding // chr1 // 100 // 87 // 34 // 34 // 0 /// ENST00000341524 // ENSEMBL // ensembl:known chromosome:GRCh38:1:6026013:6101192:1 gene:ENSG00000069424 gene_biotype:protein_coding transcript_biotype:protein_coding // chr1 // 100 // 87 // 34 // 34 // 0 /// ENST00000352527 // ENSEMBL // ensembl:known chromosome:GRCh38:1:6026013:6101192:1 gene:ENSG00000069424 gene_biotype:protein_coding transcript_biotype:protein_coding // chr1 // 100 // 82 // 32 // 32 // 0 /// ENST00000378083 // ENSEMBL // ensembl_havana_transcript:known chromosome:GRCh38:1:6045921:6101179:1 gene:ENSG00000069424 gene_biotype:protein_coding transcript_biotype:protein_coding // chr1 // 100 // 67 // 26 // 26 // 0 /// ENST00000378092 // ENSEMBL // havana:known chromosome:GRCh38:1:5992701:6098574:1 gene:ENSG00000069424 gene_biotype:protein_coding transcript_biotype:protein_coding // chr1 // 100 // 69 // 27 // 27 // 0 /// ENST00000378097 // ENSEMBL // ensembl_havana_transcript:known chromosome:GRCh38:1:5992363:6101193:1 gene:ENSG00000069424 gene_biotype:protein_coding transcript_biotype:protein_coding // chr1 // 100 // 82 // 32 // 32 // 0 /// ENST00000389632 // ENSEMBL // havana:known chromosome:GRCh38:1:6026300:6095581:1 gene:ENSG00000069424 gene_biotype:protein_coding transcript_biotype:protein_coding // chr1 // 93 // 69 // 25 // 27 // 0 /// ENST00000428161 // ENSEMBL // havana:known chromosome:GRCh38:1:6026300:6095625:1 gene:ENSG00000069424 gene_biotype:protein_coding transcript_biotype:protein_coding // chr1 // 100 // 64 // 25 // 25 // 0 /// ENST00000458166 // ENSEMBL // ensembl_havana_transcript:known chromosome:GRCh38:1:6046114:6098855:1 gene:ENSG00000069424 gene_biotype:protein_coding transcript_biotype:protein_coding // chr1 // 100 // 62 // 24 // 24 // 0 /// ENST00000478098 // ENSEMBL // havana:known chromosome:GRCh38:1:5992706:6073847:1 gene:ENSG00000069424 gene_biotype:protein_coding transcript_biotype:retained_intron // chr1 // 100 // 23 // 9 // 9 // 0 /// ENST00000602612 // ENSEMBL // havana:putative chromosome:GRCh38:1:6026320:6098561:1 gene:ENSG00000069424 gene_biotype:protein_coding transcript_biotype:protein_coding // chr1 // 100 // 90 // 35 // 35 // 0 /// AF029749 // GenBank // Homo sapiens potassium channel beta 2 subunit (HKvbeta2.1) mRNA, complete cds. // chr1 // 100 // 69 // 27 // 27 // 0 /// AF044253 // GenBank // Homo sapiens potassium channel beta 2 subunit (HKvbeta2.2) mRNA, alternatively spliced, complete cds. // chr1 // 100 // 64 // 25 // 25 // 0 /// AK289819 // GenBank // Homo sapiens cDNA FLJ78464 complete cds, highly similar to Homo sapiens potassium voltage-gated channel, shaker-related subfamily, beta member 2 (KCNAB2), transcript variant 1, mRNA. // chr1 // 100 // 74 // 29 // 29 // 0 /// AK290044 // GenBank // Homo sapiens cDNA FLJ77679 complete cds, highly similar to Homo sapiens potassium voltage-gated channel, shaker-related subfamily, beta member 2 (KCNAB2), transcript variant 1, mRNA. // chr1 // 93 // 77 // 28 // 30 // 0 /// AK315811 // GenBank // Homo sapiens cDNA, FLJ79460 complete cds, highly similar to Voltage-gated potassium channel subunitbeta-2. // chr1 // 90 // 74 // 26 // 29 // 0 /// AK315858 // GenBank // Homo sapiens cDNA, FLJ79507 complete cds, highly similar to Voltage-gated potassium channel subunitbeta-2. // chr1 // 100 // 62 // 24 // 24 // 0 /// BC110351 // GenBank // Homo sapiens potassium voltage-gated channel, shaker-related subfamily, beta member 2, mRNA (cDNA clone MGC:117289 IMAGE:5214271), complete cds. // chr1 // 100 // 90 // 35 // 35 // 0 /// BC126424 // GenBank // Homo sapiens potassium voltage-gated channel, shaker-related subfamily, beta member 2, mRNA (cDNA clone MGC:161702 IMAGE:8992140), complete cds. // chr1 // 100 // 79 // 31 // 31 // 0 /// BC130413 // GenBank // Homo sapiens potassium voltage-gated channel, shaker-related subfamily, beta member 2, mRNA (cDNA clone MGC:163285 IMAGE:40146444), complete cds. // chr1 // 100 // 79 // 31 // 31 // 0 /// CR542264 // GenBank // Homo sapiens full open reading frame cDNA clone RZPDo834G0126D for gene KCNAB2, potassium voltage-gated channel, shaker-related subfamily, beta member 2; complete cds, incl. stopcodon. // chr1 // 92 // 64 // 23 // 25 // 0 /// CR542287 // GenBank // Homo sapiens full open reading frame cDNA clone RZPDo834B0227D for gene KCNAB2, potassium voltage-gated channel, shaker-related subfamily, beta member 2; complete cds, without stopcodon. // chr1 // 96 // 64 // 24 // 25 // 0 /// U33429 // GenBank // human K+ channel beta 2 subunit mRNA, complete cds. // chr1 // 100 // 72 // 28 // 28 // 0 /// ENST00000378111 // ENSEMBL // havana:putative chromosome:GRCh38:1:5991466:6100175:1 gene:ENSG00000069424 gene_biotype:protein_coding transcript_biotype:protein_coding // chr1 // 33 // 33 // 13 // 39 // 1 /// ENST00000435937 // ENSEMBL // havana:known chromosome:GRCh38:1:6027297:6085249:1 gene:ENSG00000069424 gene_biotype:protein_coding transcript_biotype:retained_intron // chr1 // 28 // 28 // 11 // 39 // 1 /// ENST00000472700 // ENSEMBL // havana:putative chromosome:GRCh38:1:6040618:6086362:1 gene:ENSG00000069424 gene_biotype:protein_coding transcript_biotype:protein_coding // chr1 // 26 // 26 // 10 // 39 // 1 /// NONHSAT000620 // NONCODE // Non-coding transcript identified by NONCODE: Exonic // chr1 // 100 // 23 // 9 // 9 // 0 /// GENSCAN00000026056 // ENSEMBL // cdna:genscan chromosome:GRCh38:1:6066065:6098574:1 transcript_biotype:protein_coding // chr1 // 59 // 59 // 23 // 39 // 1	main
7897257	AK128246,BC119780,NM_207396	chr1:6265535-6268372	chr1	NC_000001.10	+	6265535	6268372	27	ENST00000466994 // RNF207 // ring finger protein 207 // 1p36.31 // 388591 /// ENST00000484435 // RNF207 // ring finger protein 207 // 1p36.31 // 388591 /// AK128246 // RNF207 // ring finger protein 207 // 1p36.31 // 388591 /// BC119780 // RNF207 // ring finger protein 207 // 1p36.31 // 388591 /// NM_207396 // RNF207 // ring finger protein 207 // 1p36.31 // 388591 /// ENST00000377939 // RNF207 // ring finger protein 207 // 1p36.31 // 388591	ENST00000466994 // ENSEMBL // havana:known chromosome:GRCh38:1:6205475:6208307:1 gene:ENSG00000158286 gene_biotype:protein_coding transcript_biotype:retained_intron // chr1 // 100 // 100 // 27 // 27 // 0 /// ENST00000484435 // ENSEMBL // havana:known chromosome:GRCh38:1:6206129:6207564:1 gene:ENSG00000158286 gene_biotype:protein_coding transcript_biotype:retained_intron // chr1 // 92 // 48 // 12 // 13 // 0 /// AK128246 // GenBank // Homo sapiens cDNA FLJ46380 fis, clone THYMU2008207. // chr1 // 100 // 100 // 27 // 27 // 0 /// BC119780 // GenBank // Homo sapiens ring finger protein 207, mRNA (cDNA clone IMAGE:40109293), complete cds. // chr1 // 100 // 85 // 23 // 23 // 0 /// NM_207396 // RefSeq // Homo sapiens ring finger protein 207 (RNF207), mRNA. // chr1 // 33 // 33 // 9 // 27 // 1 /// ENST00000377939 // ENSEMBL // ensembl_havana_transcript:novel chromosome:GRCh38:1:6206176:6221299:1 gene:ENSG00000158286 gene_biotype:protein_coding transcript_biotype:protein_coding // chr1 // 33 // 33 // 9 // 27 // 1 /// NONHSAT000629 // NONCODE // Non-coding transcript identified by NONCODE: Exonic // chr1 // 100 // 100 // 27 // 27 // 0 /// NONHSAT000630 // NONCODE // Non-coding transcript identified by NONCODE: Exonic // chr1 // 92 // 48 // 12 // 13 // 0 /// GENSCAN00000026031 // ENSEMBL // cdna:genscan chromosome:GRCh38:1:6205959:6219407:1 transcript_biotype:protein_coding // chr1 // 33 // 33 // 9 // 27 // 1	main
7897263	AK056658,AK294223,BC034459,NM_207396,XM_006710639	chr1:6268678-6281359	chr1	NC_000001.10	+	6268678	6281359	30	ENST00000485539 // RNF207 // ring finger protein 207 // 1p36.31 // 388591 /// ENST00000492476 // RNF207 // ring finger protein 207 // 1p36.31 // 388591 /// AK056658 // RNF207 // ring finger protein 207 // 1p36.31 // 388591 /// AK294223 // RNF207 // ring finger protein 207 // 1p36.31 // 388591 /// BC034459 // RNF207 // ring finger protein 207 // 1p36.31 // 388591 /// NM_207396 // RNF207 // ring finger protein 207 // 1p36.31 // 388591 /// ENST00000377939 // RNF207 // ring finger protein 207 // 1p36.31 // 388591 /// ENST00000496676 // RNF207 // ring finger protein 207 // 1p36.31 // 388591 /// XM_006710639 // RNF207 // ring finger protein 207 // 1p36.31 // 388591	ENST00000485539 // ENSEMBL // havana:known chromosome:GRCh38:1:6208618:6210900:1 gene:ENSG00000158286 gene_biotype:protein_coding transcript_biotype:retained_intron // chr1 // 100 // 40 // 12 // 12 // 0 /// ENST00000492476 // ENSEMBL // havana:known chromosome:GRCh38:1:6211035:6212836:1 gene:ENSG00000158286 gene_biotype:protein_coding transcript_biotype:retained_intron // chr1 // 100 // 30 // 9 // 9 // 0 /// AK056658 // GenBank // Homo sapiens cDNA FLJ32096 fis, clone OCBBF2001075. // chr1 // 93 // 100 // 28 // 30 // 0 /// AK294223 // GenBank // Homo sapiens cDNA FLJ54599 complete cds. // chr1 // 100 // 83 // 25 // 25 // 0 /// BC034459 // GenBank HTC // Homo sapiens ring finger protein 207, mRNA (cDNA clone IMAGE:5185460). // chr1 // 100 // 40 // 12 // 12 // 0 /// NM_207396 // RefSeq // Homo sapiens ring finger protein 207 (RNF207), mRNA. // chr1 // 87 // 87 // 26 // 30 // 1 /// ENST00000377939 // ENSEMBL // ensembl_havana_transcript:novel chromosome:GRCh38:1:6206176:6221299:1 gene:ENSG00000158286 gene_biotype:protein_coding transcript_biotype:protein_coding // chr1 // 87 // 87 // 26 // 30 // 1 /// ENST00000496676 // ENSEMBL // havana:known chromosome:GRCh38:1:6208860:6220805:1 gene:ENSG00000158286 gene_biotype:protein_coding transcript_biotype:retained_intron // chr1 // 100 // 100 // 30 // 30 // 1 /// XM_006710639 // RefSeq // PREDICTED: Homo sapiens ring finger protein 207 (RNF207), transcript variant X2, mRNA. // chr1 // 40 // 40 // 12 // 30 // 1 /// NONHSAT000631 // NONCODE // Non-coding transcript identified by NONCODE: Exonic // chr1 // 100 // 100 // 30 // 30 // 1 /// GENSCAN00000026031 // ENSEMBL // cdna:genscan chromosome:GRCh38:1:6205959:6219407:1 transcript_biotype:protein_coding // chr1 // 73 // 73 // 22 // 30 // 1	main
7897277	NR_103534,BC030279	chr1:6297868-6299504	chr1	NC_000001.10	+	6297868	6299504	26	NR_103534 // LINC00337 // long intergenic non-protein coding RNA 337 // 1p36.31 // 148645 /// ENST00000429480 // LINC00337 // long intergenic non-protein coding RNA 337 // 1p36.31 // 148645 /// BC030279 // LINC00337 // long intergenic non-protein coding RNA 337 // 1p36.31 // 148645 /// ENST00000441724 // LINC00337 // long intergenic non-protein coding RNA 337 // 1p36.31 // 148645	NR_103534 // RefSeq // Homo sapiens long intergenic non-protein coding RNA 337 (LINC00337), long non-coding RNA. // chr1 // 100 // 100 // 26 // 26 // 0 /// ENST00000429480 // ENSEMBL // ensembl_havana_transcript:known chromosome:GRCh38:1:6237771:6239444:1 gene:ENSG00000225077 gene_biotype:lincRNA transcript_biotype:lincRNA // chr1 // 100 // 100 // 26 // 26 // 0 /// BC030279 // GenBank // Homo sapiens chromosome 1 open reading frame 211, mRNA (cDNA clone MGC:40168 IMAGE:5141008), complete cds. // chr1 // 100 // 100 // 26 // 26 // 0 /// ENST00000441724 // ENSEMBL // havana:known chromosome:GRCh38:1:6236240:6238940:1 gene:ENSG00000225077 gene_biotype:lincRNA transcript_biotype:lincRNA // chr1 // 81 // 81 // 21 // 26 // 1 /// NONHSAT000635 // NONCODE // Non-coding transcript identified by NONCODE: Linc // chr1 // 100 // 100 // 26 // 26 // 0 /// NONHSAT000636 // NONCODE // Non-coding transcript identified by NONCODE: Linc // chr1 // 100 // 100 // 26 // 26 // 0 /// NONHSAT000637 // NONCODE // Non-coding transcript identified by NONCODE: Linc // chr1 // 100 // 100 // 26 // 26 // 0 /// TCONS_l2_00000080-XLOC_l2_000048 // Broad TUCP // linc-ICMT-BP chr1:+:6297876-6298880 // chr1 // 93 // 58 // 14 // 15 // 0 /// TCONS_l2_00001970-XLOC_l2_000048 // Broad TUCP // linc-ICMT-BP chr1:+:6296299-6299000 // chr1 // 81 // 81 // 21 // 26 // 1	main
7897280	NM_001024598	chr1:6303645-6306097	chr1	NC_000001.10	+	6303645	6306097	26	NM_001024598 // HES3 // hes family bHLH transcription factor 3 // 1p36.31 // 390992 /// ENST00000377898 // HES3 // hes family bHLH transcription factor 3 // 1p36.31 // 390992	NM_001024598 // RefSeq // Homo sapiens hes family bHLH transcription factor 3 (HES3), mRNA. // chr1 // 100 // 81 // 21 // 21 // 0 /// ENST00000377898 // ENSEMBL // ensembl_havana_transcript:known chromosome:GRCh38:1:6244192:6245578:1 gene:ENSG00000173673 gene_biotype:protein_coding transcript_biotype:protein_coding // chr1 // 100 // 81 // 21 // 21 // 0 /// GENSCAN00000026052 // ENSEMBL // cdna:genscan chromosome:GRCh38:1:6244191:6245507:1 transcript_biotype:protein_coding // chr1 // 95 // 73 // 18 // 19 // 0	main
7897286	AY358179	chr1:6326832-6327292	chr1	NC_000001.10	+	6326832	6327292	25	AY358179 // LOC100130071 // GSQS6193 // 1p36.31 // 100130071	AY358179 // GenBank // Homo sapiens clone DNA147310 GSQS6193 (UNQ6193) mRNA, complete cds. // chr1 // 100 // 100 // 25 // 25 // 0	main
7897288	NM_031475	chr1:6484848-6521004	chr1	NC_000001.10	+	6484848	6521004	12	NM_031475 // ESPN // espin // 1p36.31 // 83715 /// ENST00000377828 // ESPN // espin // 1p36.31 // 83715 /// ENST00000416731 // ESPN // espin // 1p36.31 // 83715 /// ENST00000461727 // ESPN // espin // 1p36.31 // 83715	NM_031475 // RefSeq // Homo sapiens espin (ESPN), mRNA. // chr1 // 100 // 100 // 12 // 12 // 0 /// ENST00000377828 // ENSEMBL // ensembl_havana_transcript:known chromosome:GRCh38:1:6424788:6460944:1 gene:ENSG00000187017 gene_biotype:protein_coding transcript_biotype:protein_coding // chr1 // 100 // 100 // 12 // 12 // 0 /// ENST00000416731 // ENSEMBL // ensembl:known chromosome:GRCh38:1:6448043:6460398:1 gene:ENSG00000187017 gene_biotype:protein_coding transcript_biotype:protein_coding // chr1 // 100 // 50 // 6 // 6 // 0 /// ENST00000461727 // ENSEMBL // havana:putative chromosome:GRCh38:1:6448043:6460929:1 gene:ENSG00000187017 gene_biotype:protein_coding transcript_biotype:protein_coding // chr1 // 100 // 50 // 6 // 6 // 0	main
7897293		chr1:6600914-6600994	chr1	NC_000001.10	+	6600914	6600994	23	ENST00000517213 // RNU6-731P // RNA, U6 small nuclear 731, pseudogene // --- // ---	ENST00000517213 // ENSEMBL // ncrna:known chromosome:GRCh38:1:6540854:6540964:1 gene:ENSG00000253022 gene_biotype:snRNA transcript_biotype:snRNA // chr1 // 100 // 100 // 23 // 23 // 0 /// NONHSAT000649 // NONCODE // Non-coding transcript identified by NONCODE // chr1 // 100 // 100 // 23 // 23 // 0	main
7897295	NM_138697,AF387617,AF387618,AK293499,BC136515,BC136516,NM_177540,AK292014	chr1:6615241-6639817	chr1	NC_000001.10	+	6615241	6639817	28	NM_138697 // TAS1R1 // taste receptor, type 1, member 1 // 1p36.23 // 80835 /// ENST00000333172 // TAS1R1 // taste receptor, type 1, member 1 // 1p36.23 // 80835 /// AF387617 // TAS1R1 // taste receptor, type 1, member 1 // 1p36.23 // 80835 /// AF387618 // TAS1R1 // taste receptor, type 1, member 1 // 1p36.23 // 80835 /// AK293499 // TAS1R1 // taste receptor, type 1, member 1 // 1p36.23 // 80835 /// BC136515 // TAS1R1 // taste receptor, type 1, member 1 // 1p36.23 // 80835 /// BC136516 // TAS1R1 // taste receptor, type 1, member 1 // 1p36.23 // 80835 /// NM_177540 // TAS1R1 // taste receptor, type 1, member 1 // 1p36.23 // 80835 /// ENST00000351136 // TAS1R1 // taste receptor, type 1, member 1 // 1p36.23 // 80835 /// AK292014 // TAS1R1 // taste receptor, type 1, member 1 // 1p36.23 // 80835 /// ENST00000328191 // TAS1R1 // taste receptor, type 1, member 1 // 1p36.23 // 80835 /// ENST00000411823 // TAS1R1 // taste receptor, type 1, member 1 // 1p36.23 // 80835	NM_138697 // RefSeq // Homo sapiens taste receptor, type 1, member 1 (TAS1R1), transcript variant 2, mRNA. // chr1 // 100 // 100 // 28 // 28 // 0 /// ENST00000333172 // ENSEMBL // ensembl_havana_transcript:known chromosome:GRCh38:1:6555181:6579757:1 gene:ENSG00000173662 gene_biotype:protein_coding transcript_biotype:protein_coding // chr1 // 100 // 100 // 28 // 28 // 0 /// AF387617 // GenBank // Homo sapiens gm148 form A mRNA, complete cds, alternatively spliced. // chr1 // 83 // 43 // 10 // 12 // 0 /// AF387618 // GenBank // Homo sapiens gm148 form B mRNA, complete cds, alternatively spliced. // chr1 // 96 // 86 // 23 // 24 // 0 /// AK293499 // GenBank // Homo sapiens cDNA FLJ52254 complete cds, highly similar to Homo sapiens taste receptor, type 1, member 1 (TAS1R1), transcript variant 3, mRNA. // chr1 // 95 // 71 // 19 // 20 // 0 /// BC136515 // GenBank // Homo sapiens taste receptor, type 1, member 1, mRNA (cDNA clone MGC:168128 IMAGE:9020505), complete cds. // chr1 // 100 // 96 // 27 // 27 // 0 /// BC136516 // GenBank // Homo sapiens taste receptor, type 1, member 1, mRNA (cDNA clone MGC:168129 IMAGE:9020506), complete cds. // chr1 // 100 // 96 // 27 // 27 // 0 /// NM_177540 // RefSeq // Homo sapiens taste receptor, type 1, member 1 (TAS1R1), transcript variant 3, mRNA. // chr1 // 93 // 93 // 26 // 28 // 1 /// ENST00000351136 // ENSEMBL // ensembl_havana_transcript:known chromosome:GRCh38:1:6555309:6579626:1 gene:ENSG00000173662 gene_biotype:protein_coding transcript_biotype:protein_coding // chr1 // 86 // 86 // 24 // 28 // 1 /// AK292014 // GenBank // Homo sapiens cDNA FLJ77460 complete cds, highly similar to Homo sapiens taste receptor, type 1, member 1 (TAS1R1), transcript variant 3, mRNA. // chr1 // 86 // 86 // 24 // 28 // 1 /// ENST00000328191 // ENSEMBL // ensembl:known chromosome:GRCh38:1:6570941:6579426:1 gene:ENSG00000173662 gene_biotype:protein_coding transcript_biotype:protein_coding // chr1 // 39 // 39 // 11 // 28 // 1 /// ENST00000411823 // ENSEMBL // havana:putative chromosome:GRCh38:1:6570941:6579426:1 gene:ENSG00000173662 gene_biotype:protein_coding transcript_biotype:protein_coding // chr1 // 39 // 39 // 11 // 28 // 1 /// GENSCAN00000026036 // ENSEMBL // cdna:genscan chromosome:GRCh38:1:6555374:6579584:1 transcript_biotype:protein_coding // chr1 // 100 // 93 // 26 // 26 // 0	main
7897305	NM_001278647,NM_001278648,NM_005341,XM_006710591,AF318381,AK290156,BC013573,L16896,BX648395	chr1:6640108-6649340	chr1	NC_000001.10	+	6640108	6649340	43	NM_001278647 // ZBTB48 // zinc finger and BTB domain containing 48 // 1p36.3 // 3104 /// NM_001278648 // ZBTB48 // zinc finger and BTB domain containing 48 // 1p36.3 // 3104 /// NM_005341 // ZBTB48 // zinc finger and BTB domain containing 48 // 1p36.3 // 3104 /// XM_006710591 // ZBTB48 // zinc finger and BTB domain containing 48 // 1p36.3 // 3104 /// ENST00000319084 // ZBTB48 // zinc finger and BTB domain containing 48 // 1p36.3 // 3104 /// ENST00000377674 // ZBTB48 // zinc finger and BTB domain containing 48 // 1p36.3 // 3104 /// ENST00000435905 // ZBTB48 // zinc finger and BTB domain containing 48 // 1p36.3 // 3104 /// ENST00000466813 // ZBTB48 // zinc finger and BTB domain containing 48 // 1p36.3 // 3104 /// ENST00000466941 // ZBTB48 // zinc finger and BTB domain containing 48 // 1p36.3 // 3104 /// ENST00000498342 // ZBTB48 // zinc finger and BTB domain containing 48 // 1p36.3 // 3104 /// AF318381 // ZBTB48 // zinc finger and BTB domain containing 48 // 1p36.3 // 3104 /// AK290156 // ZBTB48 // zinc finger and BTB domain containing 48 // 1p36.3 // 3104 /// BC013573 // ZBTB48 // zinc finger and BTB domain containing 48 // 1p36.3 // 3104 /// L16896 // ZBTB48 // zinc finger and BTB domain containing 48 // 1p36.3 // 3104 /// ENST00000482360 // ZBTB48 // zinc finger and BTB domain containing 48 // 1p36.3 // 3104 /// BX648395 // ZBTB48 // zinc finger and BTB domain containing 48 // 1p36.3 // 3104 /// ENST00000488936 // ZBTB48 // zinc finger and BTB domain containing 48 // 1p36.3 // 3104	NM_001278647 // RefSeq // Homo sapiens zinc finger and BTB domain containing 48 (ZBTB48), transcript variant 2, mRNA. // chr1 // 100 // 72 // 31 // 31 // 0 /// NM_001278648 // RefSeq // Homo sapiens zinc finger and BTB domain containing 48 (ZBTB48), transcript variant 3, mRNA. // chr1 // 100 // 72 // 31 // 31 // 0 /// NM_005341 // RefSeq // Homo sapiens zinc finger and BTB domain containing 48 (ZBTB48), transcript variant 1, mRNA. // chr1 // 100 // 77 // 33 // 33 // 0 /// XM_006710591 // RefSeq // PREDICTED: Homo sapiens zinc finger and BTB domain containing 48 (ZBTB48), transcript variant X1, mRNA. // chr1 // 100 // 28 // 12 // 12 // 0 /// ENST00000319084 // ENSEMBL // havana:known chromosome:GRCh38:1:6580001:6582299:1 gene:ENSG00000204859 gene_biotype:protein_coding transcript_biotype:protein_coding // chr1 // 100 // 19 // 8 // 8 // 0 /// ENST00000377674 // ENSEMBL // ensembl_havana_transcript:known chromosome:GRCh38:1:6580048:6589280:1 gene:ENSG00000204859 gene_biotype:protein_coding transcript_biotype:protein_coding // chr1 // 100 // 77 // 33 // 33 // 0 /// ENST00000435905 // ENSEMBL // havana:known chromosome:GRCh38:1:6580017:6582245:1 gene:ENSG00000204859 gene_biotype:protein_coding transcript_biotype:protein_coding // chr1 // 100 // 19 // 8 // 8 // 0 /// ENST00000466813 // ENSEMBL // havana:known chromosome:GRCh38:1:6587256:6589160:1 gene:ENSG00000204859 gene_biotype:protein_coding transcript_biotype:nonsense_mediated_decay // chr1 // 91 // 26 // 10 // 11 // 0 /// ENST00000466941 // ENSEMBL // havana:known chromosome:GRCh38:1:6588687:6589280:1 gene:ENSG00000204859 gene_biotype:protein_coding transcript_biotype:retained_intron // chr1 // 100 // 19 // 8 // 8 // 0 /// ENST00000498342 // ENSEMBL // havana:known chromosome:GRCh38:1:6586207:6589280:1 gene:ENSG00000204859 gene_biotype:protein_coding transcript_biotype:retained_intron // chr1 // 100 // 72 // 31 // 31 // 0 /// AF318381 // GenBank HTC // Homo sapiens pp9964 mRNA, complete cds. // chr1 // 97 // 72 // 30 // 31 // 0 /// AK290156 // GenBank // Homo sapiens cDNA FLJ77924 complete cds, highly similar to Homo sapiens GLI-Kruppel family member HKR3, mRNA. // chr1 // 100 // 72 // 31 // 31 // 0 /// BC013573 // GenBank // Homo sapiens zinc finger and BTB domain containing 48, mRNA (cDNA clone MGC:9174 IMAGE:3906038), complete cds. // chr1 // 100 // 67 // 29 // 29 // 0 /// L16896 // GenBank // Human zinc finger protein mRNA, complete cds. // chr1 // 97 // 77 // 32 // 33 // 0 /// ENST00000482360 // ENSEMBL // havana:known chromosome:GRCh38:1:6585302:6589280:1 gene:ENSG00000204859 gene_biotype:protein_coding transcript_biotype:retained_intron // chr1 // 58 // 58 // 25 // 43 // 1 /// BX648395 // GenBank // Homo sapiens mRNA; cDNA DKFZp686L20213 (from clone DKFZp686L20213). // chr1 // 58 // 58 // 25 // 43 // 1 /// ENST00000488936 // ENSEMBL // havana:novel chromosome:GRCh38:1:6580088:6588105:1 gene:ENSG00000204859 gene_biotype:protein_coding transcript_biotype:protein_coding // chr1 // 35 // 35 // 15 // 43 // 1 /// ENST00000619514 // ENSEMBL // ensembl:known chromosome:GRCh38:1:6586207:6589271:1 gene:ENSG00000204859 gene_biotype:protein_coding transcript_biotype:protein_coding // chr1 // 100 // 72 // 31 // 31 // 0 /// GENSCAN00000026057 // ENSEMBL // cdna:genscan chromosome:GRCh38:1:6580610:6589212:1 transcript_biotype:protein_coding // chr1 // 100 // 58 // 25 // 25 // 0 /// NONHSAT000654 // NONCODE // Non-coding transcript identified by NONCODE: Exonic // chr1 // 100 // 72 // 31 // 31 // 0	main
7897322	NM_153812,AY069975,BC038516	chr1:6673745-6684093	chr1	NC_000001.10	+	6673745	6684093	35	NM_153812 // PHF13 // PHD finger protein 13 // 1p36.31 // 148479 /// ENST00000377648 // PHF13 // PHD finger protein 13 // 1p36.31 // 148479 /// AY069975 // PHF13 // PHD finger protein 13 // 1p36.31 // 148479 /// BC038516 // PHF13 // PHD finger protein 13 // 1p36.31 // 148479	NM_153812 // RefSeq // Homo sapiens PHD finger protein 13 (PHF13), mRNA. // chr1 // 100 // 100 // 35 // 35 // 0 /// ENST00000377648 // ENSEMBL // ensembl_havana_transcript:known chromosome:GRCh38:1:6613685:6624033:1 gene:ENSG00000116273 gene_biotype:protein_coding transcript_biotype:protein_coding // chr1 // 100 // 100 // 35 // 35 // 0 /// AY069975 // GenBank // Homo sapiens PHD finger protein SPOC1 (SPOC1) mRNA, complete cds. // chr1 // 100 // 91 // 32 // 32 // 0 /// BC038516 // GenBank // Homo sapiens PHD finger protein 13, mRNA (cDNA clone MGC:43399 IMAGE:5266750), complete cds. // chr1 // 97 // 94 // 32 // 33 // 0 /// GENSCAN00000026030 // ENSEMBL // cdna:genscan chromosome:GRCh38:1:6604255:6621637:1 transcript_biotype:protein_coding // chr1 // 100 // 74 // 26 // 26 // 0	main
7897329	NM_001195752,NM_001195753,BC092427,NM_138350	chr1:6684925-6695646	chr1	NC_000001.10	+	6684925	6695646	21	NM_001195752 // THAP3 // THAP domain containing, apoptosis associated protein 3 // 1p36.31 // 90326 /// NM_001195753 // THAP3 // THAP domain containing, apoptosis associated protein 3 // 1p36.31 // 90326 /// ENST00000054650 // THAP3 // THAP domain containing, apoptosis associated protein 3 // 1p36.31 // 90326 /// ENST00000307896 // THAP3 // THAP domain containing, apoptosis associated protein 3 // 1p36.31 // 90326 /// BC092427 // THAP3 // THAP domain containing, apoptosis associated protein 3 // 1p36.31 // 90326 /// NM_138350 // THAP3 // THAP domain containing, apoptosis associated protein 3 // 1p36.31 // 90326 /// ENST00000377627 // THAP3 // THAP domain containing, apoptosis associated protein 3 // 1p36.31 // 90326	NM_001195752 // RefSeq // Homo sapiens THAP domain containing, apoptosis associated protein 3 (THAP3), transcript variant 1, mRNA. // chr1 // 100 // 62 // 13 // 13 // 0 /// NM_001195753 // RefSeq // Homo sapiens THAP domain containing, apoptosis associated protein 3 (THAP3), transcript variant 3, mRNA. // chr1 // 100 // 71 // 15 // 15 // 0 /// ENST00000054650 // ENSEMBL // ensembl_havana_transcript:known chromosome:GRCh38:1:6624866:6633565:1 gene:ENSG00000041988 gene_biotype:protein_coding transcript_biotype:protein_coding // chr1 // 100 // 71 // 15 // 15 // 0 /// ENST00000307896 // ENSEMBL // havana:known chromosome:GRCh38:1:6625181:6633368:1 gene:ENSG00000041988 gene_biotype:protein_coding transcript_biotype:protein_coding // chr1 // 91 // 52 // 10 // 11 // 0 /// BC092427 // GenBank // Homo sapiens THAP domain containing, apoptosis associated protein 3, mRNA (cDNA clone MGC:102992 IMAGE:30376814), complete cds. // chr1 // 100 // 71 // 15 // 15 // 0 /// NM_138350 // RefSeq // Homo sapiens THAP domain containing, apoptosis associated protein 3 (THAP3), transcript variant 2, mRNA. // chr1 // 76 // 76 // 16 // 21 // 1 /// ENST00000377627 // ENSEMBL // ensembl_havana_transcript:known chromosome:GRCh38:1:6625192:6635586:1 gene:ENSG00000041988 gene_biotype:protein_coding transcript_biotype:protein_coding // chr1 // 62 // 62 // 13 // 21 // 1 /// GENSCAN00000026046 // ENSEMBL // cdna:genscan chromosome:GRCh38:1:6625084:6633077:1 transcript_biotype:protein_coding // chr1 // 100 // 48 // 10 // 10 // 0	main
7897339	NM_015215,XM_006710483,AK302088,AK309727,BC151835	chr1:6845384-7829764	chr1	NC_000001.10	+	6845384	7829764	31	NM_015215 // CAMTA1 // calmodulin binding transcription activator 1 // 1p36.31-p36.23 // 23261 /// XM_006710483 // CAMTA1 // calmodulin binding transcription activator 1 // 1p36.31-p36.23 // 23261 /// ENST00000303635 // CAMTA1 // calmodulin binding transcription activator 1 // 1p36.31-p36.23 // 23261 /// ENST00000495233 // CAMTA1 // calmodulin binding transcription activator 1 // 1p36.31-p36.23 // 23261 /// AK302088 // CAMTA1 // calmodulin binding transcription activator 1 // 1p36.31-p36.23 // 23261 /// AK309727 // CAMTA1 // calmodulin binding transcription activator 1 // 1p36.31-p36.23 // 23261 /// BC151835 // CAMTA1 // calmodulin binding transcription activator 1 // 1p36.31-p36.23 // 23261	NM_015215 // RefSeq // Homo sapiens calmodulin binding transcription activator 1 (CAMTA1), transcript variant 1, mRNA. // chr1 // 100 // 100 // 31 // 31 // 0 /// XM_006710483 // RefSeq // PREDICTED: Homo sapiens calmodulin binding transcription activator 1 (CAMTA1), transcript variant X2, mRNA. // chr1 // 100 // 52 // 16 // 16 // 0 /// ENST00000303635 // ENSEMBL // havana:known chromosome:GRCh38:1:6785324:7769706:1 gene:ENSG00000171735 gene_biotype:protein_coding transcript_biotype:protein_coding // chr1 // 100 // 100 // 31 // 31 // 0 /// ENST00000495233 // ENSEMBL // havana:putative chromosome:GRCh38:1:7736408:7767856:1 gene:ENSG00000171735 gene_biotype:protein_coding transcript_biotype:protein_coding // chr1 // 100 // 42 // 13 // 13 // 0 /// AK302088 // GenBank // Homo sapiens cDNA FLJ58640 complete cds, highly similar to Calmodulin-binding transcription activator 1. // chr1 // 100 // 42 // 13 // 13 // 0 /// AK309727 // GenBank HTC // Homo sapiens cDNA, FLJ99768. // chr1 // 100 // 42 // 13 // 13 // 0 /// BC151835 // GenBank // Homo sapiens calmodulin binding transcription activator 1, mRNA (cDNA clone MGC:166913 IMAGE:8860115), complete cds. // chr1 // 100 // 97 // 30 // 30 // 0 /// GENSCAN00000008712 // ENSEMBL // cdna:genscan chromosome:GRCh38:1:7646453:7739471:1 transcript_biotype:protein_coding // chr1 // 100 // 35 // 11 // 11 // 0	main
7897368		chr1:7279420-7279584	chr1	NC_000001.10	+	7279420	7279584	25	ENST00000384328 // RNU1-8P // RNA, U1 small nuclear 8, pseudogene // --- // ---	ENST00000384328 // ENSEMBL // ncrna:known chromosome:GRCh38:1:7219360:7219524:1 gene:ENSG00000207056 gene_biotype:snRNA transcript_biotype:snRNA // chr1 // 100 // 100 // 25 // 25 // 0 /// NONHSAT000698 // NONCODE // Non-coding transcript identified by NONCODE // chr1 // 100 // 100 // 25 // 25 // 0	main
7897370	NM_004781,BC003570,BC005941,BC007050,BT007327,CR542145,CR542154,U64520	chr1:7831329-7841492	chr1	NC_000001.10	+	7831329	7841492	30	NM_004781 // VAMP3 // vesicle-associated membrane protein 3 // 1p36.23 // 9341 /// ENST00000054666 // VAMP3 // vesicle-associated membrane protein 3 // 1p36.23 // 9341 /// BC003570 // VAMP3 // vesicle-associated membrane protein 3 // 1p36.23 // 9341 /// BC005941 // VAMP3 // vesicle-associated membrane protein 3 // 1p36.23 // 9341 /// BC007050 // VAMP3 // vesicle-associated membrane protein 3 // 1p36.23 // 9341 /// BT007327 // VAMP3 // vesicle-associated membrane protein 3 // 1p36.23 // 9341 /// CR542145 // VAMP3 // vesicle-associated membrane protein 3 // 1p36.23 // 9341 /// CR542154 // VAMP3 // vesicle-associated membrane protein 3 // 1p36.23 // 9341 /// U64520 // VAMP3 // vesicle-associated membrane protein 3 // 1p36.23 // 9341 /// ENST00000470357 // VAMP3 // vesicle-associated membrane protein 3 // 1p36.23 // 9341 /// ENST00000487194 // VAMP3 // vesicle-associated membrane protein 3 // 1p36.23 // 9341	NM_004781 // RefSeq // Homo sapiens vesicle-associated membrane protein 3 (VAMP3), mRNA. // chr1 // 100 // 97 // 29 // 29 // 0 /// ENST00000054666 // ENSEMBL // ensembl_havana_transcript:known chromosome:GRCh38:1:7771269:7781432:1 gene:ENSG00000049245 gene_biotype:protein_coding transcript_biotype:protein_coding // chr1 // 100 // 97 // 29 // 29 // 0 /// BC003570 // GenBank // Homo sapiens vesicle-associated membrane protein 3 (cellubrevin), mRNA (cDNA clone MGC:2110 IMAGE:3544610), complete cds. // chr1 // 100 // 83 // 25 // 25 // 0 /// BC005941 // GenBank // Homo sapiens vesicle-associated membrane protein 3 (cellubrevin), mRNA (cDNA clone MGC:14563 IMAGE:4069433), complete cds. // chr1 // 100 // 67 // 20 // 20 // 0 /// BC007050 // GenBank // Homo sapiens vesicle-associated membrane protein 3 (cellubrevin), mRNA (cDNA clone MGC:12463 IMAGE:3681914), complete cds. // chr1 // 100 // 83 // 25 // 25 // 0 /// BT007327 // GenBank // Homo sapiens vesicle-associated membrane protein 3 (cellubrevin) mRNA, complete cds. // chr1 // 100 // 37 // 11 // 11 // 0 /// CR542145 // GenBank // Homo sapiens full open reading frame cDNA clone RZPDo834E0523D for gene VAMP3, vesicle-associated membrane protein 3 (cellubrevin); complete cds, incl. stopcodon. // chr1 // 100 // 37 // 11 // 11 // 0 /// CR542154 // GenBank // Homo sapiens full open reading frame cDNA clone RZPDo834G1223D for gene VAMP3, vesicle-associated membrane protein 3 (cellubrevin); complete cds, without stopcodon. // chr1 // 100 // 37 // 11 // 11 // 0 /// U64520 // GenBank // Human synaptobrevin-3 mRNA, complete cds. // chr1 // 92 // 43 // 12 // 13 // 0 /// ENST00000470357 // ENSEMBL // havana:putative chromosome:GRCh38:1:7772707:7779806:1 gene:ENSG00000049245 gene_biotype:protein_coding transcript_biotype:protein_coding // chr1 // 40 // 40 // 12 // 30 // 1 /// ENST00000487194 // ENSEMBL // havana:known chromosome:GRCh38:1:7777097:7778169:1 gene:ENSG00000049245 gene_biotype:protein_coding transcript_biotype:retained_intron // chr1 // 27 // 27 // 8 // 30 // 1 /// GENSCAN00000008708 // ENSEMBL // cdna:genscan chromosome:GRCh38:1:7744841:7869627:1 transcript_biotype:protein_coding // chr1 // 40 // 40 // 12 // 30 // 1 /// NONHSAT000720 // NONCODE // Non-coding transcript identified by NONCODE: Exonic // chr1 // 27 // 27 // 8 // 30 // 1	main
7897378	NM_001289861,NM_001289862,NM_001289863,NM_001289864,NM_016831,AY493418,BC026102,BC146781,AK299123	chr1:7844380-7905237	chr1	NC_000001.10	+	7844380	7905237	38	NM_001289861 // PER3 // period circadian clock 3 // 1p36.23 // 8863 /// NM_001289862 // PER3 // period circadian clock 3 // 1p36.23 // 8863 /// NM_001289863 // PER3 // period circadian clock 3 // 1p36.23 // 8863 /// NM_001289864 // PER3 // period circadian clock 3 // 1p36.23 // 8863 /// NM_016831 // PER3 // period circadian clock 3 // 1p36.23 // 8863 /// ENST00000361923 // PER3 // period circadian clock 3 // 1p36.23 // 8863 /// ENST00000377532 // PER3 // period circadian clock 3 // 1p36.23 // 8863 /// ENST00000377541 // PER3 // period circadian clock 3 // 1p36.23 // 8863 /// AY493418 // PER3 // period circadian clock 3 // 1p36.23 // 8863 /// BC026102 // PER3 // period circadian clock 3 // 1p36.23 // 8863 /// BC146781 // PER3 // period circadian clock 3 // 1p36.23 // 8863 /// AK299123 // PER3 // period circadian clock 3 // 1p36.23 // 8863	NM_001289861 // RefSeq // Homo sapiens period circadian clock 3 (PER3), transcript variant 2, mRNA. // chr1 // 100 // 95 // 36 // 36 // 0 /// NM_001289862 // RefSeq // Homo sapiens period circadian clock 3 (PER3), transcript variant 1, mRNA. // chr1 // 100 // 95 // 36 // 36 // 0 /// NM_001289863 // RefSeq // Homo sapiens period circadian clock 3 (PER3), transcript variant 3, mRNA. // chr1 // 100 // 95 // 36 // 36 // 0 /// NM_001289864 // RefSeq // Homo sapiens period circadian clock 3 (PER3), transcript variant 5, mRNA. // chr1 // 100 // 95 // 36 // 36 // 0 /// NM_016831 // RefSeq // Homo sapiens period circadian clock 3 (PER3), transcript variant 4, mRNA. // chr1 // 100 // 95 // 36 // 36 // 0 /// ENST00000361923 // ENSEMBL // havana:known chromosome:GRCh38:1:7784703:7845177:1 gene:ENSG00000049246 gene_biotype:protein_coding transcript_biotype:protein_coding // chr1 // 100 // 92 // 35 // 35 // 0 /// ENST00000377532 // ENSEMBL // havana:novel chromosome:GRCh38:1:7784654:7845177:1 gene:ENSG00000049246 gene_biotype:protein_coding transcript_biotype:protein_coding // chr1 // 100 // 95 // 36 // 36 // 0 /// ENST00000377541 // ENSEMBL // ensembl_havana_transcript:putative chromosome:GRCh38:1:7784320:7803958:1 gene:ENSG00000049246 gene_biotype:protein_coding transcript_biotype:protein_coding // chr1 // 100 // 32 // 12 // 12 // 0 /// AY493418 // GenBank // Homo sapiens growth-inhibiting protein 13 (GIG13) mRNA, complete cds. // chr1 // 100 // 79 // 30 // 30 // 0 /// BC026102 // GenBank // Homo sapiens period homolog 3 (Drosophila), mRNA (cDNA clone IMAGE:4818811), complete cds. // chr1 // 100 // 32 // 12 // 12 // 0 /// BC146781 // GenBank // Homo sapiens period homolog 3 (Drosophila), mRNA (cDNA clone MGC:166865 IMAGE:9007235), complete cds. // chr1 // 100 // 95 // 36 // 36 // 0 /// AK299123 // GenBank // Homo sapiens cDNA FLJ58931 complete cds, highly similar to Period circadian protein 3. // chr1 // 21 // 21 // 8 // 38 // 1 /// ENST00000613533 // ENSEMBL // ensembl:known chromosome:GRCh38:1:7784429:7845176:1 gene:ENSG00000049246 gene_biotype:protein_coding transcript_biotype:protein_coding // chr1 // 100 // 95 // 36 // 36 // 0 /// ENST00000614998 // ENSEMBL // ensembl:known chromosome:GRCh38:1:7784429:7845176:1 gene:ENSG00000049246 gene_biotype:protein_coding transcript_biotype:protein_coding // chr1 // 100 // 95 // 36 // 36 // 0 /// GENSCAN00000008708 // ENSEMBL // cdna:genscan chromosome:GRCh38:1:7744841:7869627:1 transcript_biotype:protein_coding // chr1 // 61 // 61 // 23 // 38 // 1	main
7897404	NM_007262,AB073864,BC008188,D61380,EU794641,NM_001123377,AF021819	chr1:8021723-8045565	chr1	NC_000001.10	+	8021723	8045565	30	NM_007262 // PARK7 // parkinson protein 7 // 1p36.23 // 11315 /// ENST00000338639 // PARK7 // parkinson protein 7 // 1p36.23 // 11315 /// ENST00000377488 // PARK7 // parkinson protein 7 // 1p36.23 // 11315 /// ENST00000377491 // PARK7 // parkinson protein 7 // 1p36.23 // 11315 /// ENST00000377493 // PARK7 // parkinson protein 7 // 1p36.23 // 11315 /// ENST00000460192 // PARK7 // parkinson protein 7 // 1p36.23 // 11315 /// ENST00000469225 // PARK7 // parkinson protein 7 // 1p36.23 // 11315 /// ENST00000493373 // PARK7 // parkinson protein 7 // 1p36.23 // 11315 /// AB073864 // PARK7 // parkinson protein 7 // 1p36.23 // 11315 /// BC008188 // PARK7 // parkinson protein 7 // 1p36.23 // 11315 /// D61380 // PARK7 // parkinson protein 7 // 1p36.23 // 11315 /// EU794641 // PARK7 // parkinson protein 7 // 1p36.23 // 11315 /// NM_001123377 // PARK7 // parkinson protein 7 // 1p36.23 // 11315 /// ENST00000493678 // PARK7 // parkinson protein 7 // 1p36.23 // 11315 /// AF021819 // PARK7 // parkinson protein 7 // 1p36.23 // 11315 /// ENST00000465354 // PARK7 // parkinson protein 7 // 1p36.23 // 11315 /// ENST00000497113 // PARK7 // parkinson protein 7 // 1p36.23 // 11315	NM_007262 // RefSeq // Homo sapiens parkinson protein 7 (PARK7), transcript variant 1, mRNA. // chr1 // 100 // 100 // 30 // 30 // 0 /// ENST00000338639 // ENSEMBL // ensembl_havana_transcript:known chromosome:GRCh38:1:7961663:7985279:1 gene:ENSG00000116288 gene_biotype:protein_coding transcript_biotype:protein_coding // chr1 // 100 // 100 // 30 // 30 // 0 /// ENST00000377488 // ENSEMBL // havana:known chromosome:GRCh38:1:7961969:7985111:1 gene:ENSG00000116288 gene_biotype:protein_coding transcript_biotype:protein_coding // chr1 // 100 // 60 // 18 // 18 // 0 /// ENST00000377491 // ENSEMBL // havana:known chromosome:GRCh38:1:7961894:7985250:1 gene:ENSG00000116288 gene_biotype:protein_coding transcript_biotype:protein_coding // chr1 // 100 // 60 // 18 // 18 // 0 /// ENST00000377493 // ENSEMBL // havana:novel chromosome:GRCh38:1:7961701:7985281:1 gene:ENSG00000116288 gene_biotype:protein_coding transcript_biotype:protein_coding // chr1 // 100 // 67 // 20 // 20 // 0 /// ENST00000460192 // ENSEMBL // havana:known chromosome:GRCh38:1:7961663:7971048:1 gene:ENSG00000116288 gene_biotype:protein_coding transcript_biotype:retained_intron // chr1 // 100 // 70 // 21 // 21 // 0 /// ENST00000469225 // ENSEMBL // havana:novel chromosome:GRCh38:1:7965351:7985282:1 gene:ENSG00000116288 gene_biotype:protein_coding transcript_biotype:protein_coding // chr1 // 100 // 53 // 16 // 16 // 0 /// ENST00000493373 // ENSEMBL // havana:known chromosome:GRCh38:1:7954291:7985052:1 gene:ENSG00000116288 gene_biotype:protein_coding transcript_biotype:protein_coding // chr1 // 100 // 53 // 16 // 16 // 0 /// AB073864 // GenBank // Homo sapiens mRNA for DJ-1, complete cds. // chr1 // 100 // 53 // 16 // 16 // 0 /// BC008188 // GenBank // Homo sapiens Parkinson disease (autosomal recessive, early onset) 7, mRNA (cDNA clone MGC:5243 IMAGE:2901102), complete cds. // chr1 // 95 // 70 // 20 // 21 // 0 /// D61380 // GenBank // Homo sapiens mRNA for DJ-1 protein, complete cds. // chr1 // 100 // 60 // 18 // 18 // 0 /// EU794641 // GenBank // Homo sapiens epididymis secretory sperm binding protein Li 67p (HEL-S-67p) mRNA, complete cds. // chr1 // 100 // 60 // 18 // 18 // 0 /// NM_001123377 // RefSeq // Homo sapiens parkinson protein 7 (PARK7), transcript variant 2, mRNA. // chr1 // 90 // 90 // 27 // 30 // 1 /// ENST00000493678 // ENSEMBL // havana:known chromosome:GRCh38:1:7961692:7985505:1 gene:ENSG00000116288 gene_biotype:protein_coding transcript_biotype:protein_coding // chr1 // 77 // 77 // 23 // 30 // 1 /// AF021819 // GenBank // Homo sapiens RNA-binding protein regulatory subunit mRNA, complete cds. // chr1 // 60 // 60 // 18 // 30 // 1 /// ENST00000465354 // ENSEMBL // havana:known chromosome:GRCh38:1:7961748:7971521:1 gene:ENSG00000116288 gene_biotype:protein_coding transcript_biotype:retained_intron // chr1 // 47 // 47 // 14 // 30 // 1 /// ENST00000497113 // ENSEMBL // havana:known chromosome:GRCh38:1:7962767:7971957:1 gene:ENSG00000116288 gene_biotype:protein_coding transcript_biotype:processed_transcript // chr1 // 40 // 40 // 12 // 30 // 1 /// GENSCAN00000008710 // ENSEMBL // cdna:genscan chromosome:GRCh38:1:7962786:7990721:1 transcript_biotype:protein_coding // chr1 // 47 // 47 // 14 // 30 // 1	main
7897416	NM_001080397,AF118274	chr1:8378169-8404225	chr1	NC_000001.10	+	8378169	8404225	28	NM_001080397 // SLC45A1 // solute carrier family 45, member 1 // 1p36.23 // 50651 /// ENST00000289877 // SLC45A1 // solute carrier family 45, member 1 // 1p36.23 // 50651 /// ENST00000471889 // SLC45A1 // solute carrier family 45, member 1 // 1p36.23 // 50651 /// ENST00000481265 // SLC45A1 // solute carrier family 45, member 1 // 1p36.23 // 50651 /// ENST00000497660 // SLC45A1 // solute carrier family 45, member 1 // 1p36.23 // 50651 /// AF118274 // SLC45A1 // solute carrier family 45, member 1 // 1p36.23 // 50651	NM_001080397 // RefSeq // Homo sapiens solute carrier family 45, member 1 (SLC45A1), mRNA. // chr1 // 100 // 100 // 28 // 28 // 0 /// ENST00000289877 // ENSEMBL // ensembl:known chromosome:GRCh38:1:8324330:8344167:1 gene:ENSG00000162426 gene_biotype:protein_coding transcript_biotype:protein_coding // chr1 // 100 // 100 // 28 // 28 // 0 /// ENST00000471889 // ENSEMBL // havana:known chromosome:GRCh38:1:8317826:8344165:1 gene:ENSG00000162426 gene_biotype:protein_coding transcript_biotype:protein_coding // chr1 // 100 // 100 // 28 // 28 // 0 /// ENST00000481265 // ENSEMBL // havana:known chromosome:GRCh38:1:8330428:8336109:1 gene:ENSG00000162426 gene_biotype:protein_coding transcript_biotype:processed_transcript // chr1 // 100 // 39 // 11 // 11 // 0 /// ENST00000497660 // ENSEMBL // havana:known chromosome:GRCh38:1:8330138:8344157:1 gene:ENSG00000162426 gene_biotype:protein_coding transcript_biotype:retained_intron // chr1 // 100 // 100 // 28 // 28 // 0 /// AF118274 // GenBank // Homo sapiens DNb-5 mRNA, partial cds. // chr1 // 86 // 100 // 24 // 28 // 0 /// GENSCAN00000046062 // ENSEMBL // cdna:genscan chromosome:GRCh38:1:8215469:8344013:1 transcript_biotype:protein_coding // chr1 // 100 // 86 // 24 // 24 // 0	main
7897422		chr1:8388127-8388237	chr1	NC_000001.10	+	8388127	8388237	25	---	ENST00000516445 // ENSEMBL // ncrna:novel chromosome:GRCh38:1:8328067:8328179:1 gene:ENSG00000252254 gene_biotype:misc_RNA transcript_biotype:misc_RNA // chr1 // 100 // 100 // 25 // 25 // 0 /// NONHSAT000746 // NONCODE // Non-coding transcript identified by NONCODE // chr1 // 100 // 100 // 25 // 25 // 0	main
7897424		chr1:8953568-8953840	chr1	NC_000001.10	+	8953568	8953840	24	ENST00000425872 // HMGN2P17 // high mobility group nucleosomal binding domain 2 pseudogene 17 // --- // ---	ENST00000425872 // ENSEMBL // havana:known chromosome:GRCh38:1:8893409:8894151:1 gene:ENSG00000238249 gene_biotype:processed_pseudogene transcript_biotype:processed_pseudogene // chr1 // 100 // 100 // 24 // 24 // 0 /// GENSCAN00000046050 // ENSEMBL // cdna:genscan chromosome:GRCh38:1:8893509:8893781:1 transcript_biotype:protein_coding // chr1 // 100 // 100 // 24 // 24 // 0 /// NONHSAT000773 // NONCODE // Non-coding transcript identified by NONCODE: Linc // chr1 // 100 // 100 // 24 // 24 // 0 /// NONHSAT139835 // NONCODE // Non-coding transcript identified by NONCODE: Linc // chr1 // 100 // 100 // 24 // 24 // 0	main
7897426	NM_001215,NM_001270500,NM_001270501,NM_001270502,AB102863,AB103091,AK300652,BC034350,M57892	chr1:9005922-9035151	chr1	NC_000001.10	+	9005922	9035151	25	NM_001215 // CA6 // carbonic anhydrase VI // 1p36.2 // 765 /// NM_001270500 // CA6 // carbonic anhydrase VI // 1p36.2 // 765 /// NM_001270501 // CA6 // carbonic anhydrase VI // 1p36.2 // 765 /// NM_001270502 // CA6 // carbonic anhydrase VI // 1p36.2 // 765 /// ENST00000377436 // CA6 // carbonic anhydrase VI // 1p36.2 // 765 /// ENST00000377442 // CA6 // carbonic anhydrase VI // 1p36.2 // 765 /// ENST00000377443 // CA6 // carbonic anhydrase VI // 1p36.2 // 765 /// ENST00000476083 // CA6 // carbonic anhydrase VI // 1p36.2 // 765 /// ENST00000480186 // CA6 // carbonic anhydrase VI // 1p36.2 // 765 /// AB102863 // CA6 // carbonic anhydrase VI // 1p36.2 // 765 /// AB103091 // CA6 // carbonic anhydrase VI // 1p36.2 // 765 /// AK300652 // CA6 // carbonic anhydrase VI // 1p36.2 // 765 /// BC034350 // CA6 // carbonic anhydrase VI // 1p36.2 // 765 /// M57892 // CA6 // carbonic anhydrase VI // 1p36.2 // 765 /// ENST00000549778 // CA6 // carbonic anhydrase VI // 1p36.2 // 765	NM_001215 // RefSeq // Homo sapiens carbonic anhydrase VI (CA6), transcript variant 1, mRNA. // chr1 // 100 // 76 // 19 // 19 // 0 /// NM_001270500 // RefSeq // Homo sapiens carbonic anhydrase VI (CA6), transcript variant 2, mRNA. // chr1 // 100 // 60 // 15 // 15 // 0 /// NM_001270501 // RefSeq // Homo sapiens carbonic anhydrase VI (CA6), transcript variant 3, mRNA. // chr1 // 100 // 68 // 17 // 17 // 0 /// NM_001270502 // RefSeq // Homo sapiens carbonic anhydrase VI (CA6), transcript variant 4, mRNA. // chr1 // 100 // 52 // 13 // 13 // 0 /// ENST00000377436 // ENSEMBL // ensembl_havana_transcript:putative chromosome:GRCh38:1:8945887:8974444:1 gene:ENSG00000131686 gene_biotype:protein_coding transcript_biotype:protein_coding // chr1 // 100 // 60 // 15 // 15 // 0 /// ENST00000377442 // ENSEMBL // ensembl_havana_transcript:novel chromosome:GRCh38:1:8945887:8974704:1 gene:ENSG00000131686 gene_biotype:protein_coding transcript_biotype:protein_coding // chr1 // 100 // 60 // 15 // 15 // 0 /// ENST00000377443 // ENSEMBL // ensembl_havana_transcript:known chromosome:GRCh38:1:8945883:8975092:1 gene:ENSG00000131686 gene_biotype:protein_coding transcript_biotype:protein_coding // chr1 // 100 // 76 // 19 // 19 // 0 /// ENST00000476083 // ENSEMBL // ensembl_havana_transcript:known chromosome:GRCh38:1:8945868:8974874:1 gene:ENSG00000131686 gene_biotype:protein_coding transcript_biotype:processed_transcript // chr1 // 100 // 48 // 12 // 12 // 0 /// ENST00000480186 // ENSEMBL // ensembl_havana_transcript:putative chromosome:GRCh38:1:8945882:8952651:1 gene:ENSG00000131686 gene_biotype:protein_coding transcript_biotype:protein_coding // chr1 // 100 // 36 // 9 // 9 // 0 /// AB102863 // GenBank // Homo sapiens CA6 mRNA for carbonic anhydrase VI nirs variant 1, complete cds. // chr1 // 100 // 60 // 15 // 15 // 0 /// AB103091 // GenBank // Homo sapiens CA6 mRNA for carbonic anhydrase VI nirs variant 3, complete cds. // chr1 // 93 // 60 // 14 // 15 // 0 /// AK300652 // GenBank // Homo sapiens cDNA FLJ60163 complete cds, highly similar to Carbonic anhydrase 6 precursor (EC 4.2.1.1). // chr1 // 100 // 72 // 18 // 18 // 0 /// BC034350 // GenBank // Homo sapiens carbonic anhydrase VI, mRNA (cDNA clone MGC:21256 IMAGE:4746599), complete cds. // chr1 // 100 // 36 // 9 // 9 // 0 /// M57892 // GenBank // Human carbonic anhydrase isozyme VI (CA6) mRNA, complete cds. // chr1 // 95 // 76 // 18 // 19 // 0 /// ENST00000549778 // ENSEMBL // havana:putative chromosome:GRCh38:1:8945867:8967745:1 gene:ENSG00000131686 gene_biotype:protein_coding transcript_biotype:protein_coding // chr1 // 40 // 40 // 10 // 25 // 1 /// GENSCAN00000046049 // ENSEMBL // cdna:genscan chromosome:GRCh38:1:8945887:8991790:1 transcript_biotype:protein_coding // chr1 // 60 // 60 // 15 // 25 // 1	main
7897439		chr1:9142755-9142938	chr1	NC_000001.10	+	9142755	9142938	25	---	ENST00000516595 // ENSEMBL // ncrna:novel chromosome:GRCh38:1:9082696:9082879:1 gene:ENSG00000252404 gene_biotype:snoRNA transcript_biotype:snoRNA // chr1 // 100 // 100 // 25 // 25 // 0 /// NONHSAT000779 // NONCODE // Non-coding transcript identified by NONCODE // chr1 // 100 // 100 // 25 // 25 // 0	main
7897441	NM_001282587,NM_004285,BC081559	chr1:9294834-9331396	chr1	NC_000001.10	+	9294834	9331396	26	NM_001282587 // H6PD // hexose-6-phosphate dehydrogenase (glucose 1-dehydrogenase) // 1p36 // 9563 /// NM_004285 // H6PD // hexose-6-phosphate dehydrogenase (glucose 1-dehydrogenase) // 1p36 // 9563 /// ENST00000377403 // H6PD // hexose-6-phosphate dehydrogenase (glucose 1-dehydrogenase) // 1p36 // 9563 /// ENST00000602477 // H6PD // hexose-6-phosphate dehydrogenase (glucose 1-dehydrogenase) // 1p36 // 9563 /// BC081559 // H6PD // hexose-6-phosphate dehydrogenase (glucose 1-dehydrogenase) // 1p36 // 9563	NM_001282587 // RefSeq // Homo sapiens hexose-6-phosphate dehydrogenase (glucose 1-dehydrogenase) (H6PD), transcript variant 1, mRNA. // chr1 // 100 // 88 // 23 // 23 // 0 /// NM_004285 // RefSeq // Homo sapiens hexose-6-phosphate dehydrogenase (glucose 1-dehydrogenase) (H6PD), transcript variant 2, mRNA. // chr1 // 100 // 100 // 26 // 26 // 0 /// ENST00000377403 // ENSEMBL // ensembl_havana_transcript:known chromosome:GRCh38:1:9234775:9271337:1 gene:ENSG00000049239 gene_biotype:protein_coding transcript_biotype:protein_coding // chr1 // 100 // 100 // 26 // 26 // 0 /// ENST00000602477 // ENSEMBL // ensembl_havana_transcript:putative chromosome:GRCh38:1:9239844:9267898:1 gene:ENSG00000049239 gene_biotype:protein_coding transcript_biotype:protein_coding // chr1 // 100 // 58 // 15 // 15 // 0 /// BC081559 // GenBank // Homo sapiens hexose-6-phosphate dehydrogenase (glucose 1-dehydrogenase), mRNA (cDNA clone MGC:87643 IMAGE:5266232), complete cds. // chr1 // 94 // 65 // 16 // 17 // 0 /// GENSCAN00000049210 // ENSEMBL // cdna:genscan chromosome:GRCh38:1:9244935:9264869:1 transcript_biotype:protein_coding // chr1 // 100 // 46 // 12 // 12 // 0	main
7897449	NM_025106,AF403026,BC015711	chr1:9352941-9429591	chr1	NC_000001.10	+	9352941	9429591	33	NM_025106 // SPSB1 // splA/ryanodine receptor domain and SOCS box containing 1 // 1p36.22 // 80176 /// ENST00000328089 // SPSB1 // splA/ryanodine receptor domain and SOCS box containing 1 // 1p36.22 // 80176 /// ENST00000357898 // SPSB1 // splA/ryanodine receptor domain and SOCS box containing 1 // 1p36.22 // 80176 /// ENST00000377399 // SPSB1 // splA/ryanodine receptor domain and SOCS box containing 1 // 1p36.22 // 80176 /// AF403026 // SPSB1 // splA/ryanodine receptor domain and SOCS box containing 1 // 1p36.22 // 80176 /// BC015711 // SPSB1 // splA/ryanodine receptor domain and SOCS box containing 1 // 1p36.22 // 80176	NM_025106 // RefSeq // Homo sapiens splA/ryanodine receptor domain and SOCS box containing 1 (SPSB1), mRNA. // chr1 // 100 // 91 // 30 // 30 // 0 /// ENST00000328089 // ENSEMBL // ensembl_havana_transcript:known chromosome:GRCh38:1:9292880:9369532:1 gene:ENSG00000171621 gene_biotype:protein_coding transcript_biotype:protein_coding // chr1 // 100 // 91 // 30 // 30 // 0 /// ENST00000357898 // ENSEMBL // havana:known chromosome:GRCh38:1:9351431:9367863:1 gene:ENSG00000171621 gene_biotype:protein_coding transcript_biotype:protein_coding // chr1 // 100 // 45 // 15 // 15 // 0 /// ENST00000377399 // ENSEMBL // havana:known chromosome:GRCh38:1:9355707:9367575:1 gene:ENSG00000171621 gene_biotype:protein_coding transcript_biotype:protein_coding // chr1 // 100 // 36 // 12 // 12 // 0 /// AF403026 // GenBank // Homo sapiens SPRY domain-containing SOCS box protein SSB-1 mRNA, complete cds. // chr1 // 100 // 36 // 12 // 12 // 0 /// BC015711 // GenBank // Homo sapiens splA/ryanodine receptor domain and SOCS box containing 1, mRNA (cDNA clone MGC:16798 IMAGE:3916157), complete cds. // chr1 // 100 // 85 // 28 // 28 // 0 /// GENSCAN00000049215 // ENSEMBL // cdna:genscan chromosome:GRCh38:1:9323171:9367575:1 transcript_biotype:protein_coding // chr1 // 36 // 36 // 12 // 33 // 1	main
7897460	NM_032315,XM_005263503,AF495714,BC004991,BC073135	chr1:9599528-9642831	chr1	NC_000001.10	+	9599528	9642831	42	NM_032315 // SLC25A33 // solute carrier family 25 (pyrimidine nucleotide carrier), member 33 // 1p36.22 // 84275 /// XM_005263503 // SLC25A33 // solute carrier family 25 (pyrimidine nucleotide carrier), member 33 // 1p36.22 // 84275 /// ENST00000302692 // SLC25A33 // solute carrier family 25 (pyrimidine nucleotide carrier), member 33 // 1p36.22 // 84275 /// AF495714 // SLC25A33 // solute carrier family 25 (pyrimidine nucleotide carrier), member 33 // 1p36.22 // 84275 /// BC004991 // SLC25A33 // solute carrier family 25 (pyrimidine nucleotide carrier), member 33 // 1p36.22 // 84275 /// BC073135 // SLC25A33 // solute carrier family 25 (pyrimidine nucleotide carrier), member 33 // 1p36.22 // 84275	NM_032315 // RefSeq // Homo sapiens solute carrier family 25 (pyrimidine nucleotide carrier), member 33 (SLC25A33), mRNA. // chr1 // 100 // 100 // 42 // 42 // 0 /// XM_005263503 // RefSeq // PREDICTED: Homo sapiens solute carrier family 25 (pyrimidine nucleotide carrier), member 33 (SLC25A33), transcript variant X1, mRNA. // chr1 // 100 // 74 // 31 // 31 // 0 /// ENST00000302692 // ENSEMBL // ensembl_havana_transcript:known chromosome:GRCh38:1:9539482:9585179:1 gene:ENSG00000171612 gene_biotype:protein_coding transcript_biotype:protein_coding // chr1 // 100 // 95 // 40 // 40 // 0 /// AF495714 // GenBank // Homo sapiens mitochondrial carrier protein mRNA, complete cds; nuclear gene for mitochondrial product. // chr1 // 98 // 95 // 39 // 40 // 0 /// BC004991 // GenBank // Homo sapiens solute carrier family 25, member 33, mRNA (cDNA clone MGC:4399 IMAGE:2905957), complete cds. // chr1 // 100 // 95 // 40 // 40 // 0 /// BC073135 // GenBank // Homo sapiens solute carrier family 25, member 33, mRNA (cDNA clone MGC:87888 IMAGE:6172562), complete cds. // chr1 // 100 // 95 // 40 // 40 // 0 /// ENST00000526165 // ENSEMBL // havana:known chromosome:GRCh38:11:49433480:49434438:-1 gene:ENSG00000226268 gene_biotype:processed_pseudogene transcript_biotype:processed_pseudogene // chr1 // 97 // 71 // 29 // 30 // 0 /// GENSCAN00000035118 // ENSEMBL // cdna:genscan chromosome:GRCh38:11:49433473:49434438:-1 transcript_biotype:protein_coding // chr1 // 100 // 71 // 30 // 30 // 0 /// GENSCAN00000049213 // ENSEMBL // cdna:genscan chromosome:GRCh38:1:9506465:9582501:1 transcript_biotype:protein_coding // chr1 // 100 // 88 // 37 // 37 // 0	main
7897469	NM_001010866,NM_001130924,BC121187,BC137291	chr1:9648977-9674928	chr1	NC_000001.10	+	9648977	9674928	38	NM_001010866 // TMEM201 // transmembrane protein 201 // 1p36.22 // 199953 /// NM_001130924 // TMEM201 // transmembrane protein 201 // 1p36.22 // 199953 /// ENST00000340305 // TMEM201 // transmembrane protein 201 // 1p36.22 // 199953 /// ENST00000340381 // TMEM201 // transmembrane protein 201 // 1p36.22 // 199953 /// ENST00000416541 // TMEM201 // transmembrane protein 201 // 1p36.22 // 199953 /// ENST00000508400 // TMEM201 // transmembrane protein 201 // 1p36.22 // 199953 /// BC121187 // TMEM201 // transmembrane protein 201 // 1p36.22 // 199953 /// BC137291 // TMEM201 // transmembrane protein 201 // 1p36.22 // 199953	NM_001010866 // RefSeq // Homo sapiens transmembrane protein 201 (TMEM201), transcript variant 2, mRNA. // chr1 // 100 // 53 // 20 // 20 // 0 /// NM_001130924 // RefSeq // Homo sapiens transmembrane protein 201 (TMEM201), transcript variant 1, mRNA. // chr1 // 100 // 79 // 30 // 30 // 0 /// ENST00000340305 // ENSEMBL // havana:known chromosome:GRCh38:1:9588922:9604954:1 gene:ENSG00000188807 gene_biotype:protein_coding transcript_biotype:protein_coding // chr1 // 100 // 53 // 20 // 20 // 0 /// ENST00000340381 // ENSEMBL // ensembl_havana_transcript:known chromosome:GRCh38:1:9588922:9614849:1 gene:ENSG00000188807 gene_biotype:protein_coding transcript_biotype:protein_coding // chr1 // 100 // 79 // 30 // 30 // 0 /// ENST00000416541 // ENSEMBL // havana:novel chromosome:GRCh38:1:9596897:9614873:1 gene:ENSG00000188807 gene_biotype:protein_coding transcript_biotype:protein_coding // chr1 // 100 // 66 // 25 // 25 // 0 /// ENST00000508400 // ENSEMBL // havana:known chromosome:GRCh38:1:9607728:9613247:1 gene:ENSG00000188807 gene_biotype:protein_coding transcript_biotype:nonsense_mediated_decay // chr1 // 100 // 26 // 10 // 10 // 0 /// BC121187 // GenBank // Homo sapiens transmembrane protein 201, mRNA (cDNA clone MGC:117148 IMAGE:3870153), complete cds. // chr1 // 100 // 53 // 20 // 20 // 0 /// BC137291 // GenBank // Homo sapiens transmembrane protein 201, mRNA (cDNA clone MGC:168911 IMAGE:9021288), complete cds. // chr1 // 100 // 47 // 18 // 18 // 0 /// GENSCAN00000049208 // ENSEMBL // cdna:genscan chromosome:GRCh38:1:9588931:9613083:1 transcript_biotype:protein_coding // chr1 // 100 // 53 // 20 // 20 // 0	main
7897482	NM_005026,XM_006710687,XM_006710688,AK303425,BC132919,BC132921,BC144264,BC150297,DQ263594,DQ263595,DQ263596,JN190435,U57843,U86453	chr1:9711802-9788983	chr1	NC_000001.10	+	9711802	9788983	30	NM_005026 // PIK3CD // phosphatidylinositol-4,5-bisphosphate 3-kinase, catalytic subunit delta // 1p36.2 // 5293 /// XM_006710687 // PIK3CD // phosphatidylinositol-4,5-bisphosphate 3-kinase, catalytic subunit delta // 1p36.2 // 5293 /// XM_006710688 // PIK3CD // phosphatidylinositol-4,5-bisphosphate 3-kinase, catalytic subunit delta // 1p36.2 // 5293 /// ENST00000361110 // PIK3CD // phosphatidylinositol-4,5-bisphosphate 3-kinase, catalytic subunit delta // 1p36.2 // 5293 /// ENST00000377346 // PIK3CD // phosphatidylinositol-4,5-bisphosphate 3-kinase, catalytic subunit delta // 1p36.2 // 5293 /// ENST00000536656 // PIK3CD // phosphatidylinositol-4,5-bisphosphate 3-kinase, catalytic subunit delta // 1p36.2 // 5293 /// ENST00000543390 // PIK3CD // phosphatidylinositol-4,5-bisphosphate 3-kinase, catalytic subunit delta // 1p36.2 // 5293 /// AK303425 // PIK3CD // phosphatidylinositol-4,5-bisphosphate 3-kinase, catalytic subunit delta // 1p36.2 // 5293 /// BC132919 // PIK3CD // phosphatidylinositol-4,5-bisphosphate 3-kinase, catalytic subunit delta // 1p36.2 // 5293 /// BC132921 // PIK3CD // phosphatidylinositol-4,5-bisphosphate 3-kinase, catalytic subunit delta // 1p36.2 // 5293 /// BC144264 // PIK3CD // phosphatidylinositol-4,5-bisphosphate 3-kinase, catalytic subunit delta // 1p36.2 // 5293 /// BC150297 // PIK3CD // phosphatidylinositol-4,5-bisphosphate 3-kinase, catalytic subunit delta // 1p36.2 // 5293 /// DQ263594 // PIK3CD // phosphatidylinositol-4,5-bisphosphate 3-kinase, catalytic subunit delta // 1p36.2 // 5293 /// DQ263595 // PIK3CD // phosphatidylinositol-4,5-bisphosphate 3-kinase, catalytic subunit delta // 1p36.2 // 5293 /// DQ263596 // PIK3CD // phosphatidylinositol-4,5-bisphosphate 3-kinase, catalytic subunit delta // 1p36.2 // 5293 /// JN190435 // PIK3CD // phosphatidylinositol-4,5-bisphosphate 3-kinase, catalytic subunit delta // 1p36.2 // 5293 /// U57843 // PIK3CD // phosphatidylinositol-4,5-bisphosphate 3-kinase, catalytic subunit delta // 1p36.2 // 5293 /// U86453 // PIK3CD // phosphatidylinositol-4,5-bisphosphate 3-kinase, catalytic subunit delta // 1p36.2 // 5293	NM_005026 // RefSeq // Homo sapiens phosphatidylinositol-4,5-bisphosphate 3-kinase, catalytic subunit delta (PIK3CD), mRNA. // chr1 // 100 // 93 // 28 // 28 // 0 /// XM_006710687 // RefSeq // PREDICTED: Homo sapiens phosphatidylinositol-4,5-bisphosphate 3-kinase, catalytic subunit delta (PIK3CD), transcript variant X4, mRNA. // chr1 // 100 // 93 // 28 // 28 // 0 /// XM_006710688 // RefSeq // PREDICTED: Homo sapiens phosphatidylinositol-4,5-bisphosphate 3-kinase, catalytic subunit delta (PIK3CD), transcript variant X5, mRNA. // chr1 // 100 // 90 // 27 // 27 // 0 /// ENST00000361110 // ENSEMBL // havana:novel chromosome:GRCh38:1:9710198:9727232:1 gene:ENSG00000171608 gene_biotype:protein_coding transcript_biotype:protein_coding // chr1 // 100 // 90 // 27 // 27 // 0 /// ENST00000377346 // ENSEMBL // havana:known chromosome:GRCh38:1:9651745:9728919:1 gene:ENSG00000171608 gene_biotype:protein_coding transcript_biotype:protein_coding // chr1 // 100 // 93 // 28 // 28 // 0 /// ENST00000536656 // ENSEMBL // ensembl:known chromosome:GRCh38:1:9651732:9729114:1 gene:ENSG00000171608 gene_biotype:protein_coding transcript_biotype:protein_coding // chr1 // 100 // 97 // 29 // 29 // 0 /// ENST00000543390 // ENSEMBL // ensembl:known chromosome:GRCh38:1:9710198:9727227:1 gene:ENSG00000171608 gene_biotype:protein_coding transcript_biotype:protein_coding // chr1 // 100 // 90 // 27 // 27 // 0 /// AK303425 // GenBank // Homo sapiens cDNA FLJ51430 complete cds, highly similar to Phosphatidylinositol-4,5-bisphosphate 3-kinase catalytic subunit delta isoform (EC 2.7.1.153). // chr1 // 89 // 30 // 8 // 9 // 0 /// BC132919 // GenBank // Homo sapiens phosphoinositide-3-kinase, catalytic, delta polypeptide, mRNA (cDNA clone MGC:164550 IMAGE:40146941), complete cds. // chr1 // 100 // 90 // 27 // 27 // 0 /// BC132921 // GenBank // Homo sapiens phosphoinositide-3-kinase, catalytic, delta polypeptide, mRNA (cDNA clone MGC:164552 IMAGE:40146943), complete cds. // chr1 // 100 // 90 // 27 // 27 // 0 /// BC144264 // GenBank // Homo sapiens phosphoinositide-3-kinase, catalytic, delta polypeptide, mRNA (cDNA clone MGC:177801 IMAGE:9052784), complete cds. // chr1 // 100 // 90 // 27 // 27 // 0 /// BC150297 // GenBank // Homo sapiens phosphoinositide-3-kinase, catalytic, delta polypeptide, mRNA (cDNA clone MGC:167031 IMAGE:8860364), complete cds. // chr1 // 96 // 93 // 27 // 28 // 0 /// DQ263594 // GenBank // Homo sapiens phosphoinositide-3-kinase B mRNA, complete cds. // chr1 // 100 // 87 // 26 // 26 // 0 /// DQ263595 // GenBank // Homo sapiens phosphoinositide-3-kinase C mRNA, complete cds. // chr1 // 92 // 87 // 24 // 26 // 0 /// DQ263596 // GenBank // Homo sapiens phosphoinositide-3-kinase D mRNA, complete cds. // chr1 // 92 // 87 // 24 // 26 // 0 /// JN190435 // GenBank // Homo sapiens phosphoinositide-3-kinase, catalytic, delta polypeptide variant p37delta (PIK3CD) mRNA, complete cds, alternatively spliced. // chr1 // 96 // 87 // 25 // 26 // 0 /// U57843 // GenBank // Human phosphatidylinositol 3-kinase delta catalytic subunit mRNA, complete cds. // chr1 // 93 // 90 // 25 // 27 // 0 /// U86453 // GenBank // Human phosphatidylinositol 3-kinase catalytic subunit p110delta mRNA, complete cds. // chr1 // 96 // 93 // 27 // 28 // 0 /// GENSCAN00000049199 // ENSEMBL // cdna:genscan chromosome:GRCh38:1:9710456:9727046:1 transcript_biotype:protein_coding // chr1 // 100 // 87 // 26 // 26 // 0	main
7897509	NM_022787,XM_005263489,AF312734,AF314163,AF459819,BC014943	chr1:10003486-10045556	chr1	NC_000001.10	+	10003486	10045556	26	NM_022787 // NMNAT1 // nicotinamide nucleotide adenylyltransferase 1 // 1p36.22 // 64802 /// XM_005263489 // NMNAT1 // nicotinamide nucleotide adenylyltransferase 1 // 1p36.22 // 64802 /// ENST00000377205 // NMNAT1 // nicotinamide nucleotide adenylyltransferase 1 // 1p36.22 // 64802 /// ENST00000403197 // NMNAT1 // nicotinamide nucleotide adenylyltransferase 1 // 1p36.22 // 64802 /// ENST00000462686 // NMNAT1 // nicotinamide nucleotide adenylyltransferase 1 // 1p36.22 // 64802 /// AF312734 // NMNAT1 // nicotinamide nucleotide adenylyltransferase 1 // 1p36.22 // 64802 /// AF314163 // NMNAT1 // nicotinamide nucleotide adenylyltransferase 1 // 1p36.22 // 64802 /// AF459819 // NMNAT1 // nicotinamide nucleotide adenylyltransferase 1 // 1p36.22 // 64802 /// BC014943 // NMNAT1 // nicotinamide nucleotide adenylyltransferase 1 // 1p36.22 // 64802	NM_022787 // RefSeq // Homo sapiens nicotinamide nucleotide adenylyltransferase 1 (NMNAT1), mRNA. // chr1 // 100 // 100 // 26 // 26 // 0 /// XM_005263489 // RefSeq // PREDICTED: Homo sapiens nicotinamide nucleotide adenylyltransferase 1 (NMNAT1), transcript variant X1, mRNA. // chr1 // 100 // 50 // 13 // 13 // 0 /// ENST00000377205 // ENSEMBL // ensembl_havana_transcript:known chromosome:GRCh38:1:9943428:9985498:1 gene:ENSG00000173614 gene_biotype:protein_coding transcript_biotype:protein_coding // chr1 // 100 // 100 // 26 // 26 // 0 /// ENST00000403197 // ENSEMBL // havana:known chromosome:GRCh38:1:9943428:9981766:1 gene:ENSG00000173614 gene_biotype:protein_coding transcript_biotype:protein_coding // chr1 // 100 // 54 // 14 // 14 // 0 /// ENST00000462686 // ENSEMBL // havana:known chromosome:GRCh38:1:9943429:9983669:1 gene:ENSG00000173614 gene_biotype:protein_coding transcript_biotype:nonsense_mediated_decay // chr1 // 100 // 100 // 26 // 26 // 0 /// AF312734 // GenBank // Homo sapiens NMN adenylyltransferase mRNA, complete cds. // chr1 // 95 // 73 // 18 // 19 // 0 /// AF314163 // GenBank // Homo sapiens nicotinamide mononucleotide adenylyl transferase mRNA, complete cds. // chr1 // 100 // 58 // 15 // 15 // 0 /// AF459819 // GenBank // Homo sapiens nicotinamide mononucleotide adenylyl transferase mRNA, complete cds. // chr1 // 94 // 69 // 17 // 18 // 0 /// BC014943 // GenBank // Homo sapiens nicotinamide nucleotide adenylyltransferase 1, mRNA (cDNA clone MGC:22925 IMAGE:4874147), complete cds. // chr1 // 100 // 100 // 26 // 26 // 0 /// GENSCAN00000049207 // ENSEMBL // cdna:genscan chromosome:GRCh38:1:9972074:9982701:1 transcript_biotype:protein_coding // chr1 // 100 // 58 // 15 // 15 // 0	main
7897520		chr1:10007376-10007698	chr1	NC_000001.10	+	10007376	10007698	23	ENST00000365545 // RN7SKP269 // RNA, 7SK small nuclear pseudogene 269 // --- // ---	ENST00000365545 // ENSEMBL // ncrna:known chromosome:GRCh38:1:9947318:9947636:1 gene:ENSG00000202415 gene_biotype:misc_RNA transcript_biotype:misc_RNA // chr1 // 91 // 100 // 21 // 23 // 0 /// NONHSAT000831 // NONCODE // Non-coding transcript identified by NONCODE: Sense No Exonic // chr1 // 91 // 100 // 21 // 23 // 0	main
7897522	NM_052960,AF399927,AY145438,BC033883,BC063013	chr1:10057255-10076078	chr1	NC_000001.10	+	10057255	10076078	23	NM_052960 // RBP7 // retinol binding protein 7, cellular // 1p36.22 // 116362 /// ENST00000294435 // RBP7 // retinol binding protein 7, cellular // 1p36.22 // 116362 /// ENST00000315901 // RBP7 // retinol binding protein 7, cellular // 1p36.22 // 116362 /// AF399927 // RBP7 // retinol binding protein 7, cellular // 1p36.22 // 116362 /// AY145438 // RBP7 // retinol binding protein 7, cellular // 1p36.22 // 116362 /// BC033883 // RBP7 // retinol binding protein 7, cellular // 1p36.22 // 116362 /// BC063013 // RBP7 // retinol binding protein 7, cellular // 1p36.22 // 116362	NM_052960 // RefSeq // Homo sapiens retinol binding protein 7, cellular (RBP7), mRNA. // chr1 // 100 // 100 // 23 // 23 // 0 /// ENST00000294435 // ENSEMBL // ensembl_havana_transcript:known chromosome:GRCh38:1:9997216:10016020:1 gene:ENSG00000162444 gene_biotype:protein_coding transcript_biotype:protein_coding // chr1 // 100 // 100 // 23 // 23 // 0 /// ENST00000315901 // ENSEMBL // havana:known chromosome:GRCh38:1:9997206:10016020:1 gene:ENSG00000162444 gene_biotype:protein_coding transcript_biotype:nonsense_mediated_decay // chr1 // 100 // 100 // 23 // 23 // 0 /// AF399927 // GenBank // Homo sapiens retinoid binding protein 7 (RBP7) mRNA, complete cds. // chr1 // 100 // 100 // 23 // 23 // 0 /// AY145438 // GenBank // Homo sapiens putative cellular retinol-binding protein CRBP IV (RBP7) mRNA, complete cds. // chr1 // 100 // 100 // 23 // 23 // 0 /// BC033883 // GenBank // Homo sapiens retinol binding protein 7, cellular, mRNA (cDNA clone IMAGE:5555132), partial cds. // chr1 // 100 // 100 // 23 // 23 // 0 /// BC063013 // GenBank // Homo sapiens retinol binding protein 7, cellular, mRNA (cDNA clone MGC:70641 IMAGE:5224517), complete cds. // chr1 // 100 // 100 // 23 // 23 // 0	main
7897527	NM_001105562,NM_006048,AB028839,AF043117,AF331520,AK292444,AK304484,BC093696,JF289274	chr1:10092890-10241297	chr1	NC_000001.10	+	10092890	10241297	44	NM_001105562 // UBE4B // ubiquitination factor E4B // 1p36.3 // 10277 /// NM_006048 // UBE4B // ubiquitination factor E4B // 1p36.3 // 10277 /// ENST00000253251 // UBE4B // ubiquitination factor E4B // 1p36.3 // 10277 /// ENST00000343090 // UBE4B // ubiquitination factor E4B // 1p36.3 // 10277 /// ENST00000470736 // UBE4B // ubiquitination factor E4B // 1p36.3 // 10277 /// ENST00000475795 // UBE4B // ubiquitination factor E4B // 1p36.3 // 10277 /// AB028839 // UBE4B // ubiquitination factor E4B // 1p36.3 // 10277 /// AF043117 // UBE4B // ubiquitination factor E4B // 1p36.3 // 10277 /// AF331520 // UBE4B // ubiquitination factor E4B // 1p36.3 // 10277 /// AK292444 // UBE4B // ubiquitination factor E4B // 1p36.3 // 10277 /// AK304484 // UBE4B // ubiquitination factor E4B // 1p36.3 // 10277 /// BC093696 // UBE4B // ubiquitination factor E4B // 1p36.3 // 10277 /// JF289274 // UBE4B // ubiquitination factor E4B // 1p36.3 // 10277	NM_001105562 // RefSeq // Homo sapiens ubiquitination factor E4B (UBE4B), transcript variant 1, mRNA. // chr1 // 100 // 98 // 43 // 43 // 0 /// NM_006048 // RefSeq // Homo sapiens ubiquitination factor E4B (UBE4B), transcript variant 2, mRNA. // chr1 // 100 // 82 // 36 // 36 // 0 /// ENST00000253251 // ENSEMBL // ensembl_havana_transcript:known chromosome:GRCh38:1:10032832:10180367:1 gene:ENSG00000130939 gene_biotype:protein_coding transcript_biotype:protein_coding // chr1 // 100 // 80 // 35 // 35 // 0 /// ENST00000343090 // ENSEMBL // ensembl_havana_transcript:known chromosome:GRCh38:1:10033596:10181239:1 gene:ENSG00000130939 gene_biotype:protein_coding transcript_biotype:protein_coding // chr1 // 100 // 98 // 43 // 43 // 0 /// ENST00000470736 // ENSEMBL // havana:novel chromosome:GRCh38:1:10122042:10145039:1 gene:ENSG00000130939 gene_biotype:protein_coding transcript_biotype:protein_coding // chr1 // 100 // 18 // 8 // 8 // 0 /// ENST00000475795 // ENSEMBL // havana:known chromosome:GRCh38:1:10107331:10132480:1 gene:ENSG00000130939 gene_biotype:protein_coding transcript_biotype:processed_transcript // chr1 // 100 // 20 // 9 // 9 // 0 /// AB028839 // GenBank // Homo sapiens HDNB1(homzygously deleted in neuroblastoma-1)/UFD2 mRNA, complete cds. // chr1 // 100 // 77 // 34 // 34 // 0 /// AF043117 // GenBank // Homo sapiens ubiquitin-fusion degradation protein 2 (UFD2) mRNA, complete cds. // chr1 // 98 // 98 // 42 // 43 // 0 /// AF331520 // GenBank // Homo sapiens ubiquitin-fusion degradation protein 2 mRNA, complete cds. // chr1 // 97 // 75 // 32 // 33 // 0 /// AK292444 // GenBank // Homo sapiens cDNA FLJ78424 complete cds, highly similar to Homo sapiens ubiquitination factor E4B (UFD2 homolog, yeast) (UBE4B), mRNA. // chr1 // 100 // 77 // 34 // 34 // 0 /// AK304484 // GenBank // Homo sapiens cDNA FLJ50370 complete cds, highly similar to Ubiquitin conjugation factor E4 B. // chr1 // 90 // 68 // 27 // 30 // 0 /// BC093696 // GenBank // Homo sapiens ubiquitination factor E4B (UFD2 homolog, yeast), mRNA (cDNA clone MGC:120731 IMAGE:7939541), complete cds. // chr1 // 100 // 73 // 32 // 32 // 0 /// JF289274 // GenBank // Homo sapiens Ufd2a-III/UBE4B-III splice isoform (Ube4B) mRNA, complete cds, alternatively spliced. // chr1 // 97 // 86 // 37 // 38 // 0 /// GENSCAN00000002784 // ENSEMBL // cdna:genscan chromosome:GRCh38:1:10007570:10180102:1 transcript_biotype:protein_coding // chr1 // 100 // 80 // 35 // 35 // 0	main
7897559		chr1:10223326-10223432	chr1	NC_000001.10	+	10223326	10223432	25	ENST00000364876 // RNU6-828P // RNA, U6 small nuclear 828, pseudogene // --- // ---	ENST00000364876 // ENSEMBL // ncrna:known chromosome:GRCh38:1:10163268:10163374:1 gene:ENSG00000201746 gene_biotype:snRNA transcript_biotype:snRNA // chr1 // 100 // 100 // 25 // 25 // 0 /// NONHSAT000839 // NONCODE // Non-coding transcript identified by NONCODE // chr1 // 100 // 100 // 25 // 25 // 0	main
7897561	NM_015074,NM_183416,AB011163,AB017133,AB040881,AB088210,AB088211,AB088212,AB088213,AF257176,AK074279,AK297439,AY043362,AY139835,BC001415,BC115395,BT007174,AK308121	chr1:10270826-10441661	chr1	NC_000001.10	+	10270826	10441661	67	NM_015074 // KIF1B // kinesin family member 1B // 1p36.2 // 23095 /// NM_183416 // KIF1B // kinesin family member 1B // 1p36.2 // 23095 /// ENST00000263934 // KIF1B // kinesin family member 1B // 1p36.2 // 23095 /// ENST00000377081 // KIF1B // kinesin family member 1B // 1p36.2 // 23095 /// ENST00000377083 // KIF1B // kinesin family member 1B // 1p36.2 // 23095 /// ENST00000377086 // KIF1B // kinesin family member 1B // 1p36.2 // 23095 /// ENST00000377093 // KIF1B // kinesin family member 1B // 1p36.2 // 23095 /// AB011163 // KIF1B // kinesin family member 1B // 1p36.2 // 23095 /// AB017133 // KIF1B // kinesin family member 1B // 1p36.2 // 23095 /// AB040881 // KIF1B // kinesin family member 1B // 1p36.2 // 23095 /// AB088210 // KIF1B // kinesin family member 1B // 1p36.2 // 23095 /// AB088211 // KIF1B // kinesin family member 1B // 1p36.2 // 23095 /// AB088212 // KIF1B // kinesin family member 1B // 1p36.2 // 23095 /// AB088213 // KIF1B // kinesin family member 1B // 1p36.2 // 23095 /// AF257176 // KIF1B // kinesin family member 1B // 1p36.2 // 23095 /// AK074279 // KIF1B // kinesin family member 1B // 1p36.2 // 23095 /// AK297439 // KIF1B // kinesin family member 1B // 1p36.2 // 23095 /// AY043362 // KIF1B // kinesin family member 1B // 1p36.2 // 23095 /// AY139835 // KIF1B // kinesin family member 1B // 1p36.2 // 23095 /// BC001415 // KIF1B // kinesin family member 1B // 1p36.2 // 23095 /// BC115395 // KIF1B // kinesin family member 1B // 1p36.2 // 23095 /// BT007174 // KIF1B // kinesin family member 1B // 1p36.2 // 23095 /// AK308121 // KIF1B // kinesin family member 1B // 1p36.2 // 23095	NM_015074 // RefSeq // Homo sapiens kinesin family member 1B (KIF1B), transcript variant 1, mRNA. // chr1 // 100 // 84 // 56 // 56 // 0 /// NM_183416 // RefSeq // Homo sapiens kinesin family member 1B (KIF1B), transcript variant 2, mRNA. // chr1 // 100 // 43 // 29 // 29 // 0 /// ENST00000263934 // ENSEMBL // ensembl_havana_transcript:known chromosome:GRCh38:1:10210805:10377937:1 gene:ENSG00000054523 gene_biotype:protein_coding transcript_biotype:protein_coding // chr1 // 100 // 79 // 53 // 53 // 0 /// ENST00000377081 // ENSEMBL // havana:putative chromosome:GRCh38:1:10232250:10381597:1 gene:ENSG00000054523 gene_biotype:protein_coding transcript_biotype:protein_coding // chr1 // 100 // 81 // 54 // 54 // 0 /// ENST00000377083 // ENSEMBL // havana:known chromosome:GRCh38:1:10230764:10306757:1 gene:ENSG00000054523 gene_biotype:protein_coding transcript_biotype:protein_coding // chr1 // 100 // 42 // 28 // 28 // 0 /// ENST00000377086 // ENSEMBL // havana:novel chromosome:GRCh38:1:10211616:10381603:1 gene:ENSG00000054523 gene_biotype:protein_coding transcript_biotype:protein_coding // chr1 // 100 // 84 // 56 // 56 // 0 /// ENST00000377093 // ENSEMBL // ensembl_havana_transcript:known chromosome:GRCh38:1:10210805:10308597:1 gene:ENSG00000054523 gene_biotype:protein_coding transcript_biotype:protein_coding // chr1 // 100 // 42 // 28 // 28 // 0 /// AB011163 // GenBank // Homo sapiens mRNA for KIAA0591 protein, partial cds. // chr1 // 98 // 79 // 52 // 53 // 0 /// AB017133 // GenBank // Homo sapiens KIAA0591/KIF1Bbeta mRNA, complete cds. // chr1 // 98 // 81 // 53 // 54 // 0 /// AB040881 // GenBank // Homo sapiens mRNA for KIAA1448 protein, partial cds. // chr1 // 100 // 42 // 28 // 28 // 0 /// AB088210 // GenBank // Homo sapiens KIF1Bbeta mRNA for kinesin family member 1Bbeta isoform I, complete cds. // chr1 // 100 // 79 // 53 // 53 // 0 /// AB088211 // GenBank // Homo sapiens KIF1Bbeta mRNA for kinesin family member 1Bbeta isoform II, complete cds. // chr1 // 100 // 78 // 52 // 52 // 0 /// AB088212 // GenBank // Homo sapiens KIF1Bbeta mRNA for kinesin family member 1Bbeta isoform III, complete cds. // chr1 // 100 // 78 // 52 // 52 // 0 /// AB088213 // GenBank // Homo sapiens KIF1Bbeta mRNA for kinesin family member 1Bbeta isoform IV, complete cds. // chr1 // 100 // 76 // 51 // 51 // 0 /// AF257176 // GenBank // Homo sapiens kinesin superfamily protein KIF1B mRNA, complete cds. // chr1 // 91 // 79 // 48 // 53 // 0 /// AK074279 // GenBank // Homo sapiens cDNA FLJ23699 fis, clone HEP10674, highly similar to Homo sapiens kinesin superfamily protein KIF1B mRNA. // chr1 // 100 // 30 // 20 // 20 // 0 /// AK297439 // GenBank // Homo sapiens cDNA FLJ58122 complete cds, highly similar to Kinesin-like protein KIF1B. // chr1 // 100 // 39 // 26 // 26 // 0 /// AY043362 // GenBank // Homo sapiens kinesin superfamily protein 1B (KIF1B) mRNA, complete cds. // chr1 // 81 // 39 // 21 // 26 // 0 /// AY139835 // GenBank // Homo sapiens kinesin superfamily protein (KIF1B-alpha) mRNA, complete cds. // chr1 // 82 // 42 // 23 // 28 // 0 /// BC001415 // GenBank // Homo sapiens kinesin family member 1B, mRNA (cDNA clone IMAGE:3139918), complete cds. // chr1 // 100 // 27 // 18 // 18 // 0 /// BC115395 // GenBank // Homo sapiens kinesin family member 1B, mRNA (cDNA clone MGC:134844 IMAGE:40067993), complete cds. // chr1 // 100 // 37 // 25 // 25 // 0 /// BT007174 // GenBank // Homo sapiens kinesin family member 1B mRNA, complete cds. // chr1 // 100 // 27 // 18 // 18 // 0 /// AK308121 // GenBank HTC // Homo sapiens cDNA, FLJ98069. // chr1 // 18 // 18 // 12 // 67 // 1 /// ENST00000620295 // ENSEMBL // ensembl:known chromosome:GRCh38:1:10232329:10381596:1 gene:ENSG00000054523 gene_biotype:protein_coding transcript_biotype:protein_coding // chr1 // 100 // 78 // 52 // 52 // 0 /// ENST00000622724 // ENSEMBL // ensembl:known chromosome:GRCh38:1:10232329:10381596:1 gene:ENSG00000054523 gene_biotype:protein_coding transcript_biotype:protein_coding // chr1 // 100 // 78 // 52 // 52 // 0 /// GENSCAN00000002779 // ENSEMBL // cdna:genscan chromosome:GRCh38:1:10210740:10376587:1 transcript_biotype:protein_coding // chr1 // 100 // 72 // 48 // 48 // 0	main
7897620	NM_002631,AK290404,AK296889,AK298830,AK300952,AK304423,BC000368,U30255,AK303898	chr1:10459085-10480201	chr1	NC_000001.10	+	10459085	10480201	21	NM_002631 // PGD // phosphogluconate dehydrogenase // 1p36.22 // 5226 /// ENST00000270776 // PGD // phosphogluconate dehydrogenase // 1p36.22 // 5226 /// ENST00000460189 // PGD // phosphogluconate dehydrogenase // 1p36.22 // 5226 /// ENST00000465632 // PGD // phosphogluconate dehydrogenase // 1p36.22 // 5226 /// ENST00000491493 // PGD // phosphogluconate dehydrogenase // 1p36.22 // 5226 /// AK290404 // PGD // phosphogluconate dehydrogenase // 1p36.22 // 5226 /// AK296889 // PGD // phosphogluconate dehydrogenase // 1p36.22 // 5226 /// AK298830 // PGD // phosphogluconate dehydrogenase // 1p36.22 // 5226 /// AK300952 // PGD // phosphogluconate dehydrogenase // 1p36.22 // 5226 /// AK304423 // PGD // phosphogluconate dehydrogenase // 1p36.22 // 5226 /// BC000368 // PGD // phosphogluconate dehydrogenase // 1p36.22 // 5226 /// U30255 // PGD // phosphogluconate dehydrogenase // 1p36.22 // 5226 /// AK303898 // PGD // phosphogluconate dehydrogenase // 1p36.22 // 5226 /// ENST00000483936 // PGD // phosphogluconate dehydrogenase // 1p36.22 // 5226	NM_002631 // RefSeq // Homo sapiens phosphogluconate dehydrogenase (PGD), mRNA. // chr1 // 100 // 100 // 21 // 21 // 0 /// ENST00000270776 // ENSEMBL // ensembl_havana_transcript:known chromosome:GRCh38:1:10399080:10420144:1 gene:ENSG00000142657 gene_biotype:protein_coding transcript_biotype:protein_coding // chr1 // 100 // 100 // 21 // 21 // 0 /// ENST00000460189 // ENSEMBL // havana:novel chromosome:GRCh38:1:10399632:10413251:1 gene:ENSG00000142657 gene_biotype:protein_coding transcript_biotype:protein_coding // chr1 // 100 // 48 // 10 // 10 // 0 /// ENST00000465632 // ENSEMBL // havana:putative chromosome:GRCh38:1:10399498:10408140:1 gene:ENSG00000142657 gene_biotype:protein_coding transcript_biotype:protein_coding // chr1 // 100 // 38 // 8 // 8 // 0 /// ENST00000491493 // ENSEMBL // havana:putative chromosome:GRCh38:1:10398592:10411552:1 gene:ENSG00000142657 gene_biotype:protein_coding transcript_biotype:protein_coding // chr1 // 100 // 48 // 10 // 10 // 0 /// AK290404 // GenBank // Homo sapiens cDNA FLJ75631 complete cds, highly similar to Homo sapiens phosphogluconate dehydrogenase (PGD), mRNA. // chr1 // 90 // 100 // 19 // 21 // 0 /// AK296889 // GenBank // Homo sapiens cDNA FLJ52439 complete cds, highly similar to 6-phosphogluconate dehydrogenase, decarboxylating (EC 1.1.1.44). // chr1 // 100 // 100 // 21 // 21 // 0 /// AK298830 // GenBank // Homo sapiens cDNA FLJ52518 complete cds, highly similar to 6-phosphogluconate dehydrogenase, decarboxylating (EC 1.1.1.44). // chr1 // 95 // 95 // 19 // 20 // 0 /// AK300952 // GenBank // Homo sapiens cDNA FLJ52522 complete cds, highly similar to 6-phosphogluconate dehydrogenase, decarboxylating (EC 1.1.1.44). // chr1 // 88 // 76 // 14 // 16 // 0 /// AK304423 // GenBank // Homo sapiens cDNA FLJ53132 complete cds, highly similar to 6-phosphogluconate dehydrogenase,decarboxylating (EC 1.1.1.44). // chr1 // 94 // 81 // 16 // 17 // 0 /// BC000368 // GenBank // Homo sapiens phosphogluconate dehydrogenase, mRNA (cDNA clone MGC:8331 IMAGE:2819330), complete cds. // chr1 // 100 // 100 // 21 // 21 // 0 /// U30255 // GenBank // Homo sapiens phosphogluconate dehydrogenase (PGDH) mRNA, complete cds. // chr1 // 85 // 95 // 17 // 20 // 0 /// AK303898 // GenBank // Homo sapiens cDNA FLJ51182 complete cds, highly similar to 6-phosphogluconate dehydrogenase, decarboxylating (EC 1.1.1.44). // chr1 // 71 // 71 // 15 // 21 // 1 /// ENST00000483936 // ENSEMBL // havana:novel chromosome:GRCh38:1:10399112:10417509:1 gene:ENSG00000142657 gene_biotype:protein_coding transcript_biotype:protein_coding // chr1 // 43 // 43 // 9 // 21 // 1 /// GENSCAN00000002775 // ENSEMBL // cdna:genscan chromosome:GRCh38:1:10398974:10419749:1 transcript_biotype:protein_coding // chr1 // 100 // 90 // 19 // 19 // 0	main
7897632	NM_001270517,NM_001302,NM_198544,NM_199006,NR_036462,AB000263,AF013252,AF086433,BC040034,BC119724,BC119725,NM_001243768,NM_199294,NR_037187,BC029430	chr1:10490159-10512210	chr1	NC_000001.10	+	10490159	10512210	47	NM_001270517 // APITD1-CORT // APITD1-CORT readthrough // 1p // 100526739 /// NM_001302 // CORT // cortistatin // 1p36.22 // 1325 /// NM_198544 // APITD1-CORT // APITD1-CORT readthrough // 1p // 100526739 /// NM_199006 // APITD1-CORT // APITD1-CORT readthrough // 1p // 100526739 /// NR_036462 // APITD1 // apoptosis-inducing, TAF9-like domain 1 // 1p36.22 // 378708 /// ENST00000377049 // CORT // cortistatin // 1p36.22 // 1325 /// ENST00000400900 // APITD1-CORT // APITD1-CORT readthrough // 1p // 100526739 /// ENST00000462462 // APITD1 // apoptosis-inducing, TAF9-like domain 1 // 1p36.22 // 378708 /// ENST00000462462 // APITD1-CORT // APITD1-CORT readthrough // 1p // 100526739 /// ENST00000470413 // APITD1-CORT // APITD1-CORT readthrough // 1p // 100526739 /// ENST00000477755 // APITD1 // apoptosis-inducing, TAF9-like domain 1 // 1p36.22 // 378708 /// ENST00000477755 // APITD1-CORT // APITD1-CORT readthrough // 1p // 100526739 /// ENST00000602787 // APITD1 // apoptosis-inducing, TAF9-like domain 1 // 1p36.22 // 378708 /// ENST00000602787 // APITD1-CORT // APITD1-CORT readthrough // 1p // 100526739 /// AB000263 // CORT // cortistatin // 1p36.22 // 1325 /// AF013252 // CORT // cortistatin // 1p36.22 // 1325 /// AF086433 // CORT // cortistatin // 1p36.22 // 1325 /// BC040034 // CORT // cortistatin // 1p36.22 // 1325 /// BC119724 // CORT // cortistatin // 1p36.22 // 1325 /// BC119725 // CORT // cortistatin // 1p36.22 // 1325 /// NM_001243768 // APITD1-CORT // APITD1-CORT readthrough // 1p // 100526739 /// NM_199294 // APITD1 // apoptosis-inducing, TAF9-like domain 1 // 1p36.22 // 378708 /// NR_037187 // APITD1-CORT // APITD1-CORT readthrough // 1p // 100526739 /// ENST00000309048 // APITD1 // apoptosis-inducing, TAF9-like domain 1 // 1p36.22 // 378708 /// ENST00000309048 // APITD1-CORT // APITD1-CORT readthrough // 1p // 100526739 /// ENST00000602296 // APITD1 // apoptosis-inducing, TAF9-like domain 1 // 1p36.22 // 378708 /// ENST00000602296 // APITD1-CORT // APITD1-CORT readthrough // 1p // 100526739 /// ENST00000602446 // APITD1-CORT // APITD1-CORT readthrough // 1p // 100526739 /// BC029430 // APITD1 // apoptosis-inducing, TAF9-like domain 1 // 1p36.22 // 378708 /// ENST00000464507 // APITD1 // apoptosis-inducing, TAF9-like domain 1 // 1p36.22 // 378708 /// ENST00000464507 // APITD1-CORT // APITD1-CORT readthrough // 1p // 100526739 /// ENST00000465026 // APITD1-CORT // APITD1-CORT readthrough // 1p // 100526739	NM_001270517 // RefSeq // Homo sapiens APITD1-CORT readthrough (APITD1-CORT), transcript variant 5, mRNA. // chr1 // 100 // 57 // 27 // 27 // 0 /// NM_001302 // RefSeq // Homo sapiens cortistatin (CORT), mRNA. // chr1 // 100 // 40 // 19 // 19 // 0 /// NM_198544 // RefSeq // Homo sapiens APITD1-CORT readthrough (APITD1-CORT), transcript variant 1, mRNA. // chr1 // 100 // 49 // 23 // 23 // 0 /// NM_199006 // RefSeq // Homo sapiens APITD1-CORT readthrough (APITD1-CORT), transcript variant 2, mRNA. // chr1 // 100 // 45 // 21 // 21 // 0 /// NR_036462 // RefSeq // Homo sapiens apoptosis-inducing, TAF9-like domain 1 (APITD1), transcript variant B, non-coding RNA. // chr1 // 100 // 47 // 22 // 22 // 0 /// ENST00000377049 // ENSEMBL // ensembl_havana_transcript:known chromosome:GRCh38:1:10449719:10451902:1 gene:ENSG00000241563 gene_biotype:protein_coding transcript_biotype:protein_coding // chr1 // 100 // 38 // 18 // 18 // 0 /// ENST00000400900 // ENSEMBL // havana:known chromosome:GRCh38:1:10430102:10452153:1 gene:ENSG00000251503 gene_biotype:protein_coding transcript_biotype:protein_coding // chr1 // 100 // 53 // 25 // 25 // 0 /// ENST00000462462 // ENSEMBL // havana:known chromosome:GRCh38:1:10431123:10442502:1 gene:ENSG00000175279 gene_biotype:protein_coding transcript_biotype:processed_transcript // chr1 // 91 // 23 // 10 // 11 // 0 /// ENST00000470413 // ENSEMBL // ensembl_havana_transcript:known chromosome:GRCh38:1:10430384:10451659:1 gene:ENSG00000251503 gene_biotype:protein_coding transcript_biotype:protein_coding // chr1 // 100 // 34 // 16 // 16 // 0 /// ENST00000477755 // ENSEMBL // havana:putative chromosome:GRCh38:1:10430783:10442334:1 gene:ENSG00000175279 gene_biotype:protein_coding transcript_biotype:protein_coding // chr1 // 100 // 30 // 14 // 14 // 0 /// ENST00000602787 // ENSEMBL // ensembl:known chromosome:GRCh38:1:10430102:10452003:1 gene:ENSG00000251503 gene_biotype:protein_coding transcript_biotype:protein_coding gene:ENSG00000175279 // chr1 // 100 // 57 // 27 // 27 // 0 /// AB000263 // GenBank // Homo sapiens mRNA for prepro cortistatin like peptide, complete cds. // chr1 // 80 // 21 // 8 // 10 // 0 /// AF013252 // GenBank // Homo sapiens preprocortistatin (Cort) mRNA, complete cds. // chr1 // 100 // 30 // 14 // 14 // 0 /// AF086433 // GenBank // Homo sapiens full length insert cDNA clone ZD80A01. // chr1 // 100 // 30 // 14 // 14 // 0 /// BC040034 // GenBank // Homo sapiens cortistatin, mRNA (cDNA clone IMAGE:5194613), partial cds. // chr1 // 100 // 30 // 14 // 14 // 0 /// BC119724 // GenBank // Homo sapiens cortistatin, mRNA (cDNA clone MGC:149756 IMAGE:40118115), complete cds. // chr1 // 86 // 30 // 12 // 14 // 0 /// BC119725 // GenBank // Homo sapiens cortistatin, mRNA (cDNA clone MGC:149757 IMAGE:40118117), complete cds. // chr1 // 86 // 30 // 12 // 14 // 0 /// NM_001243768 // RefSeq // Homo sapiens APITD1-CORT readthrough (APITD1-CORT), transcript variant 3, mRNA. // chr1 // 40 // 40 // 19 // 47 // 1 /// NM_199294 // RefSeq // Homo sapiens apoptosis-inducing, TAF9-like domain 1 (APITD1), transcript variant A, mRNA. // chr1 // 47 // 47 // 22 // 47 // 1 /// NR_037187 // RefSeq // Homo sapiens APITD1-CORT readthrough (APITD1-CORT), transcript variant 4, non-coding RNA. // chr1 // 36 // 36 // 17 // 47 // 1 /// ENST00000309048 // ENSEMBL // havana:known chromosome:GRCh38:1:10430443:10442809:1 gene:ENSG00000175279 gene_biotype:protein_coding transcript_biotype:protein_coding // chr1 // 43 // 43 // 20 // 47 // 1 /// ENST00000602296 // ENSEMBL // ensembl:known chromosome:GRCh38:1:10430747:10452003:1 gene:ENSG00000251503 gene_biotype:protein_coding transcript_biotype:protein_coding gene:ENSG00000175279 // chr1 // 40 // 40 // 19 // 47 // 1 /// ENST00000602446 // ENSEMBL // havana:known chromosome:GRCh38:1:10434667:10451957:1 gene:ENSG00000251503 gene_biotype:protein_coding transcript_biotype:protein_coding // chr1 // 36 // 36 // 17 // 47 // 1 /// BC029430 // GenBank // Homo sapiens apoptosis-inducing, TAF9-like domain 1, mRNA (cDNA clone MGC:32686 IMAGE:4051739), complete cds. // chr1 // 38 // 38 // 18 // 47 // 1 /// ENST00000464507 // ENSEMBL // havana:known chromosome:GRCh38:1:10440123:10442657:1 gene:ENSG00000175279 gene_biotype:protein_coding transcript_biotype:retained_intron // chr1 // 21 // 21 // 10 // 47 // 1 /// ENST00000465026 // ENSEMBL // havana:known chromosome:GRCh38:1:10431258:10451659:1 gene:ENSG00000251503 gene_biotype:protein_coding transcript_biotype:processed_transcript // chr1 // 21 // 21 // 10 // 47 // 1 /// GENSCAN00000002783 // ENSEMBL // cdna:genscan chromosome:GRCh38:1:10430518:10454017:1 transcript_biotype:protein_coding // chr1 // 100 // 34 // 16 // 16 // 0 /// NONHSAT000855 // NONCODE // Non-coding transcript identified by NONCODE: Exonic // chr1 // 91 // 23 // 10 // 11 // 0 /// NONHSAT000856 // NONCODE // Non-coding transcript identified by NONCODE: Exonic // chr1 // 21 // 21 // 10 // 47 // 1	main
7897648	NM_004565,XM_005263470,AB017546,AF045186,AK002194,AK293684,AK298136,AK307462,BC006327,CR450321,CR542083,AK310726	chr1:10534944-10690815	chr1	NC_000001.10	+	10534944	10690815	26	NM_004565 // PEX14 // peroxisomal biogenesis factor 14 // 1p36.22 // 5195 /// XM_005263470 // PEX14 // peroxisomal biogenesis factor 14 // 1p36.22 // 5195 /// ENST00000356607 // PEX14 // peroxisomal biogenesis factor 14 // 1p36.22 // 5195 /// ENST00000491661 // PEX14 // peroxisomal biogenesis factor 14 // 1p36.22 // 5195 /// AB017546 // PEX14 // peroxisomal biogenesis factor 14 // 1p36.22 // 5195 /// AF045186 // PEX14 // peroxisomal biogenesis factor 14 // 1p36.22 // 5195 /// AK002194 // PEX14 // peroxisomal biogenesis factor 14 // 1p36.22 // 5195 /// AK293684 // PEX14 // peroxisomal biogenesis factor 14 // 1p36.22 // 5195 /// AK298136 // PEX14 // peroxisomal biogenesis factor 14 // 1p36.22 // 5195 /// AK307462 // PEX14 // peroxisomal biogenesis factor 14 // 1p36.22 // 5195 /// BC006327 // PEX14 // peroxisomal biogenesis factor 14 // 1p36.22 // 5195 /// CR450321 // PEX14 // peroxisomal biogenesis factor 14 // 1p36.22 // 5195 /// CR542083 // PEX14 // peroxisomal biogenesis factor 14 // 1p36.22 // 5195 /// AK310726 // PEX14 // peroxisomal biogenesis factor 14 // 1p36.22 // 5195	NM_004565 // RefSeq // Homo sapiens peroxisomal biogenesis factor 14 (PEX14), mRNA. // chr1 // 100 // 92 // 24 // 24 // 0 /// XM_005263470 // RefSeq // PREDICTED: Homo sapiens peroxisomal biogenesis factor 14 (PEX14), transcript variant X3, mRNA. // chr1 // 100 // 77 // 20 // 20 // 0 /// ENST00000356607 // ENSEMBL // ensembl_havana_transcript:known chromosome:GRCh38:1:10474887:10630758:1 gene:ENSG00000142655 gene_biotype:protein_coding transcript_biotype:protein_coding // chr1 // 100 // 100 // 26 // 26 // 0 /// ENST00000491661 // ENSEMBL // havana:putative chromosome:GRCh38:1:10474982:10623286:1 gene:ENSG00000142655 gene_biotype:protein_coding transcript_biotype:protein_coding // chr1 // 100 // 38 // 10 // 10 // 0 /// AB017546 // GenBank // Homo sapiens Pex14 mRNA for peroxisomal membrane anchor protein, complete cds. // chr1 // 100 // 92 // 24 // 24 // 0 /// AF045186 // GenBank // Homo sapiens peroxisomal membrane anchor protein HsPex14p (PEX14) mRNA, complete cds. // chr1 // 100 // 85 // 22 // 22 // 0 /// AK002194 // GenBank // Homo sapiens cDNA FLJ11332 fis, clone PLACE1010599, highly similar to Peroxisomal membrane protein PEX14. // chr1 // 96 // 92 // 23 // 24 // 0 /// AK293684 // GenBank // Homo sapiens cDNA FLJ50455 complete cds, highly similar to Peroxisomal membrane protein PEX14. // chr1 // 95 // 81 // 20 // 21 // 0 /// AK298136 // GenBank // Homo sapiens cDNA FLJ51918 complete cds, highly similar to Peroxisomal membrane protein PEX14. // chr1 // 90 // 77 // 18 // 20 // 0 /// AK307462 // GenBank HTC // Homo sapiens cDNA, FLJ97410. // chr1 // 100 // 54 // 14 // 14 // 0 /// BC006327 // GenBank // Homo sapiens peroxisomal biogenesis factor 14, mRNA (cDNA clone MGC:12767 IMAGE:4138822), complete cds. // chr1 // 100 // 92 // 24 // 24 // 0 /// CR450321 // GenBank // Homo sapiens full open reading frame cDNA clone RZPDo834G031D for gene PEX14, peroxisomal biogenesis factor 14; complete cds; without stopcodon. // chr1 // 86 // 85 // 19 // 22 // 0 /// CR542083 // GenBank // Homo sapiens full open reading frame cDNA clone RZPDo834B0137D for gene PEX14, peroxisomal biogenesis factor 14; complete cds, incl. stopcodon. // chr1 // 100 // 85 // 22 // 22 // 0 /// AK310726 // GenBank HTC // Homo sapiens cDNA, FLJ17768. // chr1 // 38 // 38 // 10 // 26 // 1 /// GENSCAN00000002776 // ENSEMBL // cdna:genscan chromosome:GRCh38:1:10596017:10629987:1 transcript_biotype:protein_coding // chr1 // 100 // 62 // 16 // 16 // 0	main
7897661		chr1:10676893-10677172	chr1	NC_000001.10	+	10676893	10677172	25	ENST00000461850 // RN7SL614P // RNA, 7SL, cytoplasmic 614, pseudogene // --- // ---	ENST00000461850 // ENSEMBL // ncrna:known chromosome:GRCh38:1:10616836:10617115:1 gene:ENSG00000243267 gene_biotype:misc_RNA transcript_biotype:misc_RNA // chr1 // 100 // 100 // 25 // 25 // 0 /// NONHSAT000865 // NONCODE // Non-coding transcript identified by NONCODE: Sense No Exonic // chr1 // 100 // 100 // 25 // 25 // 0	main
7897663	NM_007375,AK295920,AK299454,BC071657,BC095435,CR533534,EF434181,EF434182,U23731	chr1:11072679-11085549	chr1	NC_000001.10	+	11072679	11085549	21	NM_007375 // TARDBP // TAR DNA binding protein // 1p36.22 // 23435 /// ENST00000240185 // TARDBP // TAR DNA binding protein // 1p36.22 // 23435 /// ENST00000439080 // TARDBP // TAR DNA binding protein // 1p36.22 // 23435 /// ENST00000472476 // TARDBP // TAR DNA binding protein // 1p36.22 // 23435 /// ENST00000473869 // TARDBP // TAR DNA binding protein // 1p36.22 // 23435 /// ENST00000476201 // TARDBP // TAR DNA binding protein // 1p36.22 // 23435 /// AK295920 // TARDBP // TAR DNA binding protein // 1p36.22 // 23435 /// AK299454 // TARDBP // TAR DNA binding protein // 1p36.22 // 23435 /// BC071657 // TARDBP // TAR DNA binding protein // 1p36.22 // 23435 /// BC095435 // TARDBP // TAR DNA binding protein // 1p36.22 // 23435 /// CR533534 // TARDBP // TAR DNA binding protein // 1p36.22 // 23435 /// EF434181 // TARDBP // TAR DNA binding protein // 1p36.22 // 23435 /// EF434182 // TARDBP // TAR DNA binding protein // 1p36.22 // 23435 /// U23731 // TARDBP // TAR DNA binding protein // 1p36.22 // 23435 /// ENST00000315091 // TARDBP // TAR DNA binding protein // 1p36.22 // 23435	NM_007375 // RefSeq // Homo sapiens TAR DNA binding protein (TARDBP), mRNA. // chr1 // 100 // 100 // 21 // 21 // 0 /// ENST00000240185 // ENSEMBL // ensembl_havana_transcript:known chromosome:GRCh38:1:11012400:11026420:1 gene:ENSG00000120948 gene_biotype:protein_coding transcript_biotype:protein_coding // chr1 // 100 // 100 // 21 // 21 // 0 /// ENST00000439080 // ENSEMBL // havana:known chromosome:GRCh38:1:11012653:11022858:1 gene:ENSG00000120948 gene_biotype:protein_coding transcript_biotype:nonsense_mediated_decay // chr1 // 100 // 52 // 11 // 11 // 0 /// ENST00000472476 // ENSEMBL // havana:known chromosome:GRCh38:1:11012654:11022176:1 gene:ENSG00000120948 gene_biotype:protein_coding transcript_biotype:nonsense_mediated_decay // chr1 // 100 // 52 // 11 // 11 // 0 /// ENST00000473869 // ENSEMBL // havana:known chromosome:GRCh38:1:11013716:11025019:1 gene:ENSG00000120948 gene_biotype:protein_coding transcript_biotype:nonsense_mediated_decay // chr1 // 100 // 48 // 10 // 10 // 0 /// ENST00000476201 // ENSEMBL // havana:novel chromosome:GRCh38:1:11012654:11020589:1 gene:ENSG00000120948 gene_biotype:protein_coding transcript_biotype:protein_coding // chr1 // 100 // 52 // 11 // 11 // 0 /// AK295920 // GenBank // Homo sapiens cDNA FLJ58188 complete cds, highly similar to TAR DNA-binding protein 43. // chr1 // 100 // 48 // 10 // 10 // 0 /// AK299454 // GenBank // Homo sapiens cDNA FLJ57180 complete cds, highly similar to TAR DNA-binding protein 43. // chr1 // 91 // 52 // 10 // 11 // 0 /// BC071657 // GenBank // Homo sapiens TAR DNA binding protein, mRNA (cDNA clone MGC:87845 IMAGE:5498250), complete cds. // chr1 // 100 // 71 // 15 // 15 // 0 /// BC095435 // GenBank // Homo sapiens TAR DNA binding protein, mRNA (cDNA clone MGC:111119 IMAGE:30389805), complete cds. // chr1 // 100 // 71 // 15 // 15 // 0 /// CR533534 // GenBank // Homo sapiens full open reading frame cDNA clone RZPDo834F0419D for gene TARDBP, TAR DNA binding protein; complete cds, incl. stopcodon. // chr1 // 100 // 48 // 10 // 10 // 0 /// EF434181 // GenBank // Homo sapiens TDP43 mRNA, complete cds, alternatively spliced. // chr1 // 100 // 48 // 10 // 10 // 0 /// EF434182 // GenBank // Homo sapiens TDP43 splice variant 1 mRNA, complete cds, alternatively spliced. // chr1 // 100 // 48 // 10 // 10 // 0 /// U23731 // GenBank // Human TAR DNA-binding protein-43 mRNA, complete cds. // chr1 // 100 // 48 // 10 // 10 // 0 /// ENST00000315091 // ENSEMBL // havana:novel chromosome:GRCh38:1:11013716:11024183:1 gene:ENSG00000120948 gene_biotype:protein_coding transcript_biotype:protein_coding // chr1 // 52 // 52 // 11 // 21 // 1 /// ENST00000614757 // ENSEMBL // havana:known chromosome:GRCh38:1:11012662:11030528:1 gene:ENSG00000277726 gene_biotype:protein_coding transcript_biotype:nonsense_mediated_decay // chr1 // 100 // 57 // 12 // 12 // 0 /// ENST00000616545 // ENSEMBL // havana:novel chromosome:GRCh38:1:11013728:11023341:1 gene:ENSG00000120948 gene_biotype:protein_coding transcript_biotype:protein_coding // chr1 // 100 // 38 // 8 // 8 // 0 /// ENST00000621715 // ENSEMBL // havana:novel chromosome:GRCh38:1:11012670:11022310:1 gene:ENSG00000120948 gene_biotype:protein_coding transcript_biotype:protein_coding // chr1 // 100 // 43 // 9 // 9 // 0 /// ENST00000621790 // ENSEMBL // havana:novel chromosome:GRCh38:1:11013728:11023341:1 gene:ENSG00000120948 gene_biotype:protein_coding transcript_biotype:protein_coding // chr1 // 100 // 38 // 8 // 8 // 0 /// GENSCAN00000014842 // ENSEMBL // cdna:genscan chromosome:GRCh38:1:11013728:11022654:1 transcript_biotype:protein_coding // chr1 // 100 // 48 // 10 // 10 // 0 /// ENST00000617172 // ENSEMBL // havana:novel chromosome:GRCh38:1:11016865:11023590:1 gene:ENSG00000120948 gene_biotype:protein_coding transcript_biotype:protein_coding // chr1 // 38 // 38 // 8 // 21 // 1	main
7897675	NM_021146,AB593026,AB593027,AY358301,BC001881,BT009802	chr1:11249398-11256038	chr1	NC_000001.10	+	11249398	11256038	27	NM_021146 // ANGPTL7 // angiopoietin-like 7 // 1p36 // 10218 /// ENST00000376819 // ANGPTL7 // angiopoietin-like 7 // 1p36 // 10218 /// ENST00000476934 // ANGPTL7 // angiopoietin-like 7 // 1p36 // 10218 /// AB593026 // ANGPTL7 // angiopoietin-like 7 // 1p36 // 10218 /// AB593027 // ANGPTL7 // angiopoietin-like 7 // 1p36 // 10218 /// AY358301 // ANGPTL7 // angiopoietin-like 7 // 1p36 // 10218 /// BC001881 // ANGPTL7 // angiopoietin-like 7 // 1p36 // 10218 /// BT009802 // ANGPTL7 // angiopoietin-like 7 // 1p36 // 10218	NM_021146 // RefSeq // Homo sapiens angiopoietin-like 7 (ANGPTL7), mRNA. // chr1 // 100 // 100 // 27 // 27 // 0 /// ENST00000376819 // ENSEMBL // ensembl_havana_transcript:known chromosome:GRCh38:1:11189341:11195981:1 gene:ENSG00000171819 gene_biotype:protein_coding transcript_biotype:protein_coding // chr1 // 100 // 100 // 27 // 27 // 0 /// ENST00000476934 // ENSEMBL // havana:known chromosome:GRCh38:1:11193627:11195178:1 gene:ENSG00000171819 gene_biotype:protein_coding transcript_biotype:processed_transcript // chr1 // 100 // 33 // 9 // 9 // 0 /// AB593026 // GenBank // Homo sapiens ANGPTL7 mRNA for angiopoietin-related protein 7, complete cds, clone: HP04607-ARi15F09. // chr1 // 96 // 100 // 26 // 27 // 0 /// AB593027 // GenBank // Homo sapiens ANGPTL7 mRNA for angiopoietin-related protein 7, complete cds, clone: HP04607-ARiS049I20. // chr1 // 100 // 89 // 24 // 24 // 0 /// AY358301 // GenBank // Homo sapiens clone DNA47470 NL4 (UNQ313) mRNA, complete cds. // chr1 // 96 // 96 // 25 // 26 // 0 /// BC001881 // GenBank // Homo sapiens angiopoietin-like 7, mRNA (cDNA clone MGC:1422 IMAGE:3544149), complete cds. // chr1 // 100 // 100 // 27 // 27 // 0 /// BT009802 // GenBank // Homo sapiens angiopoietin-like factor mRNA, complete cds. // chr1 // 100 // 67 // 18 // 18 // 0 /// GENSCAN00000014867 // ENSEMBL // cdna:genscan chromosome:GRCh38:1:11189580:11195023:1 transcript_biotype:protein_coding // chr1 // 100 // 67 // 18 // 18 // 0	main
7897683		chr1:11286311-11286417	chr1	NC_000001.10	+	11286311	11286417	25	ENST00000384720 // RNU6-291P // RNA, U6 small nuclear 291, pseudogene // --- // ---	ENST00000384720 // ENSEMBL // ncrna:known chromosome:GRCh38:1:11226254:11226360:1 gene:ENSG00000207451 gene_biotype:snRNA transcript_biotype:snRNA // chr1 // 100 // 100 // 25 // 25 // 0 /// NONHSAT000888 // NONCODE // Non-coding transcript identified by NONCODE // chr1 // 100 // 100 // 25 // 25 // 0	main
7897685	NM_013319,AF117064,BC004468,BT006832,XM_006710590	chr1:11333263-11355112	chr1	NC_000001.10	+	11333263	11355112	24	NM_013319 // UBIAD1 // UbiA prenyltransferase domain containing 1 // 1p36.22 // 29914 /// ENST00000376810 // UBIAD1 // UbiA prenyltransferase domain containing 1 // 1p36.22 // 29914 /// AF117064 // UBIAD1 // UbiA prenyltransferase domain containing 1 // 1p36.22 // 29914 /// BC004468 // UBIAD1 // UbiA prenyltransferase domain containing 1 // 1p36.22 // 29914 /// BT006832 // UBIAD1 // UbiA prenyltransferase domain containing 1 // 1p36.22 // 29914 /// XM_006710590 // UBIAD1 // UbiA prenyltransferase domain containing 1 // 1p36.22 // 29914 /// ENST00000486588 // UBIAD1 // UbiA prenyltransferase domain containing 1 // 1p36.22 // 29914	NM_013319 // RefSeq // Homo sapiens UbiA prenyltransferase domain containing 1 (UBIAD1), mRNA. // chr1 // 100 // 100 // 24 // 24 // 0 /// ENST00000376810 // ENSEMBL // ensembl_havana_transcript:known chromosome:GRCh38:1:11273206:11288434:1 gene:ENSG00000120942 gene_biotype:protein_coding transcript_biotype:protein_coding // chr1 // 100 // 100 // 24 // 24 // 0 /// AF117064 // GenBank // Homo sapiens transitional epithelia response protein (TERE1) mRNA, complete cds. // chr1 // 100 // 83 // 20 // 20 // 0 /// BC004468 // GenBank // Homo sapiens UbiA prenyltransferase domain containing 1, mRNA (cDNA clone MGC:10310 IMAGE:3936638), complete cds. // chr1 // 100 // 50 // 12 // 12 // 0 /// BT006832 // GenBank // Homo sapiens transitional epithelia response protein mRNA, complete cds. // chr1 // 100 // 50 // 12 // 12 // 0 /// XM_006710590 // RefSeq // PREDICTED: Homo sapiens UbiA prenyltransferase domain containing 1 (UBIAD1), transcript variant X1, mRNA. // chr1 // 67 // 67 // 16 // 24 // 1 /// ENST00000486588 // ENSEMBL // havana:known chromosome:GRCh38:1:11273889:11295183:1 gene:ENSG00000120942 gene_biotype:protein_coding transcript_biotype:nonsense_mediated_decay // chr1 // 33 // 33 // 8 // 24 // 1 /// GENSCAN00000014838 // ENSEMBL // cdna:genscan chromosome:GRCh38:1:11272773:11286131:1 transcript_biotype:protein_coding // chr1 // 100 // 67 // 16 // 16 // 0	main
7897691	NM_020780,AB593117,AL117235	chr1:11561323-11597282	chr1	NC_000001.10	+	11561323	11597282	25	NM_020780 // PTCHD2 // patched domain containing 2 // 1p36.22 // 57540 /// ENST00000294484 // PTCHD2 // patched domain containing 2 // 1p36.22 // 57540 /// ENST00000304391 // PTCHD2 // patched domain containing 2 // 1p36.22 // 57540 /// AB593117 // PTCHD2 // patched domain containing 2 // 1p36.22 // 57540 /// AL117235 // PTCHD2 // patched domain containing 2 // 1p36.22 // 57540	NM_020780 // RefSeq // Homo sapiens patched domain containing 2 (PTCHD2), mRNA. // chr1 // 100 // 96 // 24 // 24 // 0 /// ENST00000294484 // ENSEMBL // ensembl_havana_transcript:known chromosome:GRCh38:1:11479238:11537584:1 gene:ENSG00000204624 gene_biotype:protein_coding transcript_biotype:protein_coding // chr1 // 100 // 96 // 24 // 24 // 0 /// ENST00000304391 // ENSEMBL // ensembl_havana_transcript:putative chromosome:GRCh38:1:11533676:11537225:1 gene:ENSG00000204624 gene_biotype:protein_coding transcript_biotype:protein_coding // chr1 // 100 // 32 // 8 // 8 // 0 /// AB593117 // GenBank // Homo sapiens PTCHD2 mRNA for patched domain-containing protein 2, complete cds, clone: HP07344-RBd24E07. // chr1 // 100 // 96 // 24 // 24 // 0 /// AL117235 // GenBank // Novel human gene mapping to chomosome 1. // chr1 // 100 // 32 // 8 // 8 // 0 /// GENSCAN00000014849 // ENSEMBL // cdna:genscan chromosome:GRCh38:1:11487336:11601114:1 transcript_biotype:protein_coding // chr1 // 100 // 88 // 22 // 22 // 0	main
7897714	NM_001014765,NM_183412,NM_183413,AK293721,AK294053,AK296025,AK316284,AY007380,AY040878,BC007832,NM_033182,XM_005263538,AK301418,AK316347	chr1:11714432-11723384	chr1	NC_000001.10	+	11714432	11723384	37	NM_001014765 // FBXO44 // F-box protein 44 // 1p36.22 // 93611 /// NM_183412 // FBXO44 // F-box protein 44 // 1p36.22 // 93611 /// NM_183413 // FBXO44 // F-box protein 44 // 1p36.22 // 93611 /// ENST00000251546 // FBXO44 // F-box protein 44 // 1p36.22 // 93611 /// ENST00000376760 // FBXO44 // F-box protein 44 // 1p36.22 // 93611 /// ENST00000376762 // FBXO44 // F-box protein 44 // 1p36.22 // 93611 /// ENST00000376768 // FBXO44 // F-box protein 44 // 1p36.22 // 93611 /// ENST00000376770 // FBXO44 // F-box protein 44 // 1p36.22 // 93611 /// ENST00000425796 // FBXO44 // F-box protein 44 // 1p36.22 // 93611 /// ENST00000471895 // FBXO44 // F-box protein 44 // 1p36.22 // 93611 /// AK293721 // FBXO44 // F-box protein 44 // 1p36.22 // 93611 /// AK294053 // FBXO44 // F-box protein 44 // 1p36.22 // 93611 /// AK296025 // FBXO44 // F-box protein 44 // 1p36.22 // 93611 /// AK316284 // FBXO44 // F-box protein 44 // 1p36.22 // 93611 /// AY007380 // FBXO44 // F-box protein 44 // 1p36.22 // 93611 /// AY040878 // FBXO44 // F-box protein 44 // 1p36.22 // 93611 /// BC007832 // FBXO44 // F-box protein 44 // 1p36.22 // 93611 /// NM_033182 // FBXO44 // F-box protein 44 // 1p36.22 // 93611 /// ENST00000251547 // FBXO44 // F-box protein 44 // 1p36.22 // 93611 /// XM_005263538 // FBXO44 // F-box protein 44 // 1p36.22 // 93611 /// ENST00000475435 // FBXO44 // F-box protein 44 // 1p36.22 // 93611 /// AK301418 // FBXO44 // F-box protein 44 // 1p36.22 // 93611 /// AK316347 // FBXO44 // F-box protein 44 // 1p36.22 // 93611	NM_001014765 // RefSeq // Homo sapiens F-box protein 44 (FBXO44), transcript variant 4, mRNA. // chr1 // 94 // 92 // 32 // 34 // 0 /// NM_183412 // RefSeq // Homo sapiens F-box protein 44 (FBXO44), transcript variant 2, mRNA. // chr1 // 93 // 78 // 27 // 29 // 0 /// NM_183413 // RefSeq // Homo sapiens F-box protein 44 (FBXO44), transcript variant 3, mRNA. // chr1 // 86 // 78 // 25 // 29 // 0 /// ENST00000251546 // ENSEMBL // ensembl_havana_transcript:novel chromosome:GRCh38:1:11654375:11662289:1 gene:ENSG00000132879 gene_biotype:protein_coding transcript_biotype:protein_coding // chr1 // 90 // 54 // 18 // 20 // 0 /// ENST00000376760 // ENSEMBL // havana:novel chromosome:GRCh38:1:11654910:11661349:1 gene:ENSG00000132879 gene_biotype:protein_coding transcript_biotype:protein_coding // chr1 // 89 // 49 // 16 // 18 // 0 /// ENST00000376762 // ENSEMBL // havana:novel chromosome:GRCh38:1:11654910:11662291:1 gene:ENSG00000132879 gene_biotype:protein_coding transcript_biotype:protein_coding // chr1 // 89 // 51 // 17 // 19 // 0 /// ENST00000376768 // ENSEMBL // havana:novel chromosome:GRCh38:1:11654881:11661391:1 gene:ENSG00000132879 gene_biotype:protein_coding transcript_biotype:protein_coding // chr1 // 100 // 46 // 17 // 17 // 0 /// ENST00000376770 // ENSEMBL // ensembl:known chromosome:GRCh38:1:11654857:11663327:1 gene:ENSG00000132879 gene_biotype:protein_coding transcript_biotype:protein_coding // chr1 // 100 // 92 // 34 // 34 // 0 /// ENST00000425796 // ENSEMBL // havana:novel chromosome:GRCh38:1:11654857:11658868:1 gene:ENSG00000132879 gene_biotype:protein_coding transcript_biotype:protein_coding // chr1 // 87 // 41 // 13 // 15 // 0 /// ENST00000471895 // ENSEMBL // havana:novel chromosome:GRCh38:1:11658542:11663324:1 gene:ENSG00000132879 gene_biotype:protein_coding transcript_biotype:protein_coding // chr1 // 100 // 43 // 16 // 16 // 0 /// AK293721 // GenBank // Homo sapiens cDNA FLJ50458 complete cds, highly similar to Homo sapiens F-box protein 44 (FBXO44), transcript variant 3, mRNA. // chr1 // 94 // 46 // 16 // 17 // 0 /// AK294053 // GenBank // Homo sapiens cDNA FLJ59830 complete cds, highly similar to F-box only protein 44. // chr1 // 100 // 27 // 10 // 10 // 0 /// AK296025 // GenBank // Homo sapiens cDNA FLJ59699 complete cds, highly similar to F-box only protein 44. // chr1 // 79 // 38 // 11 // 14 // 0 /// AK316284 // GenBank // Homo sapiens cDNA, FLJ79183 complete cds, highly similar to F-box only protein 44. // chr1 // 95 // 54 // 19 // 20 // 0 /// AY007380 // GenBank // Homo sapiens F-box protein FBX30 mRNA, complete cds. // chr1 // 88 // 43 // 14 // 16 // 0 /// AY040878 // GenBank // Homo sapiens F-box protein FBG3 (FBG3) mRNA, complete cds. // chr1 // 90 // 81 // 27 // 30 // 0 /// BC007832 // GenBank // Homo sapiens F-box protein 44, mRNA (cDNA clone MGC:14140 IMAGE:4054414), complete cds. // chr1 // 84 // 51 // 16 // 19 // 0 /// NM_033182 // RefSeq // Homo sapiens F-box protein 44 (FBXO44), transcript variant 1, mRNA. // chr1 // 78 // 78 // 29 // 37 // 1 /// ENST00000251547 // ENSEMBL // ensembl_havana_transcript:known chromosome:GRCh38:1:11654901:11663326:1 gene:ENSG00000132879 gene_biotype:protein_coding transcript_biotype:protein_coding // chr1 // 81 // 81 // 30 // 37 // 1 /// XM_005263538 // RefSeq // PREDICTED: Homo sapiens F-box protein 44 (FBXO44), transcript variant X4, mRNA. // chr1 // 59 // 59 // 22 // 37 // 1 /// ENST00000475435 // ENSEMBL // havana:known chromosome:GRCh38:1:11656065:11663117:1 gene:ENSG00000132879 gene_biotype:protein_coding transcript_biotype:protein_coding // chr1 // 41 // 41 // 15 // 37 // 1 /// AK301418 // GenBank // Homo sapiens cDNA FLJ50713 complete cds, highly similar to F-box only protein 44. // chr1 // 49 // 49 // 18 // 37 // 1 /// AK316347 // GenBank // Homo sapiens cDNA, FLJ79246 complete cds, highly similar to F-box only protein 44. // chr1 // 46 // 46 // 17 // 37 // 1 /// GENSCAN00000014845 // ENSEMBL // cdna:genscan chromosome:GRCh38:1:11655836:11673851:1 transcript_biotype:protein_coding // chr1 // 30 // 30 // 11 // 37 // 1	main
7897728	NM_018438,XM_005263448,XM_005263449,XM_005263451,XM_006710571,AF233223,BC020880	chr1:11724181-11734411	chr1	NC_000001.10	+	11724181	11734411	29	NM_018438 // FBXO6 // F-box protein 6 // 1p36.22 // 26270 /// XM_005263448 // FBXO6 // F-box protein 6 // 1p36.22 // 26270 /// XM_005263449 // FBXO6 // F-box protein 6 // 1p36.22 // 26270 /// XM_005263451 // FBXO6 // F-box protein 6 // 1p36.22 // 26270 /// XM_006710571 // FBXO6 // F-box protein 6 // 1p36.22 // 26270 /// ENST00000376753 // FBXO6 // F-box protein 6 // 1p36.22 // 26270 /// ENST00000449067 // FBXO6 // F-box protein 6 // 1p36.22 // 26270 /// AF233223 // FBXO6 // F-box protein 6 // 1p36.22 // 26270 /// BC020880 // FBXO6 // F-box protein 6 // 1p36.22 // 26270 /// ENST00000474239 // FBXO6 // F-box protein 6 // 1p36.22 // 26270	NM_018438 // RefSeq // Homo sapiens F-box protein 6 (FBXO6), mRNA. // chr1 // 100 // 100 // 29 // 29 // 0 /// XM_005263448 // RefSeq // PREDICTED: Homo sapiens F-box protein 6 (FBXO6), transcript variant X1, mRNA. // chr1 // 100 // 79 // 23 // 23 // 0 /// XM_005263449 // RefSeq // PREDICTED: Homo sapiens F-box protein 6 (FBXO6), transcript variant X2, mRNA. // chr1 // 100 // 79 // 23 // 23 // 0 /// XM_005263451 // RefSeq // PREDICTED: Homo sapiens F-box protein 6 (FBXO6), transcript variant X4, mRNA. // chr1 // 100 // 79 // 23 // 23 // 0 /// XM_006710571 // RefSeq // PREDICTED: Homo sapiens F-box protein 6 (FBXO6), transcript variant X5, mRNA. // chr1 // 100 // 79 // 23 // 23 // 0 /// ENST00000376753 // ENSEMBL // ensembl_havana_transcript:known chromosome:GRCh38:1:11664124:11674354:1 gene:ENSG00000116663 gene_biotype:protein_coding transcript_biotype:protein_coding // chr1 // 100 // 100 // 29 // 29 // 0 /// ENST00000449067 // ENSEMBL // havana:known chromosome:GRCh38:1:11668696:11674030:1 gene:ENSG00000116663 gene_biotype:protein_coding transcript_biotype:protein_coding // chr1 // 100 // 62 // 18 // 18 // 0 /// AF233223 // GenBank // Homo sapiens F-box protein FBG2 (FBG2) mRNA, complete cds. // chr1 // 100 // 69 // 20 // 20 // 0 /// BC020880 // GenBank // Homo sapiens F-box protein 6, mRNA (cDNA clone MGC:24107 IMAGE:4614957), complete cds. // chr1 // 100 // 93 // 27 // 27 // 0 /// ENST00000474239 // ENSEMBL // havana:known chromosome:GRCh38:1:11664486:11672064:1 gene:ENSG00000116663 gene_biotype:protein_coding transcript_biotype:retained_intron // chr1 // 38 // 38 // 11 // 29 // 1 /// GENSCAN00000014845 // ENSEMBL // cdna:genscan chromosome:GRCh38:1:11655836:11673851:1 transcript_biotype:protein_coding // chr1 // 69 // 69 // 20 // 29 // 1	main
7897737	NM_198545,AB301919,AY358750,BC111064,AK075558	chr1:11751779-11785914	chr1	NC_000001.10	+	11751779	11785914	21	NM_198545 // DRAXIN // dorsal inhibitory axon guidance protein // 1p36.22 // 374946 /// ENST00000294485 // DRAXIN // dorsal inhibitory axon guidance protein // 1p36.22 // 374946 /// AB301919 // DRAXIN // dorsal inhibitory axon guidance protein // 1p36.22 // 374946 /// AY358750 // DRAXIN // dorsal inhibitory axon guidance protein // 1p36.22 // 374946 /// BC111064 // DRAXIN // dorsal inhibitory axon guidance protein // 1p36.22 // 374946 /// AK075558 // DRAXIN // dorsal inhibitory axon guidance protein // 1p36.22 // 374946	NM_198545 // RefSeq // Homo sapiens dorsal inhibitory axon guidance protein (DRAXIN), mRNA. // chr1 // 100 // 81 // 17 // 17 // 0 /// ENST00000294485 // ENSEMBL // ensembl_havana_transcript:known chromosome:GRCh38:1:11691729:11725857:1 gene:ENSG00000162490 gene_biotype:protein_coding transcript_biotype:protein_coding // chr1 // 100 // 100 // 21 // 21 // 0 /// AB301919 // GenBank // Homo sapiens mRNA for neucrin, complete cds. // chr1 // 86 // 67 // 12 // 14 // 0 /// AY358750 // GenBank // Homo sapiens clone DNA145583 AGPA3119 (UNQ3119) mRNA, complete cds. // chr1 // 100 // 71 // 15 // 15 // 0 /// BC111064 // GenBank // Homo sapiens chromosome 1 open reading frame 187, mRNA (cDNA clone MGC:117222 IMAGE:5769984), complete cds. // chr1 // 100 // 81 // 17 // 17 // 0 /// AK075558 // GenBank // Homo sapiens cDNA PSEC0258 fis, clone NT2RP3003731. // chr1 // 81 // 81 // 17 // 21 // 1 /// GENSCAN00000014866 // ENSEMBL // cdna:genscan chromosome:GRCh38:1:11706289:11719696:1 transcript_biotype:protein_coding // chr1 // 100 // 57 // 12 // 12 // 0	main
7897745	NM_001040194,NM_001040195,NM_001040196,NM_001040197,NM_020350,AF165187,AF312374,AK290042,BC017328,HM053972	chr1:11796141-11810828	chr1	NC_000001.10	+	11796141	11810828	27	NM_001040194 // AGTRAP // angiotensin II receptor-associated protein // 1p36.22 // 57085 /// NM_001040195 // AGTRAP // angiotensin II receptor-associated protein // 1p36.22 // 57085 /// NM_001040196 // AGTRAP // angiotensin II receptor-associated protein // 1p36.22 // 57085 /// NM_001040197 // AGTRAP // angiotensin II receptor-associated protein // 1p36.22 // 57085 /// NM_020350 // AGTRAP // angiotensin II receptor-associated protein // 1p36.22 // 57085 /// ENST00000314340 // AGTRAP // angiotensin II receptor-associated protein // 1p36.22 // 57085 /// ENST00000376627 // AGTRAP // angiotensin II receptor-associated protein // 1p36.22 // 57085 /// ENST00000376629 // AGTRAP // angiotensin II receptor-associated protein // 1p36.22 // 57085 /// ENST00000376637 // AGTRAP // angiotensin II receptor-associated protein // 1p36.22 // 57085 /// ENST00000400895 // AGTRAP // angiotensin II receptor-associated protein // 1p36.22 // 57085 /// ENST00000452018 // AGTRAP // angiotensin II receptor-associated protein // 1p36.22 // 57085 /// ENST00000476309 // AGTRAP // angiotensin II receptor-associated protein // 1p36.22 // 57085 /// ENST00000476512 // AGTRAP // angiotensin II receptor-associated protein // 1p36.22 // 57085 /// ENST00000491346 // AGTRAP // angiotensin II receptor-associated protein // 1p36.22 // 57085 /// ENST00000510878 // AGTRAP // angiotensin II receptor-associated protein // 1p36.22 // 57085 /// ENST00000513739 // AGTRAP // angiotensin II receptor-associated protein // 1p36.22 // 57085 /// ENST00000514733 // AGTRAP // angiotensin II receptor-associated protein // 1p36.22 // 57085 /// AF165187 // AGTRAP // angiotensin II receptor-associated protein // 1p36.22 // 57085 /// AF312374 // AGTRAP // angiotensin II receptor-associated protein // 1p36.22 // 57085 /// AK290042 // AGTRAP // angiotensin II receptor-associated protein // 1p36.22 // 57085 /// BC017328 // AGTRAP // angiotensin II receptor-associated protein // 1p36.22 // 57085 /// HM053972 // BRAF // B-Raf proto-oncogene, serine/threonine kinase // 7q34 // 673 /// ENST00000471765 // AGTRAP // angiotensin II receptor-associated protein // 1p36.22 // 57085 /// ENST00000494437 // AGTRAP // angiotensin II receptor-associated protein // 1p36.22 // 57085	NM_001040194 // RefSeq // Homo sapiens angiotensin II receptor-associated protein (AGTRAP), transcript variant 2, mRNA. // chr1 // 100 // 100 // 27 // 27 // 0 /// NM_001040195 // RefSeq // Homo sapiens angiotensin II receptor-associated protein (AGTRAP), transcript variant 3, mRNA. // chr1 // 100 // 85 // 23 // 23 // 0 /// NM_001040196 // RefSeq // Homo sapiens angiotensin II receptor-associated protein (AGTRAP), transcript variant 4, mRNA. // chr1 // 100 // 100 // 27 // 27 // 0 /// NM_001040197 // RefSeq // Homo sapiens angiotensin II receptor-associated protein (AGTRAP), transcript variant 5, mRNA. // chr1 // 100 // 100 // 27 // 27 // 0 /// NM_020350 // RefSeq // Homo sapiens angiotensin II receptor-associated protein (AGTRAP), transcript variant 1, mRNA. // chr1 // 100 // 100 // 27 // 27 // 0 /// ENST00000314340 // ENSEMBL // ensembl_havana_transcript:known chromosome:GRCh38:1:11736155:11750765:1 gene:ENSG00000177674 gene_biotype:protein_coding transcript_biotype:protein_coding // chr1 // 100 // 100 // 27 // 27 // 0 /// ENST00000376627 // ENSEMBL // havana:novel chromosome:GRCh38:1:11736153:11750578:1 gene:ENSG00000177674 gene_biotype:protein_coding transcript_biotype:protein_coding // chr1 // 100 // 96 // 26 // 26 // 0 /// ENST00000376629 // ENSEMBL // havana:known chromosome:GRCh38:1:11736147:11750771:1 gene:ENSG00000177674 gene_biotype:protein_coding transcript_biotype:protein_coding // chr1 // 100 // 100 // 27 // 27 // 0 /// ENST00000376637 // ENSEMBL // ensembl_havana_transcript:known chromosome:GRCh38:1:11736084:11750710:1 gene:ENSG00000177674 gene_biotype:protein_coding transcript_biotype:protein_coding // chr1 // 100 // 85 // 23 // 23 // 0 /// ENST00000400895 // ENSEMBL // ensembl_havana_transcript:known chromosome:GRCh38:1:11736124:11750316:1 gene:ENSG00000177674 gene_biotype:protein_coding transcript_biotype:protein_coding // chr1 // 100 // 93 // 25 // 25 // 0 /// ENST00000452018 // ENSEMBL // havana:known chromosome:GRCh38:1:11736173:11750409:1 gene:ENSG00000177674 gene_biotype:protein_coding transcript_biotype:protein_coding // chr1 // 100 // 93 // 25 // 25 // 0 /// ENST00000476309 // ENSEMBL // havana:known chromosome:GRCh38:1:11745801:11750409:1 gene:ENSG00000177674 gene_biotype:protein_coding transcript_biotype:processed_transcript // chr1 // 100 // 67 // 18 // 18 // 0 /// ENST00000476512 // ENSEMBL // havana:known chromosome:GRCh38:1:11736117:11750326:1 gene:ENSG00000177674 gene_biotype:protein_coding transcript_biotype:nonsense_mediated_decay // chr1 // 100 // 93 // 25 // 25 // 0 /// ENST00000491346 // ENSEMBL // havana:known chromosome:GRCh38:1:11736142:11750488:1 gene:ENSG00000177674 gene_biotype:protein_coding transcript_biotype:processed_transcript // chr1 // 96 // 96 // 25 // 26 // 0 /// ENST00000510878 // ENSEMBL // havana:putative chromosome:GRCh38:1:11736175:11750633:1 gene:ENSG00000177674 gene_biotype:protein_coding transcript_biotype:protein_coding // chr1 // 100 // 74 // 20 // 20 // 0 /// ENST00000513739 // ENSEMBL // havana:known chromosome:GRCh38:1:11746009:11750125:1 gene:ENSG00000177674 gene_biotype:protein_coding transcript_biotype:retained_intron // chr1 // 90 // 37 // 9 // 10 // 0 /// ENST00000514733 // ENSEMBL // havana:known chromosome:GRCh38:1:11745998:11750488:1 gene:ENSG00000177674 gene_biotype:protein_coding transcript_biotype:retained_intron // chr1 // 93 // 56 // 14 // 15 // 0 /// AF165187 // GenBank // Homo sapiens ATRAP mRNA, complete cds. // chr1 // 95 // 70 // 18 // 19 // 0 /// AF312374 // GenBank // Homo sapiens AGTRAP protein mRNA, complete cds. // chr1 // 96 // 100 // 26 // 27 // 0 /// AK290042 // GenBank // Homo sapiens cDNA FLJ75423 complete cds, highly similar to Homo sapiens angiotensin II receptor-associated protein (AGTRAP), mRNA. // chr1 // 93 // 100 // 25 // 27 // 0 /// BC017328 // GenBank // Homo sapiens angiotensin II receptor-associated protein, mRNA (cDNA clone MGC:29646 IMAGE:4546585), complete cds. // chr1 // 100 // 100 // 27 // 27 // 0 /// HM053972 // GenBank // Homo sapiens AGTRAP-BRAF fusion protein mRNA, complete cds. // chr1 // 81 // 81 // 22 // 27 // 1 /// ENST00000471765 // ENSEMBL // havana:known chromosome:GRCh38:1:11747512:11754802:1 gene:ENSG00000177674 gene_biotype:protein_coding transcript_biotype:processed_transcript // chr1 // 33 // 33 // 9 // 27 // 1 /// ENST00000494437 // ENSEMBL // havana:known chromosome:GRCh38:1:11736130:11746672:1 gene:ENSG00000177674 gene_biotype:protein_coding transcript_biotype:processed_transcript // chr1 // 41 // 41 // 11 // 27 // 1 /// GENSCAN00000014850 // ENSEMBL // cdna:genscan chromosome:GRCh38:1:11745590:11750192:1 transcript_biotype:protein_coding // chr1 // 100 // 59 // 16 // 16 // 0 /// NONHSAT000911 // NONCODE // Non-coding transcript identified by NONCODE: Exonic // chr1 // 41 // 41 // 11 // 27 // 1	main
7897753	NM_001010881,AF398935,AL833920,XM_006710066,AL834308	chr1:11826799-11849641	chr1	NC_000001.10	+	11826799	11849641	44	NM_001010881 // C1orf167 // chromosome 1 open reading frame 167 // 1p36.22 // 284498 /// ENST00000444493 // C1orf167 // chromosome 1 open reading frame 167 // 1p36.22 // 284498 /// ENST00000449278 // C1orf167 // chromosome 1 open reading frame 167 // 1p36.22 // 284498 /// ENST00000482358 // C1orf167 // chromosome 1 open reading frame 167 // 1p36.22 // 284498 /// ENST00000484153 // C1orf167 // chromosome 1 open reading frame 167 // 1p36.22 // 284498 /// AF398935 // C1orf167 // chromosome 1 open reading frame 167 // 1p36.22 // 284498 /// AL833920 // C1orf167 // chromosome 1 open reading frame 167 // 1p36.22 // 284498 /// ENST00000433342 // C1orf167 // chromosome 1 open reading frame 167 // 1p36.22 // 284498 /// XM_006710066 // C1orf167 // chromosome 1 open reading frame 167 // 1p36.22 // 284498 /// ENST00000312793 // C1orf167 // chromosome 1 open reading frame 167 // 1p36.22 // 284498 /// AL834308 // C1orf167 // chromosome 1 open reading frame 167 // 1p36.22 // 284498	NM_001010881 // RefSeq // Homo sapiens chromosome 1 open reading frame 167 (C1orf167), mRNA. // chr1 // 100 // 95 // 42 // 42 // 0 /// ENST00000444493 // ENSEMBL // havana:putative chromosome:GRCh38:1:11778931:11789478:1 gene:ENSG00000215910 gene_biotype:protein_coding transcript_biotype:protein_coding // chr1 // 100 // 50 // 22 // 22 // 0 /// ENST00000449278 // ENSEMBL // havana:putative chromosome:GRCh38:1:11779817:11789478:1 gene:ENSG00000215910 gene_biotype:protein_coding transcript_biotype:protein_coding // chr1 // 94 // 41 // 17 // 18 // 0 /// ENST00000482358 // ENSEMBL // havana:known chromosome:GRCh38:1:11787812:11789585:1 gene:ENSG00000215910 gene_biotype:protein_coding transcript_biotype:processed_transcript // chr1 // 90 // 23 // 9 // 10 // 0 /// ENST00000484153 // ENSEMBL // havana:known chromosome:GRCh38:1:11766742:11778310:1 gene:ENSG00000215910 gene_biotype:protein_coding transcript_biotype:processed_transcript // chr1 // 100 // 41 // 18 // 18 // 0 /// AF398935 // GenBank // Homo sapiens uknown mRNA, complete sequence. // chr1 // 80 // 23 // 8 // 10 // 0 /// AL833920 // GenBank HTC // Homo sapiens mRNA; cDNA DKFZp434E1410 (from clone DKFZp434E1410). // chr1 // 67 // 41 // 12 // 18 // 0 /// ENST00000433342 // ENSEMBL // ensembl:known chromosome:GRCh38:1:11761787:11789584:1 gene:ENSG00000215910 gene_biotype:protein_coding transcript_biotype:protein_coding // chr1 // 89 // 89 // 39 // 44 // 1 /// XM_006710066 // RefSeq // PREDICTED: Homo sapiens chromosome 1 open reading frame 167 (C1orf167), transcript variant X2, mRNA. // chr1 // 70 // 70 // 31 // 44 // 1 /// ENST00000312793 // ENSEMBL // havana:putative chromosome:GRCh38:1:11772122:11789585:1 gene:ENSG00000215910 gene_biotype:protein_coding transcript_biotype:protein_coding // chr1 // 73 // 73 // 32 // 44 // 1 /// AL834308 // GenBank HTC // Homo sapiens mRNA; cDNA DKFZp434F1313 (from clone DKFZp434F1313). // chr1 // 64 // 64 // 28 // 44 // 1 /// NONHSAT000914 // NONCODE // Non-coding transcript identified by NONCODE: Antisense // chr1 // 90 // 23 // 9 // 10 // 0 /// GENSCAN00000014837 // ENSEMBL // cdna:genscan chromosome:GRCh38:1:11761874:11789446:1 transcript_biotype:protein_coding // chr1 // 55 // 55 // 24 // 44 // 1	main
7897774	NM_001256959,NM_001286,NR_046428,AK289999,AK294764,BC050457,BC117420,BC117424	chr1:11866268-11903201	chr1	NC_000001.10	+	11866268	11903201	33	NM_001256959 // CLCN6 // chloride channel, voltage-sensitive 6 // 1p36 // 1185 /// NM_001286 // CLCN6 // chloride channel, voltage-sensitive 6 // 1p36 // 1185 /// NR_046428 // CLCN6 // chloride channel, voltage-sensitive 6 // 1p36 // 1185 /// ENST00000312413 // CLCN6 // chloride channel, voltage-sensitive 6 // 1p36 // 1185 /// ENST00000346436 // CLCN6 // chloride channel, voltage-sensitive 6 // 1p36 // 1185 /// ENST00000376490 // CLCN6 // chloride channel, voltage-sensitive 6 // 1p36 // 1185 /// ENST00000376491 // CLCN6 // chloride channel, voltage-sensitive 6 // 1p36 // 1185 /// ENST00000376492 // CLCN6 // chloride channel, voltage-sensitive 6 // 1p36 // 1185 /// ENST00000376496 // CLCN6 // chloride channel, voltage-sensitive 6 // 1p36 // 1185 /// AK289999 // CLCN6 // chloride channel, voltage-sensitive 6 // 1p36 // 1185 /// AK294764 // CLCN6 // chloride channel, voltage-sensitive 6 // 1p36 // 1185 /// BC050457 // CLCN6 // chloride channel, voltage-sensitive 6 // 1p36 // 1185 /// BC117420 // CLCN6 // chloride channel, voltage-sensitive 6 // 1p36 // 1185 /// BC117424 // CLCN6 // chloride channel, voltage-sensitive 6 // 1p36 // 1185	NM_001256959 // RefSeq // Homo sapiens chloride channel, voltage-sensitive 6 (CLCN6), transcript variant 2, mRNA. // chr1 // 100 // 97 // 32 // 32 // 0 /// NM_001286 // RefSeq // Homo sapiens chloride channel, voltage-sensitive 6 (CLCN6), transcript variant 1, mRNA. // chr1 // 100 // 100 // 33 // 33 // 0 /// NR_046428 // RefSeq // Homo sapiens chloride channel, voltage-sensitive 6 (CLCN6), transcript variant 3, non-coding RNA. // chr1 // 100 // 97 // 32 // 32 // 0 /// ENST00000312413 // ENSEMBL // ensembl:known chromosome:GRCh38:1:11806096:11843143:1 gene:ENSG00000011021 gene_biotype:protein_coding transcript_biotype:protein_coding // chr1 // 100 // 97 // 32 // 32 // 0 /// ENST00000346436 // ENSEMBL // ensembl_havana_transcript:known chromosome:GRCh38:1:11806211:11843144:1 gene:ENSG00000011021 gene_biotype:protein_coding transcript_biotype:protein_coding // chr1 // 100 // 100 // 33 // 33 // 0 /// ENST00000376490 // ENSEMBL // havana:known chromosome:GRCh38:1:11806263:11828218:1 gene:ENSG00000011021 gene_biotype:protein_coding transcript_biotype:processed_transcript // chr1 // 100 // 39 // 13 // 13 // 0 /// ENST00000376491 // ENSEMBL // havana:known chromosome:GRCh38:1:11806263:11828218:1 gene:ENSG00000011021 gene_biotype:protein_coding transcript_biotype:processed_transcript // chr1 // 100 // 36 // 12 // 12 // 0 /// ENST00000376492 // ENSEMBL // havana:known chromosome:GRCh38:1:11806263:11829303:1 gene:ENSG00000011021 gene_biotype:protein_coding transcript_biotype:processed_transcript // chr1 // 100 // 42 // 14 // 14 // 0 /// ENST00000376496 // ENSEMBL // havana:novel chromosome:GRCh38:1:11806260:11839050:1 gene:ENSG00000011021 gene_biotype:protein_coding transcript_biotype:protein_coding // chr1 // 100 // 82 // 27 // 27 // 0 /// AK289999 // GenBank // Homo sapiens cDNA FLJ76760 complete cds, highly similar to Homo sapiens chloride channel 6 (CLCN6), transcript variant ClC-6a, mRNA. // chr1 // 100 // 88 // 29 // 29 // 0 /// AK294764 // GenBank // Homo sapiens cDNA FLJ61242 complete cds, highly similar to Chloride channel protein 6. // chr1 // 93 // 82 // 25 // 27 // 0 /// BC050457 // GenBank HTC // Homo sapiens chloride channel 6, mRNA (cDNA clone IMAGE:6192828), containing frame-shift errors. // chr1 // 100 // 79 // 26 // 26 // 0 /// BC117420 // GenBank // Homo sapiens chloride channel 6, mRNA (cDNA clone MGC:151029 IMAGE:40125971), complete cds. // chr1 // 100 // 85 // 28 // 28 // 0 /// BC117424 // GenBank // Homo sapiens chloride channel 6, mRNA (cDNA clone MGC:151033 IMAGE:40125975), complete cds. // chr1 // 100 // 85 // 28 // 28 // 0 /// GENSCAN00000014857 // ENSEMBL // cdna:genscan chromosome:GRCh38:1:11806263:11840223:1 transcript_biotype:protein_coding // chr1 // 100 // 82 // 27 // 27 // 0	main
7897801	NR_002754,M77839	chr1:11968209-11968329	chr1	NC_000001.10	+	11968209	11968329	24	ENST00000362477 // RNU5E-1 // RNA, U5E small nuclear 1 // 1p36.22 // 26829 /// NR_002754 // RNU5E-1 // RNA, U5E small nuclear 1 // 1p36.22 // 26829 /// M77839 // RNU5E-1 // RNA, U5E small nuclear 1 // 1p36.22 // 26829	ENST00000362477 // ENSEMBL // ncrna:known chromosome:GRCh38:1:11908152:11908271:1 gene:ENSG00000199347 gene_biotype:snRNA transcript_biotype:snRNA // chr1 // 96 // 100 // 23 // 24 // 0 /// NR_002754 // RefSeq // Homo sapiens RNA, U5E small nuclear 1 (RNU5E-1), small nuclear RNA. // chr1 // 67 // 100 // 16 // 24 // 0 /// M77839 // GenBank // Human U5E snRNA sequence. // chr1 // 67 // 100 // 16 // 24 // 0 /// NONHSAT000924 // NONCODE // Non-coding transcript identified by NONCODE // chr1 // 67 // 100 // 16 // 24 // 0	main
7897803	NM_000302,AK294688,AK299150,AK316285,BC016657,AK295254,AK124035,L06419	chr1:11994746-12035595	chr1	NC_000001.10	+	11994746	12035595	46	NM_000302 // PLOD1 // procollagen-lysine, 2-oxoglutarate 5-dioxygenase 1 // 1p36.22 // 5351 /// ENST00000196061 // PLOD1 // procollagen-lysine, 2-oxoglutarate 5-dioxygenase 1 // 1p36.22 // 5351 /// ENST00000358133 // PLOD1 // procollagen-lysine, 2-oxoglutarate 5-dioxygenase 1 // 1p36.22 // 5351 /// ENST00000429000 // PLOD1 // procollagen-lysine, 2-oxoglutarate 5-dioxygenase 1 // 1p36.22 // 5351 /// ENST00000449038 // PLOD1 // procollagen-lysine, 2-oxoglutarate 5-dioxygenase 1 // 1p36.22 // 5351 /// ENST00000485046 // PLOD1 // procollagen-lysine, 2-oxoglutarate 5-dioxygenase 1 // 1p36.22 // 5351 /// AK294688 // PLOD1 // procollagen-lysine, 2-oxoglutarate 5-dioxygenase 1 // 1p36.22 // 5351 /// AK299150 // PLOD1 // procollagen-lysine, 2-oxoglutarate 5-dioxygenase 1 // 1p36.22 // 5351 /// AK316285 // PLOD1 // procollagen-lysine, 2-oxoglutarate 5-dioxygenase 1 // 1p36.22 // 5351 /// BC016657 // PLOD1 // procollagen-lysine, 2-oxoglutarate 5-dioxygenase 1 // 1p36.22 // 5351 /// AK295254 // PLOD1 // procollagen-lysine, 2-oxoglutarate 5-dioxygenase 1 // 1p36.22 // 5351 /// ENST00000465920 // PLOD1 // procollagen-lysine, 2-oxoglutarate 5-dioxygenase 1 // 1p36.22 // 5351 /// ENST00000481933 // PLOD1 // procollagen-lysine, 2-oxoglutarate 5-dioxygenase 1 // 1p36.22 // 5351 /// ENST00000491536 // PLOD1 // procollagen-lysine, 2-oxoglutarate 5-dioxygenase 1 // 1p36.22 // 5351 /// AK124035 // PLOD1 // procollagen-lysine, 2-oxoglutarate 5-dioxygenase 1 // 1p36.22 // 5351	NM_000302 // RefSeq // Homo sapiens procollagen-lysine, 2-oxoglutarate 5-dioxygenase 1 (PLOD1), mRNA. // chr1 // 100 // 98 // 45 // 45 // 0 /// ENST00000196061 // ENSEMBL // ensembl_havana_transcript:known chromosome:GRCh38:1:11934753:11975537:1 gene:ENSG00000083444 gene_biotype:protein_coding transcript_biotype:protein_coding // chr1 // 100 // 93 // 43 // 43 // 0 /// ENST00000358133 // ENSEMBL // havana:known chromosome:GRCh38:1:11934734:11954767:1 gene:ENSG00000083444 gene_biotype:protein_coding transcript_biotype:processed_transcript // chr1 // 100 // 26 // 12 // 12 // 0 /// ENST00000429000 // ENSEMBL // havana:novel chromosome:GRCh38:1:11934743:11957943:1 gene:ENSG00000083444 gene_biotype:protein_coding transcript_biotype:protein_coding // chr1 // 100 // 33 // 15 // 15 // 0 /// ENST00000449038 // ENSEMBL // havana:novel chromosome:GRCh38:1:11934694:11952691:1 gene:ENSG00000083444 gene_biotype:protein_coding transcript_biotype:protein_coding // chr1 // 86 // 30 // 12 // 14 // 0 /// ENST00000485046 // ENSEMBL // havana:known chromosome:GRCh38:1:11934205:11958620:1 gene:ENSG00000083444 gene_biotype:protein_coding transcript_biotype:processed_transcript // chr1 // 100 // 37 // 17 // 17 // 0 /// AK294688 // GenBank // Homo sapiens cDNA FLJ53377 complete cds, highly similar to Procollagen-lysine, 2-oxoglutarate 5-dioxygenase 1 precursor (EC 1.14.11.4). // chr1 // 92 // 83 // 35 // 38 // 0 /// AK299150 // GenBank // Homo sapiens cDNA FLJ59393 complete cds, highly similar to Procollagen-lysine,2-oxoglutarate5-dioxygenase 1 precursor (EC 1.14.11.4). // chr1 // 100 // 87 // 40 // 40 // 0 /// AK316285 // GenBank // Homo sapiens cDNA, FLJ79184 complete cds, highly similar to Procollagen-lysine, 2-oxoglutarate 5-dioxygenase 1 precursor (EC 1.14.11.4). // chr1 // 95 // 87 // 38 // 40 // 0 /// BC016657 // GenBank // Homo sapiens procollagen-lysine 1, 2-oxoglutarate 5-dioxygenase 1, mRNA (cDNA clone MGC:8999 IMAGE:3917351), complete cds. // chr1 // 98 // 93 // 42 // 43 // 0 /// AK295254 // GenBank // Homo sapiens cDNA FLJ52901 complete cds, highly similar to Procollagen-lysine,2-oxoglutarate5-dioxygenase 1 precursor (EC 1.14.11.4). // chr1 // 48 // 48 // 22 // 46 // 1 /// ENST00000465920 // ENSEMBL // havana:known chromosome:GRCh38:1:11954301:11958593:1 gene:ENSG00000083444 gene_biotype:protein_coding transcript_biotype:retained_intron // chr1 // 17 // 17 // 8 // 46 // 1 /// ENST00000481933 // ENSEMBL // havana:known chromosome:GRCh38:1:11971543:11975536:1 gene:ENSG00000083444 gene_biotype:protein_coding transcript_biotype:retained_intron // chr1 // 17 // 17 // 8 // 46 // 1 /// ENST00000491536 // ENSEMBL // havana:known chromosome:GRCh38:1:11964688:11975538:1 gene:ENSG00000083444 gene_biotype:protein_coding transcript_biotype:processed_transcript // chr1 // 17 // 17 // 8 // 46 // 1 /// AK124035 // GenBank // Homo sapiens cDNA FLJ42041 fis, clone SPLEN2040222. // chr1 // 17 // 17 // 8 // 46 // 1 /// GENSCAN00000014844 // ENSEMBL // cdna:genscan chromosome:GRCh38:1:11934780:11974808:1 transcript_biotype:protein_coding // chr1 // 100 // 85 // 39 // 39 // 0 /// L06419 // GenBank // Homo sapiens lysyl hydroxylase (PLOD) mRNA, complete cds. // chr1 // 98 // 93 // 42 // 43 // 0	main
7897824	NM_001127660,NM_014874,XM_005263547,AF036536,AK289828,AK295890,AY028429,BC017061	chr1:12040369-12073567	chr1	NC_000001.10	+	12040369	12073567	26	NM_001127660 // MFN2 // mitofusin 2 // 1p36.22 // 9927 /// NM_014874 // MFN2 // mitofusin 2 // 1p36.22 // 9927 /// XM_005263547 // MFN2 // mitofusin 2 // 1p36.22 // 9927 /// ENST00000235329 // MFN2 // mitofusin 2 // 1p36.22 // 9927 /// ENST00000444836 // MFN2 // mitofusin 2 // 1p36.22 // 9927 /// AF036536 // MFN2 // mitofusin 2 // 1p36.22 // 9927 /// AK289828 // MFN2 // mitofusin 2 // 1p36.22 // 9927 /// AK295890 // MFN2 // mitofusin 2 // 1p36.22 // 9927 /// AY028429 // MFN2 // mitofusin 2 // 1p36.22 // 9927 /// BC017061 // MFN2 // mitofusin 2 // 1p36.22 // 9927	NM_001127660 // RefSeq // Homo sapiens mitofusin 2 (MFN2), transcript variant 2, mRNA. // chr1 // 100 // 96 // 25 // 25 // 0 /// NM_014874 // RefSeq // Homo sapiens mitofusin 2 (MFN2), transcript variant 1, mRNA. // chr1 // 100 // 100 // 26 // 26 // 0 /// XM_005263547 // RefSeq // PREDICTED: Homo sapiens mitofusin 2 (MFN2), transcript variant X5, mRNA. // chr1 // 100 // 96 // 25 // 25 // 0 /// ENST00000235329 // ENSEMBL // ensembl_havana_transcript:known chromosome:GRCh38:1:11980312:12013508:1 gene:ENSG00000116688 gene_biotype:protein_coding transcript_biotype:protein_coding // chr1 // 100 // 100 // 26 // 26 // 0 /// ENST00000444836 // ENSEMBL // ensembl:known chromosome:GRCh38:1:11980181:12013514:1 gene:ENSG00000116688 gene_biotype:protein_coding transcript_biotype:protein_coding // chr1 // 100 // 96 // 25 // 25 // 0 /// AF036536 // GenBank // Homo sapiens CPRP1 mRNA, complete cds. // chr1 // 100 // 100 // 26 // 26 // 0 /// AK289828 // GenBank // Homo sapiens cDNA FLJ78432 complete cds, highly similar to Homo sapiens mitofusin 2 (MFN2), mRNA. // chr1 // 100 // 85 // 22 // 22 // 0 /// AK295890 // GenBank // Homo sapiens cDNA FLJ57997 complete cds, highly similar to Transmembrane GTPase MFN2 (EC 3.6.5.-). // chr1 // 100 // 69 // 18 // 18 // 0 /// AY028429 // GenBank // Homo sapiens mitochondrial assembly regulatory factor mRNA, complete cds; nuclear gene for mitochondrial product. // chr1 // 100 // 81 // 21 // 21 // 0 /// BC017061 // GenBank // Homo sapiens mitofusin 2, mRNA (cDNA clone MGC:9514 IMAGE:3901235), complete cds. // chr1 // 100 // 96 // 25 // 25 // 0 /// GENSCAN00000049164 // ENSEMBL // cdna:genscan chromosome:GRCh38:1:11998700:12011999:1 transcript_biotype:protein_coding // chr1 // 100 // 50 // 13 // 13 // 0	main
7897849	AK095928,NM_021933,BC008068,FJ618905,XM_005263487	chr1:12079512-12092106	chr1	NC_000001.10	+	12079512	12092106	27	ENST00000460823 // MIIP // migration and invasion inhibitory protein // 1p36.22 // 60672 /// ENST00000466860 // MIIP // migration and invasion inhibitory protein // 1p36.22 // 60672 /// ENST00000478299 // MIIP // migration and invasion inhibitory protein // 1p36.22 // 60672 /// ENST00000498685 // MIIP // migration and invasion inhibitory protein // 1p36.22 // 60672 /// AK095928 // MIIP // migration and invasion inhibitory protein // 1p36.22 // 60672 /// NM_021933 // MIIP // migration and invasion inhibitory protein // 1p36.22 // 60672 /// ENST00000235332 // MIIP // migration and invasion inhibitory protein // 1p36.22 // 60672 /// BC008068 // MIIP // migration and invasion inhibitory protein // 1p36.22 // 60672 /// FJ618905 // MIIP // migration and invasion inhibitory protein // 1p36.22 // 60672 /// XM_005263487 // MIIP // migration and invasion inhibitory protein // 1p36.22 // 60672 /// ENST00000478749 // MIIP // migration and invasion inhibitory protein // 1p36.22 // 60672	ENST00000460823 // ENSEMBL // havana:known chromosome:GRCh38:1:12029096:12032025:1 gene:ENSG00000116691 gene_biotype:protein_coding transcript_biotype:processed_transcript // chr1 // 100 // 52 // 14 // 14 // 0 /// ENST00000466860 // ENSEMBL // havana:known chromosome:GRCh38:1:12022222:12031975:1 gene:ENSG00000116691 gene_biotype:protein_coding transcript_biotype:processed_transcript // chr1 // 100 // 81 // 22 // 22 // 0 /// ENST00000478299 // ENSEMBL // havana:known chromosome:GRCh38:1:12031127:12032039:1 gene:ENSG00000116691 gene_biotype:protein_coding transcript_biotype:processed_transcript // chr1 // 100 // 37 // 10 // 10 // 0 /// ENST00000498685 // ENSEMBL // havana:known chromosome:GRCh38:1:12022864:12032043:1 gene:ENSG00000116691 gene_biotype:protein_coding transcript_biotype:processed_transcript // chr1 // 100 // 78 // 21 // 21 // 0 /// AK095928 // GenBank // Homo sapiens cDNA FLJ38609 fis, clone HEART2005310. // chr1 // 100 // 78 // 21 // 21 // 0 /// NM_021933 // RefSeq // Homo sapiens migration and invasion inhibitory protein (MIIP), mRNA. // chr1 // 93 // 93 // 25 // 27 // 1 /// ENST00000235332 // ENSEMBL // ensembl_havana_transcript:known chromosome:GRCh38:1:12019466:12032045:1 gene:ENSG00000116691 gene_biotype:protein_coding transcript_biotype:protein_coding // chr1 // 93 // 93 // 25 // 27 // 1 /// BC008068 // GenBank // Homo sapiens invasion inhibitory protein 45, mRNA (cDNA clone MGC:2473 IMAGE:3050071), complete cds. // chr1 // 93 // 93 // 25 // 27 // 1 /// FJ618905 // GenBank // Homo sapiens invasion inhibitory protein 45 (IIP45) mRNA, complete cds. // chr1 // 93 // 93 // 25 // 27 // 1 /// XM_005263487 // RefSeq // PREDICTED: Homo sapiens migration and invasion inhibitory protein (MIIP), transcript variant X1, mRNA. // chr1 // 70 // 70 // 19 // 27 // 1 /// ENST00000478749 // ENSEMBL // havana:known chromosome:GRCh38:1:12019466:12029855:1 gene:ENSG00000116691 gene_biotype:protein_coding transcript_biotype:processed_transcript // chr1 // 33 // 33 // 9 // 27 // 1 /// NONHSAT000934 // NONCODE // Non-coding transcript identified by NONCODE: Exonic // chr1 // 100 // 81 // 22 // 22 // 0 /// NONHSAT000937 // NONCODE // Non-coding transcript identified by NONCODE: Exonic // chr1 // 100 // 37 // 10 // 10 // 0 /// GENSCAN00000049162 // ENSEMBL // cdna:genscan chromosome:GRCh38:1:12021727:12142531:1 transcript_biotype:protein_coding // chr1 // 56 // 56 // 15 // 27 // 1	main
7897860	NM_001243,NM_001281430,BC063482,BC136400,D86042,M83554	chr1:12123434-12204264	chr1	NC_000001.10	+	12123434	12204264	42	NM_001243 // TNFRSF8 // tumor necrosis factor receptor superfamily, member 8 // 1p36 // 943 /// NM_001281430 // TNFRSF8 // tumor necrosis factor receptor superfamily, member 8 // 1p36 // 943 /// ENST00000263932 // TNFRSF8 // tumor necrosis factor receptor superfamily, member 8 // 1p36 // 943 /// ENST00000413146 // TNFRSF8 // tumor necrosis factor receptor superfamily, member 8 // 1p36 // 943 /// ENST00000417814 // TNFRSF8 // tumor necrosis factor receptor superfamily, member 8 // 1p36 // 943 /// ENST00000479933 // TNFRSF8 // tumor necrosis factor receptor superfamily, member 8 // 1p36 // 943 /// ENST00000514649 // TNFRSF8 // tumor necrosis factor receptor superfamily, member 8 // 1p36 // 943 /// BC063482 // TNFRSF8 // tumor necrosis factor receptor superfamily, member 8 // 1p36 // 943 /// BC136400 // TNFRSF8 // tumor necrosis factor receptor superfamily, member 8 // 1p36 // 943 /// D86042 // TNFRSF8 // tumor necrosis factor receptor superfamily, member 8 // 1p36 // 943 /// M83554 // TNFRSF8 // tumor necrosis factor receptor superfamily, member 8 // 1p36 // 943	NM_001243 // RefSeq // Homo sapiens tumor necrosis factor receptor superfamily, member 8 (TNFRSF8), transcript variant 1, mRNA. // chr1 // 100 // 95 // 40 // 40 // 0 /// NM_001281430 // RefSeq // Homo sapiens tumor necrosis factor receptor superfamily, member 8 (TNFRSF8), transcript variant 3, mRNA. // chr1 // 97 // 88 // 36 // 37 // 0 /// ENST00000263932 // ENSEMBL // ensembl_havana_transcript:known chromosome:GRCh38:1:12063377:12144207:1 gene:ENSG00000120949 gene_biotype:protein_coding transcript_biotype:protein_coding // chr1 // 100 // 95 // 40 // 40 // 0 /// ENST00000413146 // ENSEMBL // havana:putative chromosome:GRCh38:1:12125899:12144207:1 gene:ENSG00000120949 gene_biotype:protein_coding transcript_biotype:protein_coding // chr1 // 100 // 43 // 18 // 18 // 0 /// ENST00000417814 // ENSEMBL // ensembl:known chromosome:GRCh38:1:12063377:12144205:1 gene:ENSG00000120949 gene_biotype:protein_coding transcript_biotype:protein_coding // chr1 // 97 // 88 // 36 // 37 // 0 /// ENST00000479933 // ENSEMBL // havana:known chromosome:GRCh38:1:12125934:12144207:1 gene:ENSG00000120949 gene_biotype:protein_coding transcript_biotype:processed_transcript // chr1 // 100 // 24 // 10 // 10 // 0 /// ENST00000514649 // ENSEMBL // havana:known chromosome:GRCh38:1:12063470:12143117:1 gene:ENSG00000120949 gene_biotype:protein_coding transcript_biotype:nonsense_mediated_decay // chr1 // 97 // 79 // 32 // 33 // 0 /// BC063482 // GenBank // Homo sapiens tumor necrosis factor receptor superfamily, member 8, mRNA (cDNA clone IMAGE:5219179), complete cds. // chr1 // 100 // 43 // 18 // 18 // 0 /// BC136400 // GenBank // Homo sapiens tumor necrosis factor receptor superfamily, member 8, mRNA (cDNA clone MGC:168010 IMAGE:9020387), complete cds. // chr1 // 97 // 79 // 32 // 33 // 0 /// D86042 // GenBank // Homo sapiens mRNA for variant CD30, complete cds. // chr1 // 89 // 43 // 16 // 18 // 0 /// M83554 // GenBank // H.sapiens lymphocyte activation antigen CD30 mRNA, complete cds. // chr1 // 95 // 95 // 38 // 40 // 0 /// NONHSAT000941 // NONCODE // Non-coding transcript identified by NONCODE: Exonic // chr1 // 100 // 24 // 10 // 10 // 0 /// GENSCAN00000049162 // ENSEMBL // cdna:genscan chromosome:GRCh38:1:12021727:12142531:1 transcript_biotype:protein_coding // chr1 // 86 // 86 // 36 // 42 // 1	main
7897877	NM_001066,AY148473,BC052977,BT019927,EU826615,M32315,M55994	chr1:12227060-12269285	chr1	NC_000001.10	+	12227060	12269285	30	NM_001066 // TNFRSF1B // tumor necrosis factor receptor superfamily, member 1B // 1p36.22 // 7133 /// ENST00000376259 // TNFRSF1B // tumor necrosis factor receptor superfamily, member 1B // 1p36.22 // 7133 /// ENST00000492361 // TNFRSF1B // tumor necrosis factor receptor superfamily, member 1B // 1p36.22 // 7133 /// ENST00000536782 // TNFRSF1B // tumor necrosis factor receptor superfamily, member 1B // 1p36.22 // 7133 /// AY148473 // TNFRSF1B // tumor necrosis factor receptor superfamily, member 1B // 1p36.22 // 7133 /// BC052977 // TNFRSF1B // tumor necrosis factor receptor superfamily, member 1B // 1p36.22 // 7133 /// BT019927 // TNFRSF1B // tumor necrosis factor receptor superfamily, member 1B // 1p36.22 // 7133 /// EU826615 // TNFRSF1B // tumor necrosis factor receptor superfamily, member 1B // 1p36.22 // 7133 /// M32315 // TNFRSF1B // tumor necrosis factor receptor superfamily, member 1B // 1p36.22 // 7133 /// M55994 // TNFRSF1B // tumor necrosis factor receptor superfamily, member 1B // 1p36.22 // 7133	NM_001066 // RefSeq // Homo sapiens tumor necrosis factor receptor superfamily, member 1B (TNFRSF1B), mRNA. // chr1 // 100 // 100 // 30 // 30 // 0 /// ENST00000376259 // ENSEMBL // ensembl_havana_transcript:known chromosome:GRCh38:1:12167003:12209228:1 gene:ENSG00000028137 gene_biotype:protein_coding transcript_biotype:protein_coding // chr1 // 100 // 100 // 30 // 30 // 0 /// ENST00000492361 // ENSEMBL // havana:known chromosome:GRCh38:1:12167003:12209228:1 gene:ENSG00000028137 gene_biotype:protein_coding transcript_biotype:processed_transcript // chr1 // 100 // 90 // 27 // 27 // 0 /// ENST00000536782 // ENSEMBL // ensembl:known chromosome:GRCh38:1:12167003:12192358:1 gene:ENSG00000028137 gene_biotype:protein_coding transcript_biotype:protein_coding // chr1 // 100 // 40 // 12 // 12 // 0 /// AY148473 // GenBank // Homo sapiens soluble tumor necrosis factor receptor superfamily member 1B mRNA, complete cds; alternatively spliced. // chr1 // 95 // 67 // 19 // 20 // 0 /// BC052977 // GenBank // Homo sapiens tumor necrosis factor receptor superfamily, member 1B, mRNA (cDNA clone MGC:60023 IMAGE:6198614), complete cds. // chr1 // 100 // 100 // 30 // 30 // 0 /// BT019927 // GenBank // Homo sapiens tumor necrosis factor receptor superfamily, member 1B mRNA, complete cds. // chr1 // 96 // 80 // 23 // 24 // 0 /// EU826615 // GenBank // Homo sapiens soluble TNFR1B variant 1 (TNFR1B) mRNA, complete cds, alternatively spliced. // chr1 // 100 // 33 // 10 // 10 // 0 /// M32315 // GenBank // Human tumor necrosis factor receptor mRNA, complete cds. // chr1 // 100 // 100 // 30 // 30 // 0 /// M55994 // GenBank // Human tumor necrosis factor receptor II (TNFrII) mRNA, complete cds. // chr1 // 96 // 87 // 25 // 26 // 0 /// GENSCAN00000049173 // ENSEMBL // cdna:genscan chromosome:GRCh38:1:12167092:12207020:1 transcript_biotype:protein_coding // chr1 // 100 // 80 // 24 // 24 // 0	main
7897890	NM_015378,NM_018156,AK125118,AK295882,AL833320,BC025329,BC051804,AK001481	chr1:12290113-12572099	chr1	NC_000001.10	+	12290113	12572099	82	NM_015378 // VPS13D // vacuolar protein sorting 13 homolog D (S. cerevisiae) // 1p36.22 // 55187 /// NM_018156 // VPS13D // vacuolar protein sorting 13 homolog D (S. cerevisiae) // 1p36.22 // 55187 /// ENST00000011700 // VPS13D // vacuolar protein sorting 13 homolog D (S. cerevisiae) // 1p36.22 // 55187 /// ENST00000460333 // VPS13D // vacuolar protein sorting 13 homolog D (S. cerevisiae) // 1p36.22 // 55187 /// ENST00000543710 // VPS13D // vacuolar protein sorting 13 homolog D (S. cerevisiae) // 1p36.22 // 55187 /// AK125118 // VPS13D // vacuolar protein sorting 13 homolog D (S. cerevisiae) // 1p36.22 // 55187 /// AK295882 // VPS13D // vacuolar protein sorting 13 homolog D (S. cerevisiae) // 1p36.22 // 55187 /// AL833320 // VPS13D // vacuolar protein sorting 13 homolog D (S. cerevisiae) // 1p36.22 // 55187 /// BC025329 // VPS13D // vacuolar protein sorting 13 homolog D (S. cerevisiae) // 1p36.22 // 55187 /// BC051804 // VPS13D // vacuolar protein sorting 13 homolog D (S. cerevisiae) // 1p36.22 // 55187 /// ENST00000487188 // VPS13D // vacuolar protein sorting 13 homolog D (S. cerevisiae) // 1p36.22 // 55187 /// AK001481 // VPS13D // vacuolar protein sorting 13 homolog D (S. cerevisiae) // 1p36.22 // 55187	NM_015378 // RefSeq // Homo sapiens vacuolar protein sorting 13 homolog D (S. cerevisiae) (VPS13D), transcript variant 1, mRNA. // chr1 // 100 // 99 // 81 // 81 // 0 /// NM_018156 // RefSeq // Homo sapiens vacuolar protein sorting 13 homolog D (S. cerevisiae) (VPS13D), transcript variant 2, mRNA. // chr1 // 100 // 99 // 81 // 81 // 0 /// ENST00000011700 // ENSEMBL // havana:novel chromosome:GRCh38:1:12277121:12510361:1 gene:ENSG00000048707 gene_biotype:protein_coding transcript_biotype:protein_coding // chr1 // 100 // 70 // 57 // 57 // 0 /// ENST00000460333 // ENSEMBL // havana:known chromosome:GRCh38:1:12299281:12373848:1 gene:ENSG00000048707 gene_biotype:protein_coding transcript_biotype:retained_intron // chr1 // 100 // 26 // 21 // 21 // 0 /// ENST00000543710 // ENSEMBL // havana:known chromosome:GRCh38:1:12367670:12512047:1 gene:ENSG00000048707 gene_biotype:protein_coding transcript_biotype:processed_transcript // chr1 // 100 // 29 // 24 // 24 // 0 /// AK125118 // GenBank // Homo sapiens cDNA FLJ43128 fis, clone CTONG3005325. // chr1 // 100 // 26 // 21 // 21 // 0 /// AK295882 // GenBank // Homo sapiens cDNA FLJ52504 complete cds, highly similar to Homo sapiens vacuolar protein sorting 13D (VPS13D), transcript variant 2, mRNA. // chr1 // 100 // 15 // 12 // 12 // 0 /// AL833320 // GenBank // Homo sapiens mRNA; cDNA DKFZp686A0428 (from clone DKFZp686A0428). // chr1 // 100 // 38 // 31 // 31 // 0 /// BC025329 // GenBank HTC // Homo sapiens vacuolar protein sorting 13 homolog D (S. cerevisiae), mRNA (cDNA clone IMAGE:4111278), containing frame-shift errors. // chr1 // 100 // 27 // 22 // 22 // 0 /// BC051804 // GenBank // Homo sapiens vacuolar protein sorting 13 homolog D (S. cerevisiae), mRNA (cDNA clone IMAGE:5575228), partial cds. // chr1 // 100 // 32 // 26 // 26 // 0 /// ENST00000487188 // ENSEMBL // havana:known chromosome:GRCh38:1:12311526:12337988:1 gene:ENSG00000048707 gene_biotype:protein_coding transcript_biotype:processed_transcript // chr1 // 11 // 11 // 9 // 82 // 1 /// AK001481 // GenBank // Homo sapiens cDNA FLJ10619 fis, clone NT2RP2005472. // chr1 // 11 // 11 // 9 // 82 // 1 /// ENST00000613099 // ENSEMBL // ensembl_havana_transcript:known chromosome:GRCh38:1:12230067:12512047:1 gene:ENSG00000048707 gene_biotype:protein_coding transcript_biotype:protein_coding // chr1 // 100 // 99 // 81 // 81 // 0 /// ENST00000620676 // ENSEMBL // ensembl_havana_transcript:known chromosome:GRCh38:1:12230067:12512047:1 gene:ENSG00000048707 gene_biotype:protein_coding transcript_biotype:protein_coding // chr1 // 100 // 99 // 81 // 81 // 0 /// GENSCAN00000049180 // ENSEMBL // cdna:genscan chromosome:GRCh38:1:12244430:12468433:1 transcript_biotype:protein_coding // chr1 // 100 // 77 // 63 // 63 // 0	main
7897953	NR_003022,NR_003025,DQ786227	chr1:12567300-12567451	chr1	NC_000001.10	+	12567300	12567451	24	NR_003022 // SNORA59B // small nucleolar RNA, H/ACA box 59B // 17p11.2 // 677882 /// NR_003025 // SNORA59A // small nucleolar RNA, H/ACA box 59A // 1p36.21 // 677885 /// ENST00000458926 // SNORA59B // small nucleolar RNA, H/ACA box 59B // 17p11.2 // 677882 /// ENST00000458926 // SNORA59A // small nucleolar RNA, H/ACA box 59A // 1p36.21 // 677885 /// ENST00000459326 // SNORA59B // small nucleolar RNA, H/ACA box 59B // 17p11.2 // 677882 /// ENST00000459326 // SNORA59A // small nucleolar RNA, H/ACA box 59A // 1p36.21 // 677885 /// ENST00000578183 // SNORA59B // small nucleolar RNA, H/ACA box 59B // 17p11.2 // 677882 /// ENST00000578183 // SNORA59A // small nucleolar RNA, H/ACA box 59A // 1p36.21 // 677885 /// DQ786227 // SNORA59B // small nucleolar RNA, H/ACA box 59B // 17p11.2 // 677882 /// DQ786227 // SNORA59A // small nucleolar RNA, H/ACA box 59A // 1p36.21 // 677885	NR_003022 // RefSeq // Homo sapiens small nucleolar RNA, H/ACA box 59B (SNORA59B), small nucleolar RNA. // chr1 // 100 // 100 // 24 // 24 // 0 /// NR_003025 // RefSeq // Homo sapiens small nucleolar RNA, H/ACA box 59A (SNORA59A), small nucleolar RNA. // chr1 // 100 // 100 // 24 // 24 // 0 /// ENST00000458926 // ENSEMBL // ncrna:known chromosome:GRCh38:17:19557560:19557711:1 gene:ENSG00000276660 gene_biotype:snoRNA transcript_biotype:snoRNA gene:ENSG00000266079 // chr1 // 100 // 100 // 24 // 24 // 0 /// ENST00000459326 // ENSEMBL // ncrna:known chromosome:GRCh38:1:12507246:12507397:1 gene:ENSG00000239149 gene_biotype:snoRNA transcript_biotype:snoRNA // chr1 // 100 // 100 // 24 // 24 // 0 /// ENST00000578183 // ENSEMBL // havana:known chromosome:GRCh38:17:19557211:19557911:1 gene:ENSG00000266079 gene_biotype:sense_intronic transcript_biotype:sense_intronic // chr1 // 100 // 100 // 24 // 24 // 0 /// DQ786227 // GenBank // Homo sapiens clone HLS_IMAGE_1687053 mRNA sequence. // chr1 // 100 // 83 // 20 // 20 // 0 /// NONHSAT139837 // NONCODE // Non-coding transcript identified by NONCODE // chr1 // 100 // 100 // 24 // 24 // 0 /// NONHSAT146495 // NONCODE // Non-coding transcript identified by NONCODE: Sense No Exonic // chr1 // 100 // 100 // 24 // 24 // 0 /// NONHSAT146496 // NONCODE // Non-coding transcript identified by NONCODE // chr1 // 100 // 100 // 24 // 24 // 0	main
7897955	NM_001013630,XM_006710608	chr1:12704566-12727097	chr1	NC_000001.10	+	12704566	12727097	20	NM_001013630 // AADACL4 // arylacetamide deacetylase-like 4 // 1p36.21 // 343066 /// XM_006710608 // AADACL4 // arylacetamide deacetylase-like 4 // 1p36.21 // 343066 /// ENST00000376221 // AADACL4 // arylacetamide deacetylase-like 4 // 1p36.21 // 343066	NM_001013630 // RefSeq // Homo sapiens arylacetamide deacetylase-like 4 (AADACL4), mRNA. // chr1 // 100 // 100 // 20 // 20 // 0 /// XM_006710608 // RefSeq // PREDICTED: Homo sapiens arylacetamide deacetylase-like 4 (AADACL4), transcript variant X1, mRNA. // chr1 // 100 // 90 // 18 // 18 // 0 /// ENST00000376221 // ENSEMBL // ensembl_havana_transcript:known chromosome:GRCh38:1:12644547:12667086:1 gene:ENSG00000204518 gene_biotype:protein_coding transcript_biotype:protein_coding // chr1 // 100 // 100 // 20 // 20 // 0 /// GENSCAN00000049169 // ENSEMBL // cdna:genscan chromosome:GRCh38:1:12644547:12666735:1 transcript_biotype:protein_coding // chr1 // 100 // 90 // 18 // 18 // 0	main
7897960	NM_001103170,NR_111984	chr1:12776118-12788726	chr1	NC_000001.10	+	12776118	12788726	14	NM_001103170 // AADACL3 // arylacetamide deacetylase-like 3 // 1p36.21 // 126767 /// NR_111984 // AADACL3 // arylacetamide deacetylase-like 3 // 1p36.21 // 126767 /// ENST00000332530 // AADACL3 // arylacetamide deacetylase-like 3 // 1p36.21 // 126767 /// ENST00000359318 // AADACL3 // arylacetamide deacetylase-like 3 // 1p36.21 // 126767	NM_001103170 // RefSeq // Homo sapiens arylacetamide deacetylase-like 3 (AADACL3), transcript variant 1, mRNA. // chr1 // 93 // 100 // 13 // 14 // 0 /// NR_111984 // RefSeq // Homo sapiens arylacetamide deacetylase-like 3 (AADACL3), transcript variant 2, non-coding RNA. // chr1 // 100 // 71 // 10 // 10 // 0 /// ENST00000332530 // ENSEMBL // ensembl:known chromosome:GRCh38:1:12716115:12728759:1 gene:ENSG00000188984 gene_biotype:protein_coding transcript_biotype:protein_coding // chr1 // 100 // 71 // 10 // 10 // 0 /// ENST00000359318 // ENSEMBL // ensembl_havana_transcript:known chromosome:GRCh38:1:12716143:12728400:1 gene:ENSG00000188984 gene_biotype:protein_coding transcript_biotype:protein_coding // chr1 // 93 // 100 // 13 // 14 // 0 /// ENST00000620146 // ENSEMBL // havana:known chromosome:GRCh38:1:12716115:12728759:1 gene:ENSG00000188984 gene_biotype:protein_coding transcript_biotype:processed_transcript // chr1 // 100 // 71 // 10 // 10 // 0 /// GENSCAN00000049170 // ENSEMBL // cdna:genscan chromosome:GRCh38:1:12683439:12725996:1 transcript_biotype:protein_coding // chr1 // 90 // 71 // 9 // 10 // 0	main
7897964		chr1:12799692-12799796	chr1	NC_000001.10	+	12799692	12799796	24	---	NONHSAT000962 // NONCODE // Non-coding transcript identified by NONCODE // chr1 // 100 // 96 // 23 // 23 // 0	main
7897966	NM_152290,AK026705,BC029894,BX647383,AK298760	chr1:12806163-12823847	chr1	NC_000001.10	+	12806163	12823847	33	NM_152290 // C1orf158 // chromosome 1 open reading frame 158 // 1p36.21 // 93190 /// ENST00000376210 // C1orf158 // chromosome 1 open reading frame 158 // 1p36.21 // 93190 /// AK026705 // C1orf158 // chromosome 1 open reading frame 158 // 1p36.21 // 93190 /// BC029894 // C1orf158 // chromosome 1 open reading frame 158 // 1p36.21 // 93190 /// BX647383 // C1orf158 // chromosome 1 open reading frame 158 // 1p36.21 // 93190 /// AK298760 // C1orf158 // chromosome 1 open reading frame 158 // 1p36.21 // 93190	NM_152290 // RefSeq // Homo sapiens chromosome 1 open reading frame 158 (C1orf158), mRNA. // chr1 // 100 // 82 // 27 // 27 // 0 /// ENST00000376210 // ENSEMBL // havana:novel chromosome:GRCh38:1:12746425:12761169:1 gene:ENSG00000157330 gene_biotype:protein_coding transcript_biotype:protein_coding // chr1 // 100 // 55 // 18 // 18 // 0 /// AK026705 // GenBank // Homo sapiens cDNA: FLJ23052 fis, clone LNG02660. // chr1 // 93 // 91 // 28 // 30 // 0 /// BC029894 // GenBank // Homo sapiens chromosome 1 open reading frame 158, mRNA (cDNA clone MGC:35194 IMAGE:5171302), complete cds. // chr1 // 100 // 82 // 27 // 27 // 0 /// BX647383 // GenBank // Homo sapiens mRNA; cDNA DKFZp686C0236 (from clone DKFZp686C0236). // chr1 // 100 // 55 // 18 // 18 // 0 /// AK298760 // GenBank // Homo sapiens cDNA FLJ56581 complete cds. // chr1 // 45 // 45 // 15 // 33 // 1 /// ENST00000614859 // ENSEMBL // ensembl_havana_transcript:known chromosome:GRCh38:1:12746215:12763699:1 gene:ENSG00000157330 gene_biotype:protein_coding transcript_biotype:protein_coding // chr1 // 100 // 100 // 33 // 33 // 0 /// NONHSAT000964 // NONCODE // Non-coding transcript identified by NONCODE: Exonic // chr1 // 93 // 91 // 28 // 30 // 0 /// GENSCAN00000049175 // ENSEMBL // cdna:genscan chromosome:GRCh38:1:12758614:12777599:1 transcript_biotype:protein_coding // chr1 // 24 // 24 // 8 // 33 // 1	main
7897974	NM_001080830	chr1:12834984-12838049	chr1	NC_000001.10	+	12834984	12838049	26	NM_001080830 // PRAMEF12 // PRAME family member 12 // 1p36.21 // 390999 /// ENST00000357726 // PRAMEF12 // PRAME family member 12 // 1p36.21 // 390999	NM_001080830 // RefSeq // Homo sapiens PRAME family member 12 (PRAMEF12), mRNA. // chr1 // 96 // 100 // 25 // 26 // 0 /// ENST00000357726 // ENSEMBL // ensembl_havana_transcript:known chromosome:GRCh38:1:12774841:12777906:1 gene:ENSG00000116726 gene_biotype:protein_coding transcript_biotype:protein_coding // chr1 // 96 // 100 // 25 // 26 // 0 /// GENSCAN00000049175 // ENSEMBL // cdna:genscan chromosome:GRCh38:1:12758614:12777599:1 transcript_biotype:protein_coding // chr1 // 96 // 100 // 25 // 26 // 0	main
7897978	NM_001024661,NM_001294139,NM_023013,BC040902,NR_111945,NR_111947,BC144199,NM_023014,BC075008,BC075009	chr1:12851546-12922241	chr1	NC_000001.10	+	12851546	12922241	47	NM_001024661 // PRAMEF14 // PRAME family member 14 // 1p36.21 // 729528 /// NM_001294139 // PRAMEF1 // PRAME family member 1 // 1p36.21 // 65121 /// NM_023013 // PRAMEF1 // PRAME family member 1 // 1p36.21 // 65121 /// ENST00000332296 // PRAMEF1 // PRAME family member 1 // 1p36.21 // 65121 /// ENST00000400814 // PRAMEF1 // PRAME family member 1 // 1p36.21 // 65121 /// ENST00000602491 // PRAMEF14 // PRAME family member 14 // 1p36.21 // 729528 /// BC040902 // PRAMEF1 // PRAME family member 1 // 1p36.21 // 65121 /// NR_111945 // LOC645354 // PRAME family member 1 pseudogene // 1p36.21 // 645354 /// NR_111947 // LOC649324 // PRAME family member 1 pseudogene // 1p36.21 // 649324 /// ENST00000334600 // PRAMEF14 // PRAME family member 14 // 1p36.21 // 729528 /// BC144199 // PRAMEF1 // PRAME family member 1 // 1p36.21 // 65121 /// NM_023014 // PRAMEF2 // PRAME family member 2 // 1p36.21 // 65122 /// ENST00000240189 // PRAMEF2 // PRAME family member 2 // 1p36.21 // 65122 /// BC075008 // PRAMEF2 // PRAME family member 2 // 1p36.21 // 65122 /// BC075009 // PRAMEF2 // PRAME family member 2 // 1p36.21 // 65122	NM_001024661 // RefSeq // Homo sapiens PRAME family member 14 (PRAMEF14), mRNA. // chr1 // 79 // 83 // 31 // 39 // 0 /// NM_001294139 // RefSeq // Homo sapiens PRAME family member 1 (PRAMEF1), transcript variant 2, mRNA. // chr1 // 100 // 45 // 21 // 21 // 0 /// NM_023013 // RefSeq // Homo sapiens PRAME family member 1 (PRAMEF1), transcript variant 1, mRNA. // chr1 // 83 // 74 // 29 // 35 // 0 /// ENST00000332296 // ENSEMBL // ensembl_havana_transcript:known chromosome:GRCh38:1:12791397:12796628:1 gene:ENSG00000116721 gene_biotype:protein_coding transcript_biotype:protein_coding // chr1 // 83 // 74 // 29 // 35 // 0 /// ENST00000400814 // ENSEMBL // ensembl_havana_transcript:known chromosome:GRCh38:1:12794691:12796485:1 gene:ENSG00000116721 gene_biotype:protein_coding transcript_biotype:processed_transcript // chr1 // 100 // 45 // 21 // 21 // 0 /// ENST00000602491 // ENSEMBL // ensembl_havana_transcript:known chromosome:GRCh38:1:13342034:13343840:-1 gene:ENSG00000204481 gene_biotype:protein_coding transcript_biotype:processed_transcript // chr1 // 81 // 45 // 17 // 21 // 0 /// BC040902 // GenBank // Homo sapiens PRAME family member 2, mRNA (cDNA clone IMAGE:5743999), complete cds. // chr1 // 76 // 45 // 16 // 21 // 0 /// NR_111945 // RefSeq // Homo sapiens PRAME family member 1 pseudogene (LOC645354), non-coding RNA. // chr1 // 24 // 72 // 8 // 34 // 0 /// NR_111947 // RefSeq // Homo sapiens PRAME family member 1 pseudogene (LOC649324), non-coding RNA. // chr1 // 24 // 72 // 8 // 34 // 0 /// ENST00000334600 // ENSEMBL // ensembl_havana_transcript:putative chromosome:GRCh38:1:13342366:13347134:-1 gene:ENSG00000204481 gene_biotype:protein_coding transcript_biotype:protein_coding // chr1 // 57 // 57 // 27 // 47 // 1 /// BC144199 // GenBank // Homo sapiens PRAME family member 1, mRNA (cDNA clone MGC:177736 IMAGE:9052719), complete cds. // chr1 // 51 // 51 // 24 // 47 // 1 /// NM_023014 // RefSeq // Homo sapiens PRAME family member 2 (PRAMEF2), mRNA. // chr1 // 40 // 40 // 19 // 47 // 1 /// ENST00000240189 // ENSEMBL // ensembl_havana_transcript:known chromosome:GRCh38:1:12857086:12861909:1 gene:ENSG00000120952 gene_biotype:protein_coding transcript_biotype:protein_coding // chr1 // 40 // 40 // 19 // 47 // 1 /// BC075008 // GenBank // Homo sapiens PRAME family member 2, mRNA (cDNA clone MGC:104155 IMAGE:30915615), complete cds. // chr1 // 32 // 32 // 15 // 47 // 1 /// BC075009 // GenBank // Homo sapiens PRAME family member 2, mRNA (cDNA clone MGC:103994 IMAGE:30915402), complete cds. // chr1 // 32 // 32 // 15 // 47 // 1 /// ENST00000610289 // ENSEMBL // ensembl:novel chromosome:GRCh38:1:13030823:13032619:1 gene:ENSG00000274178 gene_biotype:protein_coding transcript_biotype:protein_coding // chr1 // 71 // 45 // 15 // 21 // 0 /// ENST00000618110 // ENSEMBL // ensembl:novel chromosome:GRCh38:1:13196334:13198130:-1 gene:ENSG00000276142 gene_biotype:protein_coding transcript_biotype:protein_coding // chr1 // 71 // 45 // 15 // 21 // 0 /// ENST00000620294 // ENSEMBL // ensembl:novel chromosome:GRCh38:CHR_HSCHR1_2_CTG3:13214905:13216701:-1 gene:ENSG00000274107 gene_biotype:protein_coding transcript_biotype:protein_coding // chr1 // 71 // 45 // 15 // 21 // 0 /// GENSCAN00000049166 // ENSEMBL // cdna:genscan chromosome:GRCh38:1:12859010:12861779:1 transcript_biotype:protein_coding // chr1 // 60 // 43 // 12 // 20 // 0 /// ENST00000448180 // ENSEMBL // havana:known chromosome:GRCh38:1:13128818:13131615:1 gene:ENSG00000229978 gene_biotype:transcribed_unprocessed_pseudogene transcript_biotype:transcribed_unprocessed_pseudogene // chr1 // 32 // 53 // 8 // 25 // 0 /// GENSCAN00000049171 // ENSEMBL // cdna:genscan chromosome:GRCh38:1:12793228:12795996:1 transcript_biotype:protein_coding // chr1 // 53 // 53 // 25 // 47 // 1 /// GENSCAN00000020391 // ENSEMBL // cdna:genscan chromosome:GRCh38:CHR_HSCHR1_2_CTG3:13215394:13244686:-1 transcript_biotype:protein_coding // chr1 // 26 // 26 // 12 // 47 // 1 /// GENSCAN00000021068 // ENSEMBL // cdna:genscan chromosome:GRCh38:1:13005051:13032130:1 transcript_biotype:protein_coding // chr1 // 26 // 26 // 12 // 47 // 1 /// GENSCAN00000021069 // ENSEMBL // cdna:genscan chromosome:GRCh38:1:13342528:13371900:-1 transcript_biotype:protein_coding // chr1 // 47 // 47 // 22 // 47 // 1 /// GENSCAN00000021076 // ENSEMBL // cdna:genscan chromosome:GRCh38:1:13196823:13226106:-1 transcript_biotype:protein_coding // chr1 // 43 // 43 // 20 // 47 // 1	main
7897987	NM_023014,BC075008,BC075009	chr1:12916941-12921764	chr1	NC_000001.10	+	12916941	12921764	15	NM_023014 // PRAMEF2 // PRAME family member 2 // 1p36.21 // 65122 /// ENST00000240189 // PRAMEF2 // PRAME family member 2 // 1p36.21 // 65122 /// BC075008 // PRAMEF2 // PRAME family member 2 // 1p36.21 // 65122 /// BC075009 // PRAMEF2 // PRAME family member 2 // 1p36.21 // 65122	NM_023014 // RefSeq // Homo sapiens PRAME family member 2 (PRAMEF2), mRNA. // chr1 // 100 // 100 // 15 // 15 // 0 /// ENST00000240189 // ENSEMBL // ensembl_havana_transcript:known chromosome:GRCh38:1:12857086:12861909:1 gene:ENSG00000120952 gene_biotype:protein_coding transcript_biotype:protein_coding // chr1 // 100 // 100 // 15 // 15 // 0 /// BC075008 // GenBank // Homo sapiens PRAME family member 2, mRNA (cDNA clone MGC:104155 IMAGE:30915615), complete cds. // chr1 // 100 // 100 // 15 // 15 // 0 /// BC075009 // GenBank // Homo sapiens PRAME family member 2, mRNA (cDNA clone MGC:103994 IMAGE:30915402), complete cds. // chr1 // 100 // 100 // 15 // 15 // 0	main
7897991	NM_001012276,BC140755,BC144565	chr1:12976450-12980569	chr1	NC_000001.10	+	12976450	12980569	33	NM_001012276 // PRAMEF8 // PRAME family member 8 // 1p36.21 // 391002 /// ENST00000330881 // PRAMEF7 // PRAME family member 7 // 1p36.21 // 441871 /// ENST00000357367 // PRAMEF8 // PRAME family member 8 // 1p36.21 // 391002 /// BC140755 // PRAMEF8 // PRAME family member 8 // 1p36.21 // 391002 /// BC144565 // PRAMEF8 // PRAME family member 8 // 1p36.21 // 391002	NM_001012276 // RefSeq // Homo sapiens PRAME family member 8 (PRAMEF8), mRNA. // chr1 // 100 // 100 // 33 // 33 // 0 /// ENST00000330881 // ENSEMBL // ensembl_havana_transcript:known chromosome:GRCh38:1:12917625:12920480:1 gene:ENSG00000204510 gene_biotype:protein_coding transcript_biotype:protein_coding // chr1 // 97 // 100 // 32 // 33 // 0 /// ENST00000357367 // ENSEMBL // havana:known chromosome:GRCh38:1:13281035:13285154:-1 gene:ENSG00000182330 gene_biotype:protein_coding transcript_biotype:protein_coding // chr1 // 100 // 100 // 33 // 33 // 0 /// BC140755 // GenBank // Homo sapiens PRAME family member 7, mRNA (cDNA clone MGC:176432 IMAGE:9021623), complete cds. // chr1 // 100 // 100 // 33 // 33 // 0 /// BC144565 // GenBank // Homo sapiens PRAME family member 8, mRNA (cDNA clone MGC:178110 IMAGE:9053093), complete cds. // chr1 // 100 // 100 // 33 // 33 // 0 /// ENST00000611408 // ENSEMBL // ensembl:known chromosome:GRCh38:CHR_HSCHR1_2_CTG3:13299884:13302739:-1 gene:ENSG00000278021 gene_biotype:protein_coding transcript_biotype:protein_coding // chr1 // 100 // 100 // 33 // 33 // 0 /// ENST00000614831 // ENSEMBL // ensembl:known chromosome:GRCh38:1:13281302:13285174:-1 gene:ENSG00000182330 gene_biotype:protein_coding transcript_biotype:protein_coding // chr1 // 100 // 100 // 33 // 33 // 0 /// ENST00000616484 // ENSEMBL // ensembl:known chromosome:GRCh38:CHR_HSCHR1_2_CTG3:13299884:13303717:-1 gene:ENSG00000278021 gene_biotype:protein_coding transcript_biotype:protein_coding // chr1 // 100 // 100 // 33 // 33 // 0 /// ENST00000616979 // ENSEMBL // ensembl:known chromosome:GRCh38:1:12916610:12920482:1 gene:ENSG00000204510 gene_biotype:protein_coding transcript_biotype:protein_coding // chr1 // 97 // 100 // 32 // 33 // 0 /// ENST00000621519 // ENSEMBL // ensembl:known chromosome:GRCh38:1:13281168:13284169:-1 gene:ENSG00000182330 gene_biotype:protein_coding transcript_biotype:protein_coding // chr1 // 100 // 100 // 33 // 33 // 0 /// GENSCAN00000020388 // ENSEMBL // cdna:genscan chromosome:GRCh38:CHR_HSCHR1_2_CTG3:13299951:13302671:-1 transcript_biotype:protein_coding // chr1 // 100 // 100 // 33 // 33 // 0 /// GENSCAN00000021085 // ENSEMBL // cdna:genscan chromosome:GRCh38:1:13281371:13284091:-1 transcript_biotype:protein_coding // chr1 // 100 // 100 // 33 // 33 // 0 /// GENSCAN00000049179 // ENSEMBL // cdna:genscan chromosome:GRCh38:1:12917693:12920413:1 transcript_biotype:protein_coding // chr1 // 97 // 100 // 32 // 33 // 0	main
7897995		chr1:12982374-12982480	chr1	NC_000001.10	+	12982374	12982480	28	ENST00000384703 // RNU6-1072P // RNA, U6 small nuclear 1072, pseudogene // --- // --- /// ENST00000384780 // RNU6-771P // RNA, U6 small nuclear 771, pseudogene // --- // --- /// ENST00000516430 // RNU6-1185P // RNA, U6 small nuclear 1185, pseudogene // --- // ---	ENST00000384703 // ENSEMBL // ncrna:known chromosome:GRCh38:1:12922554:12922660:1 gene:ENSG00000207434 gene_biotype:snRNA transcript_biotype:snRNA // chr1 // 100 // 100 // 28 // 28 // 0 /// ENST00000384780 // ENSEMBL // ncrna:known chromosome:GRCh38:1:13279125:13279231:-1 gene:ENSG00000207511 gene_biotype:snRNA transcript_biotype:snRNA // chr1 // 100 // 100 // 28 // 28 // 0 /// ENST00000516430 // ENSEMBL // ncrna:known chromosome:GRCh38:CHR_HSCHR1_2_CTG3:13297705:13297811:-1 gene:ENSG00000252239 gene_biotype:snRNA transcript_biotype:snRNA // chr1 // 100 // 100 // 28 // 28 // 0 /// NONHSAT000968 // NONCODE // Non-coding transcript identified by NONCODE // chr1 // 100 // 100 // 28 // 28 // 0 /// NONHSAT000971 // NONCODE // Non-coding transcript identified by NONCODE // chr1 // 100 // 100 // 28 // 28 // 0	main
7897997	NM_001099850,XM_006724955,NM_001039361,BC112208,BC112210	chr1:13035533-13038381	chr1	NC_000001.10	+	13035533	13038381	32	NM_001099850 // LOC391003 // PRAME family member-like // 1p36.21 // 391003 /// ENST00000376101 // LOC391003 // PRAME family member-like // 1p36.21 // 391003 /// ENST00000376101 // PRAMEF19 // PRAME family member 19 // 1p36.21 // 645414 /// ENST00000540591 // LOC391003 // PRAME family member-like // 1p36.21 // 391003 /// ENST00000540591 // PRAMEF19 // PRAME family member 19 // 1p36.21 // 645414 /// XM_006724955 // PRAMEF25 // PRAME family member 25 // 1p36.21 // 441873 /// NM_001039361 // PRAMEF10 // PRAME family member 10 // 1p36.21 // 343071 /// ENST00000235347 // PRAMEF10 // PRAME family member 10 // 1p36.21 // 343071 /// ENST00000415919 // PRAMEF25 // PRAME family member 25 // --- // --- /// BC112208 // PRAMEF10 // PRAME family member 10 // 1p36.21 // 343071 /// BC112210 // PRAMEF10 // PRAME family member 10 // 1p36.21 // 343071	NM_001099850 // RefSeq // Homo sapiens PRAME family member-like (LOC391003), mRNA. // chr1 // 44 // 100 // 14 // 32 // 0 /// ENST00000376101 // ENSEMBL // ensembl_havana_transcript:known chromosome:GRCh38:1:13369067:13371693:-1 gene:ENSG00000204480 gene_biotype:protein_coding transcript_biotype:protein_coding // chr1 // 36 // 78 // 9 // 25 // 0 /// ENST00000540591 // ENSEMBL // ensembl:known chromosome:GRCh38:CHR_HSCHR1_2_CTG3:13241275:13244713:-1 gene:ENSG00000277853 gene_biotype:protein_coding transcript_biotype:protein_coding gene:ENSG00000204480 // chr1 // 44 // 100 // 14 // 32 // 0 /// XM_006724955 // RefSeq // PREDICTED: Homo sapiens PRAME family member 25 (PRAMEF25), mRNA. // chr1 // 69 // 69 // 22 // 32 // 1 /// NM_001039361 // RefSeq // Homo sapiens PRAME family member 10 (PRAMEF10), mRNA. // chr1 // 28 // 28 // 9 // 32 // 1 /// ENST00000235347 // ENSEMBL // ensembl_havana_transcript:known chromosome:GRCh38:1:12892896:12898270:-1 gene:ENSG00000187545 gene_biotype:protein_coding transcript_biotype:protein_coding // chr1 // 28 // 28 // 9 // 32 // 1 /// ENST00000415919 // ENSEMBL // havana:known chromosome:GRCh38:1:13149237:13226106:-1 gene:ENSG00000204505 gene_biotype:unprocessed_pseudogene transcript_biotype:unprocessed_pseudogene // chr1 // 34 // 34 // 11 // 32 // 1 /// BC112208 // GenBank // Homo sapiens PRAME family member 10, mRNA (cDNA clone MGC:138413 IMAGE:8327676), complete cds. // chr1 // 28 // 28 // 9 // 32 // 1 /// BC112210 // GenBank // Homo sapiens PRAME family member 10, mRNA (cDNA clone MGC:138415 IMAGE:8327678), complete cds. // chr1 // 28 // 28 // 9 // 32 // 1 /// GENSCAN00000020391 // ENSEMBL // cdna:genscan chromosome:GRCh38:CHR_HSCHR1_2_CTG3:13215394:13244686:-1 transcript_biotype:protein_coding // chr1 // 45 // 97 // 14 // 31 // 0 /// GENSCAN00000021069 // ENSEMBL // cdna:genscan chromosome:GRCh38:1:13342528:13371900:-1 transcript_biotype:protein_coding // chr1 // 33 // 94 // 10 // 30 // 0 /// GENSCAN00000021076 // ENSEMBL // cdna:genscan chromosome:GRCh38:1:13196823:13226106:-1 transcript_biotype:protein_coding // chr1 // 47 // 94 // 14 // 30 // 0 /// ENST00000616664 // ENSEMBL // ensembl:novel chromosome:GRCh38:CHR_HSCHR1_2_CTG3:13093629:13098253:1 gene:ENSG00000276816 gene_biotype:protein_coding transcript_biotype:protein_coding // chr1 // 63 // 63 // 20 // 32 // 1 /// GENSCAN00000020383 // ENSEMBL // cdna:genscan chromosome:GRCh38:CHR_HSCHR1_2_CTG3:13093639:13098183:1 transcript_biotype:protein_coding // chr1 // 72 // 72 // 23 // 32 // 1 /// ENST00000437300 // ENSEMBL // havana:known chromosome:GRCh38:1:13305955:13308887:1 gene:ENSG00000237700 gene_biotype:unitary_pseudogene transcript_biotype:unitary_pseudogene // chr1 // 28 // 28 // 9 // 32 // 1 /// ENST00000458709 // ENSEMBL // havana:known chromosome:GRCh38:1:13104403:13105689:-1 gene:ENSG00000236179 gene_biotype:unprocessed_pseudogene transcript_biotype:unprocessed_pseudogene // chr1 // 25 // 25 // 8 // 32 // 1 /// ENST00000621403 // ENSEMBL // ensembl:known chromosome:GRCh38:CHR_HSCHR1_2_CTG3:13322119:13327487:1 gene:ENSG00000276370 gene_biotype:protein_coding transcript_biotype:protein_coding // chr1 // 28 // 28 // 9 // 32 // 1 /// GENSCAN00000020385 // ENSEMBL // cdna:genscan chromosome:GRCh38:CHR_HSCHR1_2_CTG3:13324535:13327467:1 transcript_biotype:protein_coding // chr1 // 28 // 28 // 9 // 32 // 1 /// GENSCAN00000021070 // ENSEMBL // cdna:genscan chromosome:GRCh38:1:13305955:13308887:1 transcript_biotype:protein_coding // chr1 // 28 // 28 // 9 // 32 // 1 /// GENSCAN00000049165 // ENSEMBL // cdna:genscan chromosome:GRCh38:1:12892916:12895847:-1 transcript_biotype:protein_coding // chr1 // 28 // 28 // 9 // 32 // 1 /// NONHSAT000970 // NONCODE // Non-coding transcript identified by NONCODE: Linc // chr1 // 25 // 25 // 8 // 32 // 1 /// TCONS_l2_00001979-XLOC_l2_000068 // Broad TUCP // linc-PRAMEF15 chr1:+:13629937-13635298 // chr1 // 28 // 28 // 9 // 32 // 1	main
[truncated: 98,958,865 more chars]
