# Supplementary material for: Identification of key genes and pathways affected in epicardial adipose tissue from patients with coronary artery disease by integrated bioinformatics analysis
Source: PeerJ. 2020 Mar 25;8:e8763. doi: 10.7717/peerj.8763 (PMC7102503; doi:10.7717/peerj.8763)
Supplement: Supplemental Information 6 [file peerj-08-8763-s006.zip › GSE120774_series_matrix.txt]

!Series_title	"Expression Data from epicardial  (EAT) and subcutaneous adipose tissue (SAT) in patients with coronary artery disease"
!Series_geo_accession	"GSE120774"
!Series_status	"Public on Oct 04 2018"
!Series_submission_date	"Oct 03 2018"
!Series_last_update_date	"Oct 05 2018"
!Series_summary	"We took samples of subcutaneous adipose tissue from the sternum (SAT) and epicardial adipose tissue (EAT) from a site adjacent to the right coronary artery in cases with coronary disease and controls without coronary disease."
!Series_summary	"Cases had significant coronary disease and were undergoing coronary artery bypass surgery.  Controls all had coronary angiograms and did not have significant coronary disease."
!Series_overall_design	"Case control study"
!Series_type	"Expression profiling by array"
!Series_contributor	"Tim,,Fitzgibbons"
!Series_sample_id	"GSM3415000 GSM3415001 GSM3415002 GSM3415003 GSM3415004 GSM3415005 GSM3415006 GSM3415007 GSM3415008 GSM3415009 GSM3415010 GSM3415011 GSM3415012 GSM3415013 GSM3415014 GSM3415015 GSM3415016 GSM3415017 GSM3415018 GSM3415019 GSM3415020 GSM3415021 GSM3415022 GSM3415023 GSM3415024 GSM3415025 GSM3415026 GSM3415027 GSM3415028 GSM3415029 GSM3415030 GSM3415031 GSM3415032 GSM3415033 GSM3415034 GSM3415035 "
!Series_contact_name	"Timothy,P,Fitzgibbons"
!Series_contact_email	"timothy.fitzgibbons@umassmed.edu"
!Series_contact_phone	"508-856-6573"
!Series_contact_department	"Molecular Medicine"
!Series_contact_institute	"University of Massachusetts Medical School"
!Series_contact_address	"55 Lake Avenue North"
!Series_contact_city	"Worcester"
!Series_contact_zip/postal_code	"01655"
!Series_contact_country	"USA"
!Series_supplementary_file	"ftp://ftp.ncbi.nlm.nih.gov/geo/series/GSE120nnn/GSE120774/suppl/GSE120774_RAW.tar"
!Series_platform_id	"GPL6244"
!Series_platform_taxid	"9606"
!Series_sample_taxid	"9606"
!Series_relation	"BioProject: https://www.ncbi.nlm.nih.gov/bioproject/PRJNA494502"

!Sample_title	"Subcutaneous fat, Control, Biological Rep 1"	"Subcutaneous fat, Control, Biological Rep 2"	"Subcutaneous fat, Control, Biological Rep 3"	"Subcutaneous fat, Control, Biological Rep 4"	"Subcutaneous fat, Control, Biological Rep 5"	"Subcutaneous fat, Control, Biological Rep 6"	"Subcutaneous fat, Control, Biological Rep 7"	"Subcutaneous fat, Control, Biological Rep 8"	"Subcutaneous fat, Control, Biological Rep 9"	"Subcutaneous fat, Case, Biological Rep 1"	"Subcutaneous fat, Case, Biological Rep 2"	"Subcutaneous fat, Case, Biological Rep 3"	"Subcutaneous fat, Case, Biological Rep 4"	"Subcutaneous fat, Case, Biological Rep 5"	"Subcutaneous fat, Case, Biological Rep 6"	"Subcutaneous fat, Case, Biological Rep 7"	"Subcutaneous fat, Case, Biological Rep 8"	"Epicardial fat, Control, Biological Rep 1"	"Epicardial fat, Control, Biological Rep 2"	"Epicardial fat, Control, Biological Rep 3"	"Epicardial fat, Control, Biological Rep 4"	"Epicardial fat, Control, Biological Rep 5"	"Epicardial fat, Control, Biological Rep 6"	"Epicardial fat, Control, Biological Rep 7"	"Epicardial fat, Control, Biological Rep 8"	"Epicardial fat, Control, Biological Rep 9"	"Epicardial fat, Control, Biological Rep 10"	"Epicardial fat, Case, Biological Rep 1"	"Epicardial fat, Case, Biological Rep 2"	"Epicardial fat, Case, Biological Rep 3"	"Epicardial fat, Case, Biological Rep 4"	"Epicardial fat, Case, Biological Rep 5"	"Epicardial fat, Case, Biological Rep 6"	"Epicardial fat, Case, Biological Rep 7"	"Epicardial fat, Case, Biological Rep 8"	"Epicardial fat, Case, Biological Rep 9"
!Sample_geo_accession	"GSM3415000"	"GSM3415001"	"GSM3415002"	"GSM3415003"	"GSM3415004"	"GSM3415005"	"GSM3415006"	"GSM3415007"	"GSM3415008"	"GSM3415009"	"GSM3415010"	"GSM3415011"	"GSM3415012"	"GSM3415013"	"GSM3415014"	"GSM3415015"	"GSM3415016"	"GSM3415017"	"GSM3415018"	"GSM3415019"	"GSM3415020"	"GSM3415021"	"GSM3415022"	"GSM3415023"	"GSM3415024"	"GSM3415025"	"GSM3415026"	"GSM3415027"	"GSM3415028"	"GSM3415029"	"GSM3415030"	"GSM3415031"	"GSM3415032"	"GSM3415033"	"GSM3415034"	"GSM3415035"
!Sample_status	"Public on Oct 04 2018"	"Public on Oct 04 2018"	"Public on Oct 04 2018"	"Public on Oct 04 2018"	"Public on Oct 04 2018"	"Public on Oct 04 2018"	"Public on Oct 04 2018"	"Public on Oct 04 2018"	"Public on Oct 04 2018"	"Public on Oct 04 2018"	"Public on Oct 04 2018"	"Public on Oct 04 2018"	"Public on Oct 04 2018"	"Public on Oct 04 2018"	"Public on Oct 04 2018"	"Public on Oct 04 2018"	"Public on Oct 04 2018"	"Public on Oct 04 2018"	"Public on Oct 04 2018"	"Public on Oct 04 2018"	"Public on Oct 04 2018"	"Public on Oct 04 2018"	"Public on Oct 04 2018"	"Public on Oct 04 2018"	"Public on Oct 04 2018"	"Public on Oct 04 2018"	"Public on Oct 04 2018"	"Public on Oct 04 2018"	"Public on Oct 04 2018"	"Public on Oct 04 2018"	"Public on Oct 04 2018"	"Public on Oct 04 2018"	"Public on Oct 04 2018"	"Public on Oct 04 2018"	"Public on Oct 04 2018"	"Public on Oct 04 2018"
!Sample_submission_date	"Oct 03 2018"	"Oct 03 2018"	"Oct 03 2018"	"Oct 03 2018"	"Oct 03 2018"	"Oct 03 2018"	"Oct 03 2018"	"Oct 03 2018"	"Oct 03 2018"	"Oct 03 2018"	"Oct 03 2018"	"Oct 03 2018"	"Oct 03 2018"	"Oct 03 2018"	"Oct 03 2018"	"Oct 03 2018"	"Oct 03 2018"	"Oct 03 2018"	"Oct 03 2018"	"Oct 03 2018"	"Oct 03 2018"	"Oct 03 2018"	"Oct 03 2018"	"Oct 03 2018"	"Oct 03 2018"	"Oct 03 2018"	"Oct 03 2018"	"Oct 03 2018"	"Oct 03 2018"	"Oct 03 2018"	"Oct 03 2018"	"Oct 03 2018"	"Oct 03 2018"	"Oct 03 2018"	"Oct 03 2018"	"Oct 03 2018"
!Sample_last_update_date	"Oct 04 2018"	"Oct 04 2018"	"Oct 04 2018"	"Oct 04 2018"	"Oct 04 2018"	"Oct 04 2018"	"Oct 04 2018"	"Oct 04 2018"	"Oct 04 2018"	"Oct 04 2018"	"Oct 04 2018"	"Oct 04 2018"	"Oct 04 2018"	"Oct 04 2018"	"Oct 04 2018"	"Oct 04 2018"	"Oct 04 2018"	"Oct 04 2018"	"Oct 04 2018"	"Oct 04 2018"	"Oct 04 2018"	"Oct 04 2018"	"Oct 04 2018"	"Oct 04 2018"	"Oct 04 2018"	"Oct 04 2018"	"Oct 04 2018"	"Oct 04 2018"	"Oct 04 2018"	"Oct 04 2018"	"Oct 04 2018"	"Oct 04 2018"	"Oct 04 2018"	"Oct 04 2018"	"Oct 04 2018"	"Oct 04 2018"
!Sample_type	"RNA"	"RNA"	"RNA"	"RNA"	"RNA"	"RNA"	"RNA"	"RNA"	"RNA"	"RNA"	"RNA"	"RNA"	"RNA"	"RNA"	"RNA"	"RNA"	"RNA"	"RNA"	"RNA"	"RNA"	"RNA"	"RNA"	"RNA"	"RNA"	"RNA"	"RNA"	"RNA"	"RNA"	"RNA"	"RNA"	"RNA"	"RNA"	"RNA"	"RNA"	"RNA"	"RNA"
!Sample_channel_count	"1"	"1"	"1"	"1"	"1"	"1"	"1"	"1"	"1"	"1"	"1"	"1"	"1"	"1"	"1"	"1"	"1"	"1"	"1"	"1"	"1"	"1"	"1"	"1"	"1"	"1"	"1"	"1"	"1"	"1"	"1"	"1"	"1"	"1"	"1"	"1"
!Sample_source_name_ch1	"Subcutaneous fat, Control, Biological Rep 1"	"Subcutaneous fat, Control, Biological Rep 2"	"Subcutaneous fat, Control, Biological Rep 3"	"Subcutaneous fat, Control, Biological Rep 4"	"Subcutaneous fat, Control, Biological Rep 5"	"Subcutaneous fat, Control, Biological Rep 6"	"Subcutaneous fat, Control, Biological Rep 7"	"Subcutaneous fat, Control, Biological Rep 8"	"Subcutaneous fat, Control, Biological Rep 9"	"Subcutaneous fat, Case, Biological Rep 1"	"Subcutaneous fat, Case, Biological Rep 2"	"Subcutaneous fat, Case, Biological Rep 3"	"Subcutaneous fat, Case, Biological Rep 4"	"Subcutaneous fat, Case, Biological Rep 5"	"Subcutaneous fat, Case, Biological Rep 6"	"Subcutaneous fat, Case, Biological Rep 7"	"Subcutaneous fat, Case, Biological Rep 8"	"Epicardial fat, Control, Biological Rep 1"	"Epicardial fat, Control, Biological Rep 2"	"Epicardial fat, Control, Biological Rep 3"	"Epicardial fat, Control, Biological Rep 4"	"Epicardial fat, Control, Biological Rep 5"	"Epicardial fat, Control, Biological Rep 6"	"Epicardial fat, Control, Biological Rep 7"	"Epicardial fat, Control, Biological Rep 8"	"Epicardial fat, Control, Biological Rep 9"	"Epicardial fat, Control, Biological Rep 10"	"Epicardial fat, Case, Biological Rep 1"	"Epicardial fat, Case, Biological Rep 2"	"Epicardial fat, Case, Biological Rep 3"	"Epicardial fat, Case, Biological Rep 4"	"Epicardial fat, Case, Biological Rep 5"	"Epicardial fat, Case, Biological Rep 6"	"Epicardial fat, Case, Biological Rep 7"	"Epicardial fat, Case, Biological Rep 8"	"Epicardial fat, Case, Biological Rep 9"
!Sample_organism_ch1	"Homo sapiens"	"Homo sapiens"	"Homo sapiens"	"Homo sapiens"	"Homo sapiens"	"Homo sapiens"	"Homo sapiens"	"Homo sapiens"	"Homo sapiens"	"Homo sapiens"	"Homo sapiens"	"Homo sapiens"	"Homo sapiens"	"Homo sapiens"	"Homo sapiens"	"Homo sapiens"	"Homo sapiens"	"Homo sapiens"	"Homo sapiens"	"Homo sapiens"	"Homo sapiens"	"Homo sapiens"	"Homo sapiens"	"Homo sapiens"	"Homo sapiens"	"Homo sapiens"	"Homo sapiens"	"Homo sapiens"	"Homo sapiens"	"Homo sapiens"	"Homo sapiens"	"Homo sapiens"	"Homo sapiens"	"Homo sapiens"	"Homo sapiens"	"Homo sapiens"
!Sample_characteristics_ch1	"tissue: subcutaneous fat"	"tissue: subcutaneous fat"	"tissue: subcutaneous fat"	"tissue: subcutaneous fat"	"tissue: subcutaneous fat"	"tissue: subcutaneous fat"	"tissue: subcutaneous fat"	"tissue: subcutaneous fat"	"tissue: subcutaneous fat"	"tissue: subcutaneous fat"	"tissue: subcutaneous fat"	"tissue: subcutaneous fat"	"tissue: subcutaneous fat"	"tissue: subcutaneous fat"	"tissue: subcutaneous fat"	"tissue: subcutaneous fat"	"tissue: subcutaneous fat"	"tissue: epicardial fat"	"tissue: epicardial fat"	"tissue: epicardial fat"	"tissue: epicardial fat"	"tissue: epicardial fat"	"tissue: epicardial fat"	"tissue: epicardial fat"	"tissue: epicardial fat"	"tissue: epicardial fat"	"tissue: epicardial fat"	"tissue: epicardial fat"	"tissue: epicardial fat"	"tissue: epicardial fat"	"tissue: epicardial fat"	"tissue: epicardial fat"	"tissue: epicardial fat"	"tissue: epicardial fat"	"tissue: epicardial fat"	"tissue: epicardial fat"
!Sample_characteristics_ch1	"gender: M"	"gender: M"	"gender: M"	"gender: M"	"gender: F"	"gender: F"	"gender: M"	"gender: F"	"gender: F"	"gender: M"	"gender: M"	"gender: M"	"gender: F"	"gender: M"	"gender: F"	"gender: M"	"gender: F"	"gender: F"	"gender: M"	"gender: M"	"gender: F"	"gender: F"	"gender: F"	"gender: M"	"gender: M"	"gender: M"	"gender: F"	"gender: M"	"gender: M"	"gender: M"	"gender: M"	"gender: F"	"gender: F"	"gender: M"	"gender: M"	"gender: F"
!Sample_characteristics_ch1	"disease: None"	"disease: None"	"disease: None"	"disease: None"	"disease: None"	"disease: None"	"disease: None"	"disease: None"	"disease: None"	"disease: coronary disease"	"disease: coronary disease"	"disease: coronary disease"	"disease: coronary disease"	"disease: coronary disease"	"disease: coronary disease"	"disease: coronary disease"	"disease: coronary disease"	"disease: None"	"disease: None"	"disease: None"	"disease: None"	"disease: None"	"disease: None"	"disease: None"	"disease: None"	"disease: None"	"disease: None"	"disease: coronary disease"	"disease: coronary disease"	"disease: coronary disease"	"disease: coronary disease"	"disease: coronary disease"	"disease: coronary disease"	"disease: coronary disease"	"disease: coronary disease"	"disease: coronary disease"
!Sample_treatment_protocol_ch1	"N/A"	"N/A"	"N/A"	"N/A"	"N/A"	"N/A"	"N/A"	"N/A"	"N/A"	"N/A"	"N/A"	"N/A"	"N/A"	"N/A"	"N/A"	"N/A"	"N/A"	"N/A"	"N/A"	"N/A"	"N/A"	"N/A"	"N/A"	"N/A"	"N/A"	"N/A"	"N/A"	"N/A"	"N/A"	"N/A"	"N/A"	"N/A"	"N/A"	"N/A"	"N/A"	"N/A"
!Sample_growth_protocol_ch1	"N/A"	"N/A"	"N/A"	"N/A"	"N/A"	"N/A"	"N/A"	"N/A"	"N/A"	"N/A"	"N/A"	"N/A"	"N/A"	"N/A"	"N/A"	"N/A"	"N/A"	"N/A"	"N/A"	"N/A"	"N/A"	"N/A"	"N/A"	"N/A"	"N/A"	"N/A"	"N/A"	"N/A"	"N/A"	"N/A"	"N/A"	"N/A"	"N/A"	"N/A"	"N/A"	"N/A"
!Sample_molecule_ch1	"total RNA"	"total RNA"	"total RNA"	"total RNA"	"total RNA"	"total RNA"	"total RNA"	"total RNA"	"total RNA"	"total RNA"	"total RNA"	"total RNA"	"total RNA"	"total RNA"	"total RNA"	"total RNA"	"total RNA"	"total RNA"	"total RNA"	"total RNA"	"total RNA"	"total RNA"	"total RNA"	"total RNA"	"total RNA"	"total RNA"	"total RNA"	"total RNA"	"total RNA"	"total RNA"	"total RNA"	"total RNA"	"total RNA"	"total RNA"	"total RNA"	"total RNA"
!Sample_extract_protocol_ch1	"Samples were flash frozen in liquid nitrogen and then total RNA was extracted with QIAGEN mini lipid kits.  Samples were analyzed on an Agilent Bioanalyzer.  Only samples with a RIN>8 were used."	"Samples were flash frozen in liquid nitrogen and then total RNA was extracted with QIAGEN mini lipid kits.  Samples were analyzed on an Agilent Bioanalyzer.  Only samples with a RIN>8 were used."	"Samples were flash frozen in liquid nitrogen and then total RNA was extracted with QIAGEN mini lipid kits.  Samples were analyzed on an Agilent Bioanalyzer.  Only samples with a RIN>8 were used."	"Samples were flash frozen in liquid nitrogen and then total RNA was extracted with QIAGEN mini lipid kits.  Samples were analyzed on an Agilent Bioanalyzer.  Only samples with a RIN>8 were used."	"Samples were flash frozen in liquid nitrogen and then total RNA was extracted with QIAGEN mini lipid kits.  Samples were analyzed on an Agilent Bioanalyzer.  Only samples with a RIN>8 were used."	"Samples were flash frozen in liquid nitrogen and then total RNA was extracted with QIAGEN mini lipid kits.  Samples were analyzed on an Agilent Bioanalyzer.  Only samples with a RIN>8 were used."	"Samples were flash frozen in liquid nitrogen and then total RNA was extracted with QIAGEN mini lipid kits.  Samples were analyzed on an Agilent Bioanalyzer.  Only samples with a RIN>8 were used."	"Samples were flash frozen in liquid nitrogen and then total RNA was extracted with QIAGEN mini lipid kits.  Samples were analyzed on an Agilent Bioanalyzer.  Only samples with a RIN>8 were used."	"Samples were flash frozen in liquid nitrogen and then total RNA was extracted with QIAGEN mini lipid kits.  Samples were analyzed on an Agilent Bioanalyzer.  Only samples with a RIN>8 were used."	"Samples were flash frozen in liquid nitrogen and then total RNA was extracted with QIAGEN mini lipid kits.  Samples were analyzed on an Agilent Bioanalyzer.  Only samples with a RIN>8 were used."	"Samples were flash frozen in liquid nitrogen and then total RNA was extracted with QIAGEN mini lipid kits.  Samples were analyzed on an Agilent Bioanalyzer.  Only samples with a RIN>8 were used."	"Samples were flash frozen in liquid nitrogen and then total RNA was extracted with QIAGEN mini lipid kits.  Samples were analyzed on an Agilent Bioanalyzer.  Only samples with a RIN>8 were used."	"Samples were flash frozen in liquid nitrogen and then total RNA was extracted with QIAGEN mini lipid kits.  Samples were analyzed on an Agilent Bioanalyzer.  Only samples with a RIN>8 were used."	"Samples were flash frozen in liquid nitrogen and then total RNA was extracted with QIAGEN mini lipid kits.  Samples were analyzed on an Agilent Bioanalyzer.  Only samples with a RIN>8 were used."	"Samples were flash frozen in liquid nitrogen and then total RNA was extracted with QIAGEN mini lipid kits.  Samples were analyzed on an Agilent Bioanalyzer.  Only samples with a RIN>8 were used."	"Samples were flash frozen in liquid nitrogen and then total RNA was extracted with QIAGEN mini lipid kits.  Samples were analyzed on an Agilent Bioanalyzer.  Only samples with a RIN>8 were used."	"Samples were flash frozen in liquid nitrogen and then total RNA was extracted with QIAGEN mini lipid kits.  Samples were analyzed on an Agilent Bioanalyzer.  Only samples with a RIN>8 were used."	"Samples were flash frozen in liquid nitrogen and then total RNA was extracted with QIAGEN mini lipid kits.  Samples were analyzed on an Agilent Bioanalyzer.  Only samples with a RIN>8 were used."	"Samples were flash frozen in liquid nitrogen and then total RNA was extracted with QIAGEN mini lipid kits.  Samples were analyzed on an Agilent Bioanalyzer.  Only samples with a RIN>8 were used."	"Samples were flash frozen in liquid nitrogen and then total RNA was extracted with QIAGEN mini lipid kits.  Samples were analyzed on an Agilent Bioanalyzer.  Only samples with a RIN>8 were used."	"Samples were flash frozen in liquid nitrogen and then total RNA was extracted with QIAGEN mini lipid kits.  Samples were analyzed on an Agilent Bioanalyzer.  Only samples with a RIN>8 were used."	"Samples were flash frozen in liquid nitrogen and then total RNA was extracted with QIAGEN mini lipid kits.  Samples were analyzed on an Agilent Bioanalyzer.  Only samples with a RIN>8 were used."	"Samples were flash frozen in liquid nitrogen and then total RNA was extracted with QIAGEN mini lipid kits.  Samples were analyzed on an Agilent Bioanalyzer.  Only samples with a RIN>8 were used."	"Samples were flash frozen in liquid nitrogen and then total RNA was extracted with QIAGEN mini lipid kits.  Samples were analyzed on an Agilent Bioanalyzer.  Only samples with a RIN>8 were used."	"Samples were flash frozen in liquid nitrogen and then total RNA was extracted with QIAGEN mini lipid kits.  Samples were analyzed on an Agilent Bioanalyzer.  Only samples with a RIN>8 were used."	"Samples were flash frozen in liquid nitrogen and then total RNA was extracted with QIAGEN mini lipid kits.  Samples were analyzed on an Agilent Bioanalyzer.  Only samples with a RIN>8 were used."	"Samples were flash frozen in liquid nitrogen and then total RNA was extracted with QIAGEN mini lipid kits.  Samples were analyzed on an Agilent Bioanalyzer.  Only samples with a RIN>8 were used."	"Samples were flash frozen in liquid nitrogen and then total RNA was extracted with QIAGEN mini lipid kits.  Samples were analyzed on an Agilent Bioanalyzer.  Only samples with a RIN>8 were used."	"Samples were flash frozen in liquid nitrogen and then total RNA was extracted with QIAGEN mini lipid kits.  Samples were analyzed on an Agilent Bioanalyzer.  Only samples with a RIN>8 were used."	"Samples were flash frozen in liquid nitrogen and then total RNA was extracted with QIAGEN mini lipid kits.  Samples were analyzed on an Agilent Bioanalyzer.  Only samples with a RIN>8 were used."	"Samples were flash frozen in liquid nitrogen and then total RNA was extracted with QIAGEN mini lipid kits.  Samples were analyzed on an Agilent Bioanalyzer.  Only samples with a RIN>8 were used."	"Samples were flash frozen in liquid nitrogen and then total RNA was extracted with QIAGEN mini lipid kits.  Samples were analyzed on an Agilent Bioanalyzer.  Only samples with a RIN>8 were used."	"Samples were flash frozen in liquid nitrogen and then total RNA was extracted with QIAGEN mini lipid kits.  Samples were analyzed on an Agilent Bioanalyzer.  Only samples with a RIN>8 were used."	"Samples were flash frozen in liquid nitrogen and then total RNA was extracted with QIAGEN mini lipid kits.  Samples were analyzed on an Agilent Bioanalyzer.  Only samples with a RIN>8 were used."	"Samples were flash frozen in liquid nitrogen and then total RNA was extracted with QIAGEN mini lipid kits.  Samples were analyzed on an Agilent Bioanalyzer.  Only samples with a RIN>8 were used."	"Samples were flash frozen in liquid nitrogen and then total RNA was extracted with QIAGEN mini lipid kits.  Samples were analyzed on an Agilent Bioanalyzer.  Only samples with a RIN>8 were used."
!Sample_label_ch1	"biotin"	"biotin"	"biotin"	"biotin"	"biotin"	"biotin"	"biotin"	"biotin"	"biotin"	"biotin"	"biotin"	"biotin"	"biotin"	"biotin"	"biotin"	"biotin"	"biotin"	"biotin"	"biotin"	"biotin"	"biotin"	"biotin"	"biotin"	"biotin"	"biotin"	"biotin"	"biotin"	"biotin"	"biotin"	"biotin"	"biotin"	"biotin"	"biotin"	"biotin"	"biotin"	"biotin"
!Sample_label_protocol_ch1	"Single stranded cDNA was synthesized using 500 ng total RNA and labeled using the GeneChip WT Plus Reagent kit"	"Single stranded cDNA was synthesized using 500 ng total RNA and labeled using the GeneChip WT Plus Reagent kit"	"Single stranded cDNA was synthesized using 500 ng total RNA and labeled using the GeneChip WT Plus Reagent kit"	"Single stranded cDNA was synthesized using 500 ng total RNA and labeled using the GeneChip WT Plus Reagent kit"	"Single stranded cDNA was synthesized using 500 ng total RNA and labeled using the GeneChip WT Plus Reagent kit"	"Single stranded cDNA was synthesized using 500 ng total RNA and labeled using the GeneChip WT Plus Reagent kit"	"Single stranded cDNA was synthesized using 500 ng total RNA and labeled using the GeneChip WT Plus Reagent kit"	"Single stranded cDNA was synthesized using 500 ng total RNA and labeled using the GeneChip WT Plus Reagent kit"	"Single stranded cDNA was synthesized using 500 ng total RNA and labeled using the GeneChip WT Plus Reagent kit"	"Single stranded cDNA was synthesized using 500 ng total RNA and labeled using the GeneChip WT Plus Reagent kit"	"Single stranded cDNA was synthesized using 500 ng total RNA and labeled using the GeneChip WT Plus Reagent kit"	"Single stranded cDNA was synthesized using 500 ng total RNA and labeled using the GeneChip WT Plus Reagent kit"	"Single stranded cDNA was synthesized using 500 ng total RNA and labeled using the GeneChip WT Plus Reagent kit"	"Single stranded cDNA was synthesized using 500 ng total RNA and labeled using the GeneChip WT Plus Reagent kit"	"Single stranded cDNA was synthesized using 500 ng total RNA and labeled using the GeneChip WT Plus Reagent kit"	"Single stranded cDNA was synthesized using 500 ng total RNA and labeled using the GeneChip WT Plus Reagent kit"	"Single stranded cDNA was synthesized using 500 ng total RNA and labeled using the GeneChip WT Plus Reagent kit"	"Single stranded cDNA was synthesized using 500 ng total RNA and labeled using the GeneChip WT Plus Reagent kit"	"Single stranded cDNA was synthesized using 500 ng total RNA and labeled using the GeneChip WT Plus Reagent kit"	"Single stranded cDNA was synthesized using 500 ng total RNA and labeled using the GeneChip WT Plus Reagent kit"	"Single stranded cDNA was synthesized using 500 ng total RNA and labeled using the GeneChip WT Plus Reagent kit"	"Single stranded cDNA was synthesized using 500 ng total RNA and labeled using the GeneChip WT Plus Reagent kit"	"Single stranded cDNA was synthesized using 500 ng total RNA and labeled using the GeneChip WT Plus Reagent kit"	"Single stranded cDNA was synthesized using 500 ng total RNA and labeled using the GeneChip WT Plus Reagent kit"	"Single stranded cDNA was synthesized using 500 ng total RNA and labeled using the GeneChip WT Plus Reagent kit"	"Single stranded cDNA was synthesized using 500 ng total RNA and labeled using the GeneChip WT Plus Reagent kit"	"Single stranded cDNA was synthesized using 500 ng total RNA and labeled using the GeneChip WT Plus Reagent kit"	"Single stranded cDNA was synthesized using 500 ng total RNA and labeled using the GeneChip WT Plus Reagent kit"	"Single stranded cDNA was synthesized using 500 ng total RNA and labeled using the GeneChip WT Plus Reagent kit"	"Single stranded cDNA was synthesized using 500 ng total RNA and labeled using the GeneChip WT Plus Reagent kit"	"Single stranded cDNA was synthesized using 500 ng total RNA and labeled using the GeneChip WT Plus Reagent kit"	"Single stranded cDNA was synthesized using 500 ng total RNA and labeled using the GeneChip WT Plus Reagent kit"	"Single stranded cDNA was synthesized using 500 ng total RNA and labeled using the GeneChip WT Plus Reagent kit"	"Single stranded cDNA was synthesized using 500 ng total RNA and labeled using the GeneChip WT Plus Reagent kit"	"Single stranded cDNA was synthesized using 500 ng total RNA and labeled using the GeneChip WT Plus Reagent kit"	"Single stranded cDNA was synthesized using 500 ng total RNA and labeled using the GeneChip WT Plus Reagent kit"
!Sample_taxid_ch1	"9606"	"9606"	"9606"	"9606"	"9606"	"9606"	"9606"	"9606"	"9606"	"9606"	"9606"	"9606"	"9606"	"9606"	"9606"	"9606"	"9606"	"9606"	"9606"	"9606"	"9606"	"9606"	"9606"	"9606"	"9606"	"9606"	"9606"	"9606"	"9606"	"9606"	"9606"	"9606"	"9606"	"9606"	"9606"	"9606"
!Sample_hyb_protocol	"The labeled mix was hybridized to Human Gene 1.0 ST arrays (Affmetrix) in the GeneChip hybridization oven 640 (Affymetrix) overnight at the UMASS Medical School Genomics Core facility"	"The labeled mix was hybridized to Human Gene 1.0 ST arrays (Affmetrix) in the GeneChip hybridization oven 640 (Affymetrix) overnight at the UMASS Medical School Genomics Core facility"	"The labeled mix was hybridized to Human Gene 1.0 ST arrays (Affmetrix) in the GeneChip hybridization oven 640 (Affymetrix) overnight at the UMASS Medical School Genomics Core facility"	"The labeled mix was hybridized to Human Gene 1.0 ST arrays (Affmetrix) in the GeneChip hybridization oven 640 (Affymetrix) overnight at the UMASS Medical School Genomics Core facility"	"The labeled mix was hybridized to Human Gene 1.0 ST arrays (Affmetrix) in the GeneChip hybridization oven 640 (Affymetrix) overnight at the UMASS Medical School Genomics Core facility"	"The labeled mix was hybridized to Human Gene 1.0 ST arrays (Affmetrix) in the GeneChip hybridization oven 640 (Affymetrix) overnight at the UMASS Medical School Genomics Core facility"	"The labeled mix was hybridized to Human Gene 1.0 ST arrays (Affmetrix) in the GeneChip hybridization oven 640 (Affymetrix) overnight at the UMASS Medical School Genomics Core facility"	"The labeled mix was hybridized to Human Gene 1.0 ST arrays (Affmetrix) in the GeneChip hybridization oven 640 (Affymetrix) overnight at the UMASS Medical School Genomics Core facility"	"The labeled mix was hybridized to Human Gene 1.0 ST arrays (Affmetrix) in the GeneChip hybridization oven 640 (Affymetrix) overnight at the UMASS Medical School Genomics Core facility"	"The labeled mix was hybridized to Human Gene 1.0 ST arrays (Affmetrix) in the GeneChip hybridization oven 640 (Affymetrix) overnight at the UMASS Medical School Genomics Core facility"	"The labeled mix was hybridized to Human Gene 1.0 ST arrays (Affmetrix) in the GeneChip hybridization oven 640 (Affymetrix) overnight at the UMASS Medical School Genomics Core facility"	"The labeled mix was hybridized to Human Gene 1.0 ST arrays (Affmetrix) in the GeneChip hybridization oven 640 (Affymetrix) overnight at the UMASS Medical School Genomics Core facility"	"The labeled mix was hybridized to Human Gene 1.0 ST arrays (Affmetrix) in the GeneChip hybridization oven 640 (Affymetrix) overnight at the UMASS Medical School Genomics Core facility"	"The labeled mix was hybridized to Human Gene 1.0 ST arrays (Affmetrix) in the GeneChip hybridization oven 640 (Affymetrix) overnight at the UMASS Medical School Genomics Core facility"	"The labeled mix was hybridized to Human Gene 1.0 ST arrays (Affmetrix) in the GeneChip hybridization oven 640 (Affymetrix) overnight at the UMASS Medical School Genomics Core facility"	"The labeled mix was hybridized to Human Gene 1.0 ST arrays (Affmetrix) in the GeneChip hybridization oven 640 (Affymetrix) overnight at the UMASS Medical School Genomics Core facility"	"The labeled mix was hybridized to Human Gene 1.0 ST arrays (Affmetrix) in the GeneChip hybridization oven 640 (Affymetrix) overnight at the UMASS Medical School Genomics Core facility"	"The labeled mix was hybridized to Human Gene 1.0 ST arrays (Affmetrix) in the GeneChip hybridization oven 640 (Affymetrix) overnight at the UMASS Medical School Genomics Core facility"	"The labeled mix was hybridized to Human Gene 1.0 ST arrays (Affmetrix) in the GeneChip hybridization oven 640 (Affymetrix) overnight at the UMASS Medical School Genomics Core facility"	"The labeled mix was hybridized to Human Gene 1.0 ST arrays (Affmetrix) in the GeneChip hybridization oven 640 (Affymetrix) overnight at the UMASS Medical School Genomics Core facility"	"The labeled mix was hybridized to Human Gene 1.0 ST arrays (Affmetrix) in the GeneChip hybridization oven 640 (Affymetrix) overnight at the UMASS Medical School Genomics Core facility"	"The labeled mix was hybridized to Human Gene 1.0 ST arrays (Affmetrix) in the GeneChip hybridization oven 640 (Affymetrix) overnight at the UMASS Medical School Genomics Core facility"	"The labeled mix was hybridized to Human Gene 1.0 ST arrays (Affmetrix) in the GeneChip hybridization oven 640 (Affymetrix) overnight at the UMASS Medical School Genomics Core facility"	"The labeled mix was hybridized to Human Gene 1.0 ST arrays (Affmetrix) in the GeneChip hybridization oven 640 (Affymetrix) overnight at the UMASS Medical School Genomics Core facility"	"The labeled mix was hybridized to Human Gene 1.0 ST arrays (Affmetrix) in the GeneChip hybridization oven 640 (Affymetrix) overnight at the UMASS Medical School Genomics Core facility"	"The labeled mix was hybridized to Human Gene 1.0 ST arrays (Affmetrix) in the GeneChip hybridization oven 640 (Affymetrix) overnight at the UMASS Medical School Genomics Core facility"	"The labeled mix was hybridized to Human Gene 1.0 ST arrays (Affmetrix) in the GeneChip hybridization oven 640 (Affymetrix) overnight at the UMASS Medical School Genomics Core facility"	"The labeled mix was hybridized to Human Gene 1.0 ST arrays (Affmetrix) in the GeneChip hybridization oven 640 (Affymetrix) overnight at the UMASS Medical School Genomics Core facility"	"The labeled mix was hybridized to Human Gene 1.0 ST arrays (Affmetrix) in the GeneChip hybridization oven 640 (Affymetrix) overnight at the UMASS Medical School Genomics Core facility"	"The labeled mix was hybridized to Human Gene 1.0 ST arrays (Affmetrix) in the GeneChip hybridization oven 640 (Affymetrix) overnight at the UMASS Medical School Genomics Core facility"	"The labeled mix was hybridized to Human Gene 1.0 ST arrays (Affmetrix) in the GeneChip hybridization oven 640 (Affymetrix) overnight at the UMASS Medical School Genomics Core facility"	"The labeled mix was hybridized to Human Gene 1.0 ST arrays (Affmetrix) in the GeneChip hybridization oven 640 (Affymetrix) overnight at the UMASS Medical School Genomics Core facility"	"The labeled mix was hybridized to Human Gene 1.0 ST arrays (Affmetrix) in the GeneChip hybridization oven 640 (Affymetrix) overnight at the UMASS Medical School Genomics Core facility"	"The labeled mix was hybridized to Human Gene 1.0 ST arrays (Affmetrix) in the GeneChip hybridization oven 640 (Affymetrix) overnight at the UMASS Medical School Genomics Core facility"	"The labeled mix was hybridized to Human Gene 1.0 ST arrays (Affmetrix) in the GeneChip hybridization oven 640 (Affymetrix) overnight at the UMASS Medical School Genomics Core facility"	"The labeled mix was hybridized to Human Gene 1.0 ST arrays (Affmetrix) in the GeneChip hybridization oven 640 (Affymetrix) overnight at the UMASS Medical School Genomics Core facility"
!Sample_scan_protocol	"The arrays were scanned with a GeneChip scanner 7G (Affymetrix)"	"The arrays were scanned with a GeneChip scanner 7G (Affymetrix)"	"The arrays were scanned with a GeneChip scanner 7G (Affymetrix)"	"The arrays were scanned with a GeneChip scanner 7G (Affymetrix)"	"The arrays were scanned with a GeneChip scanner 7G (Affymetrix)"	"The arrays were scanned with a GeneChip scanner 7G (Affymetrix)"	"The arrays were scanned with a GeneChip scanner 7G (Affymetrix)"	"The arrays were scanned with a GeneChip scanner 7G (Affymetrix)"	"The arrays were scanned with a GeneChip scanner 7G (Affymetrix)"	"The arrays were scanned with a GeneChip scanner 7G (Affymetrix)"	"The arrays were scanned with a GeneChip scanner 7G (Affymetrix)"	"The arrays were scanned with a GeneChip scanner 7G (Affymetrix)"	"The arrays were scanned with a GeneChip scanner 7G (Affymetrix)"	"The arrays were scanned with a GeneChip scanner 7G (Affymetrix)"	"The arrays were scanned with a GeneChip scanner 7G (Affymetrix)"	"The arrays were scanned with a GeneChip scanner 7G (Affymetrix)"	"The arrays were scanned with a GeneChip scanner 7G (Affymetrix)"	"The arrays were scanned with a GeneChip scanner 7G (Affymetrix)"	"The arrays were scanned with a GeneChip scanner 7G (Affymetrix)"	"The arrays were scanned with a GeneChip scanner 7G (Affymetrix)"	"The arrays were scanned with a GeneChip scanner 7G (Affymetrix)"	"The arrays were scanned with a GeneChip scanner 7G (Affymetrix)"	"The arrays were scanned with a GeneChip scanner 7G (Affymetrix)"	"The arrays were scanned with a GeneChip scanner 7G (Affymetrix)"	"The arrays were scanned with a GeneChip scanner 7G (Affymetrix)"	"The arrays were scanned with a GeneChip scanner 7G (Affymetrix)"	"The arrays were scanned with a GeneChip scanner 7G (Affymetrix)"	"The arrays were scanned with a GeneChip scanner 7G (Affymetrix)"	"The arrays were scanned with a GeneChip scanner 7G (Affymetrix)"	"The arrays were scanned with a GeneChip scanner 7G (Affymetrix)"	"The arrays were scanned with a GeneChip scanner 7G (Affymetrix)"	"The arrays were scanned with a GeneChip scanner 7G (Affymetrix)"	"The arrays were scanned with a GeneChip scanner 7G (Affymetrix)"	"The arrays were scanned with a GeneChip scanner 7G (Affymetrix)"	"The arrays were scanned with a GeneChip scanner 7G (Affymetrix)"	"The arrays were scanned with a GeneChip scanner 7G (Affymetrix)"
!Sample_description	"subcutaneous fat from sternum"	"subcutaneous fat from sternum"	"subcutaneous fat from sternum"	"subcutaneous fat from sternum"	"subcutaneous fat from sternum"	"subcutaneous fat from sternum"	"subcutaneous fat from sternum"	"subcutaneous fat from sternum"	"subcutaneous fat from sternum"	"subcutaneous fat from sternum"	"subcutaneous fat from sternum"	"subcutaneous fat from sternum"	"subcutaneous fat from sternum"	"subcutaneous fat from sternum"	"subcutaneous fat from sternum"	"subcutaneous fat from sternum"	"subcutaneous fat from sternum"	"epicardial fat biopsied adjacent to the right coronary artery"	"epicardial fat biopsied adjacent to the right coronary artery"	"epicardial fat biopsied adjacent to the right coronary artery"	"epicardial fat biopsied adjacent to the right coronary artery"	"epicardial fat biopsied adjacent to the right coronary artery"	"epicardial fat biopsied adjacent to the right coronary artery"	"epicardial fat biopsied adjacent to the right coronary artery"	"epicardial fat biopsied adjacent to the right coronary artery"	"epicardial fat biopsied adjacent to the right coronary artery"	"epicardial fat biopsied adjacent to the right coronary artery"	"epicardial fat biopsied adjacent to the right coronary artery"	"epicardial fat biopsied adjacent to the right coronary artery"	"epicardial fat biopsied adjacent to the right coronary artery"	"epicardial fat biopsied adjacent to the right coronary artery"	"epicardial fat biopsied adjacent to the right coronary artery"	"epicardial fat biopsied adjacent to the right coronary artery"	"epicardial fat biopsied adjacent to the right coronary artery"	"epicardial fat biopsied adjacent to the right coronary artery"	"epicardial fat biopsied adjacent to the right coronary artery"
!Sample_data_processing	"The probe cell intensity data was processed with Transcriptome Analysis Console 4.0 to generate CHP files using the Robust Multichip Analysis (RMA)-sketch algorithm workflow"	"The probe cell intensity data was processed with Transcriptome Analysis Console 4.0 to generate CHP files using the Robust Multichip Analysis (RMA)-sketch algorithm workflow"	"The probe cell intensity data was processed with Transcriptome Analysis Console 4.0 to generate CHP files using the Robust Multichip Analysis (RMA)-sketch algorithm workflow"	"The probe cell intensity data was processed with Transcriptome Analysis Console 4.0 to generate CHP files using the Robust Multichip Analysis (RMA)-sketch algorithm workflow"	"The probe cell intensity data was processed with Transcriptome Analysis Console 4.0 to generate CHP files using the Robust Multichip Analysis (RMA)-sketch algorithm workflow"	"The probe cell intensity data was processed with Transcriptome Analysis Console 4.0 to generate CHP files using the Robust Multichip Analysis (RMA)-sketch algorithm workflow"	"The probe cell intensity data was processed with Transcriptome Analysis Console 4.0 to generate CHP files using the Robust Multichip Analysis (RMA)-sketch algorithm workflow"	"The probe cell intensity data was processed with Transcriptome Analysis Console 4.0 to generate CHP files using the Robust Multichip Analysis (RMA)-sketch algorithm workflow"	"The probe cell intensity data was processed with Transcriptome Analysis Console 4.0 to generate CHP files using the Robust Multichip Analysis (RMA)-sketch algorithm workflow"	"The probe cell intensity data was processed with Transcriptome Analysis Console 4.0 to generate CHP files using the Robust Multichip Analysis (RMA)-sketch algorithm workflow"	"The probe cell intensity data was processed with Transcriptome Analysis Console 4.0 to generate CHP files using the Robust Multichip Analysis (RMA)-sketch algorithm workflow"	"The probe cell intensity data was processed with Transcriptome Analysis Console 4.0 to generate CHP files using the Robust Multichip Analysis (RMA)-sketch algorithm workflow"	"The probe cell intensity data was processed with Transcriptome Analysis Console 4.0 to generate CHP files using the Robust Multichip Analysis (RMA)-sketch algorithm workflow"	"The probe cell intensity data was processed with Transcriptome Analysis Console 4.0 to generate CHP files using the Robust Multichip Analysis (RMA)-sketch algorithm workflow"	"The probe cell intensity data was processed with Transcriptome Analysis Console 4.0 to generate CHP files using the Robust Multichip Analysis (RMA)-sketch algorithm workflow"	"The probe cell intensity data was processed with Transcriptome Analysis Console 4.0 to generate CHP files using the Robust Multichip Analysis (RMA)-sketch algorithm workflow"	"The probe cell intensity data was processed with Transcriptome Analysis Console 4.0 to generate CHP files using the Robust Multichip Analysis (RMA)-sketch algorithm workflow"	"The probe cell intensity data was processed with Transcriptome Analysis Console 4.0 to generate CHP files using the Robust Multichip Analysis (RMA)-sketch algorithm workflow"	"The probe cell intensity data was processed with Transcriptome Analysis Console 4.0 to generate CHP files using the Robust Multichip Analysis (RMA)-sketch algorithm workflow"	"The probe cell intensity data was processed with Transcriptome Analysis Console 4.0 to generate CHP files using the Robust Multichip Analysis (RMA)-sketch algorithm workflow"	"The probe cell intensity data was processed with Transcriptome Analysis Console 4.0 to generate CHP files using the Robust Multichip Analysis (RMA)-sketch algorithm workflow"	"The probe cell intensity data was processed with Transcriptome Analysis Console 4.0 to generate CHP files using the Robust Multichip Analysis (RMA)-sketch algorithm workflow"	"The probe cell intensity data was processed with Transcriptome Analysis Console 4.0 to generate CHP files using the Robust Multichip Analysis (RMA)-sketch algorithm workflow"	"The probe cell intensity data was processed with Transcriptome Analysis Console 4.0 to generate CHP files using the Robust Multichip Analysis (RMA)-sketch algorithm workflow"	"The probe cell intensity data was processed with Transcriptome Analysis Console 4.0 to generate CHP files using the Robust Multichip Analysis (RMA)-sketch algorithm workflow"	"The probe cell intensity data was processed with Transcriptome Analysis Console 4.0 to generate CHP files using the Robust Multichip Analysis (RMA)-sketch algorithm workflow"	"The probe cell intensity data was processed with Transcriptome Analysis Console 4.0 to generate CHP files using the Robust Multichip Analysis (RMA)-sketch algorithm workflow"	"The probe cell intensity data was processed with Transcriptome Analysis Console 4.0 to generate CHP files using the Robust Multichip Analysis (RMA)-sketch algorithm workflow"	"The probe cell intensity data was processed with Transcriptome Analysis Console 4.0 to generate CHP files using the Robust Multichip Analysis (RMA)-sketch algorithm workflow"	"The probe cell intensity data was processed with Transcriptome Analysis Console 4.0 to generate CHP files using the Robust Multichip Analysis (RMA)-sketch algorithm workflow"	"The probe cell intensity data was processed with Transcriptome Analysis Console 4.0 to generate CHP files using the Robust Multichip Analysis (RMA)-sketch algorithm workflow"	"The probe cell intensity data was processed with Transcriptome Analysis Console 4.0 to generate CHP files using the Robust Multichip Analysis (RMA)-sketch algorithm workflow"	"The probe cell intensity data was processed with Transcriptome Analysis Console 4.0 to generate CHP files using the Robust Multichip Analysis (RMA)-sketch algorithm workflow"	"The probe cell intensity data was processed with Transcriptome Analysis Console 4.0 to generate CHP files using the Robust Multichip Analysis (RMA)-sketch algorithm workflow"	"The probe cell intensity data was processed with Transcriptome Analysis Console 4.0 to generate CHP files using the Robust Multichip Analysis (RMA)-sketch algorithm workflow"	"The probe cell intensity data was processed with Transcriptome Analysis Console 4.0 to generate CHP files using the Robust Multichip Analysis (RMA)-sketch algorithm workflow"
!Sample_platform_id	"GPL6244"	"GPL6244"	"GPL6244"	"GPL6244"	"GPL6244"	"GPL6244"	"GPL6244"	"GPL6244"	"GPL6244"	"GPL6244"	"GPL6244"	"GPL6244"	"GPL6244"	"GPL6244"	"GPL6244"	"GPL6244"	"GPL6244"	"GPL6244"	"GPL6244"	"GPL6244"	"GPL6244"	"GPL6244"	"GPL6244"	"GPL6244"	"GPL6244"	"GPL6244"	"GPL6244"	"GPL6244"	"GPL6244"	"GPL6244"	"GPL6244"	"GPL6244"	"GPL6244"	"GPL6244"	"GPL6244"	"GPL6244"
!Sample_contact_name	"Timothy,P,Fitzgibbons"	"Timothy,P,Fitzgibbons"	"Timothy,P,Fitzgibbons"	"Timothy,P,Fitzgibbons"	"Timothy,P,Fitzgibbons"	"Timothy,P,Fitzgibbons"	"Timothy,P,Fitzgibbons"	"Timothy,P,Fitzgibbons"	"Timothy,P,Fitzgibbons"	"Timothy,P,Fitzgibbons"	"Timothy,P,Fitzgibbons"	"Timothy,P,Fitzgibbons"	"Timothy,P,Fitzgibbons"	"Timothy,P,Fitzgibbons"	"Timothy,P,Fitzgibbons"	"Timothy,P,Fitzgibbons"	"Timothy,P,Fitzgibbons"	"Timothy,P,Fitzgibbons"	"Timothy,P,Fitzgibbons"	"Timothy,P,Fitzgibbons"	"Timothy,P,Fitzgibbons"	"Timothy,P,Fitzgibbons"	"Timothy,P,Fitzgibbons"	"Timothy,P,Fitzgibbons"	"Timothy,P,Fitzgibbons"	"Timothy,P,Fitzgibbons"	"Timothy,P,Fitzgibbons"	"Timothy,P,Fitzgibbons"	"Timothy,P,Fitzgibbons"	"Timothy,P,Fitzgibbons"	"Timothy,P,Fitzgibbons"	"Timothy,P,Fitzgibbons"	"Timothy,P,Fitzgibbons"	"Timothy,P,Fitzgibbons"	"Timothy,P,Fitzgibbons"	"Timothy,P,Fitzgibbons"
!Sample_contact_email	"timothy.fitzgibbons@umassmed.edu"	"timothy.fitzgibbons@umassmed.edu"	"timothy.fitzgibbons@umassmed.edu"	"timothy.fitzgibbons@umassmed.edu"	"timothy.fitzgibbons@umassmed.edu"	"timothy.fitzgibbons@umassmed.edu"	"timothy.fitzgibbons@umassmed.edu"	"timothy.fitzgibbons@umassmed.edu"	"timothy.fitzgibbons@umassmed.edu"	"timothy.fitzgibbons@umassmed.edu"	"timothy.fitzgibbons@umassmed.edu"	"timothy.fitzgibbons@umassmed.edu"	"timothy.fitzgibbons@umassmed.edu"	"timothy.fitzgibbons@umassmed.edu"	"timothy.fitzgibbons@umassmed.edu"	"timothy.fitzgibbons@umassmed.edu"	"timothy.fitzgibbons@umassmed.edu"	"timothy.fitzgibbons@umassmed.edu"	"timothy.fitzgibbons@umassmed.edu"	"timothy.fitzgibbons@umassmed.edu"	"timothy.fitzgibbons@umassmed.edu"	"timothy.fitzgibbons@umassmed.edu"	"timothy.fitzgibbons@umassmed.edu"	"timothy.fitzgibbons@umassmed.edu"	"timothy.fitzgibbons@umassmed.edu"	"timothy.fitzgibbons@umassmed.edu"	"timothy.fitzgibbons@umassmed.edu"	"timothy.fitzgibbons@umassmed.edu"	"timothy.fitzgibbons@umassmed.edu"	"timothy.fitzgibbons@umassmed.edu"	"timothy.fitzgibbons@umassmed.edu"	"timothy.fitzgibbons@umassmed.edu"	"timothy.fitzgibbons@umassmed.edu"	"timothy.fitzgibbons@umassmed.edu"	"timothy.fitzgibbons@umassmed.edu"	"timothy.fitzgibbons@umassmed.edu"
!Sample_contact_phone	"508-856-6573"	"508-856-6573"	"508-856-6573"	"508-856-6573"	"508-856-6573"	"508-856-6573"	"508-856-6573"	"508-856-6573"	"508-856-6573"	"508-856-6573"	"508-856-6573"	"508-856-6573"	"508-856-6573"	"508-856-6573"	"508-856-6573"	"508-856-6573"	"508-856-6573"	"508-856-6573"	"508-856-6573"	"508-856-6573"	"508-856-6573"	"508-856-6573"	"508-856-6573"	"508-856-6573"	"508-856-6573"	"508-856-6573"	"508-856-6573"	"508-856-6573"	"508-856-6573"	"508-856-6573"	"508-856-6573"	"508-856-6573"	"508-856-6573"	"508-856-6573"	"508-856-6573"	"508-856-6573"
!Sample_contact_department	"Molecular Medicine"	"Molecular Medicine"	"Molecular Medicine"	"Molecular Medicine"	"Molecular Medicine"	"Molecular Medicine"	"Molecular Medicine"	"Molecular Medicine"	"Molecular Medicine"	"Molecular Medicine"	"Molecular Medicine"	"Molecular Medicine"	"Molecular Medicine"	"Molecular Medicine"	"Molecular Medicine"	"Molecular Medicine"	"Molecular Medicine"	"Molecular Medicine"	"Molecular Medicine"	"Molecular Medicine"	"Molecular Medicine"	"Molecular Medicine"	"Molecular Medicine"	"Molecular Medicine"	"Molecular Medicine"	"Molecular Medicine"	"Molecular Medicine"	"Molecular Medicine"	"Molecular Medicine"	"Molecular Medicine"	"Molecular Medicine"	"Molecular Medicine"	"Molecular Medicine"	"Molecular Medicine"	"Molecular Medicine"	"Molecular Medicine"
!Sample_contact_institute	"University of Massachusetts Medical School"	"University of Massachusetts Medical School"	"University of Massachusetts Medical School"	"University of Massachusetts Medical School"	"University of Massachusetts Medical School"	"University of Massachusetts Medical School"	"University of Massachusetts Medical School"	"University of Massachusetts Medical School"	"University of Massachusetts Medical School"	"University of Massachusetts Medical School"	"University of Massachusetts Medical School"	"University of Massachusetts Medical School"	"University of Massachusetts Medical School"	"University of Massachusetts Medical School"	"University of Massachusetts Medical School"	"University of Massachusetts Medical School"	"University of Massachusetts Medical School"	"University of Massachusetts Medical School"	"University of Massachusetts Medical School"	"University of Massachusetts Medical School"	"University of Massachusetts Medical School"	"University of Massachusetts Medical School"	"University of Massachusetts Medical School"	"University of Massachusetts Medical School"	"University of Massachusetts Medical School"	"University of Massachusetts Medical School"	"University of Massachusetts Medical School"	"University of Massachusetts Medical School"	"University of Massachusetts Medical School"	"University of Massachusetts Medical School"	"University of Massachusetts Medical School"	"University of Massachusetts Medical School"	"University of Massachusetts Medical School"	"University of Massachusetts Medical School"	"University of Massachusetts Medical School"	"University of Massachusetts Medical School"
!Sample_contact_address	"55 Lake Avenue North"	"55 Lake Avenue North"	"55 Lake Avenue North"	"55 Lake Avenue North"	"55 Lake Avenue North"	"55 Lake Avenue North"	"55 Lake Avenue North"	"55 Lake Avenue North"	"55 Lake Avenue North"	"55 Lake Avenue North"	"55 Lake Avenue North"	"55 Lake Avenue North"	"55 Lake Avenue North"	"55 Lake Avenue North"	"55 Lake Avenue North"	"55 Lake Avenue North"	"55 Lake Avenue North"	"55 Lake Avenue North"	"55 Lake Avenue North"	"55 Lake Avenue North"	"55 Lake Avenue North"	"55 Lake Avenue North"	"55 Lake Avenue North"	"55 Lake Avenue North"	"55 Lake Avenue North"	"55 Lake Avenue North"	"55 Lake Avenue North"	"55 Lake Avenue North"	"55 Lake Avenue North"	"55 Lake Avenue North"	"55 Lake Avenue North"	"55 Lake Avenue North"	"55 Lake Avenue North"	"55 Lake Avenue North"	"55 Lake Avenue North"	"55 Lake Avenue North"
!Sample_contact_city	"Worcester"	"Worcester"	"Worcester"	"Worcester"	"Worcester"	"Worcester"	"Worcester"	"Worcester"	"Worcester"	"Worcester"	"Worcester"	"Worcester"	"Worcester"	"Worcester"	"Worcester"	"Worcester"	"Worcester"	"Worcester"	"Worcester"	"Worcester"	"Worcester"	"Worcester"	"Worcester"	"Worcester"	"Worcester"	"Worcester"	"Worcester"	"Worcester"	"Worcester"	"Worcester"	"Worcester"	"Worcester"	"Worcester"	"Worcester"	"Worcester"	"Worcester"
!Sample_contact_zip/postal_code	"01655"	"01655"	"01655"	"01655"	"01655"	"01655"	"01655"	"01655"	"01655"	"01655"	"01655"	"01655"	"01655"	"01655"	"01655"	"01655"	"01655"	"01655"	"01655"	"01655"	"01655"	"01655"	"01655"	"01655"	"01655"	"01655"	"01655"	"01655"	"01655"	"01655"	"01655"	"01655"	"01655"	"01655"	"01655"	"01655"
!Sample_contact_country	"USA"	"USA"	"USA"	"USA"	"USA"	"USA"	"USA"	"USA"	"USA"	"USA"	"USA"	"USA"	"USA"	"USA"	"USA"	"USA"	"USA"	"USA"	"USA"	"USA"	"USA"	"USA"	"USA"	"USA"	"USA"	"USA"	"USA"	"USA"	"USA"	"USA"	"USA"	"USA"	"USA"	"USA"	"USA"	"USA"
!Sample_supplementary_file	"ftp://ftp.ncbi.nlm.nih.gov/geo/samples/GSM3415nnn/GSM3415000/suppl/GSM3415000_SAT_control_HuGene10stv1_1.CEL.gz"	"ftp://ftp.ncbi.nlm.nih.gov/geo/samples/GSM3415nnn/GSM3415001/suppl/GSM3415001_SAT_control_HuGene10stv1_2.CEL.gz"	"ftp://ftp.ncbi.nlm.nih.gov/geo/samples/GSM3415nnn/GSM3415002/suppl/GSM3415002_SAT_control_HuGene10stv1_3.CEL.gz"	"ftp://ftp.ncbi.nlm.nih.gov/geo/samples/GSM3415nnn/GSM3415003/suppl/GSM3415003_SAT_control_HuGene10stv1_4.CEL.gz"	"ftp://ftp.ncbi.nlm.nih.gov/geo/samples/GSM3415nnn/GSM3415004/suppl/GSM3415004_SAT_control_HuGene10stv1_5.CEL.gz"	"ftp://ftp.ncbi.nlm.nih.gov/geo/samples/GSM3415nnn/GSM3415005/suppl/GSM3415005_SAT_control_HuGene10stv1_6.CEL.gz"	"ftp://ftp.ncbi.nlm.nih.gov/geo/samples/GSM3415nnn/GSM3415006/suppl/GSM3415006_SAT_control_HuGene10stv1_7.CEL.gz"	"ftp://ftp.ncbi.nlm.nih.gov/geo/samples/GSM3415nnn/GSM3415007/suppl/GSM3415007_SAT_control_HuGene10stv1_8.CEL.gz"	"ftp://ftp.ncbi.nlm.nih.gov/geo/samples/GSM3415nnn/GSM3415008/suppl/GSM3415008_SAT_control_HuGene10stv1_9.CEL.gz"	"ftp://ftp.ncbi.nlm.nih.gov/geo/samples/GSM3415nnn/GSM3415009/suppl/GSM3415009_SAT_case_HuGene10stv1_1.CEL.gz"	"ftp://ftp.ncbi.nlm.nih.gov/geo/samples/GSM3415nnn/GSM3415010/suppl/GSM3415010_SAT_case_HuGene10stv1_2.CEL.gz"	"ftp://ftp.ncbi.nlm.nih.gov/geo/samples/GSM3415nnn/GSM3415011/suppl/GSM3415011_SAT_case_HuGene10stv1_3.CEL.gz"	"ftp://ftp.ncbi.nlm.nih.gov/geo/samples/GSM3415nnn/GSM3415012/suppl/GSM3415012_SAT_case_HuGene10stv1_4.CEL.gz"	"ftp://ftp.ncbi.nlm.nih.gov/geo/samples/GSM3415nnn/GSM3415013/suppl/GSM3415013_SAT_case_HuGene10stv1_5.CEL.gz"	"ftp://ftp.ncbi.nlm.nih.gov/geo/samples/GSM3415nnn/GSM3415014/suppl/GSM3415014_SAT_case_HuGene10stv1_6.CEL.gz"	"ftp://ftp.ncbi.nlm.nih.gov/geo/samples/GSM3415nnn/GSM3415015/suppl/GSM3415015_SAT_case_HuGene10stv1_7.CEL.gz"	"ftp://ftp.ncbi.nlm.nih.gov/geo/samples/GSM3415nnn/GSM3415016/suppl/GSM3415016_SAT_case_HuGene10stv1_8.CEL.gz"	"ftp://ftp.ncbi.nlm.nih.gov/geo/samples/GSM3415nnn/GSM3415017/suppl/GSM3415017_EAT_control_HuGene10stv1_1.CEL.gz"	"ftp://ftp.ncbi.nlm.nih.gov/geo/samples/GSM3415nnn/GSM3415018/suppl/GSM3415018_EAT_control_HuGene10stv1_2.CEL.gz"	"ftp://ftp.ncbi.nlm.nih.gov/geo/samples/GSM3415nnn/GSM3415019/suppl/GSM3415019_EAT_control_HuGene10stv1_3.CEL.gz"	"ftp://ftp.ncbi.nlm.nih.gov/geo/samples/GSM3415nnn/GSM3415020/suppl/GSM3415020_EAT_control_HuGene10stv1_4.CEL.gz"	"ftp://ftp.ncbi.nlm.nih.gov/geo/samples/GSM3415nnn/GSM3415021/suppl/GSM3415021_EAT_control_HuGene10stv1_5.CEL.gz"	"ftp://ftp.ncbi.nlm.nih.gov/geo/samples/GSM3415nnn/GSM3415022/suppl/GSM3415022_EAT_control_HuGene10stv1_6.CEL.gz"	"ftp://ftp.ncbi.nlm.nih.gov/geo/samples/GSM3415nnn/GSM3415023/suppl/GSM3415023_EAT_control_HuGene10stv1_7.CEL.gz"	"ftp://ftp.ncbi.nlm.nih.gov/geo/samples/GSM3415nnn/GSM3415024/suppl/GSM3415024_EAT_control_HuGene10stv1_8.CEL.gz"	"ftp://ftp.ncbi.nlm.nih.gov/geo/samples/GSM3415nnn/GSM3415025/suppl/GSM3415025_EAT_control_HuGene10stv1_9.CEL.gz"	"ftp://ftp.ncbi.nlm.nih.gov/geo/samples/GSM3415nnn/GSM3415026/suppl/GSM3415026_EAT_control_HuGene10stv1_10.CEL.gz"	"ftp://ftp.ncbi.nlm.nih.gov/geo/samples/GSM3415nnn/GSM3415027/suppl/GSM3415027_EAT_case_HuGene10stv1_1.CEL.gz"	"ftp://ftp.ncbi.nlm.nih.gov/geo/samples/GSM3415nnn/GSM3415028/suppl/GSM3415028_EAT_case_HuGene10stv1_2.CEL.gz"	"ftp://ftp.ncbi.nlm.nih.gov/geo/samples/GSM3415nnn/GSM3415029/suppl/GSM3415029_EAT_case_HuGene10stv1_3.CEL.gz"	"ftp://ftp.ncbi.nlm.nih.gov/geo/samples/GSM3415nnn/GSM3415030/suppl/GSM3415030_EAT_case_HuGene10stv1_4.CEL.gz"	"ftp://ftp.ncbi.nlm.nih.gov/geo/samples/GSM3415nnn/GSM3415031/suppl/GSM3415031_EAT_case_HuGene10stv1_5.CEL.gz"	"ftp://ftp.ncbi.nlm.nih.gov/geo/samples/GSM3415nnn/GSM3415032/suppl/GSM3415032_EAT_case_HuGene10stv1_6.CEL.gz"	"ftp://ftp.ncbi.nlm.nih.gov/geo/samples/GSM3415nnn/GSM3415033/suppl/GSM3415033_EAT_case_HuGene10stv1_7.CEL.gz"	"ftp://ftp.ncbi.nlm.nih.gov/geo/samples/GSM3415nnn/GSM3415034/suppl/GSM3415034_EAT_case_HuGene10stv1_8.CEL.gz"	"ftp://ftp.ncbi.nlm.nih.gov/geo/samples/GSM3415nnn/GSM3415035/suppl/GSM3415035_EAT_case_HuGene10stv1_9.CEL.gz"
!Sample_supplementary_file	"ftp://ftp.ncbi.nlm.nih.gov/geo/samples/GSM3415nnn/GSM3415000/suppl/GSM3415000_SAT_control_HuGene10stv1_1.rma-gene-full.chp.gz"	"ftp://ftp.ncbi.nlm.nih.gov/geo/samples/GSM3415nnn/GSM3415001/suppl/GSM3415001_SAT_control_HuGene10stv1_2.rma-gene-full.chp.gz"	"ftp://ftp.ncbi.nlm.nih.gov/geo/samples/GSM3415nnn/GSM3415002/suppl/GSM3415002_SAT_control_HuGene10stv1_3.rma-gene-full.chp.gz"	"ftp://ftp.ncbi.nlm.nih.gov/geo/samples/GSM3415nnn/GSM3415003/suppl/GSM3415003_SAT_control_HuGene10stv1_4.rma-gene-full.chp.gz"	"ftp://ftp.ncbi.nlm.nih.gov/geo/samples/GSM3415nnn/GSM3415004/suppl/GSM3415004_SAT_control_HuGene10stv1_5.rma-gene-full.chp.gz"	"ftp://ftp.ncbi.nlm.nih.gov/geo/samples/GSM3415nnn/GSM3415005/suppl/GSM3415005_SAT_control_HuGene10stv1_6.rma-gene-full.chp.gz"	"ftp://ftp.ncbi.nlm.nih.gov/geo/samples/GSM3415nnn/GSM3415006/suppl/GSM3415006_SAT_control_HuGene10stv1_7.rma-gene-full.chp.gz"	"ftp://ftp.ncbi.nlm.nih.gov/geo/samples/GSM3415nnn/GSM3415007/suppl/GSM3415007_SAT_control_HuGene10stv1_8.rma-gene-full.chp.gz"	"ftp://ftp.ncbi.nlm.nih.gov/geo/samples/GSM3415nnn/GSM3415008/suppl/GSM3415008_SAT_control_HuGene10stv1_9.rma-gene-full.chp.gz"	"ftp://ftp.ncbi.nlm.nih.gov/geo/samples/GSM3415nnn/GSM3415009/suppl/GSM3415009_SAT_case_HuGene10stv1_1.rma-gene-full.chp.gz"	"ftp://ftp.ncbi.nlm.nih.gov/geo/samples/GSM3415nnn/GSM3415010/suppl/GSM3415010_SAT_case_HuGene10stv1_2.rma-gene-full.chp.gz"	"ftp://ftp.ncbi.nlm.nih.gov/geo/samples/GSM3415nnn/GSM3415011/suppl/GSM3415011_SAT_case_HuGene10stv1_3.rma-gene-full.chp.gz"	"ftp://ftp.ncbi.nlm.nih.gov/geo/samples/GSM3415nnn/GSM3415012/suppl/GSM3415012_SAT_case_HuGene10stv1_4.rma-gene-full.chp.gz"	"ftp://ftp.ncbi.nlm.nih.gov/geo/samples/GSM3415nnn/GSM3415013/suppl/GSM3415013_SAT_case_HuGene10stv1_5.rma-gene-full.chp.gz"	"ftp://ftp.ncbi.nlm.nih.gov/geo/samples/GSM3415nnn/GSM3415014/suppl/GSM3415014_SAT_case_HuGene10stv1_6.rma-gene-full.chp.gz"	"ftp://ftp.ncbi.nlm.nih.gov/geo/samples/GSM3415nnn/GSM3415015/suppl/GSM3415015_SAT_case_HuGene10stv1_7.rma-gene-full.chp.gz"	"ftp://ftp.ncbi.nlm.nih.gov/geo/samples/GSM3415nnn/GSM3415016/suppl/GSM3415016_SAT_case_HuGene10stv1_8.rma-gene-full.chp.gz"	"ftp://ftp.ncbi.nlm.nih.gov/geo/samples/GSM3415nnn/GSM3415017/suppl/GSM3415017_EAT_control_HuGene10stv1_1.rma-gene-full.chp.gz"	"ftp://ftp.ncbi.nlm.nih.gov/geo/samples/GSM3415nnn/GSM3415018/suppl/GSM3415018_EAT_control_HuGene10stv1_2.rma-gene-full.chp.gz"	"ftp://ftp.ncbi.nlm.nih.gov/geo/samples/GSM3415nnn/GSM3415019/suppl/GSM3415019_EAT_control_HuGene10stv1_3.rma-gene-full.chp.gz"	"ftp://ftp.ncbi.nlm.nih.gov/geo/samples/GSM3415nnn/GSM3415020/suppl/GSM3415020_EAT_control_HuGene10stv1_4.rma-gene-full.chp.gz"	"ftp://ftp.ncbi.nlm.nih.gov/geo/samples/GSM3415nnn/GSM3415021/suppl/GSM3415021_EAT_control_HuGene10stv1_5.rma-gene-full.chp.gz"	"ftp://ftp.ncbi.nlm.nih.gov/geo/samples/GSM3415nnn/GSM3415022/suppl/GSM3415022_EAT_control_HuGene10stv1_6.rma-gene-full.chp.gz"	"ftp://ftp.ncbi.nlm.nih.gov/geo/samples/GSM3415nnn/GSM3415023/suppl/GSM3415023_EAT_control_HuGene10stv1_7.rma-gene-full.chp.gz"	"ftp://ftp.ncbi.nlm.nih.gov/geo/samples/GSM3415nnn/GSM3415024/suppl/GSM3415024_EAT_control_HuGene10stv1_8.rma-gene-full.chp.gz"	"ftp://ftp.ncbi.nlm.nih.gov/geo/samples/GSM3415nnn/GSM3415025/suppl/GSM3415025_EAT_control_HuGene10stv1_9.rma-gene-full.chp.gz"	"ftp://ftp.ncbi.nlm.nih.gov/geo/samples/GSM3415nnn/GSM3415026/suppl/GSM3415026_EAT_control_HuGene10stv1_10.rma-gene-full.chp.gz"	"ftp://ftp.ncbi.nlm.nih.gov/geo/samples/GSM3415nnn/GSM3415027/suppl/GSM3415027_EAT_case_HuGene10stv1_1.rma-gene-full.chp.gz"	"ftp://ftp.ncbi.nlm.nih.gov/geo/samples/GSM3415nnn/GSM3415028/suppl/GSM3415028_EAT_case_HuGene10stv1_2.rma-gene-full.chp.gz"	"ftp://ftp.ncbi.nlm.nih.gov/geo/samples/GSM3415nnn/GSM3415029/suppl/GSM3415029_EAT_case_HuGene10stv1_3.rma-gene-full.chp.gz"	"ftp://ftp.ncbi.nlm.nih.gov/geo/samples/GSM3415nnn/GSM3415030/suppl/GSM3415030_EAT_case_HuGene10stv1_4.rma-gene-full.chp.gz"	"ftp://ftp.ncbi.nlm.nih.gov/geo/samples/GSM3415nnn/GSM3415031/suppl/GSM3415031_EAT_case_HuGene10stv1_5.rma-gene-full.chp.gz"	"ftp://ftp.ncbi.nlm.nih.gov/geo/samples/GSM3415nnn/GSM3415032/suppl/GSM3415032_EAT_case_HuGene10stv1_6.rma-gene-full.chp.gz"	"ftp://ftp.ncbi.nlm.nih.gov/geo/samples/GSM3415nnn/GSM3415033/suppl/GSM3415033_EAT_case_HuGene10stv1_7.rma-gene-full.chp.gz"	"ftp://ftp.ncbi.nlm.nih.gov/geo/samples/GSM3415nnn/GSM3415034/suppl/GSM3415034_EAT_case_HuGene10stv1_8.rma-gene-full.chp.gz"	"ftp://ftp.ncbi.nlm.nih.gov/geo/samples/GSM3415nnn/GSM3415035/suppl/GSM3415035_EAT_case_HuGene10stv1_9.rma-gene-full.chp.gz"
!Sample_data_row_count	"33297"	"33297"	"33297"	"33297"	"33297"	"33297"	"33297"	"33297"	"33297"	"33297"	"33297"	"33297"	"33297"	"33297"	"33297"	"33297"	"33297"	"33297"	"33297"	"33297"	"33297"	"33297"	"33297"	"33297"	"33297"	"33297"	"33297"	"33297"	"33297"	"33297"	"33297"	"33297"	"33297"	"33297"	"33297"	"33297"
!series_matrix_table_begin
"ID_REF"	"GSM3415000"	"GSM3415001"	"GSM3415002"	"GSM3415003"	"GSM3415004"	"GSM3415005"	"GSM3415006"	"GSM3415007"	"GSM3415008"	"GSM3415009"	"GSM3415010"	"GSM3415011"	"GSM3415012"	"GSM3415013"	"GSM3415014"	"GSM3415015"	"GSM3415016"	"GSM3415017"	"GSM3415018"	"GSM3415019"	"GSM3415020"	"GSM3415021"	"GSM3415022"	"GSM3415023"	"GSM3415024"	"GSM3415025"	"GSM3415026"	"GSM3415027"	"GSM3415028"	"GSM3415029"	"GSM3415030"	"GSM3415031"	"GSM3415032"	"GSM3415033"	"GSM3415034"	"GSM3415035"
7892501	3.2162	3.1706	3.36297	2.90822	3.11602	3.31559	3.75986	3.23924	3.08959	3.06263	3.60577	3.18833	3.02273	2.96875	3.37863	3.5839	3.2895	3.04468	2.98992	2.87654	3.66555	3.23677	2.86997	2.69146	3.28791	3.21099	3.76532	3.13682	3.24385	3.2195	2.90617	4.0144	3.80507	3.34359	4.12313	4.29528
7892502	5.54544	5.49593	5.47204	5.51595	5.19653	5.04433	5.03124	4.92187	5.11097	5.65504	5.78422	6.4056	6.00838	5.79895	5.31311	5.04825	5.01992	5.28243	5.46128	5.44947	5.12533	4.96551	4.91445	5.00341	5.06075	5.52445	5.48901	5.42878	5.25388	5.30691	5.34212	5.47447	5.42518	5.0274	5.28643	5.19973
7892503	4.10092	4.21087	3.87849	4.31039	3.6789	4.32062	4.29114	5.61312	4.38449	3.87555	4.31383	3.99536	4.2347	3.93169	3.90766	4.25641	3.61487	3.77154	4.09006	4.36451	5.36665	3.78835	4.37277	4.29463	4.57612	3.92907	3.91829	4.40861	3.35345	4.50814	3.67907	4.18136	4.0125	3.92536	3.84267	4.27661
7892504	9.51002	9.40043	8.93008	9.32775	10.4391	10.2812	10.2248	9.5344	9.49844	8.64032	9.36936	9.49457	9.26342	9.5206	9.43933	9.51692	8.7912	9.34899	9.30322	9.01162	9.31486	10.3229	10.9429	10.5833	10.3248	9.49147	9.7709	9.29949	9.21448	9.04227	9.51122	9.54398	9.69559	9.37233	9.22032	8.79798
7892505	4.19511	4.32298	4.62136	4.78899	3.86385	3.52772	4.2814	3.54727	3.7536	4.33268	5.17568	4.64944	5.05913	4.14345	3.79768	4.48421	4.554	3.93283	4.23386	4.39738	3.86672	4.15923	3.98977	3.94011	4.04612	3.58234	4.74974	5.30174	4.11975	4.03354	5.02691	3.87613	4.37881	3.48502	4.08501	4.28859
7892506	5.0111	4.88127	5.05253	5.17611	4.4001	4.4366	5.02279	4.51725	4.78578	5.06199	5.74633	4.86291	5.36726	5.14391	4.4687	5.33066	4.98976	4.81589	5.02543	4.65483	4.30225	5.00261	3.96844	4.83674	4.87955	5.22182	4.49437	4.83116	5.39413	5.23692	4.62816	4.68963	4.41123	5.50403	5.69336	4.43162
7892507	5.85124	6.19001	6.07331	6.4267	5.4642	5.24903	6.28536	5.89576	5.88819	6.66962	6.0003	6.88694	6.9709	5.97076	5.93497	5.74914	5.90132	6.18725	6.35875	6.14907	6.3389	6.00322	5.19384	5.60079	5.6576	6.1387	6.23804	5.48582	6.39175	6.75023	7.05583	6.73497	6.00637	6.30422	5.93922	6.57302
7892508	7.31854	6.80853	6.8785	6.51912	5.93907	6.01564	5.96351	6.89966	6.20773	6.95869	7.27458	6.96667	7.61099	7.13016	6.76389	7.34331	7.05452	6.30101	7.68239	7.03561	7.04574	5.67702	5.43295	4.57956	6.5806	6.99991	7.03219	7.06997	7.00011	7.72041	6.62219	7.59499	6.18665	6.97442	7.05674	7.31629
7892509	10.2331	10.1166	10.0237	9.95909	10.3765	10.1311	9.90657	10.3695	10.3391	10.0627	9.99766	10.2149	10.2062	10.5987	10.2683	10.3174	10.5234	9.88445	10.2193	9.78362	9.77455	9.88978	9.32315	8.34494	9.86832	10.1662	10.3155	9.86289	9.75563	10.0883	10.0672	10.1295	10.1379	10.0705	10.2848	10.3149
7892510	4.77344	4.22416	3.66146	4.25094	5.0899	3.94631	4.26135	4.78747	4.52544	4.00189	5.22335	3.18963	5.35475	6.19293	5.09945	5.98157	5.51704	3.67765	3.78673	4.714	4.66498	4.14079	4.06753	4.46716	3.8351	5.61311	4.2158	5.11507	4.05046	4.77332	4.36579	4.78207	4.60444	4.48094	5.14149	3.577
7892511	4.6121	4.87752	4.94858	4.80561	4.57194	4.53922	4.55148	4.63097	4.9065	4.98088	5.13149	4.90096	4.99527	5.30898	5.05393	5.21609	4.92305	4.92892	4.81563	5.28292	4.7546	4.41359	4.53248	4.77935	4.25157	4.69598	4.67517	4.94266	4.66481	4.94007	4.8204	4.81006	4.35191	4.65619	4.53409	5.60264
7892512	8.24935	8.59659	8.22161	8.71288	8.01251	8.29464	8.14316	7.32998	7.535	7.46826	8.17263	8.06365	8.00224	7.73596	7.80924	7.4078	7.68033	8.45139	8.18282	7.88029	8.43309	8.26564	8.68558	8.29242	8.35646	7.70338	7.53881	8.31662	8.04405	7.81111	8.36677	8.60906	8.02102	7.53218	7.8304	8.02227
7892513	4.46299	3.90082	4.86469	4.15693	4.49104	4.01855	3.97437	4.81079	4.54115	4.41241	4.29591	4.04929	4.69127	4.39246	4.19546	4.63049	4.09076	3.78862	4.52682	4.30042	4.10095	4.34181	4.30865	4.23888	4.70277	3.99373	3.69102	4.2463	4.06779	4.90574	4.01338	4.46629	3.57319	4.16077	4.08431	4.09217
7892514	10.7636	10.4454	9.83171	10.6739	10.4289	10.2173	10.4705	10.4659	9.87616	10.5474	10.7996	9.70774	10.421	10.2548	10.1523	10.4585	10.1763	10.4662	10.3778	9.90008	9.99227	10.4627	10.3746	8.77241	10.7521	9.93198	10.2591	9.15208	10.8772	10.4183	10.2979	10.7872	9.98727	10.1441	10.4817	10.1834
7892515	9.93739	10.2334	10.0261	9.91074	10.6551	10.5461	10.3371	9.81943	10.0191	9.93152	10.0189	9.99133	9.76093	10.03	9.79832	9.51474	9.36998	10.083	9.94438	9.70274	10.0652	10.435	11.0935	10.8509	10.6139	9.67435	10.125	9.8717	10.2276	9.94545	9.72681	9.65927	10.0213	9.91603	9.68197	9.39109
7892516	3.92621	3.19288	3.75995	3.5871	3.3929	3.66755	3.55504	3.90229	3.66439	3.9755	3.81001	4.3935	3.90739	4.0371	3.25787	4.78655	3.5295	3.2111	4.30979	3.91747	3.39026	3.32291	3.56288	3.38034	4.48907	3.57995	4.30206	4.47478	4.96067	4.41383	3.57693	3.59445	3.89955	4.07757	3.80479	4.22697
7892517	6.97086	6.47469	6.84404	6.39612	6.0602	6.19274	5.79657	6.22077	5.62328	6.77598	6.89041	7.25789	7.42857	7.1479	6.38978	7.18411	7.20014	6.45642	6.93999	6.99904	7.52205	5.74097	5.38926	4.74628	6.25505	7.3014	6.32014	7.3231	7.14047	7.37623	6.94676	6.79911	6.84538	6.88331	7.10187	6.71312
7892518	4.2373	3.58776	3.76169	3.80136	3.36874	3.28919	3.22835	3.61815	3.04932	3.39569	3.34899	3.82825	3.23806	3.47811	3.52901	4.12016	4.37207	3.40106	4.17851	3.98467	3.17859	3.36654	3.4267	3.8274	3.27478	3.78405	3.46317	3.73315	3.35237	3.9181	3.76297	3.59753	3.3071	3.85966	3.49666	4.47221
7892519	6.16005	7.328	6.58383	6.60858	6.07602	6.19454	6.03794	6.36833	6.15719	6.21571	6.4013	7.41937	6.49288	5.84814	6.5787	6.05649	6.05172	6.502	6.38124	7.18766	6.40407	6.3308	5.97629	7.67796	6.73314	5.63527	6.05914	7.03045	6.51353	6.18023	6.02284	6.35384	6.2775	6.11899	6.03718	5.80164
7892520	10.5284	11.044	10.8469	10.5931	10.2449	10.2116	10.613	9.86327	10.1622	10.8491	10.8294	10.8262	10.596	9.92454	10.116	9.76753	9.7011	11.0183	10.4237	10.1964	10.8209	10.3008	10.7798	10.9233	10.5243	9.8501	10.3922	10.683	10.8765	10.1733	10.5691	10.7398	10.0219	10.0606	9.85636	9.56398
7892521	7.35871	6.82519	6.9992	7.2602	7.06133	6.76412	6.95662	7.32643	7.19348	7.30579	7.44254	7.40676	7.31561	7.14269	7.1578	7.55255	7.93131	7.16082	7.62799	7.85378	7.55888	6.58289	6.19834	6.57355	7.15824	7.33609	7.45933	7.71714	7.21199	7.60748	7.3843	7.45421	7.11398	7.58223	7.30829	8.33811
7892522	7.74427	7.45118	7.32553	7.35184	7.44073	7.2717	7.02512	7.68081	7.44462	7.54891	7.0469	7.35517	7.31443	7.17166	7.80456	7.50223	7.48571	7.44415	7.63323	7.44785	7.45482	7.68136	6.83236	7.78474	7.62579	7.7353	7.46663	7.56893	7.1069	7.64	7.51763	7.02914	7.75834	7.82877	7.98434	7.74312
7892524	7.15345	7.75817	7.42292	7.13599	7.15231	7.17717	7.16584	6.78696	6.93171	7.58205	7.61669	7.48205	8.04226	7.57243	7.34286	7.2361	7.04085	7.57961	7.7614	7.28331	7.10357	7.40731	8.04832	7.86589	7.51581	6.94881	6.16621	7.36529	7.34762	7.56469	7.16028	7.29767	7.11011	6.83767	6.77209	5.95968
7892525	8.47349	8.70288	8.26934	8.42736	8.29552	7.90871	8.18836	7.9687	7.7153	8.08145	8.49043	8.31985	8.49398	7.84038	8.04151	7.48816	7.71559	8.56085	8.31909	8.07359	8.69889	8.17741	8.33236	8.75543	8.33852	7.61514	8.04227	8.0921	8.59947	8.09587	8.18605	8.45636	7.40483	7.84148	7.88499	7.64343
7892526	5.50111	6.31705	5.38604	6.408	6.15648	5.1838	5.5654	5.83166	5.4725	6.55712	5.80844	6.01723	6.92499	5.99813	6.49936	6.13002	5.60051	6.63057	6.90526	6.95091	7.22923	5.60234	5.17576	5.43304	5.92404	6.03862	6.33803	6.22872	6.79346	6.73869	5.79262	6.14813	5.74908	5.7786	6.17915	6.18781
7892527	8.68928	8.62525	8.43126	8.66432	8.79262	8.47453	8.74059	8.63494	8.54264	8.85865	8.84364	8.96221	8.75298	8.82902	9.12536	8.96803	8.48651	8.52853	9.04759	9.05873	9.05015	8.57161	8.55959	8.9947	8.91845	9.24543	8.68899	8.69956	8.76884	8.63103	8.6642	8.85651	8.42493	8.80583	9.12799	8.73685
7892528	3.11173	2.96807	3.12578	2.82318	2.8165	2.97613	2.90058	3.11491	2.91836	3.51008	3.28962	2.88358	2.85626	3.14299	3.01838	3.3178	3.16203	2.9438	3.39329	3.63013	3.49521	2.8778	2.83964	2.85367	2.82233	2.77281	3.01098	3.63093	3.02744	3.21488	2.8154	2.91907	3.14083	2.93486	3.89107	2.85958
7892529	7.39883	8.06368	8.05746	7.35198	7.76674	7.49224	7.64959	7.34976	7.72006	7.90864	7.85757	7.89952	7.74194	7.62916	7.3932	7.13582	7.51557	7.61116	7.71589	7.70528	7.73618	7.61311	8.17114	8.68955	7.38639	7.4012	7.30085	7.4225	7.89916	7.64524	7.45239	7.34276	7.69202	7.68694	7.41928	6.81166
7892530	8.34683	8.03177	7.66145	8.27586	8.31526	8.74375	8.92608	7.52216	8.07577	8.23506	8.36243	7.88467	7.58262	7.81147	8.04356	7.29104	7.7694	7.95146	8.23938	7.34835	7.81702	8.87708	9.5306	9.28101	8.97922	7.72071	7.65861	8.20593	8.12158	8.30326	8.12332	8.2606	7.9377	7.5901	7.44328	7.39928
7892531	6.51832	6.54755	6.82684	6.59541	6.52557	6.90078	6.7324	6.81227	6.78927	7.07142	6.54688	7.17746	7.46188	7.15844	6.72388	6.62466	7.00938	6.79777	7.2304	6.69168	6.60447	6.3117	6.36431	6.02526	6.57495	7.09308	6.72276	6.31454	6.78275	6.88139	6.48065	6.73597	6.88874	6.64372	6.78641	6.77579
7892532	3.29444	3.80252	4.38959	3.77312	3.89186	4.16751	3.77544	3.83842	3.58365	4.03419	3.79599	3.43709	3.80813	3.38039	3.85395	4.05584	4.46908	4.20667	3.80022	4.0714	3.64494	3.74726	4.02324	4.03272	3.61175	3.76888	4.12586	4.4952	3.72293	3.97803	4.31162	3.90025	4.14794	3.56312	3.60886	4.34488
7892533	7.97943	7.35099	8.10657	7.73306	8.70644	8.65138	8.55703	8.00522	7.66061	8.12797	7.95456	7.62382	7.30382	7.9043	7.65664	8.04394	7.94602	7.63665	8.02483	8.18841	8.46755	8.4292	9.17963	8.50916	8.16749	7.40494	7.98394	7.73317	8.74201	8.3894	8.18618	8.07496	7.995	7.96731	7.8249	7.63431
7892534	7.36975	5.47218	7.03667	5.92832	5.53955	5.82337	6.27538	6.58421	6.25725	7.47213	6.41257	6.68559	7.02732	6.55748	6.26082	7.05281	7.15859	6.62227	7.17802	7.2858	6.96021	6.13586	5.65348	4.70961	6.16731	6.28293	6.85787	7.25631	7.23968	7.40945	6.91552	6.49787	7.20647	7.12427	7.12729	7.42068
7892535	9.01785	8.98841	8.91775	8.3716	7.68883	8.49913	8.43121	7.61966	6.88288	8.79257	8.37522	9.36526	8.42096	7.33915	7.52441	7.11325	7.40565	8.41944	8.63919	8.99463	8.66736	8.2829	9.50589	9.43356	7.92836	7.54812	7.24081	7.94992	8.51247	8.29991	8.10001	8.49669	8.17541	6.56207	7.64368	7.29438
7892536	11.1822	10.9027	11.1453	10.8108	10.9652	10.8998	10.5488	11.1862	10.9412	11.0567	10.7753	11.1827	11.1272	11.268	11.1157	11.1875	11.327	10.687	11.2269	11.1868	10.5293	10.9354	11.0133	10.5252	10.9342	11.2829	11.1786	11.1623	11.0602	11.0677	11.0067	10.823	11.3409	11.4214	11.2879	11.3374
7892537	3.49339	3.24001	4.23976	3.87536	3.61277	3.55467	4.31847	3.73377	3.83361	4.12005	3.69635	3.34401	4.36299	3.82528	4.12856	3.77557	3.76142	3.41212	4.06457	3.94475	3.21558	3.62555	3.71685	3.30213	4.305	4.09216	3.26547	4.25732	3.7467	3.79404	3.64526	3.74047	3.66916	4.13577	4.03705	3.57532
7892538	6.56219	7.47008	6.44791	6.92432	6.5812	6.13121	7.30819	6.39248	6.14943	6.17371	7.13654	5.94765	6.49296	6.91742	6.28984	5.5094	5.87601	7.33189	5.7613	6.39061	6.74691	6.5842	7.89715	7.7729	7.36963	6.53681	6.77502	5.50864	6.81361	6.79566	6.3574	7.2003	6.76245	5.9271	6.01487	5.58748
7892539	5.55784	6.24852	5.28674	5.96923	4.94442	5.91832	5.36795	4.48632	5.69013	5.17411	5.15717	5.06778	5.61224	6.25822	5.22256	5.93056	5.86704	4.60363	5.25037	5.34651	4.6538	4.90404	4.75352	5.15667	5.21812	6.10554	5.56707	5.20567	5.2915	5.80562	5.34851	5.54493	5.3026	6.80305	6.38056	6.60501
7892540	6.96478	6.18091	6.91983	6.63115	6.67967	6.10317	7.27717	6.58879	7.15445	6.63552	6.71457	7.24776	6.78696	6.10222	6.9937	6.65447	6.70299	6.73969	6.64777	7.03777	7.22773	6.00586	6.46686	6.96763	7.1576	6.67891	7.07362	7.25218	7.474	6.84306	7.41481	6.77713	7.21505	7.08096	6.3904	6.28637
7892541	9.74663	9.71188	9.65893	9.48988	9.69253	10.7582	9.16778	9.67987	9.69685	9.64368	9.63628	9.62922	9.68161	9.53597	9.31043	9.4564	8.88206	9.5815	9.36378	9.61078	9.6191	9.81602	10.0027	9.39903	10.3251	9.53046	9.91807	9.36519	9.54463	9.54596	9.68932	9.52222	9.90407	9.84923	9.40413	9.28673
7892542	9.6084	9.44694	9.64747	9.3054	9.26158	9.2567	8.96842	9.54105	9.9903	9.77681	9.39679	9.45405	9.77703	9.66863	9.49984	9.8047	10.1514	9.56401	9.69103	9.76432	9.51277	9.10706	7.79875	7.13495	9.27879	9.90401	10.0461	9.81599	9.6373	9.77264	9.6895	9.40232	9.79351	9.8952	9.9633	10.2055
7892543	7.03338	6.86527	6.19096	6.45125	6.16538	6.45163	6.08138	6.27196	7.31172	6.4861	5.92611	6.7044	6.14123	6.76321	6.12068	6.66771	6.94865	6.73881	6.03868	6.50017	6.45965	6.06268	5.58415	6.14511	6.6105	6.77267	5.61447	6.53628	6.42845	5.96989	6.59427	6.29834	6.44085	6.35263	6.30224	6.33918
7892544	6.0179	6.55516	5.87343	6.26868	5.56791	5.91767	6.937	6.15214	5.56498	5.50391	6.85375	6.20066	6.55628	5.77542	6.07141	5.79948	5.69144	6.52536	5.68887	5.26996	6.467	5.98795	6.19772	6.27333	6.35357	5.53127	4.80715	5.41811	6.10536	5.08115	5.67091	5.84504	6.26407	5.68603	5.45421	5.04293
7892545	6.55179	7.00741	6.70803	6.7216	7.34424	7.22049	7.28533	6.66698	7.64594	7.28743	6.91142	7.56156	6.98767	5.9869	7.30895	6.72861	5.90187	6.65661	7.18488	6.14758	7.04872	7.55485	7.8203	8.0901	7.43332	7.00747	6.8839	7.0967	6.25493	6.5685	6.26658	6.96212	7.01132	6.51187	7.17303	6.67084
7892547	5.60144	6.1018	5.25043	5.97554	5.843	5.79981	5.9338	4.44798	5.67336	5.09533	5.42659	4.81266	5.35777	5.13947	5.94085	5.52799	5.48026	5.19573	5.80932	5.21825	5.72265	5.69654	6.14775	5.58023	5.88035	5.0288	4.81662	5.48597	5.78532	4.58332	5.46516	5.71653	4.97327	5.45893	4.86164	4.56866
7892548	6.59029	6.75781	6.99923	6.97756	7.31292	6.93811	7.69287	6.86321	7.03291	6.91449	6.52162	6.90501	6.37653	6.86942	7.38116	7.00269	7.42801	6.25096	6.46385	6.75478	6.84545	7.5931	7.13002	7.19936	7.57147	7.08454	6.95767	6.82201	6.5878	7.1429	6.95662	7.06476	7.41989	7.51273	7.14566	7.1134
7892549	6.94082	5.73331	7.05787	6.56054	6.19013	6.00769	6.40271	6.6371	5.14282	6.61372	6.8928	7.09746	7.24094	6.62185	5.64757	6.54238	5.82922	6.20322	6.82739	6.65297	6.85658	5.99257	5.7994	6.72009	5.99224	5.67986	6.01002	7.02245	6.51963	6.74302	6.41555	6.86668	6.10263	5.54846	7.06525	6.76827
7892550	5.84952	7.2632	6.22549	7.05091	7.05924	6.78312	7.0812	6.46512	6.62353	6.45174	6.60391	6.64204	6.30785	6.15559	6.8147	6.34651	5.77556	6.16357	6.54772	6.15908	6.92196	6.40363	7.25689	7.29758	7.35955	5.87091	5.93712	6.4406	6.36413	6.82514	6.35906	6.90112	6.76871	6.70903	6.3252	6.31247
7892551	11.9513	12.2554	12.1194	12.0653	12.0491	12.0441	12.1436	11.3475	11.7484	11.9063	12.2591	12.2172	12.1627	11.5908	11.8476	11.4479	11.2438	12.3464	12.0806	11.8482	12.291	12.0775	12.2205	12.1257	12.0426	11.4779	11.8848	12.0065	12.1217	11.8378	11.9298	12.1188	11.6961	11.5746	11.5907	11.3025
7892552	5.80615	4.42471	5.26097	5.4691	4.99083	4.65436	4.29089	5.51186	4.90858	4.8207	5.73383	6.20882	5.98018	5.11051	5.04828	5.20001	5.11618	5.62281	5.61614	5.02119	6.02278	4.8456	4.95296	5.23594	4.46801	5.18383	5.10201	5.55701	5.1223	5.58563	5.82192	6.06742	5.34975	5.45321	4.64564	5.48423
7892553	5.39222	4.91743	4.25946	5.66118	4.73102	4.27397	4.58459	4.09676	4.20729	5.44724	5.23345	6.18688	6.47589	4.16582	4.06067	4.26298	3.57635	5.48368	5.75188	4.71253	4.69485	4.73273	3.0372	3.96076	4.85835	4.1641	4.69287	5.56653	4.56402	5.10503	4.97142	6.41772	3.52133	4.35738	4.19416	4.06051
7892554	4.88892	4.31121	4.8711	4.47055	4.0955	4.29554	5.80262	4.38137	4.38453	5.71831	5.19389	6.08865	5.29366	4.31813	4.85907	4.75216	4.18683	4.95898	4.02703	4.36521	5.98593	4.40472	4.67802	4.48124	5.04379	3.88151	4.23535	5.13804	4.41775	5.24402	4.2881	4.81791	4.37131	4.78552	4.80436	4.83089
7892555	8.01128	7.62173	7.97385	7.97935	7.265	7.40048	7.27589	7.48173	6.95827	8.0344	8.21108	8.1915	8.35503	7.47221	7.03132	7.40388	7.73292	8.06611	8.36761	8.22282	7.74842	7.52143	6.62765	5.33401	7.53304	7.46698	7.62219	8.43742	8.56684	8.3025	8.46155	8.57468	7.59333	7.77786	7.34214	7.79251
7892556	11.1347	11.163	11.6666	11.1484	11.6022	11.3665	11.4097	11.0982	11.2972	11.539	11.1686	11.6299	11.5152	11.3362	11.4354	11.3491	11.5214	11.2082	11.4421	11.4985	11.523	11.6299	11.695	11.4779	11.4253	11.3609	10.7811	11.6475	11.3115	11.4602	11.33	11.4646	11.4351	11.3234	11.7156	11.6115
7892557	4.28251	4.36567	3.41007	3.94089	3.49714	3.98922	3.5866	3.34662	3.75911	4.10417	4.54493	4.17754	4.58999	3.81198	3.48828	3.57303	3.90781	3.73894	4.07109	3.96892	3.59474	3.74027	3.11467	3.30537	4.46518	3.66811	3.44638	3.8252	4.1074	3.73993	3.75649	3.85657	3.26878	3.56627	3.28479	4.26995
7892558	4.95421	4.59074	4.5995	4.70913	4.8083	5.2211	4.91796	4.0958	5.0772	4.95582	5.09256	5.3604	3.71754	4.61343	4.1167	4.73957	4.27367	4.76513	4.17862	4.81061	4.65797	4.47615	4.77022	5.37592	4.51354	3.99412	4.51567	4.95306	5.07905	4.75163	4.88628	5.19536	4.61463	4.2884	4.93978	5.13132
7892559	6.81001	6.5491	6.33253	6.96242	6.83706	6.78618	6.85977	6.86514	6.85745	6.35265	6.41408	6.54771	5.80076	7.16609	6.47234	7.05234	6.85375	6.90814	6.36931	5.82306	6.54926	6.73118	6.81408	6.7645	6.87354	6.95973	7.2436	6.9138	6.61852	7.23019	6.71214	6.73482	6.59409	6.5569	7.07134	7.06029
7892560	6.66752	6.4341	6.06064	6.30008	6.34722	5.85093	6.44185	6.28403	5.20026	5.76864	6.20166	6.25467	6.12356	5.63417	6.29587	5.95059	5.68015	6.76415	6.75123	6.31934	5.74526	6.38467	6.61844	6.52361	6.5473	5.92911	6.1072	5.95952	6.34051	6.60441	6.24045	6.64028	5.8254	5.88314	5.77086	5.67593
7892561	11.0403	10.8908	10.835	10.99	10.9598	10.9523	10.6808	11.1066	10.766	10.9988	10.8838	10.5995	10.7564	10.4288	10.8162	10.8128	10.3687	10.7427	10.9012	11.0626	10.899	10.6812	10.7352	10.2167	10.7854	10.6063	10.8299	10.8076	10.913	10.9124	11.0063	11.0261	10.8906	10.6756	10.8218	10.3889
7892562	7.63322	7.23926	7.461	7.62745	7.32983	7.26116	7.41908	7.17081	6.91231	7.7126	7.85324	7.98444	7.42095	7.21959	7.44058	7.33925	7.53053	7.44671	8.01033	7.94585	7.843	7.31711	7.39708	7.85583	7.15312	6.98366	7.42701	7.18472	7.59338	7.52195	7.62197	7.11247	7.0153	7.32843	7.1046	7.39586
7892563	7.81908	8.41091	8.41124	7.85674	7.77882	7.78365	8.46679	7.77752	8.36092	7.93464	8.10791	8.1225	8.20661	8.06299	7.991	8.02415	7.94645	8.16214	8.04107	7.83239	8.05461	7.96068	8.20653	8.81693	8.27842	8.05039	7.91235	7.75421	7.7101	8.02404	7.618	7.89305	7.701	7.83443	7.92375	7.74726
7892564	11.0996	10.6921	10.7003	10.7492	11.1302	11.2417	10.5833	11.0735	11.2144	11.0821	10.9214	10.7897	10.9721	10.9065	10.8181	10.9994	11.1709	11.0209	10.876	10.9323	10.7427	11.1136	10.2966	9.13556	10.8902	10.8661	11.2256	10.8461	11.1726	10.7681	11.0733	10.8881	11.1283	11.271	10.8482	11.6198
7892565	6.64386	7.25571	6.69562	6.67043	6.14459	6.54905	6.29378	6.96632	7.03964	6.3645	7.33203	6.94801	6.90271	7.27897	7.28177	6.94983	7.16004	7.48306	6.9308	7.01576	6.49244	6.91582	5.98493	6.13941	7.0915	7.20069	7.55524	6.48772	7.22464	6.692	7.26492	7.04119	6.69535	6.85481	7.20797	7.28533
7892566	5.02971	4.86083	4.29249	4.81136	4.39261	4.96592	4.31619	4.38991	4.69393	4.68869	5.52334	4.84745	5.45899	5.70792	4.45048	5.69393	5.21106	5.29896	5.203	4.76116	4.77074	3.96961	4.6322	4.13016	4.64276	5.4721	4.48175	4.90012	5.34858	5.24138	4.3455	5.24223	4.64984	4.8761	4.83658	4.65604
7892567	7.02294	6.48561	6.05048	6.97884	6.71949	6.24324	6.0237	6.7373	6.38066	7.08404	7.16617	7.01211	7.14393	6.28673	6.73852	6.25406	6.86054	6.74322	6.63322	7.24118	6.44884	6.15124	6.57383	6.5398	6.60054	6.02746	6.36527	6.85241	6.42243	7.12443	6.93553	6.41531	6.52722	6.53763	6.48245	6.83438
7892568	10.194	9.78377	10.4409	9.93213	10.6972	10.7189	10.4917	10.4535	10.2628	10.7584	10.231	10.5346	10.2702	10.6938	10.6213	10.7826	9.89409	10.0971	10.5484	10.4818	10.6986	10.8254	9.8942	10.2331	10.5854	10.5862	10.5427	10.5123	10.3496	10.3922	10.0751	10.384	10.67	10.7379	11.009	10.0645
7892569	8.93626	7.99853	8.4094	8.79388	8.25239	8.71266	8.30313	9.13367	8.77886	8.7736	8.31549	8.41522	8.71905	8.70639	8.96139	8.90183	9.30193	8.104	8.5674	8.90538	8.52894	8.24909	8.1337	8.64497	8.50295	9.16582	8.97173	8.98241	8.40647	8.45538	8.90247	8.4893	9.37134	8.8734	8.95861	8.92263
7892570	6.47946	7.15508	6.47202	6.04162	6.25434	6.01868	5.95547	5.94421	5.45519	6.31766	6.52633	6.47638	6.95688	6.97818	6.68836	6.69686	6.64111	6.45584	6.42078	7.35347	7.03452	5.92462	4.87615	6.14769	6.73849	6.5184	6.2302	6.67203	6.65487	7.1507	6.05295	6.52809	6.15614	5.84201	6.72963	7.1221
7892571	3.58217	4.60433	3.13127	3.29539	2.90636	2.91169	2.86422	3.0939	3.35861	3.27247	3.68863	4.16042	3.70374	3.03688	3.22966	3.53242	3.45489	3.19821	3.57567	3.52374	4.21252	2.99217	2.90888	2.84203	3.45767	3.33512	3.44681	3.92647	3.5083	3.47868	3.17662	3.61209	3.14993	2.95329	3.44069	3.28042
7892572	8.07035	7.18224	8.17597	8.00321	7.64668	7.80138	8.08178	7.63867	7.4659	8.59707	8.30689	8.16651	8.53046	7.58381	7.74536	7.77967	7.49301	8.43746	7.74815	7.83564	9.34642	8.49191	7.90632	8.50939	8.19906	8.09796	7.9183	8.722	7.89979	8.67552	8.47354	8.01689	8.01053	8.21344	7.90849	8.47658
7892573	6.41308	6.34334	6.90008	6.77674	6.54976	6.43816	6.95979	5.78993	6.29674	6.43197	6.56143	6.58048	6.71631	6.43526	6.39915	6.59315	6.84123	7.00123	6.19352	6.8385	6.64515	6.60726	6.60267	6.83283	6.39897	6.40852	6.79779	6.48103	6.80214	6.59498	6.30008	5.9922	6.61813	6.72238	6.98271	6.93047
7892574	10.082	9.75997	9.92056	9.76001	9.60426	9.60933	9.41936	9.63558	9.66628	10.2642	9.95512	10.0731	9.8189	9.75467	9.64781	9.70646	9.64285	9.48004	9.88439	9.79488	9.52476	9.64934	7.96705	7.86456	9.56615	9.64351	9.78608	9.99947	9.68204	10.0072	9.82295	9.98098	9.36026	9.46152	9.65106	9.66547
7892575	8.03059	8.18473	7.93476	8.03724	6.68026	6.63385	7.3801	7.20503	6.87641	7.9387	8.36837	8.23092	8.13525	7.70318	7.83685	7.61286	7.72864	7.85256	8.05454	8.09549	7.69324	7.13266	6.96725	6.75835	6.87578	7.37101	7.63073	7.96648	7.60196	7.87198	7.69657	8.17913	7.12818	7.22329	7.37991	7.51434
7892576	5.93147	6.4599	6.73776	6.95876	6.84611	6.44244	6.53433	7.13884	6.96023	7.0825	6.81417	6.41703	6.55388	6.65044	6.72946	6.80857	7.3134	6.26437	6.3777	6.40093	6.72102	6.82437	6.34793	6.3889	6.99519	6.80351	6.23142	6.36742	6.79797	6.11248	6.84251	6.94685	7.01947	6.7656	6.64644	7.24306
7892577	3.29696	3.40433	3.51176	3.56467	3.223	3.1071	3.06267	3.0081	3.28157	3.05818	3.20117	3.52854	3.50057	3.10866	2.89508	3.6006	3.36344	3.07257	3.91494	3.8784	3.24564	3.06575	3.23674	3.1355	3.55289	3.29947	3.20259	3.07413	3.43194	3.31564	3.33006	3.17697	3.26729	2.88138	3.87628	3.96258
7892578	5.281	5.37486	5.86412	5.21587	5.48346	5.26926	5.06011	6.30379	6.18225	5.9371	5.72015	5.69885	5.43582	6.07695	5.83963	5.64709	5.46955	5.50413	5.42694	6.27478	5.65563	5.42151	4.68901	4.79312	3.8808	5.93142	5.67109	5.85344	4.70151	6.19483	5.61946	4.83717	6.04409	6.21109	6.2359	5.87184
7892579	8.92334	8.59149	9.16561	8.79604	9.15675	8.85678	8.3941	9.19794	8.9839	8.80384	8.77873	9.11613	8.81292	9.0585	8.98738	9.23453	9.1018	8.8055	9.10575	9.35079	8.93084	9.01683	8.92865	8.31441	9.32981	9.68759	9.34131	9.39543	9.06151	9.15772	9.33705	9.12386	9.23613	9.37066	9.6608	9.36544
7892580	4.7102	4.86779	4.30431	4.65588	3.35136	4.04522	4.73834	4.25555	4.31584	5.26865	4.43164	4.43726	4.92039	4.06922	4.88636	3.45772	4.21084	4.57856	4.50631	4.56728	4.51872	4.62482	4.63863	5.50131	5.16138	4.93323	4.65042	4.35324	4.56787	4.54298	4.70764	4.63582	4.79412	4.95199	3.53847	4.09147
7892581	4.24159	5.61874	3.75666	4.21115	4.38012	3.70257	4.3728	4.70803	4.57528	4.0156	4.81591	4.27216	4.28926	4.10064	4.57659	3.93562	3.96259	4.11314	4.57111	4.82512	4.83473	3.9642	3.56324	4.46227	4.73627	4.11335	5.06712	3.88255	4.6201	4.32739	3.62266	4.37014	4.57114	3.95433	4.01881	4.97477
7892582	3.66905	3.21319	3.15317	3.16161	3.03583	3.30037	3.27106	3.2412	3.71837	4.02051	3.3791	4.08907	3.77587	3.23951	3.95244	3.52273	3.66426	3.84131	3.79537	3.61646	3.23746	3.68491	3.01275	3.69111	3.16871	3.71218	3.92302	3.43082	3.68272	3.50835	3.17632	3.873	3.34578	3.31098	3.00689	2.91831
7892583	5.50877	6.46736	5.29802	5.44578	5.73147	6.10987	5.94812	6.64267	6.2246	6.71187	5.54692	6.9341	6.0689	6.52634	7.0999	6.91023	6.74696	6.44548	6.4857	7.0149	6.81909	6.57318	6.57414	6.05934	6.02431	7.02255	6.99059	6.16889	6.30105	6.16903	5.60887	5.48714	6.24064	7.01335	7.04836	6.80786
7892584	7.64924	7.73928	7.65995	7.52664	7.37017	7.48781	7.12022	7.42548	7.78756	7.7984	7.72115	7.98106	7.75935	7.71821	7.52559	7.69429	7.13376	7.52454	7.51778	7.45669	7.75799	6.96377	7.88016	7.81276	7.61372	7.38315	8.00967	7.65298	7.01804	7.42246	7.69187	7.18942	7.25114	7.59788	7.62178	6.99688
7892585	4.44455	4.17525	3.89221	4.43638	4.49869	3.60585	4.53304	4.49667	3.84633	4.71183	4.24304	4.52984	4.21504	3.42971	4.09808	3.81353	4.54209	4.56081	4.95198	4.7221	4.21319	4.0485	4.72884	4.17174	4.4852	4.04013	4.36765	4.22601	4.59751	4.01461	3.96687	4.81098	3.71689	3.74156	3.93495	3.85348
7892586	3.52751	3.9101	3.34941	3.49202	3.25055	3.80245	3.98839	3.08701	3.16844	2.86586	3.68979	3.58214	3.74142	3.0277	3.74741	3.22947	3.17276	3.70986	3.34206	3.40699	3.5608	3.28899	3.89591	4.23294	3.3336	3.10675	3.89745	3.45636	3.46114	4.18505	3.79467	3.3199	3.25693	4.04292	3.4154	3.51194
7892587	5.13062	4.97378	5.00832	4.55845	4.88525	5.15239	5.55046	4.81625	5.27874	5.07323	5.40294	4.61013	5.47264	5.69119	4.66011	5.69823	5.72542	5.0376	5.60024	5.19559	4.60312	5.32985	4.78179	4.77072	4.33612	5.49806	5.62779	5.45585	4.28842	4.86295	5.71042	5.59128	5.46707	5.26013	5.8517	5.06758
7892588	3.10065	3.14816	2.93876	2.92723	2.85556	2.97861	3.05331	3.07517	3.07388	3.58634	3.11218	3.60823	3.1514	3.21101	3.13327	3.27807	3.1079	3.41034	3.44189	3.48923	3.48609	2.91542	3.05976	2.88237	2.84165	3.13218	2.97871	3.07736	3.0116	3.40232	2.93202	2.95439	3.02765	3.46417	2.93409	3.31391
7892589	6.17928	5.64753	5.27566	6.50256	6.68662	6.18062	5.80655	6.66304	5.6417	5.67609	6.74955	5.65051	5.63013	5.44143	5.04002	6.52516	6.75529	5.29927	6.37856	6.141	5.43979	6.17064	5.34191	6.15511	6.91523	6.45432	6.0057	6.13148	5.70351	6.47213	6.12874	6.94038	6.46542	6.95244	7.1974	5.90913
7892590	3.6737	4.23788	4.79549	4.44732	3.51998	3.9676	4.02382	3.98634	3.13735	3.57435	4.94983	3.89198	4.78378	5.21715	4.0059	3.1554	4.57455	4.49011	3.3059	3.57722	4.14682	3.265	3.98547	3.57864	3.50496	3.97962	3.54064	3.00407	3.59433	3.45304	3.69096	4.66446	3.15887	3.17643	3.88207	4.28574
7892591	3.71982	3.54012	3.45846	3.33731	3.40167	3.36834	3.9321	3.4554	3.15712	3.35106	3.82648	3.16199	3.81295	3.13701	4.22653	3.30225	3.62836	3.51082	3.10262	3.8188	3.79975	3.2414	3.59365	4.16218	4.10295	3.04236	3.76148	3.46087	3.67102	3.65506	3.34072	3.61444	3.46118	3.30078	3.53521	3.78741
7892592	6.61881	6.86446	7.36909	6.75341	6.67281	6.70417	6.98324	6.40682	7.26433	7.39184	7.03706	7.38392	7.51808	7.62292	7.05694	7.49802	7.05085	6.75916	7.2072	6.86397	7.16926	7.02143	6.39541	7.05999	7.07191	7.11679	6.20807	7.04256	6.91951	7.0271	6.77248	7.11246	6.71671	7.04748	7.36077	6.83424
7892593	4.29615	5.39858	4.82027	4.47984	5.1858	4.90201	5.87871	5.27894	5.15146	4.93485	4.8208	4.64347	4.49351	5.11323	5.54102	4.89943	5.25901	4.3187	5.28651	5.16239	4.95068	4.58365	4.91776	5.35042	5.10611	4.87266	5.5196	4.89797	4.17109	4.80064	4.76147	5.03846	5.14882	5.2462	5.9723	5.1904
7892594	4.28521	3.64029	3.70478	3.83015	4.23728	3.81687	3.82149	3.88609	4.50357	3.38378	4.12848	4.10191	4.79185	4.29261	4.31145	3.75556	3.76854	3.58912	4.08999	3.90222	4.17539	4.13083	4.15063	4.40071	3.77713	4.70956	5.14672	3.95897	3.84128	4.33437	3.89917	3.81947	4.38584	4.48338	4.30552	4.46334
7892595	5.6194	5.80231	5.02099	5.16936	5.28981	5.75285	5.51253	5.26344	6.00851	5.07331	4.93484	6.23269	5.23015	6.21315	6.36633	5.97621	5.77194	4.80112	4.7497	5.04174	5.23107	5.59564	5.76458	5.189	5.75842	5.12529	5.20477	4.78896	4.915	5.15202	5.40017	4.69832	5.39735	4.88345	5.28926	5.60847
7892596	5.17571	5.43912	5.55255	5.58543	5.26367	5.19699	5.86149	5.1333	4.9337	5.51702	5.3435	5.80406	5.45329	5.48772	5.05411	5.38767	5.19404	5.22005	4.95981	5.30819	5.43891	4.63069	4.77042	5.29897	5.16504	5.60142	5.02312	5.36082	4.64029	5.33693	4.91995	4.70974	4.81054	4.42477	5.61537	5.0632
7892597	6.98651	7.0785	6.52446	6.36497	6.86408	6.61989	7.28087	7.19975	6.76638	6.20644	7.12754	6.74878	6.7705	7.42237	6.70854	7.48508	5.43967	6.76479	7.02707	6.70473	6.47528	6.85206	7.27935	7.58113	7.23216	6.86764	7.88467	6.68499	7.10541	6.81274	6.27644	6.95935	6.92293	6.96504	7.2088	6.7496
7892598	10.4022	10.1324	10.0125	10.0555	10.1411	10.148	9.86618	10.1557	9.68707	10.2116	10.2426	9.93016	10.0443	9.5368	9.5992	9.88048	9.96849	10.1977	9.97048	10.0899	9.50323	10.0551	9.20165	8.79944	9.86027	9.478	9.81319	10.1088	9.84275	9.8408	9.93895	10.1464	9.64805	9.6979	9.68428	9.98581
7892599	9.32429	8.6461	9.16141	9.22767	8.98989	9.26499	8.89723	9.55203	9.5143	9.52394	9.12533	9.26009	9.44716	9.78627	9.63832	9.82062	9.75318	8.74666	9.60909	9.56687	9.24659	9.16128	8.05197	7.9559	8.95331	9.83081	9.7182	9.54534	9.52351	9.55051	9.56166	9.21554	9.49889	9.83379	9.92708	9.6258
7892600	4.63423	4.62461	3.85301	3.37811	3.44924	3.98045	3.49838	3.32627	3.44086	5.07483	3.98478	3.78632	4.89021	3.29915	3.87362	4.58957	4.75327	3.7654	4.75788	4.48683	4.53825	3.81255	3.62945	3.79707	3.75898	3.26738	5.27351	4.78263	4.71664	4.12015	4.44722	4.56391	3.64921	3.26823	3.76682	3.5623
7892601	5.54846	5.60406	5.48602	5.6811	5.4489	5.74959	5.50117	5.83856	5.64569	5.45363	5.51928	5.5793	5.48489	5.85257	5.55197	5.93314	5.95609	5.67897	5.66777	5.75352	5.5518	5.79178	5.54137	6.10392	5.53346	5.79293	5.78801	5.76664	5.52781	5.69	5.79626	5.56717	5.80731	5.81649	5.96083	5.85028
7892602	3.55745	3.72332	3.2359	3.3108	2.74132	2.8323	2.94405	2.91506	3.67161	3.50972	3.25769	4.0883	3.37539	3.34779	3.37484	3.40602	3.25288	3.28455	3.28108	3.31133	3.56788	3.21961	2.76945	2.99598	3.42231	3.33232	3.37893	3.12152	3.54009	3.41278	3.63534	3.98511	3.39332	3.47454	3.89644	3.64646
7892603	6.16897	6.26398	5.67963	6.82014	5.59719	5.5553	4.91673	4.92711	6.71441	6.76443	7.32274	5.76257	6.71526	7.37566	5.95585	6.75551	6.67863	6.21563	5.34306	5.66765	4.46625	4.85932	3.98108	3.75678	5.3348	6.66834	6.03981	5.16323	6.56413	5.51518	6.6728	6.65233	5.87586	5.76816	5.88045	6.36834
7892604	4.51146	4.42246	4.77257	3.97028	4.12707	4.23874	4.53751	4.60006	4.84634	4.28062	4.92151	4.47498	4.25974	4.16341	4.31143	4.50227	4.20116	4.41657	3.92949	5.09187	4.54107	4.18399	4.32515	4.47049	5.35536	4.2918	4.18997	4.56639	4.08181	4.98659	4.42379	4.96161	4.56837	4.98289	5.40838	4.11077
7892605	9.5317	9.42579	9.40872	9.55758	9.11678	9.34656	8.54462	9.21247	8.77682	9.25925	9.57021	9.06718	9.43532	8.95929	8.68902	9.05329	8.99722	9.25736	9.08658	9.38418	8.43063	8.42317	7.38346	6.11951	8.43132	8.23395	8.32058	8.93946	9.00566	9.10077	9.06164	9.31587	8.87315	8.90996	8.90762	8.82238
7892606	12.9774	13.0294	13.2385	13.025	12.9721	12.8188	13.1694	12.3993	12.512	13.1257	13.1238	13.0446	13.0504	12.5464	12.8832	12.1392	11.9808	13.2097	13.0331	12.9119	13.2469	12.9933	13.303	13.1185	12.9981	12.3788	12.7254	13.0905	13.1037	12.8602	13.0212	13.0179	12.7469	12.4215	12.3729	11.9951
7892608	10.5079	10.7508	10.3784	10.6317	9.93991	10.2283	10.2625	9.35456	9.87894	10.4259	10.65	10.6579	10.552	9.69785	9.94456	9.44066	9.07469	10.8874	10.3475	10.0035	10.5839	10.1535	10.9591	10.8942	10.1158	9.25759	10.0087	10.0929	10.3771	10.1387	10.3075	10.3988	9.94326	9.51789	9.65906	8.93272
7892609	2.98585	3.71261	3.4091	3.34042	3.03417	2.82595	2.88135	3.27739	3.01009	4.04123	2.85804	4.64332	2.89611	4.34914	3.40549	2.79406	4.98079	3.14377	2.76147	3.04433	3.54769	3.07134	3.07073	2.90812	3.58986	3.36662	4.03259	2.61363	2.74839	3.0316	2.77035	2.726	3.02373	2.66254	2.74081	3.33074
7892610	6.30477	5.21053	5.32446	5.14994	4.5369	5.27999	4.85924	5.39742	4.17535	5.6119	5.91862	6.54912	4.82749	5.58657	5.05491	6.09018	5.02139	5.0141	5.38889	5.15412	4.82427	4.3751	5.18342	3.37268	4.51236	5.86226	3.86913	6.09934	5.30878	5.9398	6.03891	5.8934	5.79534	5.4831	6.4868	5.22379
7892611	2.84643	3.13558	2.82865	3.02925	2.87225	2.66255	2.98091	3.03975	2.91902	2.8051	2.87267	2.89194	2.84417	2.86439	2.67514	2.81971	3.49238	2.88876	2.94773	3.06583	3.22077	2.8232	2.74795	3.0123	2.75561	2.87454	2.91679	2.9796	3.27456	2.94274	2.70445	2.71267	2.90899	3.03212	2.84554	3.32679
7892612	4.51105	3.7968	3.53375	3.78919	3.08611	3.63629	3.37523	3.59151	3.58644	3.78849	3.5514	4.62681	3.51003	3.19202	3.32804	3.88711	4.1277	4.256	3.76895	3.69679	3.14455	3.44211	3.48288	3.19178	3.22753	3.80621	3.93891	3.42277	3.48483	4.67427	4.38343	3.4831	3.36523	3.32245	3.40819	4.55385
7892613	11.9036	12.0021	11.9257	11.9916	11.3821	11.4504	11.7249	10.6622	11.021	11.7717	11.9178	11.8674	11.9107	10.984	11.1179	10.7311	10.4221	12.0503	11.795	11.5126	12.0977	11.5731	12.0798	12.2913	11.9001	10.9016	11.1659	11.7586	11.9163	11.6854	11.7634	11.9777	11.2708	10.9214	10.8611	10.4733
7892614	6.33523	5.16587	6.18451	6.16257	4.88486	4.78848	5.11946	4.98753	4.59872	6.46869	6.48869	6.02412	6.13966	4.60585	5.52001	5.60262	5.81905	5.37325	5.86498	5.53377	6.71012	5.29205	5.15019	5.00275	4.25365	5.44525	5.50269	5.52099	6.61874	6.12934	5.66626	5.84498	5.61264	5.23947	4.86037	5.52429
7892615	5.11342	5.04876	4.9407	5.77805	4.86546	5.09467	5.37833	6.20241	4.7697	5.5561	5.39302	5.52296	5.36337	5.23654	5.71835	6.02585	5.49235	5.42313	5.51411	6.01256	5.6206	4.93327	5.26789	5.90829	5.22748	5.72708	5.57756	5.59877	5.65795	5.85388	5.40992	5.80777	5.31836	6.13848	5.39807	6.52849
7892616	3.41915	3.22316	3.13161	3.13346	3.00331	3.19415	2.97681	3.69375	3.49066	3.63059	3.41974	3.40453	3.17008	3.53649	3.20374	3.37484	3.48095	3.28632	3.14718	3.17165	3.27118	3.14181	3.01188	3.20149	3.08134	3.84674	3.54092	3.60451	3.24136	3.21965	3.73347	3.29426	3.22661	3.34592	3.32774	3.19924
7892617	12.7072	12.7689	12.9809	12.8099	13.1103	12.8873	13.1107	12.7018	12.6959	12.7151	12.8385	12.9808	12.7832	12.322	12.4643	12.3211	12.2971	12.838	12.9262	12.7774	13.0574	12.9588	13.2091	13.0848	13.1465	12.3842	12.6783	12.9643	12.8749	12.9123	12.758	12.8127	12.7038	12.4628	12.343	12.2881
7892618	5.98596	5.68831	5.55856	4.78354	4.90918	5.74266	5.23663	5.57474	5.68293	5.72878	5.57367	5.51039	5.93787	6.30466	5.76054	5.80861	5.6957	5.80369	6.06332	5.68536	4.68283	5.34189	5.00043	5.82025	4.8896	6.18344	5.58872	5.57767	5.14454	6.00072	5.85314	5.25027	6.35853	5.78445	5.98246	5.75671
7892619	5.79198	5.38007	5.95172	5.69325	5.50507	5.17171	6.26018	5.30473	5.32376	6.21161	6.33133	6.02234	5.99237	5.38448	5.99655	5.0543	4.24522	6.07817	5.45654	5.19888	5.84821	6.06547	5.6576	6.99877	5.95795	4.96469	5.94419	5.59001	5.64579	4.84978	5.49211	5.47667	5.74549	5.16938	4.66494	5.21051
7892620	10.3964	10.3342	10.5702	10.4958	10.9355	11.0181	10.9337	11.0591	11.3517	10.5442	10.6371	10.6167	10.6989	11.3087	11.1919	11.3887	10.8492	10.7407	10.8561	10.517	10.7192	11.114	11.2994	11.7088	11.151	11.5578	11.4096	10.6846	10.5682	10.6949	10.818	10.7995	11.3869	11.2587	11.1732	11.1108
7892621	11.3626	11.1415	11.4824	11.4821	11.3475	11.325	11.3376	11.4868	11.1129	11.4172	11.5551	11.5224	11.4788	11.5638	11.4518	11.4273	11.2659	11.3029	11.5333	11.2671	11.486	11.5546	11.5496	12.1928	11.5141	11.4228	11.3394	11.4521	11.3769	11.4188	11.2055	11.5862	11.4204	11.2586	11.4446	11.2835
7892622	9.19231	8.91319	8.7977	9.05635	8.5444	8.88501	8.4542	9.09961	8.86958	9.0923	9.33728	8.91088	9.25164	9.15217	8.94009	9.32435	9.25315	9.20214	8.95475	8.77719	8.40847	8.47019	8.35592	8.35862	8.97076	8.9155	9.25662	7.88457	9.01822	8.95606	9.01291	8.81392	9.03843	8.80468	9.25837	9.1354
7892623	9.64787	9.46172	9.57263	9.63695	9.68141	9.71458	9.65428	9.8171	9.66985	9.48753	9.76336	9.08102	9.27725	9.63753	9.89417	9.77942	9.50864	9.25859	9.29019	9.67311	9.26862	9.66734	8.8856	8.14639	9.5813	9.7502	9.59957	9.80337	9.54493	9.47914	9.62699	9.3353	9.76423	10.0689	9.61237	9.83033
7892624	3.69281	4.07991	3.93026	4.85681	4.53598	4.20033	4.31314	4.37005	3.88965	4.19878	3.88989	3.99437	4.47782	4.33376	4.39827	4.10192	4.25461	4.06542	4.15046	4.81388	4.15922	5.06351	4.20614	4.6752	5.02015	4.00517	3.53456	4.50815	4.59595	4.61195	4.18977	4.32463	4.17201	4.35711	3.79289	3.82128
7892625	7.57153	7.90955	7.89343	7.39748	8.23048	8.38188	7.96835	7.69142	8.05452	7.80695	7.54891	7.47372	7.56403	8.12025	7.79163	7.53557	7.60221	7.49724	7.74632	7.81903	8.19234	7.74113	8.21659	8.64349	8.03783	7.75788	6.94963	7.64968	7.60709	7.6446	7.84639	7.53745	7.88331	7.61961	7.54933	7.46788
7892626	6.20169	5.85412	5.41677	6.14936	6.45958	6.14636	6.05035	5.14777	5.9041	5.80605	5.82548	5.96184	6.03699	5.37957	6.51212	5.55088	4.67688	5.79647	5.57501	4.91431	6.21673	5.76728	6.66492	6.9978	6.09049	5.72838	5.40534	6.18197	5.68134	5.09644	5.20579	6.00864	5.91634	5.9327	5.25622	5.60234
7892627	7.39746	7.81289	7.88023	7.80696	7.98057	8.26755	7.9009	7.47538	7.4662	7.82991	7.7668	7.88241	7.67055	7.71738	7.85775	7.73195	7.79557	7.8915	7.84987	7.44554	8.18357	8.104	8.16597	7.98558	7.74219	7.66497	7.23946	7.66948	7.91459	7.7781	7.8152	7.8684	8.16766	7.85359	7.86382	7.62892
7892628	9.92297	10.2856	9.49848	9.12383	9.93584	9.66343	8.92027	10.1181	9.95714	9.71045	9.84593	9.60788	9.88171	10.2405	9.91619	10.1435	9.99362	9.8912	10.0232	9.47793	9.35813	9.84394	8.94185	8.3154	9.60788	10.1712	10.1731	9.59793	9.99337	9.82701	10.16	9.89181	10.4515	10.2783	10.02	9.68214
7892629	5.49924	6.20247	5.37891	5.52419	5.64001	5.91727	6.25748	5.54015	5.91484	5.95134	5.75446	5.80971	6.16716	6.28905	6.40354	6.70301	6.55337	5.05004	6.10994	6.30495	6.56053	5.51207	5.23983	5.66042	5.88426	6.53449	6.00901	5.31899	5.61426	5.93387	5.65762	5.47026	5.97022	5.87534	6.64887	6.19139
7892630	10.626	10.8562	10.28	10.587	9.24697	9.47861	9.26819	9.22441	9.29604	10.438	10.6574	10.3314	10.5623	9.50928	9.25434	9.47357	9.15133	10.2872	10.2988	10.259	10.1512	9.43532	9.03254	7.13605	9.68172	9.15985	9.31109	10.0179	10.5521	10.1586	10.1869	10.5918	9.40479	9.21026	9.16293	9.28086
7892631	2.81091	2.91777	2.9825	3.04156	2.90663	3.23403	3.06012	2.78063	3.22646	3.22598	3.37269	4.10625	3.31762	2.89631	3.05065	3.1554	2.81944	3.09149	3.09573	2.89813	3.09374	2.88076	3.22783	3.31231	3.13678	2.73652	2.94059	3.12681	3.25127	2.93739	3.71738	2.98343	2.71947	2.85447	3.12848	3.2604
7892632	5.09451	4.11499	4.55522	4.6432	4.34206	4.74278	4.78487	4.026	4.86158	4.6525	4.51765	4.13237	5.12538	4.33522	4.53882	5.76746	5.24713	4.26348	4.42759	4.82827	4.48837	4.51489	4.41273	3.88233	4.34301	5.23878	5.16218	4.67171	4.98896	4.9779	4.58181	5.27516	4.53699	4.59794	5.25291	5.1435
7892633	8.0971	7.73104	8.21219	8.06445	7.36545	6.85454	7.44266	7.63359	8.0149	8.0406	8.31911	7.79714	8.00815	8.32509	7.98335	7.87138	7.90007	8.05954	8.24014	7.98407	8.0891	7.46572	7.48382	7.77128	7.50435	8.06415	7.54888	8.15065	7.66907	8.05655	7.93081	7.77988	7.77175	7.66758	7.85831	8.08558
7892634	10.3077	10.7393	10.4208	10.1464	10.1521	10.1029	10.3178	9.63468	9.83047	10.2698	10.2902	10.2654	10.2483	9.66492	10.0975	9.46214	9.39655	10.6533	10.0977	9.9183	10.3646	10.3886	11.2767	10.7599	10.4087	9.64476	9.96217	10.0219	10.3151	10.1501	10.1447	10.1825	9.92944	9.72502	9.78314	9.08992
7892635	8.48111	9.14392	8.70399	8.78469	8.73829	8.76715	8.84223	8.49967	8.53322	8.43112	8.65886	8.50081	8.45232	8.37645	8.32895	8.37234	8.38233	8.49549	8.38137	8.87082	8.72876	8.72748	9.01753	9.25002	8.67612	8.41039	7.95157	8.14414	8.61431	8.64955	8.6975	8.71818	8.68313	8.38613	8.05509	8.73627
7892636	9.41166	9.41411	9.62815	9.69431	9.81817	9.52765	9.35474	9.02964	8.74233	9.48497	9.56051	9.56303	9.23697	8.78314	9.02636	8.75187	8.60693	9.55419	9.33672	9.11324	9.67472	9.68296	10.2045	9.96393	9.86301	8.95346	9.38654	9.25346	9.73241	9.46928	9.53347	9.2744	9.32514	8.73205	8.56933	8.3338
7892637	7.41638	6.6761	7.55019	7.36572	6.73158	6.89792	6.67593	6.77294	6.97545	7.46957	6.69084	7.79956	7.27644	7.21135	7.3239	7.26385	7.47045	6.6898	7.17987	7.53858	7.85778	6.8652	7.64344	7.99833	7.41726	7.09864	6.46068	7.54886	7.61954	7.54399	7.21192	6.99763	7.34333	7.11877	7.67402	7.14108
7892638	2.86884	3.1552	3.23052	3.27621	2.80862	3.12889	3.48349	3.48335	3.16013	3.50786	3.29304	3.19336	3.54141	3.03682	3.73282	3.38798	3.15843	3.24157	3.53368	3.15532	3.01388	3.02142	3.4055	4.05724	3.17852	3.4269	2.94224	3.08285	3.14464	3.97458	2.7873	2.97663	2.89353	3.10996	3.24764	3.69007
7892639	9.3898	9.71434	8.7191	9.53922	7.86752	8.21886	8.51687	8.46316	8.11991	8.65956	9.33347	8.88159	9.24409	8.64068	8.4701	8.67932	9.35576	9.55493	8.5142	8.16997	7.96384	8.62726	8.38969	7.36143	8.71078	8.02963	8.22097	7.62968	9.57278	8.74384	8.58092	9.13519	8.27009	8.27823	8.32473	9.16831
7892640	11.8068	11.8664	11.2278	11.2759	11.9637	11.87	10.856	11.7241	11.5648	11.3837	11.5305	11.2918	11.444	11.9544	11.7239	11.634	11.5241	11.3896	11.7104	10.8835	11.3911	11.8	11.7685	10.6017	11.6594	11.7577	11.8525	11.2262	11.5539	11.2669	11.6953	11.7015	11.9846	11.8546	11.677	11.3772
7892641	6.08191	6.40506	5.92854	6.5032	6.57437	6.3102	6.24337	5.65043	6.42441	6.06202	5.86665	6.58433	5.64785	5.70729	6.30399	5.67322	5.59929	6.23702	6.0302	6.72455	6.21755	5.98414	6.56148	6.72208	6.54215	5.49912	6.10011	5.92464	6.26474	5.77873	6.04419	6.17934	6.20811	5.90115	6.00686	5.41341
7892642	11.6142	11.6352	11.6658	11.6134	11.595	11.5111	11.8389	10.6342	10.908	11.3647	11.6726	11.5864	11.6208	10.8539	11.0747	10.4608	10.0494	11.9272	11.4328	11.2987	11.7947	11.661	12.1165	12.0977	11.8049	10.5348	11.0283	11.2501	11.7054	11.0666	11.4924	11.5822	11.0642	10.6391	10.6068	10.2651
7892643	9.29677	8.71326	9.08784	9.05719	9.33279	9.65457	9.17101	9.47638	9.05731	9.24265	8.89463	9.05658	9.12094	9.26733	9.28891	9.47399	9.58319	9.06121	9.2229	9.2767	9.04887	9.15329	9.38459	9.39067	9.31863	9.14322	9.0618	9.13734	9.04282	9.18822	9.38549	8.73969	9.24433	9.05878	9.36278	9.44396
7892644	7.42996	7.28855	7.49486	7.20875	7.49744	7.48996	7.08719	7.4633	7.27823	7.87615	7.69925	8.18678	7.9998	7.71454	7.50339	7.72594	7.91889	7.78948	8.01841	7.29538	7.80336	7.30739	6.96854	6.83378	7.54608	7.83679	7.6037	7.83483	7.84466	7.93906	7.45727	7.67418	7.53511	7.3505	7.67454	7.42705
7892645	3.21576	3.44827	3.45963	3.38652	3.42723	3.26034	3.40722	3.78935	3.8041	3.72751	3.45849	3.18322	4.35119	3.38127	3.15899	3.54274	3.68369	3.63299	3.76394	3.81965	3.96869	3.17813	3.34182	3.89739	3.60335	3.24123	3.53529	3.29968	4.29314	3.78852	3.40937	3.28432	3.58728	3.53199	3.94177	3.74161
7892646	3.28882	3.15663	4.58375	3.36807	2.89649	3.00007	3.23052	3.44666	3.46177	3.18076	3.19265	3.01903	3.15729	3.50029	3.00789	3.18761	3.68664	3.01806	3.42186	3.35608	3.35229	3.32948	2.927	3.05825	3.08463	2.99572	3.65054	3.65536	4.09876	3.41454	3.65944	3.29539	3.24654	3.33377	4.12752	2.80013
7892647	7.68539	7.77875	6.39853	7.00705	7.38099	7.76854	7.19298	6.85131	7.81802	7.33892	7.78773	7.50523	7.72778	8.29837	7.72979	7.90193	8.25521	6.83715	7.90929	7.49465	7.24983	7.0692	5.93099	4.37304	7.23884	8.46265	8.29228	7.56576	7.33429	6.99626	7.84495	7.35583	7.48033	7.53854	7.89043	8.36591
7892648	9.81317	9.04903	9.2825	9.83566	9.35863	9.69299	9.5415	10.1025	10.0055	9.58685	9.47183	9.18556	9.55587	10.1423	9.99932	9.95634	9.96472	9.27567	9.79754	9.79496	9.41313	9.57704	9.39987	9.56778	9.77414	10.2551	10.2774	9.72726	9.71822	9.62192	9.86012	9.64064	10.2318	10.1299	10.181	10.3524
7892649	4.73032	5.50676	4.9597	4.64915	4.9195	4.51168	5.03825	4.74241	4.843	4.9179	4.399	5.73096	5.27509	4.97837	4.80357	5.1662	4.85444	5.29859	5.3208	5.11638	4.81618	5.01593	4.87261	5.05999	5.13518	5.30336	5.19303	5.57261	4.6389	5.09394	5.54252	4.74979	4.80435	5.54766	5.43009	5.0861
7892650	11.9559	11.8778	11.7695	11.912	11.8906	11.9787	11.0374	12.0344	11.7866	11.6627	11.6605	11.8135	11.9814	12.117	11.9585	12.0231	12.291	11.7978	11.8712	11.7826	11.7527	12.1171	12.0034	11.4554	11.9986	12.0339	11.878	11.8363	11.8984	11.7755	12.0586	11.9304	12.0177	11.9655	12.0834	12.1993
7892651	4.13986	4.02666	5.04966	3.81159	3.84417	3.97196	4.22034	3.8997	3.74304	3.80941	4.45138	4.15123	4.3334	3.47194	3.62468	3.9396	4.27437	4.38921	3.95319	4.18702	4.18405	3.87229	4.36784	4.56579	4.18675	3.96629	3.73347	3.73301	4.23092	3.99603	3.8595	4.17428	3.49246	4.20509	4.37942	3.80407
7892652	10.5247	10.514	10.6339	10.5915	10.6778	10.5326	10.4998	10.8097	10.4125	10.5012	10.5022	10.4644	10.7167	10.8992	10.85	10.8394	10.7665	10.4194	10.6659	10.5612	10.493	10.4979	10.1055	9.61788	10.7175	10.3376	10.2992	10.6044	10.4025	10.5103	10.4721	10.7897	10.5369	10.2894	10.7179	10.6194
7892653	3.74538	3.66944	4.22636	3.82276	4.28401	3.71712	4.22921	3.81516	4.53922	3.72549	4.28321	4.35162	4.0744	3.36025	4.01328	3.44457	3.59009	3.76672	3.98134	3.76582	3.46134	3.76172	3.89224	3.96114	4.96917	3.47041	5.16209	4.56813	5.04071	3.68872	4.02355	3.86948	3.65976	4.23249	3.86877	4.12308
7892654	9.12979	9.16714	8.42206	8.70792	10.5721	10.3181	10.1568	8.93173	9.34542	8.50519	8.82115	8.63778	8.54733	9.03458	9.16343	8.75427	8.8136	9.29514	8.86649	8.4641	8.70393	10.3248	10.9933	10.8086	10.5514	8.99939	9.43441	8.63688	8.59965	9.00929	8.96553	9.337	9.16605	9.2459	8.70543	8.38595
7892655	4.46246	4.20496	4.33939	3.7931	3.93226	4.02119	3.73761	3.99579	4.00651	4.21882	4.08926	3.7949	3.8908	4.13084	3.85494	5.0385	4.46381	4.37544	3.68962	3.84949	4.24769	3.94619	3.94245	3.18276	3.88556	3.46178	3.83502	4.16766	3.82359	4.19661	3.83199	3.80712	4.0452	3.84042	3.67758	3.85583
7892656	4.00414	5.71887	4.36514	5.32109	3.86276	3.4482	4.73923	3.85026	4.15032	5.7638	5.16133	5.43872	5.25294	4.12159	4.32321	4.17101	5.04231	6.01048	5.30215	5.54219	4.78874	3.94061	3.94928	4.89793	4.8965	4.20731	4.65452	5.24009	5.22135	4.49368	4.93729	4.8966	4.49661	4.56485	3.63081	4.68114
7892657	3.51371	3.24348	3.43926	3.47239	3.24038	2.93104	3.50693	3.68984	3.24024	3.44514	3.47509	3.22648	3.29565	3.16656	3.69961	3.56218	3.69116	3.15847	3.10055	3.02671	3.49451	3.39859	3.49672	3.74205	3.38446	3.63185	3.50349	3.55415	3.50555	3.70064	3.30288	3.60165	3.88144	3.52302	3.35665	3.9267
7892658	4.48907	3.9214	3.38821	3.21403	3.2653	3.03202	3.2959	2.95358	4.63278	3.94752	3.81934	3.4383	3.97111	4.51085	3.77243	3.80593	3.29503	4.6071	3.44925	2.98637	4.06123	3.52557	3.5256	3.74231	3.00666	3.86072	3.57844	3.90251	3.15042	3.05658	3.3182	3.65832	3.10552	3.2125	3.10582	3.57823
7892659	3.80931	4.28007	3.38854	4.13518	3.80286	3.99398	3.86297	3.44033	4.76456	3.49784	4.39054	5.47232	3.99277	4.70222	4.21629	5.03176	3.75476	3.36411	4.218	3.23741	4.26548	3.8137	3.96802	3.79186	4.66314	3.77116	4.9667	4.73092	4.42672	4.21151	3.79801	3.59414	3.83695	3.75617	3.75805	4.61421
7892660	3.03607	2.51552	2.53124	2.93293	2.63931	2.62631	3.06785	3.19627	2.5568	2.60654	2.726	2.58065	2.62631	2.93388	2.5568	2.83934	2.78463	2.71098	2.90812	2.53124	2.97903	2.62225	2.73799	2.61363	2.69502	2.77124	2.68313	2.82707	2.82067	2.91283	2.80224	2.80346	2.69859	3.20745	2.9698	2.67012
7892661	8.89566	8.19405	8.40068	8.45703	8.71766	8.83861	8.16222	9.50734	8.78598	9.5491	8.5428	7.98791	8.32268	8.77087	9.17062	9.11199	8.952	8.72798	8.84573	8.49584	8.73377	8.76857	8.15351	6.89495	8.66767	9.03898	9.30758	8.76053	8.45069	8.79148	8.84689	8.60298	9.30789	9.34056	9.33248	9.57977
7892662	9.48322	8.77188	9.30711	9.30349	8.86397	9.15058	9.18088	9.72362	9.50523	9.28695	9.29111	9.0565	9.08796	9.64962	9.69171	9.54182	10.1004	9.21327	9.1249	9.35581	9.15111	9.00779	8.45568	9.114	9.03675	9.69475	9.58438	9.50033	9.16495	9.21227	9.40048	9.1324	9.92932	9.33523	9.46798	9.77779
7892663	11.5154	11.2323	11.3579	11.4577	11.4375	11.3005	10.7051	11.7102	11.5812	11.7227	11.312	11.2783	11.0759	11.3858	11.4831	11.4671	11.7956	11.2092	11.2775	11.4725	11.1562	11.2927	11.1109	10.0018	11.1767	11.5689	11.5093	11.3823	11.3614	11.4228	11.4269	11.1511	11.3716	11.7106	11.4461	11.9826
7892664	7.01986	6.33277	6.75324	6.40831	6.9861	6.92919	7.11244	6.92529	8.13082	7.14645	5.93219	6.70818	6.21122	8.09927	7.88142	7.7917	7.58356	6.33659	6.22893	6.43442	7.23362	6.86526	7.7116	7.83656	7.31319	7.43027	7.90704	5.18413	6.12681	6.21733	6.52367	5.6411	7.0117	7.38954	7.44085	7.24064
7892665	6.43339	6.99716	6.35036	6.92434	6.96916	6.56634	6.17649	6.47506	6.82148	6.71094	6.57937	6.69895	6.32175	6.53893	6.56524	6.5655	6.81136	6.51868	6.89579	5.87849	6.38475	6.23896	6.77463	6.90027	6.40809	6.41707	6.85787	6.68779	6.58978	6.30846	6.65868	7.03311	6.66617	6.82681	6.49121	6.86682
7892666	4.02341	3.74999	3.77983	3.91771	3.53493	3.14266	3.53488	3.45671	3.672	3.6261	4.06582	3.98688	3.61136	3.76658	4.18839	3.83311	4.55486	3.38188	3.27015	3.5956	4.14523	3.60321	3.76072	3.85741	4.21014	3.68282	3.65238	3.41612	3.62154	3.88012	3.49763	3.56016	3.10213	3.55465	3.95291	3.23983
7892667	9.51742	10.0367	9.64844	9.52119	9.30352	9.53646	9.44514	9.6445	9.82121	9.59513	9.38955	9.42145	9.39403	9.63063	9.45984	9.56607	9.95761	9.73545	9.57181	9.52224	9.78413	9.78657	9.69971	10.3385	9.24052	9.35437	9.40534	9.77119	9.54284	9.54612	9.54564	9.41328	9.86758	9.70342	9.90752	9.71544
7892668	11.2558	11.5988	11.1436	11.3737	11.0648	11.0552	11.1764	11.3894	10.8834	10.9773	11.186	11.0466	11.2889	11.1094	11.0858	11.1444	11.2384	11.2084	11.0024	10.9695	10.8035	10.7623	10.3774	9.36623	10.8802	10.7081	10.6814	10.8748	11.0006	10.8714	10.8198	11.4445	11.1059	11.184	10.7431	11.0272
7892669	8.70664	8.47199	8.45723	8.38121	8.46654	7.9683	8.34735	7.92435	8.02127	8.64437	8.44042	8.44252	8.15559	7.85974	8.01723	7.7786	7.66225	8.56315	8.1964	7.96093	8.41659	8.22262	8.85138	8.57643	8.1261	7.8015	7.94918	7.96205	8.81097	8.07822	8.29877	8.4415	7.98955	8.09609	7.89041	7.19879
7892670	7.04155	6.99484	7.73638	6.83768	7.06937	7.49848	7.52628	7.08741	7.54291	7.43969	7.10703	7.28772	7.33778	7.73318	7.68564	7.87495	7.92754	7.45392	7.36358	7.61588	7.473	7.10068	6.8733	7.03969	6.78509	7.49831	8.13843	7.67167	7.33369	7.09082	7.29232	7.69515	7.60076	7.99965	8.01424	7.98801
7892671	4.99462	4.23837	4.52616	4.35883	4.32976	4.67938	5.21423	5.62546	5.13752	4.79041	5.26412	5.2924	5.05297	3.92468	5.64496	5.21033	6.11405	5.03175	5.64261	4.72943	5.72217	4.73602	5.07916	4.61466	5.12587	5.73156	5.21167	4.76627	4.81822	4.56912	3.81658	5.02994	5.31581	5.02303	4.83128	6.63174
7892672	6.45837	7.05842	6.26909	6.42609	7.03609	6.40974	6.04216	6.21832	7.62373	6.60021	7.24358	6.07835	7.36231	7.70341	7.0839	7.65232	6.78662	5.94843	6.85407	5.22645	5.84801	5.62394	4.96542	4.81124	6.19526	7.45369	7.7083	5.88655	5.21518	6.49228	6.23814	7.38603	5.88048	7.25606	6.86558	6.93516
7892673	8.38419	8.42573	7.73938	8.34837	7.05131	7.72866	7.47185	7.04577	7.24866	7.8129	8.2163	8.0102	8.27737	7.4122	7.30013	7.22316	6.89939	8.30004	8.08988	7.50001	8.07544	7.3813	7.77814	7.81858	7.48856	7.04593	7.59239	7.56162	7.83365	7.92378	8.0297	8.41028	7.30785	6.88376	7.19642	7.12154
7892674	8.10157	7.04575	7.73867	7.79618	6.97177	7.535	7.49983	7.65929	7.70181	7.99102	7.92781	7.64007	7.9544	8.00221	7.78358	8.31507	8.28454	7.7741	7.86444	8.05587	7.29771	7.38748	7.02191	6.28005	6.71353	8.02582	7.8285	7.99112	7.83262	7.59574	7.80059	7.57244	7.69703	7.73205	7.70465	7.99065
7892675	6.69361	6.10844	6.67376	6.37552	6.36028	6.24599	6.50132	6.13408	7.23663	6.52775	7.19189	6.75939	6.92007	6.57532	7.04312	7.41162	7.40897	6.32473	6.66734	6.40478	6.61319	5.57903	5.97358	6.72135	6.74578	7.06885	8.05169	7.21494	7.15002	7.21896	6.66396	6.83753	7.17624	7.46274	7.01795	7.81956
7892676	4.39488	4.30979	3.8039	4.11894	3.94706	3.95518	3.9149	3.62235	4.87021	4.46736	4.43974	4.69667	5.24971	4.54719	4.05964	3.96356	3.69974	4.54917	4.03392	4.72507	4.59834	3.81899	4.10097	3.20842	3.82299	4.12385	4.1946	4.95514	4.82636	4.4632	4.45374	4.25468	4.10688	3.69143	4.17881	4.71563
7892677	11.7486	12.0228	11.7464	11.7858	11.5745	11.657	11.9401	11.092	11.4187	11.7396	11.7629	11.6104	11.75	11.0298	11.3792	10.9249	10.6656	11.9613	11.6602	11.5224	11.8588	11.5741	12.2631	12.2096	11.7657	11.2222	11.3369	11.586	11.788	11.5771	11.5481	11.6566	11.2961	11.1157	11.0535	10.8288
7892678	7.02416	5.97652	5.50168	6.66358	6.67687	6.62085	7.19372	7.60442	7.41174	7.24702	6.17299	6.56571	6.97735	7.46562	7.33477	7.70854	7.90444	6.20564	6.90533	7.12142	6.81457	6.65766	5.87642	6.25557	6.63389	7.6988	6.76426	6.45048	6.98328	6.37215	6.87372	6.64184	7.28568	7.34144	7.27626	7.89135
7892679	7.3561	5.90997	5.41501	7.28648	6.13722	7.29655	6.52273	6.96501	5.9703	7.1454	6.82301	6.64916	5.65304	6.22086	5.85498	6.7649	6.47585	6.10221	5.85716	7.37235	6.04369	5.86246	4.88274	6.89698	4.75732	6.34131	5.57552	7.00606	6.66882	6.53669	6.37642	5.8113	6.46236	5.94672	6.8926	6.12206
7892680	10.0941	9.89954	10.1631	9.92562	9.84284	9.67909	9.58172	9.65206	9.2312	10.2174	10.0194	10.2875	10.1671	9.70829	9.55091	9.56133	9.50933	9.98485	10.0942	10.2331	10.2772	9.94446	10.6794	10.9782	9.89666	9.07748	9.51527	10.4796	10.3464	10.1814	10.2609	9.79114	9.50005	9.53128	9.8411	9.46324
7892681	7.72589	8.11169	7.97612	7.55499	7.70165	7.79875	7.49063	7.53561	7.77125	7.67122	7.74685	7.55067	7.61115	7.90062	8.0738	7.68926	7.55396	7.748	7.71632	7.61062	7.83595	8.17024	8.30225	8.93721	8.25943	8.07393	7.35796	7.66752	7.70246	7.54069	7.69652	8.00633	7.79311	7.73911	7.81756	7.34369
7892682	5.68778	5.56077	3.63671	6.22135	5.225	5.44121	5.80341	4.23894	4.95217	4.92075	6.48919	4.80527	6.06108	4.14274	5.09968	5.01632	4.69666	5.56022	5.56099	4.42564	4.45267	5.48449	6.23187	4.34108	5.90255	5.15083	4.11564	4.0799	5.58751	6.33155	6.2737	6.89805	4.84763	4.9012	3.89076	6.11868
7892683	5.05629	5.50666	5.3345	5.6899	5.19604	4.90514	4.82679	4.73755	6.37365	3.84564	4.74092	5.41884	5.2256	6.071	4.30026	4.9356	3.84028	4.40207	5.61245	5.37474	4.35786	4.96322	3.84429	4.27019	5.66549	5.36332	6.17351	4.37281	5.34761	4.36837	5.45924	4.76906	3.81865	5.47547	5.18401	6.02069
7892684	11.5956	11.5323	11.553	11.4054	11.0303	11.0992	10.8619	10.9773	10.4934	11.3699	11.5985	11.5381	11.4468	11.0571	10.543	10.8552	10.5239	11.542	11.411	11.303	11.0656	10.8152	10.6398	9.87412	10.7362	10.467	10.3367	11.2682	11.3968	11.2845	11.3158	11.3651	10.8236	10.4874	10.5648	10.6337
7892685	6.04257	5.81766	6.02889	6.24618	5.9787	5.86185	5.56877	5.99824	5.18882	5.76863	6.2824	6.00192	6.22129	5.89315	5.87826	6.50264	6.50731	6.42333	5.78146	6.4773	5.96537	6.03808	5.22348	5.35723	5.2688	6.13458	5.9841	6.28428	5.43218	6.47146	5.96873	6.65517	6.06302	6.12846	6.11215	5.80301
7892686	7.93287	7.89531	7.68883	7.8181	7.91571	8.17939	8.08317	7.11553	7.7893	7.52642	7.87318	7.96694	7.74932	7.71928	7.54554	7.53104	7.47462	8.22242	7.55408	7.48646	7.76487	8.24159	8.61765	8.67428	8.04633	7.54979	7.30993	7.80604	7.81972	7.52527	7.73645	7.95512	7.59848	7.89088	7.47177	7.53644
7892687	5.90127	6.34533	5.24473	6.61245	6.09262	5.6631	6.0932	6.24051	5.81718	5.60365	5.85173	5.73552	5.47348	6.33143	5.56808	6.89554	6.39108	6.08549	6.23874	6.22499	5.92916	6.08856	5.9699	5.968	6.12558	6.90519	6.34709	5.61104	5.60691	6.33129	5.97432	6.09137	6.66368	5.71127	6.06731	6.47214
7892688	8.85378	8.20097	8.76851	8.0497	7.86366	7.26757	7.87052	8.59484	8.34697	8.81654	8.56234	8.82546	8.93649	8.4562	8.30336	8.77222	8.50305	8.34219	8.97593	8.94826	8.69229	7.63055	7.6762	5.92602	8.02974	8.67545	8.35468	8.80892	8.65417	8.85046	8.82419	8.98869	8.47904	8.49456	9.12025	8.67649
7892689	5.76452	6.55806	5.8092	5.21556	5.51784	5.57085	6.23458	5.08578	5.56157	5.38632	5.91101	6.06812	6.20997	6.19677	5.65029	6.1041	4.76797	5.75984	6.16557	5.73884	6.60542	5.48025	6.48576	6.4312	6.416	5.76834	5.51906	5.93039	6.00593	5.52565	5.35245	5.7942	5.449	5.41768	5.77713	5.39958
7892690	4.73822	5.02697	5.27496	4.67588	4.04099	4.22024	4.46077	4.81654	4.38061	4.50548	4.25353	5.31395	4.52635	4.66223	3.9508	3.80247	3.39026	4.64323	4.80693	4.40501	5.18789	4.64186	4.99477	4.32408	4.60545	4.6277	4.43132	5.0791	3.87048	4.48652	4.19657	4.57486	3.75698	4.13304	3.69617	3.7505
7892691	3.48437	3.00674	3.08673	3.17698	3.03866	3.00932	3.48675	3.32658	2.93871	3.17203	3.47639	3.13429	3.56467	3.8901	2.92455	3.34189	3.81776	3.31859	3.14308	3.47979	3.44675	3.10536	3.02469	3.15987	3.23788	3.04246	3.21425	4.05879	3.4019	2.99764	3.64772	3.23443	3.24052	3.33713	3.085	4.46115
7892692	8.31629	8.79148	8.15003	8.33324	8.19691	8.44974	8.10018	7.54555	8.62119	8.43804	8.47717	8.31834	8.51873	8.63014	8.49693	8.28039	8.09763	8.44023	8.38003	8.12408	8.39647	7.91798	8.22581	7.70842	8.2795	8.35447	7.79754	8.04683	8.30795	8.06003	8.16107	8.28277	8.06259	7.9056	8.28352	8.21074
7892693	8.68448	9.07239	9.08123	8.11714	8.64038	8.62373	8.86461	8.75864	8.88693	8.54362	8.32412	8.68598	8.62023	8.60481	8.74367	8.49369	8.59272	8.44648	8.51698	8.51691	8.94364	8.54521	8.90542	9.11401	8.21506	8.38822	8.32799	8.56303	8.58451	8.66756	8.39726	8.59852	8.8434	8.54781	9.00925	7.95523
7892694	7.23418	7.33576	7.2544	7.41799	7.13989	7.10408	6.91454	7.21774	7.62019	7.09882	7.2365	7.50546	7.28483	7.2618	7.36178	7.69449	7.39032	7.47605	7.40796	7.29354	7.65735	7.79185	7.30564	7.90705	6.99683	7.61974	7.9714	7.64513	7.40998	7.8249	7.74027	7.29292	7.52754	7.38122	7.35627	8.00945
7892695	5.22283	5.64895	6.02756	4.52929	5.17352	5.25865	5.31107	4.80969	5.35297	4.46474	5.0047	4.75762	5.34303	5.7432	5.44156	6.15498	5.4957	5.17584	5.31891	5.54691	4.95262	5.6376	5.02757	4.92882	4.48307	4.18704	5.44967	4.7743	4.7626	5.09615	4.98498	5.22313	5.2173	5.46029	5.79058	4.84751
7892696	7.42513	8.05633	7.94663	7.67278	7.34472	6.74037	7.58554	6.83301	6.99742	7.82931	8.14414	7.8811	8.0304	6.83736	7.35215	6.88698	7.21584	7.61354	7.46608	7.94708	7.58027	7.59905	7.40193	8.15624	7.64345	6.37529	7.5215	7.03878	7.6238	7.17806	7.68021	7.84195	7.25624	6.7908	7.06298	6.93007
7892697	7.26939	8.14435	7.80685	7.8172	7.83187	7.63001	7.89747	7.83639	7.87269	7.37705	8.06554	7.62428	7.78533	7.81611	7.84733	7.9047	8.17958	7.53331	7.76662	7.83714	7.19441	7.87443	7.76542	8.01391	7.51787	7.47565	7.75835	7.11814	7.77578	7.49015	7.5193	7.42409	8.09236	7.8319	8.03567	7.8794
7892698	2.75478	2.65628	2.79809	2.71881	2.65163	2.66886	2.71364	2.82222	2.78861	2.77065	2.73596	2.78795	2.73977	2.76931	2.76608	2.79753	2.83249	2.70729	2.76925	2.82468	2.81403	2.65207	2.65302	2.73334	2.71658	2.77373	2.8543	2.86104	2.83653	2.77602	2.73284	2.72328	2.70579	2.80676	2.78469	2.91529
7892699	7.0137	5.77142	6.54114	6.57293	5.89216	5.90678	6.3033	6.06451	5.63286	6.58885	6.23095	6.73481	6.75875	6.72473	5.92114	6.34953	5.96368	6.06742	6.80511	6.93779	6.3017	6.41264	5.50206	6.17857	6.00089	5.844	5.94516	6.97369	6.60051	7.12062	6.45383	6.70011	6.12358	6.36775	6.02833	6.19101
7892700	5.93829	6.64813	6.38721	6.27377	6.11896	5.87698	5.87265	5.47631	6.09438	6.67757	6.76107	5.40675	5.77747	5.42972	5.35873	5.35777	5.79295	6.19237	5.67448	5.92079	6.01177	5.59671	6.27863	6.23453	5.70192	5.76282	5.56769	6.4785	6.89601	6.42949	5.9206	6.57713	5.77433	6.11242	6.07229	5.641
7892701	11.0013	11.0331	11.1467	10.7638	10.5506	10.1905	10.6503	11.1618	10.9729	11.8503	10.7556	11.4003	10.8379	11.0236	11.3404	11.6618	10.8901	11.2039	11.2203	10.5339	11.0592	10.3884	10.3982	10.023	10.6174	11.0339	11.2162	10.5048	11.1849	10.9707	10.7029	10.7084	10.7268	10.9696	11.126	11.4728
7892702	5.89338	5.09906	5.85307	5.52643	5.41475	5.44433	5.41937	6.38559	5.23844	5.16505	5.87648	6.25272	5.38726	5.56469	6.5616	5.74951	5.85611	5.20342	5.74139	6.04247	6.58148	5.95044	6.05681	6.75729	5.58627	5.90049	5.22379	6.36497	6.43123	6.14662	5.37809	5.23924	5.55684	5.19038	6.19868	5.20784
7892703	7.47254	7.74287	7.52174	7.30936	7.58405	8.00465	7.97253	7.17731	7.6362	6.9257	7.17907	7.34449	7.32888	7.57098	7.83327	7.87941	7.67514	7.82611	6.92429	7.35871	6.19288	8.15393	7.72805	8.5196	7.79273	7.39331	6.97465	7.28876	7.18763	7.10576	7.52812	7.55832	7.73268	7.60348	7.76104	7.33127
7892704	12.6695	12.4915	12.6261	12.5421	12.4591	12.3329	12.0884	12.6384	12.5457	12.8232	12.6275	12.5618	12.5507	12.3723	12.5192	12.6409	12.9101	12.5306	12.4534	12.7082	12.5061	12.3584	12.0692	11.5216	12.3429	12.6299	12.4679	12.5521	12.5266	12.6214	12.7137	12.6049	12.4748	12.6456	12.6347	13.0262
7892705	8.25581	7.71799	7.83144	7.62095	7.74159	7.44828	7.83134	7.40142	7.67769	8.05122	7.8395	8.35123	8.29617	7.64128	7.46575	7.61396	8.34208	7.61107	8.35423	8.00499	7.91254	7.56663	7.32737	7.02521	7.16207	7.91873	8.07505	8.17757	8.15677	8.28415	8.35173	8.08906	8.12873	7.83483	7.45255	8.10241
7892706	7.98353	7.38447	7.53037	7.434	6.87991	7.14865	7.15338	6.8879	6.93601	8.13828	8.00654	8.09348	7.94889	7.76626	7.55933	7.39219	7.97966	7.75426	8.02842	7.74804	8.34547	6.45641	6.74397	6.31977	7.50568	7.73957	7.70392	8.14073	7.79207	7.64001	7.82353	7.71988	7.18195	7.67273	7.40504	7.68229
7892707	10.1369	9.82206	10.0011	9.94512	10.2058	10.1413	10.2354	10.0606	10.0424	10.2718	10.1885	10.5492	10.5221	11.0154	10.2219	10.3818	10.3425	9.98354	10.3307	10.2808	10.3365	10.285	9.85782	8.85531	10.1247	10.2508	10.2998	10.4405	9.90736	10.3243	9.69895	10.069	10.0602	10.239	10.8748	9.68288
7892708	5.03526	5.40838	5.61155	5.58883	5.87159	4.91085	5.84992	4.37353	4.92658	5.29723	4.85569	5.40112	5.27671	5.09173	5.06281	4.52396	4.73339	5.33161	5.37168	5.54735	5.02938	5.45491	5.46181	5.59841	5.02536	5.48291	4.76004	4.87795	5.46358	5.318	5.58258	5.19189	4.85454	5.5441	5.17501	5.39391
7892709	4.10094	4.47275	4.41284	4.90828	3.39376	3.35055	3.90528	3.68375	3.44878	3.56565	3.57841	3.31942	4.71857	3.65639	3.73489	4.67017	3.20726	4.39701	4.67884	3.64338	4.34776	3.52543	3.55073	3.32717	3.99625	3.5226	4.39899	3.48691	3.83857	4.58733	3.58675	4.11899	3.60292	4.11442	4.05318	4.39817
7892710	4.27603	4.13233	4.27621	4.9989	4.2539	4.90893	3.84145	4.36388	4.17387	4.61906	4.35239	4.17612	4.56175	3.0451	5.27995	4.17778	4.50998	5.24296	4.3585	4.37782	4.74027	4.92232	5.71513	4.41141	5.29463	2.9463	4.02977	4.04436	3.74771	5.27332	4.11621	4.70928	3.50926	3.78315	4.28129	5.39637
7892711	8.20871	7.71896	7.95261	6.48587	6.91706	6.83262	7.4355	6.93772	7.09187	7.87477	8.45161	7.64976	8.7686	8.1626	7.36982	8.11469	7.418	7.87406	7.98721	7.99427	8.01781	6.86227	6.24121	6.44756	7.02575	7.57291	7.35387	8.08653	7.53954	8.27073	7.3188	7.91507	7.22285	6.81235	7.3762	7.49956
7892712	9.03531	8.94868	9.17095	8.99063	9.9176	9.51131	9.49234	8.58538	8.9089	8.82186	8.76664	8.97256	8.79877	8.619	8.58685	8.54424	8.5063	8.97905	8.95703	8.80493	9.13875	9.61513	10.1241	10.2716	9.59055	8.61711	9.04107	9.16719	8.98445	9.04743	9.10115	9.09519	9.05228	8.68988	8.59159	8.38022
7892713	9.75054	9.99477	9.61352	9.96444	10.3212	10.1803	10.0408	9.3483	9.66712	9.67699	9.88003	9.84495	9.68865	9.43021	9.61744	9.17737	9.20697	9.91479	9.94188	9.85002	9.85614	10.5102	10.8033	10.6587	10.6355	9.24452	9.43361	9.57436	9.85975	9.65892	9.98755	10.1542	9.62384	9.34949	9.34674	8.98789
7892714	3.35598	3.53274	3.69203	3.6563	3.55976	3.17635	3.13404	3.94535	3.63844	3.54282	4.41437	3.89951	3.54054	3.25734	3.94223	4.18642	4.03025	3.27046	3.55331	4.06873	3.83242	3.26131	3.34596	3.72438	3.40432	3.30179	3.69583	3.27401	3.81331	4.15117	3.48491	3.6579	3.92913	4.42356	3.97642	4.49196
7892715	4.19137	4.94368	3.63878	4.75003	3.93008	4.01573	4.05592	4.57657	4.46534	5.07597	4.6555	4.90845	4.67155	4.24433	4.40561	3.32091	3.89135	4.63926	4.78381	4.01563	4.70088	4.22164	4.10859	4.31858	4.15323	4.81347	4.55733	4.58618	4.68631	4.34694	4.9416	4.81198	4.50304	4.06624	4.4055	4.68555
7892716	6.65182	6.78578	6.30441	6.99593	6.02297	6.40298	6.2498	6.0657	6.77323	6.81166	6.27568	6.35088	7.17976	6.84369	6.65869	6.9982	6.3533	6.23535	6.6644	6.52987	6.75135	5.85835	5.58009	5.66864	5.56483	6.80915	6.40896	6.03083	7.04944	6.34228	5.93999	6.56783	6.12975	5.73973	6.75856	6.27804
7892717	5.73191	4.91429	4.58541	6.08092	5.73387	5.56779	5.52466	5.56746	5.35768	6.33798	5.87485	6.15894	5.88851	6.44416	6.60614	6.49342	5.83592	5.83512	5.58728	5.61347	4.8807	5.50234	4.70923	5.41986	5.50809	6.47231	5.59748	5.99694	5.62903	5.6308	5.94006	5.50798	5.69338	5.89913	6.10287	5.60484
7892718	5.67859	5.67028	6.58893	6.20211	5.27788	4.79986	5.94213	5.18141	5.96862	5.82915	5.322	6.1509	5.61606	6.27167	5.85948	4.72599	5.38812	5.99093	5.32134	5.64021	6.04053	4.74433	4.99724	5.25458	5.14411	5.27663	5.34771	5.9891	5.34962	5.35441	5.54659	5.35128	5.45779	5.9352	4.53104	5.26318
7892719	10.8663	10.9646	10.9929	11.0447	10.836	10.8019	11.0893	9.94328	10.114	10.7693	11.0198	10.8547	10.773	10.0779	10.4842	9.7186	9.56044	11.3115	10.6479	10.2069	10.9406	10.9722	11.8013	11.4737	10.9526	9.81695	10.4035	10.6187	10.9456	10.4729	10.7612	10.8504	10.5183	10.18	9.95949	9.59962
7892720	8.99312	8.89083	9.26035	8.84388	8.8606	8.4238	8.61749	9.4899	8.87166	9.27716	9.0396	9.28518	8.9694	9.44087	8.69075	8.95921	9.26067	8.74093	9.09494	8.96719	9.13514	8.66823	8.96085	8.64595	8.7295	9.1489	8.63967	9.2423	9.00011	9.35188	8.82277	9.0212	8.85821	8.91812	9.24592	8.80977
7892721	11.4352	11.6317	11.5293	11.3206	10.8373	11.0257	11.2104	10.397	10.3855	11.3585	11.5767	11.3756	11.2801	10.4818	10.9057	10.0351	10.2249	11.5999	11.2612	11.0057	11.4784	10.9818	11.7381	11.3371	11.2453	10.268	10.8151	11.1356	11.4598	10.9015	11.1503	11.2838	10.8266	10.2447	10.1739	9.73178
7892722	2.89895	2.74501	2.80024	3.18351	2.87476	2.66876	2.65866	2.66876	3.34394	2.8777	2.91533	3.38993	2.88032	3.09466	3.03062	2.82718	3.10599	2.91944	2.76147	2.9284	2.71016	2.73853	2.67514	2.65688	2.71093	3.17077	2.99356	3.10884	2.84984	3.16576	2.77277	2.72425	2.80672	2.77277	3.03907	3.21747
7892723	4.767	4.13254	4.62813	4.84629	4.2684	4.63528	5.46139	4.07362	4.46117	4.99983	4.74147	4.78629	5.29076	3.77816	3.86547	4.73113	4.46087	5.13736	4.98231	4.55643	4.70388	4.91543	5.48387	4.15897	4.77817	4.27095	4.98137	4.34093	5.12738	5.44863	4.8973	4.5792	5.35521	4.07888	4.6404	5.15103
7892724	6.06791	4.69856	4.69379	5.21575	4.27487	5.97805	5.5241	5.74221	4.32336	5.37851	6.09383	4.68428	5.79466	5.58779	4.63516	5.47491	6.10548	5.33003	5.81639	6.14715	5.90166	5.78967	5.14775	4.06757	5.11991	5.61517	5.64602	5.42726	6.32958	6.31989	6.15377	5.58166	6.23109	5.45554	6.45949	5.91473
7892725	5.80309	4.81635	4.52413	4.60086	4.5778	3.82149	5.65501	4.00767	4.6687	4.28463	3.92716	4.55524	5.3327	5.77621	4.96076	4.90629	4.86061	4.7646	4.48329	4.37989	4.89728	4.07583	4.18154	4.13538	4.81603	4.45991	5.03134	4.90493	5.58978	5.49388	5.0449	4.65961	4.82026	4.58521	5.7102	5.10245
7892726	4.74999	5.48295	6.3718	5.90727	5.60871	6.29209	5.26053	4.67573	5.11158	5.15524	5.57936	5.397	6.04002	5.63001	5.06283	5.66399	5.27777	5.77809	5.21009	5.63481	5.97222	5.55414	5.38306	5.53405	4.82949	5.41964	4.65683	5.44168	5.46192	5.43926	6.10036	5.90919	5.59173	5.31347	6.18969	5.76489
7892727	5.46107	4.04574	4.45245	4.15726	4.05513	3.64527	3.98378	4.22006	4.33667	4.56735	5.42561	4.86917	5.12461	4.4199	4.40935	4.46939	5.48879	5.15857	4.38636	4.96236	4.09732	3.94037	3.17811	4.25235	3.79454	5.07598	4.23159	4.91924	4.60647	4.33921	4.08799	4.48089	3.78067	4.68988	4.56731	4.83541
7892728	4.60917	3.75467	3.92487	3.89868	4.28063	3.97529	3.55114	3.94675	4.57072	4.64314	4.03052	4.23428	4.44005	3.87594	3.83064	4.26514	4.75037	4.45445	4.44652	4.20671	3.26336	3.44961	4.31906	3.67541	3.84205	3.59832	4.93785	3.95897	4.01264	3.54216	4.93308	3.97935	3.98954	3.49808	4.8799	4.50708
7892729	5.95484	5.37299	4.36119	4.93515	5.21201	4.71923	4.97033	4.59689	5.45493	5.08374	5.31337	5.23223	5.09337	5.05228	5.29609	4.7393	4.78094	4.57622	4.41444	5.43862	4.23463	4.46771	4.36172	4.60934	4.94761	6.39461	4.93904	4.64009	4.53471	5.04239	4.89038	5.36934	5.57363	5.09326	4.66968	5.40326
7892730	3.37046	3.28071	3.14469	3.20787	3.17019	3.62117	3.20045	3.22026	3.2749	2.93055	2.99388	3.75709	2.99007	4.49496	3.16039	3.88581	3.61054	3.6997	2.93612	2.84489	3.24801	3.2769	3.03925	3.84835	3.09649	3.88987	3.50604	3.46605	3.77138	3.30078	3.44595	3.0845	3.23243	3.631	3.77262	3.84609
7892731	6.4186	5.90466	5.61591	6.31269	5.71915	5.00904	5.88465	5.58145	5.38078	5.53331	5.72374	5.57255	5.53348	6.24168	6.14768	6.197	5.59366	5.66706	5.76639	5.87153	5.79473	5.18366	4.02009	5.00371	5.02727	5.85452	5.4711	5.93279	5.56711	5.73834	6.04353	5.80484	5.88893	6.35127	5.8073	5.33317
7892732	4.34633	5.14507	4.66838	4.67222	5.77736	5.98152	3.76381	3.27739	3.87757	6.06061	4.85569	5.43018	5.88507	5.91984	4.75064	3.76231	3.10599	3.54524	5.8983	5.47062	3.24415	4.56147	3.1501	3.46941	4.10238	5.37589	5.28146	5.61801	3.95909	3.66043	3.60326	3.30083	3.48382	5.37589	5.66293	5.41897
7892733	4.55871	4.46067	4.99304	4.45996	4.37478	3.78958	3.92578	4.79732	3.55079	4.24861	4.1179	4.03743	3.91532	4.07235	4.42262	4.55823	3.76908	4.42205	4.23217	4.32273	5.52161	4.50725	4.65548	5.01796	4.14358	5.44484	4.03634	5.31601	3.54717	4.7184	4.57586	4.42384	4.94787	4.39266	4.93393	4.65824
7892734	5.88202	5.29767	5.44146	5.95673	4.93932	4.63989	4.79411	5.10283	5.05522	5.44083	5.79943	5.93668	5.31805	6.16303	5.54864	5.21564	5.65433	5.24821	5.44035	5.92386	4.61712	4.78294	4.76318	5.47611	4.9414	4.74798	5.29179	5.52336	4.5222	5.68636	5.52479	5.72576	4.98264	5.24073	5.3455	5.00351
7892735	5.40716	6.12367	5.96025	5.61656	4.04037	4.7293	4.43276	4.54715	4.72318	5.99815	7.07163	5.99994	6.69906	5.98438	5.0433	5.68277	5.14273	4.79851	6.21734	5.70699	5.72814	5.15172	3.93753	4.1643	5.10384	5.85048	5.38516	6.30935	5.51362	5.14299	5.35737	5.93719	4.29872	5.98172	5.69556	4.13581
7892736	4.95517	6.37078	6.2724	5.53979	6.05526	6.31583	5.76324	5.34057	5.78719	5.24149	5.4964	5.70629	5.92635	6.05693	6.2457	6.5801	5.21023	6.64387	5.96784	6.35392	6.16115	5.72355	6.9296	6.70762	5.19055	5.47788	6.3746	5.46227	5.5061	5.66123	5.79932	5.60393	5.98766	6.28012	5.58173	5.78632
7892737	4.09851	4.67001	4.6866	4.50304	4.5274	4.40253	4.91739	5.46155	4.63967	4.64361	4.22975	5.13621	4.68575	4.98937	4.22564	4.71608	4.7674	4.77653	4.96726	4.67949	4.10476	4.2938	4.52302	4.43187	4.13571	4.77303	4.67605	4.93462	4.59069	4.66072	4.49278	4.44481	4.71073	4.42142	4.09053	4.27169
7892738	7.50577	7.75882	7.92216	7.67846	7.89493	7.96068	8.21178	7.7874	8.14459	8.01031	7.82608	8.23232	7.89175	7.72593	8.24808	8.23023	7.85045	8.0698	7.18919	7.44743	7.86504	7.95062	8.61187	8.6397	7.94186	8.05182	8.11763	7.55378	7.70452	7.82666	7.48759	7.55672	8.2495	7.86364	7.82967	7.86293
7892739	5.5825	5.67736	5.4537	5.4009	4.97988	5.72129	4.55562	5.19144	5.64819	6.1044	4.95848	5.40872	5.48906	4.92372	4.68826	4.75278	5.4589	4.96854	5.15236	6.39907	5.76372	5.84259	5.36656	6.39084	5.3029	5.34932	5.65258	5.9069	5.58157	5.14896	5.30584	5.79772	5.70664	5.90365	5.36126	5.83439
7892740	3.23114	4.39446	3.77957	5.03752	3.80957	4.13855	3.76381	3.27739	4.70654	4.98767	4.10539	3.76642	5.88507	5.45879	5.69449	5.52296	3.71491	4.3915	3.6846	2.77455	4.41533	3.81243	4.18515	4.29923	2.79654	5.81207	2.92429	3.61136	4.21153	3.46679	4.46709	4.3934	4.00198	3.98712	4.53477	5.03752
7892741	6.76937	6.71101	6.90176	6.59353	6.42286	6.47507	6.07605	6.88486	6.74851	7.37462	6.84502	7.1984	7.48708	6.70867	6.82843	6.84374	6.88065	6.70898	7.35568	6.92062	6.76204	6.36869	6.88241	6.00939	5.8934	6.71264	6.41847	6.80845	6.61123	6.9808	6.84925	7.01286	6.30329	6.5548	6.63374	7.30756
7892742	9.1849	8.46412	8.40478	8.88086	8.39207	8.46362	8.50077	8.62975	7.98677	8.94135	9.19595	8.78657	8.91585	8.06019	8.46242	8.21421	8.71268	8.91868	8.92792	8.9581	7.98424	8.27633	7.49453	7.39118	8.2964	8.22472	8.06242	8.93697	9.00957	8.76003	8.86856	8.87654	8.32797	8.31773	8.16944	8.56201
7892743	3.52073	3.10098	3.77722	3.51467	3.18207	2.99821	3.91578	3.59685	3.29016	2.86311	3.28855	3.51803	2.81935	3.07623	3.38105	3.40714	3.11362	3.29946	3.65204	3.31823	3.05356	3.35175	3.28482	3.34696	3.90577	3.27748	4.32864	3.95846	3.19394	3.4099	3.41336	2.96338	3.10805	3.14928	3.2701	3.29663
7892744	8.77712	7.86223	7.52267	7.94098	8.66193	8.74367	8.37281	8.11714	7.90699	8.2551	8.47433	6.9071	8.47264	8.87929	7.44747	7.78531	8.40307	8.08193	8.08223	6.83907	8.6045	8.47658	7.50846	4.92316	8.65856	8.21101	8.56938	8.14968	8.38317	8.78541	7.73034	9.02833	8.54051	8.84536	8.60038	8.0266
7892745	8.08921	7.56114	7.57281	7.83068	7.75242	7.9239	7.98758	8.10335	7.52491	7.58126	8.13701	7.7394	8.01615	8.15054	7.63877	8.15735	8.07261	7.86715	8.21887	7.71143	7.5191	7.62504	7.93742	7.72924	7.61673	7.81784	7.72727	7.28793	7.8768	7.74768	7.35265	8.01162	7.86957	7.78842	7.81253	8.01956
7892746	2.88953	3.34274	3.43977	3.46112	3.12398	3.26035	3.30291	3.40453	2.95861	3.42662	3.57082	3.43551	3.26306	3.15564	3.4466	3.37586	3.02541	3.09791	3.08296	3.59538	3.07537	3.25186	3.09064	3.0456	3.37063	3.2487	2.86851	3.46931	2.87299	3.40585	3.37293	3.08673	3.25311	3.16767	3.71651	3.71848
7892747	7.57389	8.02938	8.01591	7.70194	7.6179	7.7504	8.21645	8.00133	7.63157	8.30223	7.68776	7.7792	7.98624	8.04822	7.87898	7.90456	7.89904	7.70385	7.78555	8.13156	7.94925	8.29538	7.50919	8.55496	7.79724	7.84103	7.24302	8.11341	8.03718	7.63347	7.69519	7.73848	7.80771	7.94286	7.90542	7.91198
7892748	11.4479	11.6262	11.7305	11.5689	11.1573	11.2266	11.4403	10.4671	10.5985	11.4049	11.602	11.437	11.5862	10.6152	11.0416	10.3284	10.1037	11.8551	11.3933	11.1436	11.8683	11.2348	11.7884	11.728	11.2644	10.5227	10.8824	11.3735	11.6803	11.3764	11.3652	11.4182	10.8495	10.6616	10.6153	10.0305
7892749	6.38822	6.83385	6.01255	6.24914	5.88283	6.19313	6.03087	6.32694	6.43919	6.14377	6.4357	6.63072	6.19356	6.77991	6.13926	6.77443	6.27884	6.74346	6.21882	6.56205	6.21448	5.47144	5.06496	5.09286	6.55169	6.36317	6.26473	6.37326	6.42304	7.20917	5.5489	6.19556	6.50268	6.47809	6.43359	6.76237
7892750	5.4677	5.54002	5.65805	5.64556	5.08982	5.47988	6.47754	5.62198	5.86399	6.00108	5.473	5.96685	5.44961	5.66983	5.65152	5.3092	5.40211	5.67601	5.72802	5.9017	6.04343	5.50609	6.69176	5.53847	5.41804	5.42969	5.38558	5.40288	5.71952	5.70328	5.68699	5.62263	5.37186	5.29464	5.62153	4.84463
7892751	8.98249	9.51898	9.17715	9.09059	9.57038	9.32544	9.5409	8.3194	9.071	8.89715	9.26423	8.86779	8.68847	8.97371	8.77257	8.48205	8.48414	9.166	8.66037	8.58375	9.07331	9.44448	10.1925	9.78844	9.40532	8.58002	8.89336	8.6985	9.26746	8.76959	8.89826	9.34013	8.87424	8.69901	8.71476	8.32703
7892752	4.16606	3.71468	4.25925	3.80172	3.87596	3.74412	4.93606	3.70075	4.18019	4.06337	4.06028	3.43948	4.77447	4.07364	4.0428	4.2474	4.08878	3.60847	4.79628	4.24919	4.30595	4.17018	4.1091	4.58081	3.71016	3.32388	3.59475	3.66297	3.83963	3.75599	3.83764	3.99002	3.32584	3.85078	3.98664	4.30113
7892753	13.6635	13.6883	13.6939	13.7244	13.3729	13.3912	13.5859	13.1664	13.2621	13.6461	13.7439	13.6302	13.7756	13.2879	13.5367	13.0062	13.134	13.8011	13.6455	13.5764	13.6806	13.4257	13.5988	13.4746	13.5489	13.2138	13.3421	13.6728	13.6815	13.5686	13.6544	13.7956	13.4244	13.2066	13.2099	13.0359
7892754	5.97761	4.67563	4.88907	5.27833	3.74276	4.31714	5.29968	3.84617	4.53262	5.42552	5.25445	5.4557	5.24597	4.11933	4.69805	4.79979	5.47891	5.33374	5.12167	4.70405	5.39817	4.79021	4.6143	5.33888	4.44573	5.19756	4.6239	5.12375	5.2652	5.72121	4.03364	4.90569	4.35085	4.8316	5.19594	5.46236
7892755	5.30819	5.56447	6.27382	5.96361	5.14275	4.4992	6.04402	5.49644	5.6708	5.08744	5.16305	6.08538	5.60756	4.67348	4.84935	4.63789	4.24718	5.58984	5.45084	5.69911	5.09302	4.76213	5.05999	5.69142	5.20991	5.02407	5.46898	4.23184	5.5881	4.97154	5.49833	5.28446	5.41904	5.3369	5.0657	4.88732
7892756	2.82221	2.70134	2.85495	2.76029	2.70835	2.71005	2.78809	2.87241	2.85358	2.85347	2.79261	2.85063	2.80487	2.83426	2.85656	2.87435	2.98994	2.79016	2.81519	2.89839	2.91161	2.72955	2.6941	2.784	2.75096	2.85007	2.85222	2.90674	2.86041	2.85317	2.79676	2.77959	2.80184	2.87565	2.90256	2.98369
7892757	7.22323	7.01298	6.97719	7.38233	7.01702	6.85742	7.21384	7.16202	6.30561	7.47902	7.04981	6.56422	7.12271	6.94987	7.23175	7.62161	7.52035	6.87581	7.17586	7.03142	6.4906	7.13161	6.9248	5.67529	6.41765	6.88877	6.59319	7.45172	6.57939	7.03106	7.33999	7.23186	7.12984	7.27392	7.11921	7.1709
7892758	6.39836	6.34281	6.43293	6.71579	6.35183	6.06753	6.31593	6.25857	7.24324	6.01707	6.28951	6.5737	6.56235	6.27016	6.3021	6.61573	6.73847	6.54849	6.68975	6.96202	6.99597	6.41863	5.89844	6.3337	5.88141	7.02805	7.31175	6.31167	6.1685	7.14152	6.64227	6.36144	6.29345	6.88129	6.95742	6.91131
7892759	7.18958	6.99806	6.96352	6.70237	7.23212	7.07754	6.86133	6.86556	6.89434	6.89009	7.66732	6.49934	7.10907	7.30346	7.12178	7.67747	7.44064	7.15109	7.35109	6.92735	7.37464	7.28476	6.77354	6.83434	7.55807	7.27773	6.84933	7.26208	7.18767	7.34042	7.11739	7.69604	7.27467	7.29575	7.32418	7.01665
7892760	4.97387	5.41148	5.15269	5.95689	5.46196	5.48815	6.05029	5.95081	5.94264	5.10024	6.00179	6.09613	5.27006	5.49179	5.65128	5.03806	5.40948	5.85347	5.43882	5.91926	4.68486	5.71167	5.30711	5.91063	5.70484	5.23241	4.85502	5.59805	6.11626	5.76806	5.59441	5.08471	5.20706	5.58619	5.43279	5.43631
7892761	7.73466	7.45851	7.73758	7.54614	7.50197	7.88018	7.88338	7.13493	7.2164	7.54326	7.69097	7.56778	7.11147	7.20719	7.24206	7.33277	7.04385	7.75795	7.22623	7.67781	7.99604	7.4583	7.73742	7.6513	7.64344	7.58338	7.76245	7.61224	7.7746	7.94977	7.75598	7.79271	7.47915	7.83192	7.54876	6.85651
7892762	11.1081	11.1145	10.9589	11.3716	11.5968	11.5232	11.9338	11.8345	12.0013	11.3678	11.2012	11.1356	11.2509	11.7655	12.0304	11.9243	11.9178	11.3728	11.4175	11.1311	10.9662	11.5688	11.4729	11.5474	11.75	12.0393	11.9825	11.2707	11.2346	11.1707	11.226	11.3455	11.8979	12.0759	11.9093	12.2234
7892763	9.53968	9.73864	9.09925	9.28769	8.7721	9.00838	9.20658	8.20344	8.31399	9.0104	9.41674	9.19788	9.28663	8.71833	8.57606	8.17065	7.92616	9.54931	9.17252	8.67926	9.06895	8.87352	9.58089	9.72272	9.35137	7.92916	8.92299	8.57423	9.1169	8.80436	8.91996	9.24647	8.54047	8.16629	8.18187	7.55438
7892764	10.1756	9.80287	10.0745	9.88957	9.6963	9.98782	9.91819	9.89564	9.82557	9.83305	9.85353	9.81578	9.96734	10.1197	10.0443	10.0093	10.0674	10.2609	10.2394	9.95943	9.91001	9.91878	9.41164	9.25624	9.69657	10.0855	9.98569	9.94307	10.0158	10.1802	10.046	9.98946	10.0826	9.95112	10.1161	10.0538
7892765	11.4669	12.1259	11.4603	11.4286	11.7056	11.7785	12.0036	10.7311	11.1913	11.2202	11.7708	11.4034	11.4631	11.2263	11.2099	10.6202	10.4028	11.8311	11.2742	11.0656	11.5414	11.6287	12.418	12.342	11.9398	10.4911	11.2714	11.0032	11.4375	11.1461	11.3518	11.5016	11.254	10.9062	10.5919	10.1803
7892766	10.6867	10.1746	10.5008	10.392	10.4538	10.2714	10.2875	10.9872	10.6273	10.5783	10.5635	10.6132	10.5494	10.4095	10.5708	10.3308	10.8988	10.63	10.5505	11.0324	10.1357	10.309	9.94911	9.70035	10.195	10.8048	10.6666	10.9393	10.6692	10.6381	10.9188	10.569	10.69	10.5749	10.677	10.9109
7892767	4.29009	4.68236	4.13984	4.22077	4.87108	5.20412	5.50504	5.1175	5.06133	4.14242	3.81528	3.9333	4.80623	4.15478	4.16779	4.29239	3.9681	4.18842	4.09326	5.02783	4.22291	4.78562	5.41271	5.00302	4.08193	4.44598	4.3624	4.94054	4.50276	4.63342	3.86555	4.19159	4.13481	4.19862	4.70258	5.01273
7892768	3.58511	2.8898	3.80567	3.68627	3.23913	2.88408	3.39165	3.2131	2.99026	3.6209	3.7194	3.80615	3.53035	3.07395	3.19751	3.0811	4.04958	3.50705	3.91766	3.8922	3.33307	2.7097	3.02762	3.1641	3.22226	3.17881	3.98214	3.40962	4.21327	3.91325	3.31379	3.74151	3.12624	3.047	3.85187	3.85272
7892769	3.17432	3.21247	3.01371	2.95417	2.90884	2.81061	2.93094	3.37405	3.18739	2.87749	2.8604	3.00128	2.96202	2.94945	3.03062	3.46605	2.90083	2.92227	2.92262	2.99031	3.04814	2.84059	2.69901	2.91065	2.91254	2.87565	3.15798	3.20757	2.90644	2.80436	3.00825	2.97712	2.99996	3.03431	2.947	3.53447
7892770	10.9727	11.366	10.6245	11.032	11.3614	11.5863	11.5856	11.1192	11.2124	10.6062	10.8571	10.9957	10.8427	10.9667	11.0106	10.9288	11.1166	11.0219	10.8098	10.9128	11.0136	11.5958	11.3951	11.8419	11.9078	11.0448	11.0506	10.8142	10.9493	10.6836	11.1072	10.8973	11.3576	11.0772	11.029	11.0498
7892771	9.06301	8.53578	8.8223	9.22095	9.48854	9.2557	9.75009	9.36071	9.27126	8.96614	9.0727	8.65484	9.21698	9.57585	9.53487	9.15701	9.39801	8.92034	9.20171	9.08692	9.10301	9.52511	9.32529	8.65797	9.20992	9.37423	9.45149	9.15234	8.58803	9.21711	8.9788	9.24557	9.41667	9.25127	9.7494	9.46771
7892772	4.94585	5.15102	5.5577	4.92512	4.0177	4.14855	4.33187	4.20824	4.83233	5.53478	5.35156	4.46406	5.58471	5.4366	5.2397	5.41584	5.56916	4.9742	5.42407	4.96009	5.06893	4.93409	3.91704	5.05592	4.94906	5.13549	5.21803	5.65354	5.21372	5.62619	5.54644	5.6089	5.13076	4.85237	5.02995	5.41243
7892773	8.05196	7.81442	8.1239	8.17575	7.87454	7.96831	7.67281	7.76984	8.13528	8.02784	8.19446	8.46783	8.16357	7.99566	7.53567	7.98377	7.97684	8.26012	8.27602	8.30454	8.28646	7.97693	7.15281	8.13317	7.79215	7.87454	7.92051	8.26751	8.21953	8.19405	8.11543	8.17552	7.98535	8.30274	8.15164	7.7998
7892774	7.69877	7.95573	7.64239	7.77804	7.28992	7.17292	8.07493	7.19604	7.64434	7.81447	8.04474	7.68853	7.95321	7.67777	7.64245	7.37632	7.44385	7.37785	7.37648	8.06901	8.23775	7.47506	8.03798	8.3813	8.30304	7.47547	7.4625	7.86296	7.71666	7.78199	7.43848	7.78792	7.58265	7.4473	7.24271	7.25472
7892775	7.51801	5.49055	6.94451	7.21144	6.08984	5.72091	6.33984	5.87837	6.02196	7.25315	6.67225	7.35096	6.31998	5.34061	6.47281	6.382	6.39519	6.89436	7.01902	7.24059	6.83768	5.92702	6.67878	6.12288	6.31974	6.05302	6.55301	7.11739	6.72436	7.19222	7.32158	6.85257	6.3432	6.97634	6.59929	6.98777
7892776	10.477	10.3952	10.2762	10.1642	9.94377	9.69691	9.7984	10.1987	10.2354	10.3074	10.3704	10.4251	10.2816	10.1377	10.1696	10.2038	10.2911	10.0239	10.4129	10.6021	10.185	9.51717	9.67996	9.05357	10.0373	10.4033	10.4441	10.2837	10.2548	10.4818	10.3896	10.5816	10.1661	10.4865	10.3095	10.1479
7892777	7.2347	7.56615	6.98682	7.13501	6.82867	6.41712	7.39266	6.25572	6.54484	6.84599	7.01945	6.4932	7.23921	6.12054	6.45351	5.96993	6.21855	7.20608	6.68286	6.44519	6.7218	7.02121	7.47115	7.68463	6.96307	6.03236	6.03385	6.20635	6.94688	6.22043	7.29604	7.13789	6.58737	6.58744	5.78552	6.48997
7892778	7.23592	7.26909	6.62996	7.64201	8.62455	8.09095	7.08211	7.87247	7.28534	6.83195	6.99551	7.28097	7.25998	7.83973	8.04951	7.92402	7.69682	7.99361	7.60014	6.37495	6.99276	9.01192	8.28558	7.87834	8.09843	7.79946	7.96319	7.42226	7.61487	7.26006	7.53769	7.36168	7.89081	7.32819	7.68248	7.19463
7892779	4.33672	4.50366	3.7462	4.05515	4.59764	4.95184	3.62209	4.48034	3.97242	4.68351	3.58227	3.46437	3.90711	3.64451	4.59717	5.31543	4.55941	3.0887	4.5839	3.66597	3.87335	4.26458	3.60543	3.41283	4.64933	4.2261	5.79411	3.58216	3.73498	4.00777	4.16348	4.54825	4.03915	4.64459	4.8028	4.66608
7892780	4.80699	5.86624	5.70293	5.46124	4.9866	5.06118	5.16114	4.81461	5.44908	5.06439	5.83426	5.42474	5.52573	5.39876	5.18334	5.1894	5.41627	5.13683	5.38434	5.48094	5.78622	5.50091	5.10143	5.18696	4.5919	5.62383	5.07641	5.91871	5.02608	5.86251	5.06876	5.59599	5.52694	4.89271	5.00576	5.55764
7892781	8.65808	9.43332	8.59448	8.90498	7.70524	7.68838	8.23423	7.62377	7.88696	8.68626	9.06097	8.79645	9.07827	7.90793	8.18055	7.08828	7.08498	9.15145	8.53644	7.91295	8.93575	8.05075	8.87525	8.60436	7.76303	7.00439	7.99298	8.40812	8.81442	8.27887	8.52576	8.45883	8.10116	7.38686	7.48021	7.24955
7892782	13.1502	13.2281	13.2512	13.1829	12.9408	12.8814	12.9706	12.5876	12.7976	13.1817	13.2298	13.2201	13.1524	12.8168	13.0213	12.3987	12.3748	13.2268	13.0642	13.0651	13.2945	12.9873	13.2	13.0836	12.9585	12.723	12.9677	13.1254	13.2053	12.9402	13.0997	13.0272	12.9343	12.5919	12.5969	12.4412
7892783	10.2138	10.2137	10.198	10.1774	10.3555	10.2458	10.4778	9.68748	9.84201	10.107	10.1748	10.1967	10.0186	9.66613	9.77801	9.52751	9.46664	10.3824	10.1484	9.86577	10.299	10.3424	10.9827	10.9862	10.8088	9.37044	9.71559	10.1902	10.2934	10.2627	10.1412	10.4135	9.81389	9.69352	9.63386	9.23093
7892784	5.61359	5.71302	5.39503	5.51412	5.47337	5.43631	5.44681	5.48717	5.28395	4.98568	5.56487	4.75106	6.25855	4.981	5.46488	5.37906	5.66944	5.56167	5.75589	5.01787	5.50587	5.45385	5.23738	5.45111	5.44629	5.64894	6.1986	5.48156	5.85961	5.75379	5.18134	5.88474	5.42745	6.03697	4.85547	5.45924
7892785	5.30688	6.55679	6.02122	5.52	5.96153	5.98452	6.64915	5.17433	6.90398	6.07948	6.51448	6.39082	5.68602	5.85849	6.89191	5.08937	4.21573	6.01078	6.02762	6.15398	5.58294	5.58333	5.66226	7.22284	7.36483	5.31806	6.33511	6.15479	6.58412	5.9476	5.39627	6.08739	6.00879	5.80053	4.93606	5.4408
7892786	8.84064	8.6133	8.92638	8.56723	8.56696	8.47555	8.49506	8.92965	8.50419	9.2788	8.78162	9.21476	9.04411	8.98989	8.92992	9.32364	9.0405	8.24456	8.87132	9.03025	8.52673	8.26571	7.84995	7.575	8.39875	8.88737	8.75557	8.76412	8.67634	8.80619	8.75269	8.652	8.61804	8.7262	9.24657	8.91522
7892787	5.65929	4.32534	4.58194	4.49769	4.27978	3.47378	4.77615	4.20139	3.56418	4.63496	4.86625	3.25043	4.57697	3.83936	4.8236	3.6981	3.83949	3.6105	4.95921	3.74196	4.99347	3.43402	3.69803	5.54909	5.44957	3.61976	4.65304	3.73163	3.61623	3.89337	3.88187	4.44805	3.68842	4.23363	3.33278	4.92795
7892788	8.9255	8.75427	9.00872	9.0559	9.00488	8.92123	9.0248	9.0711	9.17731	9.04963	8.8903	9.09984	8.93314	9.23856	9.20954	9.39308	9.34191	9.03525	9.27184	8.81526	8.97608	9.22735	9.10935	8.88829	9.00961	9.28042	9.28322	9.11082	8.85435	8.99878	9.38809	9.10618	9.1088	9.11781	9.4369	9.28241
7892789	5.96098	4.86869	6.23055	5.98429	5.4025	5.15696	5.4488	5.72517	5.50387	5.4491	5.86618	6.22042	6.70646	5.54353	5.87609	5.86208	6.77034	6.42497	6.40669	6.32206	5.82444	5.33481	5.06167	4.14813	5.30163	5.69692	6.50894	6.26055	6.47028	6.52185	6.45076	5.89457	5.56893	6.33211	6.41777	6.43527
7892790	3.77473	3.70929	4.91293	3.94357	4.31509	3.66661	3.86397	3.40538	4.06795	4.19007	4.11508	4.41878	4.66282	4.1833	3.70416	4.57369	4.68733	3.7529	3.77633	3.94958	4.30305	4.28292	4.03335	4.36435	3.81131	3.82041	3.56957	4.59266	3.91496	3.9043	4.80147	3.76543	4.19878	4.00892	4.54687	3.84489
7892791	11.4341	10.8234	11.0388	11.1693	11.0898	11.0985	11.2529	11.2678	10.8282	10.9938	11.1201	10.9717	11.2495	11.1999	11.0898	11.2056	11.2557	11.1027	11.109	10.9266	11.0547	11.1438	11.1684	11.3424	11.0045	10.9283	10.8581	10.9957	11.1111	11.1278	10.9903	11.3028	11.1373	10.8237	11.0734	10.672
7892792	7.00771	7.10757	6.78025	6.79822	7.14345	7.27551	7.06305	6.63794	6.84844	6.68787	6.88403	7.1637	6.93691	6.61211	6.90293	6.55261	6.4429	7.00387	6.89682	6.4252	6.68906	7.28111	7.46444	7.18711	6.79453	5.94078	7.06032	6.89853	6.72197	6.95401	6.19915	6.30659	6.7096	6.82909	6.522	6.66816
7892793	4.30708	4.44229	4.36564	4.38955	3.7854	4.2179	4.4386	5.09782	4.31781	4.44602	4.01679	4.5027	4.82499	4.60917	4.04738	4.27006	4.32974	4.06539	4.06573	4.3997	4.03357	4.15626	4.59124	4.26845	4.14514	3.59944	4.26234	4.72184	4.08925	4.23794	4.40118	4.056	4.53903	4.36741	4.64148	4.74609
7892794	6.34873	5.63862	5.63108	5.76717	5.5914	5.48055	5.43877	5.87912	5.26572	5.53056	6.27136	5.78959	5.642	5.69899	6.03177	5.58148	5.87647	5.45768	5.54088	6.00087	5.80061	5.00915	5.32856	6.53412	5.84202	5.43474	5.62307	5.5272	5.57342	5.17034	5.33679	5.51632	5.75052	5.46193	5.42444	5.5419
7892795	7.187	7.25616	7.10743	7.25343	6.53687	6.86793	6.6228	6.34785	6.914	6.99439	7.24876	7.27712	7.23506	6.85298	6.45674	7.50514	6.52731	7.29401	6.91802	6.62603	7.12966	6.62458	6.81162	7.02653	6.5016	6.83824	6.5823	6.81564	6.98319	6.97499	7.24658	7.13958	6.49245	6.72608	6.55871	6.77281
7892796	12.9281	12.8618	12.8995	12.9313	13.3272	13.2829	13.3014	13.0682	13.2611	12.9518	12.918	12.9342	12.7931	13.0913	13.0605	13.0423	13.1104	12.778	12.8089	12.9684	13.0074	13.2273	13.3697	13.3133	13.22	13.1194	13.2689	13.0874	13.0247	12.8429	12.8861	12.788	13.1287	13.1935	13.1923	13.0712
7892797	7.79403	7.94163	8.19748	8.06598	7.54762	7.9843	7.72625	7.8855	7.66343	7.26007	7.95954	7.73312	7.39343	7.54463	7.65945	7.61824	7.57926	8.03312	8.05382	7.73629	8.04266	7.65598	7.54259	8.17657	7.79773	7.6289	7.66161	8.06066	7.72678	7.9826	8.07111	8.12425	7.82824	7.55321	7.57973	7.71009
7892798	4.55477	4.49833	4.94154	4.4187	4.28569	4.26365	4.46785	4.48745	4.65388	4.85972	4.31855	4.66669	5.37823	4.50564	4.80816	4.91921	5.10255	4.46375	4.00789	4.25471	4.34264	3.91055	4.49142	4.26421	4.78129	5.36401	4.7528	4.08557	4.30676	5.20217	4.60449	4.35519	5.16099	4.66063	4.95958	5.08304
7892799	3.35801	3.47017	4.02213	3.30265	3.69932	3.52879	4.07501	3.24758	3.94002	3.77628	3.69747	4.08803	3.16662	3.71205	4.14285	3.62999	3.69168	3.38286	4.21084	3.78733	4.04624	3.93535	3.96217	3.58189	4.00559	3.6297	4.66136	4.00761	3.12368	4.04842	3.78672	3.31118	3.45275	3.83278	4.20492	4.12624
7892800	4.27892	4.05802	4.06515	3.91284	3.40548	3.74139	3.67713	4.43738	3.83174	4.13596	3.85642	4.13498	4.09591	3.66579	4.02093	3.77658	4.345	4.41312	3.87301	3.73719	4.09219	3.12604	3.58842	4.55091	3.82641	4.54831	4.19588	3.59834	4.0931	4.73488	3.53154	3.64448	3.6825	4.29805	3.56219	3.95231
7892801	3.21489	3.0193	3.53543	3.18216	3.11456	3.39074	3.28512	3.16903	3.01677	3.48678	3.50391	3.34933	3.55803	3.33884	3.42119	3.69996	3.51386	3.50638	3.10144	3.31228	3.29283	3.29328	3.1061	3.74773	3.27065	3.0643	3.3406	3.26429	3.14836	3.06067	3.48531	3.24544	3.36221	2.79461	3.64765	3.5392
7892802	10.1132	10.0785	9.77386	9.98845	9.70223	9.86814	9.61183	9.73804	9.38456	9.37348	10.0889	9.50686	9.88302	9.59519	9.52595	9.71931	9.67335	9.80206	9.78003	9.42133	9.26128	9.33115	8.41436	6.86692	9.21402	9.47298	9.48219	9.30798	9.5318	9.3783	9.63158	9.92497	9.64667	9.40081	9.28404	9.40589
7892803	12.1296	12.091	11.8069	11.9634	11.9394	11.962	12.0114	11.7824	11.6514	11.6702	11.8648	11.9807	12.0747	11.736	11.6162	11.7946	11.8753	11.9241	12.0818	11.956	11.6782	12.0795	12.2396	12.6725	12.1962	11.806	11.8198	12.1025	12.1666	11.8789	12.1051	12.0075	11.8476	11.9402	11.8542	12.1089
7892804	5.09088	4.99939	5.18003	5.24581	5.28677	5.17685	5.36832	5.10673	5.62843	5.08828	4.99555	5.20785	4.98345	5.0886	5.20966	4.81284	4.9409	4.86164	5.17112	4.77038	5.89031	5.25278	5.54187	5.26435	5.31086	4.85149	5.20534	4.97772	5.33621	5.12373	5.07717	5.07001	5.11823	4.86923	5.0146	5.55012
7892805	5.20445	4.96362	5.72547	5.97355	4.14068	4.34848	5.12377	4.41037	4.0946	5.22279	5.56703	5.21065	5.21622	4.34602	3.64047	3.33409	4.80581	5.09404	5.65014	6.04452	5.91579	5.02764	5.06445	5.47495	5.24914	3.89291	4.24813	5.49831	4.83069	5.4157	5.68237	5.52236	4.9998	4.27196	4.23344	4.73736
7892806	4.45413	3.64837	3.61449	3.3222	3.24228	3.67672	4.6268	3.85846	4.24059	3.98834	4.09451	3.66289	3.88979	3.65037	3.46557	3.54402	4.19412	4.32926	3.21813	3.79219	3.74936	3.51437	3.73751	3.78967	4.16448	3.94542	3.85769	4.2514	3.96877	3.97736	4.01602	3.39239	3.63565	3.68646	4.13239	3.80462
7892807	6.58755	6.01794	5.99377	5.97866	6.79406	6.22026	6.18077	6.02047	6.41686	5.85151	6.38221	6.5785	6.15487	6.31101	6.61696	5.98386	6.39591	6.29057	6.06656	5.84253	6.49854	6.33884	6.22543	6.82812	6.74628	6.50896	6.12688	6.34543	6.05687	6.09976	6.72186	6.44869	6.30348	6.43234	6.22785	6.57234
7892808	8.64627	8.77582	8.5372	8.6176	8.58537	8.41237	8.40914	8.6681	8.21264	8.26659	8.53606	8.41127	8.7309	8.13327	8.68314	8.63569	8.4168	8.86099	8.02473	8.1588	8.47041	8.781	8.51343	9.01571	8.56371	8.36789	8.81778	8.32723	8.42505	8.37642	8.81145	8.7664	8.44928	8.76764	8.66601	8.77451
7892809	3.16045	2.74557	3.10157	3.00107	3.35845	3.16954	3.5248	2.8352	3.08755	2.95103	3.02808	2.9813	3.337	3.24222	2.99728	3.24353	3.74891	3.4673	2.89658	3.15196	3.51946	2.93018	3.09717	2.84299	3.47833	3.28961	2.79557	2.81177	2.97688	3.30042	2.96668	2.8963	2.81614	3.06647	2.90976	2.92575
7892810	6.09098	5.29813	5.29124	5.04066	4.58649	5.67327	5.4648	4.5157	5.2452	5.22629	5.43242	5.39644	5.58416	6.04084	4.80718	5.49063	5.38079	5.2508	4.74354	5.6844	5.72004	6.10412	5.48855	5.3839	5.74014	5.23212	5.0593	5.14663	5.08827	5.91364	5.5926	5.49875	5.9383	5.38632	5.62811	5.58238
7892811	3.90006	3.00721	3.13113	3.12971	2.97315	3.15243	3.01987	3.77876	3.39525	3.50862	3.33619	3.18695	3.21709	3.39525	3.29821	4.16722	3.7734	3.25897	3.06523	3.10504	3.83818	3.11581	3.01441	2.89474	3.20994	3.38385	3.40097	3.37679	3.69145	4.03778	3.17292	3.79462	3.2053	3.70634	4.18762	4.74223
7892812	6.95032	7.12434	6.19437	7.09169	6.73613	6.45262	6.83342	6.95641	6.8112	6.85453	6.86151	6.89397	7.00694	6.73145	6.65742	6.57436	6.38959	7.18674	7.22105	6.75941	6.83254	6.53904	7.42196	6.7378	6.88235	6.32414	7.10007	7.31475	6.7021	6.77345	7.03742	6.7071	6.58663	6.34205	7.32411	6.71868
7892813	3.93338	5.00688	4.7293	5.01776	3.77456	4.43527	3.69309	3.81853	4.94721	4.69255	4.42161	4.24799	4.74255	5.72273	4.28211	5.06547	5.70792	3.99525	4.10917	4.44783	3.82348	3.79815	3.44475	2.8794	3.74941	4.39316	4.88681	4.08607	4.3854	3.76353	4.1265	4.36373	3.98585	4.52428	4.65738	4.25962
7892814	10.2405	10.0032	10.0499	10.0081	10.1927	9.9144	9.81667	9.8769	9.06328	10.3125	10.6464	10.2557	10.4375	9.52079	9.25265	9.53704	9.03157	10.1756	10.2141	9.82727	9.86592	10.0606	9.19869	9.07006	9.89163	9.30316	9.61981	9.96269	9.96672	10.3488	9.83306	10.3734	9.30379	9.64911	9.46538	9.37292
7892815	3.10448	2.99362	3.11324	3.04732	2.99427	2.98964	3.08869	3.21436	3.13606	3.11727	3.08237	3.20862	3.08657	3.1948	3.0959	3.20026	3.32949	3.07355	3.17848	3.23879	3.14451	3.00232	2.94061	3.06448	3.02024	3.22541	3.17631	3.31459	3.14393	3.20141	3.11807	3.02353	3.14237	3.16884	3.28545	3.41297
7892816	11.6575	11.9254	11.8619	11.8251	10.5978	10.5849	11.1457	10.2631	10.3669	11.6035	11.8971	11.7542	11.7385	10.407	10.8597	9.96348	9.77565	11.9638	11.5051	11.1913	11.685	10.831	11.7044	11.7854	11.1786	10.2127	10.7076	11.1653	11.7163	11.1981	11.5166	11.3129	10.7831	10.1012	10.0382	9.68723
7892817	13.2167	13.0154	13.0973	12.9211	13.1621	13.0823	12.799	13.067	13.1056	13.1816	12.98	12.9789	13.0816	13.1286	13.051	13.1727	13.2486	12.9285	13.1428	13.1381	12.9809	13.1384	13.0419	12.9007	13.2627	13.2853	13.3287	13.2858	13.2365	13.2466	13.1642	13.3564	13.2719	13.3617	13.2031	13.1461
7892818	3.56986	3.61236	3.63962	3.45891	3.31264	3.75509	3.30174	3.60278	3.15258	3.82791	3.74164	3.65008	3.75248	3.46035	3.45112	3.6439	3.21459	3.56832	3.72679	4.6389	3.72758	3.34447	3.64738	3.39574	3.98582	4.22929	3.43224	3.69605	3.61784	3.66197	3.53451	3.67887	3.51067	3.45871	4.03401	3.6331
7892819	4.23487	3.58065	5.24272	4.3609	5.03434	3.69375	6.79069	2.9698	2.64943	4.2881	4.35881	4.9615	4.01121	3.97374	4.69597	4.84455	4.03176	4.3915	3.27827	5.08844	5.14295	4.11168	4.06573	5.94481	4.21049	4.03227	3.31296	4.57018	4.55728	4.41761	4.46709	4.89027	4.75943	6.0233	4.09456	4.01937
7892820	10.4953	10.3483	10.4117	10.3084	11.3631	11.6402	11.4087	10.7462	10.2037	10.1289	10.1208	10.4167	10.3041	10.7182	10.5385	10.4777	10.5131	10.4038	10.4434	10.4858	10.3369	11.5791	12.0744	12.0223	11.3973	10.4878	10.6435	10.3786	10.4804	10.4682	10.4085	10.5065	10.9631	10.7391	10.6699	10.2765
7892821	3.05499	3.17447	3.71521	2.97772	3.21509	3.06363	2.93195	3.08398	3.06808	2.94633	2.98169	3.50102	2.88155	3.02804	3.26538	3.49013	3.53935	3.12886	3.61945	2.90567	2.78798	3.0357	2.93961	3.16001	3.17388	3.05212	2.98933	3.03179	3.79397	2.94603	3.58503	3.36521	3.01282	2.91071	3.21737	3.06694
7892822	6.60539	6.64203	5.88402	6.23729	4.79894	5.29889	5.8981	6.26556	5.47556	5.52194	6.79946	6.08695	6.67988	5.70407	5.83223	5.25779	6.07696	6.4671	6.04086	5.84529	6.53421	5.36113	5.59778	6.4276	5.43118	5.42364	5.67807	5.08609	6.19638	5.66025	6.14299	6.3651	5.92462	5.76595	5.5864	5.08482
7892823	7.66492	8.17366	7.93839	8.0751	7.35334	7.66857	7.52224	7.49795	7.18228	7.77884	7.80949	7.70816	7.95817	7.36509	7.42896	6.91646	7.51874	8.10626	7.52348	6.75522	7.66223	8.45031	8.44256	8.01583	7.7699	7.26513	7.60297	8.16979	7.71307	7.94434	7.72454	7.60753	7.66149	7.41288	7.54574	7.06002
7892824	7.48564	7.86135	7.39251	7.66758	9.4092	8.9867	8.94758	7.68473	8.17325	7.43103	7.8369	6.99216	7.00199	7.83315	7.8316	7.66781	7.32183	7.35174	7.55516	7.37151	8.06622	8.69319	9.28285	9.12409	8.77407	7.8345	8.06749	7.37412	7.36103	7.76398	7.71628	7.95503	7.87487	7.84117	7.59675	7.29272
7892825	3.59459	4.02011	4.84924	3.84772	4.38844	4.45919	4.48763	3.83602	4.5146	3.55295	3.86375	4.17023	3.81614	4.5083	3.97642	3.79479	4.40011	3.66792	3.89948	3.92711	3.78682	4.12912	5.08362	3.68361	4.32266	3.75886	3.2119	4.11568	3.59606	4.24309	4.78837	4.30976	4.06127	3.36258	3.49305	4.338
7892826	5.85838	6.46931	5.99407	6.06037	6.124	5.66353	5.96738	6.68371	5.95775	5.68738	6.62643	6.20041	6.94735	7.34769	6.58446	7.15481	6.39018	5.87458	5.96249	5.50787	5.61589	5.47464	5.3902	6.85708	6.27836	6.2108	5.45708	6.02593	5.41734	6.21309	5.4999	6.18821	5.56727	5.34826	6.13233	6.29143
7892827	13.4079	13.4078	13.4945	13.4149	13.1355	13.0562	13.2802	12.9385	12.9354	13.4509	13.365	13.4203	13.5057	13.0128	13.1204	12.8153	12.6843	13.5787	13.3693	13.205	13.4144	13.1648	13.4186	13.2945	13.2234	12.7621	13.1714	13.3117	13.4494	13.3046	13.2812	13.3609	13.1286	12.9641	12.7419	12.5598
7892828	3.63285	4.16667	3.83546	3.92176	3.50303	3.85263	3.74926	3.72078	3.91617	3.14468	3.6225	5.20215	3.4033	3.96836	3.53487	4.07323	4.00021	3.75328	4.1182	3.36967	4.39858	3.71306	3.78542	3.79598	3.47539	4.05575	3.92663	4.68003	3.63773	4.40912	4.02114	4.07942	3.83557	3.69052	3.85962	4.08375
7892829	11.9486	12.1134	12.2138	12.1129	11.8314	11.7142	12.0471	11.5642	11.7165	12.0525	12.1554	12.3898	12.4327	12.2829	11.9392	12.0562	11.8474	12.015	11.9989	11.9602	12.0811	11.746	11.452	10.9132	11.7071	11.7666	11.8367	11.9728	11.7502	12.0562	11.6901	11.9984	11.3542	11.543	11.8928	12.0806
7892830	10.5895	10.1467	10.4722	10.4353	10.6418	10.6662	10.5692	10.897	10.956	10.779	10.3428	10.5125	10.3594	10.7169	10.963	10.8199	11.0968	10.3371	10.3287	10.4855	10.3827	10.8061	10.1692	10.3092	10.4299	10.6715	10.8759	10.5515	10.5491	10.1594	10.5402	10.3339	10.7472	10.658	10.8387	11.092
7892831	9.54663	9.27678	9.09579	9.36678	10.6245	10.5811	10.4205	9.52668	9.59744	9.64148	9.29564	9.11833	9.58244	9.64544	9.3967	9.33939	8.52022	9.07295	9.47958	8.72474	9.46631	10.6519	11.5097	11.2476	10.534	9.29879	9.78761	9.27639	9.52883	9.28778	9.69524	9.52199	9.81013	9.74576	9.38983	8.62995
7892832	8.46789	8.11147	7.65438	8.25199	8.12341	8.33513	7.50847	8.08394	7.4817	7.91927	8.63423	7.27513	8.29089	8.00264	7.73105	8.17127	7.77515	7.58884	8.46306	7.67567	7.95289	7.91506	6.82595	5.73532	8.00478	8.1407	8.0602	7.97103	8.27463	8.29352	8.40005	8.6249	8.02779	8.30469	8.20685	8.20212
7892833	3.02408	3.18055	3.28644	3.23042	3.17654	3.2699	3.06069	2.81076	3.29107	2.93176	3.15585	3.27979	3.10907	3.10765	3.22493	3.86982	3.50795	3.0034	3.15366	3.24841	3.16821	3.09449	3.15792	3.02584	2.83689	3.40268	3.06869	3.1061	3.22624	3.59654	2.82432	3.11402	3.14385	3.48494	3.33606	3.23633
7892834	4.40115	4.04634	4.11949	4.39549	4.08347	4.2414	3.77821	3.98833	3.58909	4.92201	4.76454	4.7237	4.57725	4.33369	4.31308	3.97902	4.03822	4.68602	4.38102	4.40729	3.57048	4.38584	3.90487	3.68679	3.99613	4.59755	4.68508	4.09203	3.98844	4.3338	3.88401	4.65676	3.33983	4.30786	4.31572	3.92923
7892835	10.6013	10.2108	10.3432	10.0648	10.5966	10.3568	9.716	11.1273	10.7521	10.332	10.1385	10.3997	10.2095	10.7744	10.7813	10.8827	10.9661	10.2782	10.4807	10.483	10.3285	10.6641	10.8326	9.52656	10.6267	11.0896	10.7344	10.6813	10.4945	10.4429	10.6792	10.3687	10.9873	11.269	11.1943	10.7829
7892836	11.7064	11.423	11.6304	11.6696	11.2927	11.3296	11.3503	11.6701	11.3282	11.5245	11.7603	11.4501	11.7124	11.2427	11.1682	11.4366	11.6347	11.4283	11.5968	11.7989	11.3407	11.4212	11.1911	11.5278	11.2096	11.2971	11.3535	11.6563	11.7672	11.5391	11.817	11.415	11.429	11.5301	11.3869	11.5663
7892837	9.12337	9.04707	9.1272	9.31452	9.25705	9.67767	9.72902	9.88826	9.67245	9.40046	9.38792	9.47195	9.5346	9.73607	9.89704	9.85495	9.82232	9.42046	9.65836	9.28704	9.23108	9.57782	9.67406	8.31403	9.95355	10.2025	9.85602	9.59061	9.47511	9.44387	9.9346	9.67398	9.84726	9.91841	10.0069	10.0275
7892838	10.2049	9.76707	9.83506	9.94749	9.85979	9.69437	9.49615	9.71106	9.29223	10.2787	10.553	9.33956	10.3705	9.95248	9.43402	9.58774	9.15418	10.0434	10.4445	10.1365	10.0762	9.7959	9.42732	8.10309	9.90054	9.83109	9.70281	9.32213	10.4273	10.3882	9.97754	10.4345	9.77599	9.78109	9.80076	9.2911
7892839	4.01977	3.69788	3.94075	4.02821	3.61867	3.18667	3.90292	3.56607	3.36666	4.8383	3.85026	3.98947	3.63039	3.61467	3.87308	3.31423	3.92305	4.24723	3.5398	4.00984	5.02217	3.71124	3.36629	4.06531	3.68822	3.52869	4.0188	5.31397	4.17592	3.54129	4.04202	4.10821	3.56835	3.44622	2.93384	3.45687
7892840	7.11974	7.75534	7.59091	7.53618	6.7364	6.43082	7.4434	7.22218	7.07722	7.82808	7.53993	7.72226	7.79433	7.31945	7.40324	7.25729	7.2007	7.77665	7.13332	7.33735	7.00833	7.52442	7.55679	8.70888	8.01641	6.47709	7.39435	7.30409	7.67237	7.37983	7.27293	7.69182	7.62955	7.18709	7.25406	7.19651
7892841	8.92461	8.68755	8.9433	9.19366	8.83101	8.7741	9.41374	9.22267	9.14715	9.51654	9.0621	8.61744	8.99844	9.0566	8.89279	9.074	9.50881	9.22616	9.15081	9.41796	9.08007	8.8455	8.90738	10.4203	8.94155	9.28967	9.3956	9.50275	9.2868	9.38808	9.41876	8.93193	9.36711	9.17959	9.08255	9.68436
7892842	5.27748	5.86705	5.38525	5.93098	4.65274	4.46576	5.04319	4.80994	5.31099	5.8395	6.14187	6.11659	6.08397	6.43536	4.96354	5.84875	6.55835	5.4415	5.74012	6.41613	5.27846	4.87882	4.42067	4.47448	4.1869	5.83445	6.45353	5.61645	5.7588	6.25229	4.72574	5.75193	5.13653	5.38637	5.70574	6.78076
7892843	5.76325	4.48569	5.46842	5.47901	4.51104	4.83612	4.65004	5.34702	4.48547	5.50099	5.14917	5.77611	4.60975	4.48824	5.3818	5.34691	5.02519	5.39426	4.80523	4.4162	4.8756	4.55691	5.52166	4.84178	4.71144	5.11707	5.63106	4.78665	4.44601	4.59451	5.28998	5.34167	4.741	5.03457	4.92243	4.95797
7892844	3.78358	3.21931	3.53588	3.56343	3.33711	3.59768	4.02351	3.62872	3.92761	3.38842	4.60833	3.63975	4.28773	4.00523	3.52313	3.64881	3.62636	3.67198	3.77013	4.04737	4.56755	3.30449	3.62188	4.20808	4.42164	3.37309	3.57505	3.94157	4.34848	3.66522	4.0662	3.68553	3.76503	4.06616	3.69682	3.81358
7892845	9.06376	9.24214	8.72455	9.19607	8.94168	8.61163	8.98423	8.21605	8.47649	8.78557	9.15699	9.03708	9.07727	8.16363	8.48396	8.16057	8.21727	9.14025	8.87246	8.63935	8.85511	8.94086	9.87637	9.68989	9.14988	8.24401	8.52428	8.82023	9.0589	8.89716	9.08367	9.16308	8.61644	8.34081	8.46601	7.82106
7892846	12.6113	12.688	12.5841	12.7618	12.7488	12.5925	12.7267	12.7423	12.6051	12.7159	12.7921	12.5727	12.6229	12.6335	12.918	12.8425	12.4396	12.7235	12.5501	12.3455	12.2894	12.5482	12.1668	11.8191	12.6058	12.4877	12.4551	12.2084	12.3901	12.3904	12.4986	12.6851	12.6248	12.384	12.5934	12.47
7892847	8.00673	7.69443	7.07594	7.88624	7.62409	8.31875	7.83178	7.75246	8.12862	7.49533	7.84625	7.77328	8.1739	8.05248	8.00661	8.42414	7.56899	7.85913	7.81693	7.60507	7.13562	7.28426	6.78379	6.80997	7.75502	8.04534	7.83632	7.12992	7.2011	7.71213	8.19906	7.93438	7.87426	8.14045	8.03165	7.98412
7892848	9.84254	9.85503	9.57751	9.85663	9.09623	9.0892	9.09274	8.64172	8.87717	9.62832	9.89251	9.42945	9.63315	8.62589	8.85139	8.84501	9.02047	9.64663	9.68431	9.33606	9.87708	9.40162	9.31601	10.0128	9.69744	8.82899	9.29166	9.86363	9.80122	9.44499	9.84654	9.94398	9.08654	9.23517	8.88814	9.23883
7892849	4.87154	4.44886	4.12664	4.43862	3.60706	3.8619	4.21676	4.57236	4.6797	4.72033	4.3505	4.34887	4.70753	3.95554	4.526	4.53942	4.25849	4.58851	4.40017	5.09868	4.96573	4.00317	4.04759	4.19465	4.20516	4.62004	4.32746	4.10903	4.39645	4.23171	4.15683	4.98838	4.03487	4.38006	4.56823	5.04422
7892850	7.29387	6.59662	6.41725	6.36984	6.73816	7.13165	6.74677	6.51898	7.04092	6.48913	7.20323	7.27351	7.17471	7.53016	7.19326	7.08471	7.43997	6.44525	7.25305	6.83332	6.71123	7.08614	6.80958	5.86514	6.94815	7.15365	7.26418	6.80648	6.07409	7.11923	6.87029	6.88189	5.89578	7.33472	7.39474	6.73186
7892851	6.39973	7.23912	7.143	6.94501	6.90632	7.04719	6.86152	6.86804	7.04522	6.77683	6.83698	7.16265	7.24931	6.738	7.09075	7.2536	6.4774	7.38437	7.40665	6.91699	6.73599	7.0431	6.90494	7.65951	7.33634	6.81832	6.93863	7.31111	7.09086	6.72664	6.86657	6.97336	6.56553	6.96539	7.20885	6.16019
7892852	6.9388	7.44541	7.00336	7.08384	6.97684	6.65372	6.85972	6.09363	7.13353	6.49038	6.91013	6.45407	7.21674	6.61796	6.65534	6.4493	6.24763	7.17106	6.99726	6.91976	7.13226	6.74942	7.4116	6.90995	6.76662	6.69488	6.11377	6.74608	6.78311	6.64174	6.96707	6.92106	6.56857	6.56003	6.43212	6.26462
7892853	11.71	11.4052	11.6899	11.4812	11.8078	11.5183	11.6582	11.3642	11.0562	11.6527	11.536	11.5207	11.7795	11.4554	11.352	11.3174	11.0245	11.3869	11.6736	11.585	11.4976	11.823	12.086	11.7866	11.7289	11.3414	11.3607	11.9242	11.6338	11.657	11.2848	11.8238	11.3872	11.3607	11.686	11.0608
7892854	3.64955	4.0901	3.81188	3.92607	3.79253	4.78678	3.83665	4.37311	3.30036	5.15497	3.75641	3.40493	4.78299	4.94411	4.64959	3.84275	5.21347	3.20326	3.88409	4.69846	4.48677	3.83363	5.75547	3.52154	4.05924	3.53572	4.82958	4.73435	3.69145	4.11195	4.66714	4.00091	4.22246	4.47436	5.51741	4.1449
7892855	4.68036	4.89291	4.41924	4.60043	4.79264	4.3982	5.16221	5.25756	5.11181	4.16836	4.47436	4.53094	4.87021	4.47792	4.65157	5.32383	5.40953	4.84655	5.50981	5.25671	5.40629	4.46591	4.4451	4.63487	4.97098	4.83648	5.59683	4.48911	4.82083	5.21861	5.2891	4.74744	4.79838	4.85578	5.49082	6.02144
7892856	5.56386	5.21711	4.99965	5.57173	5.23777	5.22169	5.89085	4.98723	4.95273	5.41448	5.36939	5.919	6.25344	5.92081	5.22162	5.88787	6.0013	5.38681	6.92411	6.80812	5.82198	5.63564	4.89992	4.57559	5.74341	6.07533	5.76925	5.66295	5.2899	5.46599	5.52031	6.24739	4.82415	5.39833	6.32201	6.60345
7892857	10.8424	11.026	10.8977	10.9957	11.2668	10.9753	11.3552	10.4912	10.9037	10.8965	10.9694	10.8561	11.1045	11.6809	11.3628	11.3039	11.0525	10.6421	10.74	10.5253	10.6449	11.2799	10.6802	10.1185	11.0957	11.1548	10.7755	10.5031	10.5931	10.9047	10.5929	11.094	10.8276	10.7533	11.0914	11.2383
7892858	3.49828	2.98474	3.45947	2.66489	2.92709	2.98919	3.68959	3.5653	2.82662	3.85194	2.92668	3.04744	2.70228	2.9817	3.42667	2.93094	3.56037	4.37794	3.32864	3.22933	2.71878	3.57023	3.02373	3.02373	3.11714	3.01741	3.03952	2.82707	3.25307	2.85907	2.72168	3.3512	2.82492	3.18099	3.28498	3.38111
7892859	7.28421	7.6124	8.0791	7.71553	7.61872	7.24382	7.43235	6.42967	7.40977	7.56558	7.59229	7.56824	7.62697	7.27855	7.52183	7.26896	6.81626	7.97519	7.55359	7.79553	7.84842	7.51349	7.63768	7.80263	6.76815	7.03934	7.31669	7.71152	7.5304	7.22706	7.32062	7.77315	6.96447	7.44333	7.35939	7.56017
7892860	6.25967	7.16665	6.79929	6.82992	6.99926	7.03309	6.56606	6.86177	6.60704	6.76485	6.75618	6.54296	6.48749	7.1277	6.6767	6.78975	6.57454	6.85966	6.74603	6.35892	6.61621	7.1706	6.9579	7.28907	6.87506	6.70923	6.58361	6.9241	6.90513	6.77958	6.71456	7.04641	6.84245	6.47917	7.18991	6.70304
7892861	10.065	9.89001	10.0011	9.67987	9.80178	10.0351	9.82957	10.206	9.76764	10.1524	9.98668	9.78564	9.87762	9.84583	10.0674	10.0116	9.71891	10.1952	10.0395	10.3409	9.74276	9.90188	9.09248	9.31778	9.92271	10.2423	10.1912	10.2706	10.2191	10.0447	10.0795	9.7667	9.97513	10.3641	10.1524	9.78776
7892862	11.9076	12.3156	12.0143	11.7028	11.212	11.1819	12.0295	11.2606	11.4696	12.1265	11.9054	12.2249	11.7742	11.55	10.9202	11.2426	11.1336	12.1807	11.7404	12.3739	12.1042	11.0117	11.0718	10.4836	11.6535	11.5879	11.4655	12.2286	12.0235	12.1376	11.9275	11.5114	11.2181	11.7359	11.368	10.6822
7892863	7.39015	7.68996	7.41381	7.45836	7.89835	8.14218	7.94099	7.51291	7.54049	7.30188	7.28251	7.30432	7.05965	7.69961	7.71924	7.60998	7.57266	7.34911	7.37344	7.60764	7.53433	7.37926	7.58505	8.39089	7.51607	7.54469	7.36249	7.29941	7.38482	7.28654	7.51085	7.5536	7.80264	7.81965	7.96315	7.31058
7892864	6.41704	5.34093	6.34323	6.45729	5.03734	4.84634	4.97647	4.54335	5.21837	5.70172	5.39042	5.89421	6.76112	6.26401	4.80526	5.34207	5.42677	6.29876	5.89747	6.04118	6.08592	4.73683	4.24866	4.42188	5.082	6.05789	4.95672	5.5968	5.61904	5.44767	5.65823	6.03556	5.27059	5.42105	5.94505	6.27155
7892865	11.7834	12.3678	11.9837	11.8036	11.588	11.6723	11.9131	11.0924	11.1476	11.6925	11.9328	11.8434	11.7053	11.1082	11.4315	10.7991	10.3701	12.088	11.6842	11.5208	12.0432	11.6459	12.4647	12.0753	11.9253	10.9766	11.5103	11.3859	11.7097	11.4796	11.6487	11.6738	11.4038	10.985	10.965	10.5032
7892866	3.93148	3.40794	3.9158	3.18662	3.10007	2.97628	3.02561	3.41081	3.08136	4.19675	3.96873	3.53594	3.82669	3.31907	3.41469	3.15332	4.41743	3.27442	3.14202	3.54684	3.41892	2.9504	3.07949	2.93227	3.12715	3.49522	3.41692	3.04805	3.4981	4.04191	4.54897	3.80127	3.4329	4.06747	4.38429	3.37513
7892867	4.96423	4.20388	5.21201	4.93911	4.18244	4.45393	4.72275	5.62827	4.26997	4.36914	4.94046	4.36497	4.37564	5.0912	4.35476	4.96208	4.97792	4.89931	5.23851	5.30676	4.87585	4.09082	4.90458	4.45156	4.88614	4.92844	4.53403	4.58365	4.61829	4.2908	4.48393	5.01182	3.92449	3.36534	3.88197	4.57085
7892868	11.6905	11.2828	11.8854	11.3801	12.2312	12.1022	11.4888	12.1213	12.006	11.9256	11.5327	11.7208	11.7712	12.0686	11.8328	12.0635	12.296	11.5423	11.9471	12.1894	11.7617	12.2553	12.1847	11.7559	12.2989	12.3381	12.2695	12.2482	11.8792	12.0413	12.1111	11.6546	12.1941	12.3351	12.4561	12.4323
7892869	8.87535	8.60085	8.19366	8.6771	8.85524	8.94317	8.3526	8.46574	8.63812	8.25678	8.80936	8.71315	9.08488	9.53859	8.88317	9.15917	8.47677	8.61651	8.78085	8.91351	8.88231	8.74167	8.20074	6.93754	8.9676	9.4833	9.04041	8.54588	8.2264	8.72668	9.07634	8.77765	8.91066	9.23925	9.38738	8.16847
7892870	8.03518	8.03564	7.43459	7.76132	8.01705	8.12276	7.95461	8.33508	8.50311	7.57397	7.43758	7.47041	7.42368	8.4013	8.29915	8.17083	8.60841	8.25562	7.96635	7.75002	7.02492	8.38616	8.49613	7.86068	7.90364	8.70616	8.61241	7.63021	7.92408	7.65027	8.10511	8.38963	8.12233	8.0425	8.61874	8.28906
7892871	8.18122	7.63875	7.66506	7.95843	7.81904	8.07033	8.27689	7.6722	8.24381	7.55703	8.01683	7.58908	8.68426	8.56496	8.15439	8.33294	8.42481	7.6534	8.4747	8.34063	8.22941	7.94872	7.64318	7.01195	8.14443	8.79033	8.51487	7.74254	7.5277	8.026	7.93308	7.87809	7.75585	8.23517	8.38744	8.37839
7892872	6.10675	6.27178	6.70555	6.64075	6.9934	7.14268	7.00507	6.80777	6.88831	6.63954	6.24348	6.60796	6.66511	7.07894	6.87186	6.90249	6.70368	6.54262	6.26659	6.23025	6.53239	6.48091	6.62894	6.56018	6.95947	6.99035	6.63148	6.26154	6.50334	6.75151	6.73323	6.28079	6.71037	6.67281	7.15204	6.99067
7892873	3.6325	4.81214	4.33138	3.34342	3.2206	3.11601	5.17084	4.19635	4.00535	4.49048	4.65071	3.99926	3.09802	5.01196	4.36283	4.71556	4.68452	2.74985	3.61945	2.87862	3.54769	4.42448	3.50739	5.55345	6.06097	4.68537	4.94949	3.72667	4.17618	4.30191	3.15961	5.01266	4.34201	4.75096	5.20738	4.66697
7892874	5.83188	4.32115	5.44497	5.04191	4.68198	5.10951	4.04869	3.89303	4.5397	5.1158	5.56134	4.20316	5.57307	4.32526	5.20926	4.75552	4.72387	4.21119	5.35859	4.99553	4.85025	4.1667	4.87878	6.1393	5.03033	5.44685	4.50201	4.49473	4.5697	4.88087	5.54929	5.05877	4.6173	5.02905	5.18114	5.22706
7892875	7.11742	7.88094	6.90359	6.99925	6.32587	6.74842	6.91372	6.7785	7.0012	7.06482	7.36868	7.1109	6.89221	6.9981	7.22569	7.44216	7.17304	7.16709	6.72196	6.69724	6.91085	6.81435	7.05353	8.21246	6.89848	7.08649	7.16934	6.92346	6.8879	6.41374	6.66955	6.76779	6.98739	7.11377	6.8365	6.55296
7892876	6.27888	5.9278	5.6461	5.87095	6.30025	6.72711	6.54624	5.23878	4.99749	5.43465	6.47442	5.42633	5.61907	5.50682	5.22115	5.83045	4.84502	5.82727	6.13551	4.78974	5.33052	6.12665	7.55076	5.77489	6.76473	4.94694	5.87534	5.15367	6.08828	5.04844	5.64822	6.19628	5.03389	5.61605	5.78801	4.95315
7892877	4.74154	4.05122	4.25155	5.18145	4.31442	5.35436	3.71209	4.46464	5.29775	5.23473	5.05901	4.72843	5.23302	5.96929	5.46439	5.34175	5.72951	3.93769	4.63106	4.51463	3.42048	4.29407	3.33873	4.03267	4.09987	5.25474	4.72726	4.26288	4.01485	4.73629	4.39188	4.58775	4.35483	5.35224	4.52466	6.05581
7892878	7.68883	7.97939	7.64257	7.92177	7.41335	6.91352	6.45218	6.59129	7.8071	7.85497	8.06869	7.76221	8.70321	8.19994	7.38426	8.00505	7.74663	7.60423	7.55344	7.66386	7.38608	6.95236	7.11878	6.88463	6.23142	7.26116	7.29193	7.42272	7.78433	7.39885	7.71835	7.653	6.84218	6.63298	6.92977	7.6967
7892879	3.7415	4.21561	3.70232	4.35584	4.12657	3.98106	4.60754	3.78716	4.14167	4.19868	3.55923	4.30608	3.40987	4.42621	4.88257	4.92407	3.42171	3.50341	4.46728	4.67976	4.73485	3.56185	4.24452	4.38446	3.84461	4.62868	3.4131	4.67108	3.942	3.97873	4.2946	3.95153	3.78087	3.61117	5.03524	5.34867
7892880	10.009	9.44	9.26478	9.98502	9.6199	9.51349	9.99869	10.0548	9.85754	9.95011	9.62479	9.51934	9.83667	9.95243	9.93354	9.95156	10.2141	9.89859	9.96336	9.9218	9.65996	9.52426	9.68224	8.81881	9.56365	10.2402	10.3237	9.70254	9.96988	9.73549	10.1623	9.78669	10.0585	10.1284	10.0424	10.1796
7892881	5.43105	5.13088	4.17007	5.76907	5.37788	4.69908	4.29816	4.57041	5.34812	6.20445	5.74463	5.56855	6.28047	5.74324	4.81359	5.61343	5.68763	5.84259	5.63764	5.78174	5.12476	4.76854	5.25877	5.56801	5.29975	5.14125	5.54377	4.73435	5.62252	5.47513	5.49353	5.33208	4.30323	5.08798	4.80062	5.27618
7892882	9.63479	9.41534	9.54136	9.33349	9.2363	9.40166	9.54465	9.82349	9.5359	9.94598	9.51316	9.38869	9.7886	9.79787	9.66801	9.92704	9.71729	9.75073	9.863	9.66357	9.53575	9.19745	8.99082	8.45526	9.31362	9.9495	9.7151	9.84005	9.76042	9.7148	9.84509	9.59685	9.62426	9.64144	9.83949	9.46008
7892883	5.22911	5.19282	5.64627	5.32092	4.73506	5.21181	5.28909	4.58149	5.49627	6.34642	4.98875	5.20646	6.01635	5.94122	4.70642	6.20452	5.92263	5.23756	5.03206	4.90024	4.56479	4.876	5.12244	4.52836	4.65791	5.06592	5.37621	4.97292	5.08233	4.3482	4.66148	5.18389	4.88573	5.36974	6.12479	4.63204
7892884	10.2175	9.7942	10.2732	10.1175	10.0874	10.0073	10.4204	10.417	10.3401	10.1927	10.1602	9.74966	10.0422	10.4482	10.3889	10.2911	10.8808	10.3463	10.3979	10.4851	10.2671	10.3037	9.51524	9.64513	10.1853	10.4755	10.4184	10.5748	10.2954	10.3956	10.3585	10.3169	10.4336	10.4318	10.4624	10.7455
7892885	5.33304	4.76756	5.22377	5.01442	5.32736	5.46991	5.16426	4.76153	4.57431	5.44207	5.18581	4.91537	5.55872	4.51848	5.4125	5.05418	5.01727	5.84061	5.183	5.4716	5.11431	5.45382	5.57965	5.3095	5.43972	4.86731	4.86255	4.90541	5.29703	5.35473	5.40317	5.48093	5.11633	4.93588	5.20621	5.06159
7892886	5.58997	6.03462	5.39267	5.54936	5.71203	5.77703	6.44428	5.70156	5.42406	5.55024	6.27283	5.29116	5.64833	5.69464	6.47655	5.53856	5.78758	5.81507	5.50881	5.51002	6.12177	6.13306	5.25994	5.71653	6.12701	6.23944	5.42848	5.24195	5.75243	5.38109	5.90332	6.30853	5.77999	5.20827	5.17359	5.87775
7892887	3.99137	4.08407	4.31183	4.20135	4.6933	4.18429	4.53266	4.6135	4.23909	4.10826	4.23631	4.65931	4.05982	4.57641	4.37928	4.67219	4.8815	4.10745	4.47072	4.66248	5.28885	4.3439	3.94001	4.65097	4.83156	3.95701	4.78747	4.16121	4.5621	3.69679	3.94333	4.54244	4.58863	4.5343	4.45943	4.84099
7892888	7.65994	7.13092	7.32907	7.69051	7.46136	6.92632	7.22701	7.11239	7.75581	7.30744	7.97479	7.84853	7.80205	7.42896	7.76214	7.78926	7.56164	7.27305	7.43592	8.24445	7.44349	7.13365	6.12245	6.69472	7.43078	7.75775	8.3566	7.6622	7.43794	7.51185	7.39814	7.85188	6.87346	7.21109	7.09001	7.968
7892889	13.0187	13.1932	13.3324	13.0265	12.9614	12.9817	13.115	12.9419	13.0649	13.2186	13.1541	13.0586	13.0924	12.9068	13.1263	12.781	12.7535	13.2767	13.0459	12.9699	13.2629	12.9293	13.1796	13.1013	12.9837	12.7029	13.1405	13.1011	13.2143	13.031	13.029	12.9992	12.9709	12.96	12.9187	12.6554
7892890	10.9351	10.9629	10.9688	10.9831	10.4165	10.4497	10.7091	10.5955	10.5987	10.7638	10.8333	10.5956	10.8877	10.6584	10.6738	10.5998	10.7655	11.3252	11.138	10.8356	10.792	10.589	10.1805	10.045	10.6169	10.7093	10.7312	11.1478	11.09	10.7843	11.109	11.0235	10.7386	10.7817	10.6124	10.8862
7892891	13.1615	13.3736	13.0854	13.1624	13.1674	13.1711	13.3736	12.6577	12.7109	12.9798	13.3142	13.0988	13.2005	12.7416	12.99	12.399	12.4027	13.2867	13.0817	12.8757	13.1605	13.0595	13.4251	13.3754	13.2943	12.5485	12.8539	12.9418	13.2222	12.9346	13.1128	13.1043	12.9812	12.5412	12.5863	12.2837
7892892	5.75931	5.33015	5.32617	5.0704	5.13856	5.00562	4.97565	4.40236	4.30472	5.38227	5.36932	5.43123	5.59363	5.21507	4.57857	5.25277	6.2984	5.09499	5.09365	5.78434	4.70739	4.43736	4.48687	5.39578	5.06955	6.32576	5.02509	5.89791	5.17147	4.66597	5.7132	5.95267	4.99254	4.8863	4.8554	5.55848
7892893	7.97836	8.27622	8.08893	8.25035	7.96654	8.7694	8.40281	7.86661	8.02142	7.65263	8.2791	8.0561	8.09693	8.11555	7.99412	8.32439	7.95155	8.09573	7.99008	7.94494	8.13826	8.44823	8.62857	8.73324	8.4057	8.25406	8.09725	8.0437	8.09918	7.87714	8.14323	8.1557	8.03427	8.07994	8.0729	8.3733
7892894	10.8493	10.5036	10.7297	10.9535	9.33346	9.46214	9.61304	10.2884	9.95176	10.9288	10.8169	10.634	10.7846	10.1631	10.0632	10.3071	10.5382	10.8949	10.5638	10.5942	10.3788	9.81882	9.27878	7.90809	9.70267	10.2346	10.3941	10.8882	10.8621	10.7333	10.9195	10.4872	10.0724	9.95405	10.1064	10.4822
7892895	5.00593	5.40667	4.61273	5.22821	5.93168	5.27995	5.24428	4.96922	4.96107	4.51445	5.09852	5.17179	4.69014	4.8909	5.51049	5.87483	4.97156	4.96011	4.7938	4.93129	4.34843	5.56708	5.02605	4.94713	5.02116	5.11939	5.31725	5.39928	5.25121	4.68149	4.8553	4.61901	5.10553	4.78215	4.93038	4.85923
7892896	9.56173	10.0059	9.80082	9.84272	10.0459	10.0998	9.82682	9.79637	9.88534	9.63026	9.54904	9.74134	9.73183	9.77277	10.0991	9.78892	9.93617	9.69829	9.7528	9.78475	9.72476	10.0041	10.281	10.3122	10.0553	10.2676	9.93894	9.70474	9.83104	9.56386	9.98359	9.86238	9.95635	10.0178	10.136	10.196
7892897	7.35093	7.7104	6.42702	7.6076	8.29136	7.88698	7.21154	7.84977	7.96395	7.1196	7.63786	7.80676	7.3485	8.05174	7.09539	8.14911	7.91697	7.32131	7.33915	7.08723	7.41832	7.43389	8.18095	8.05657	7.76685	7.58505	7.87781	6.8856	7.00651	7.44058	7.02307	7.90247	7.91912	8.14104	8.34953	7.34899
7892898	8.26316	8.68545	8.25095	8.33369	8.74867	8.89116	8.4987	7.87037	8.615	8.22004	8.12799	8.3704	8.4083	8.48353	8.23315	8.18842	8.19901	8.61372	8.36524	8.2197	8.34661	8.72583	9.35206	9.28856	8.84595	8.24459	8.04367	8.17374	8.3431	8.25162	8.43243	8.16115	8.61245	8.60952	8.31056	7.81112
7892899	12.623	12.8198	12.5967	12.655	12.2278	11.9989	12.5155	11.7915	11.8387	12.4025	12.6623	12.4516	12.7261	11.8058	12.0723	11.5896	11.4167	12.8271	12.3592	12.1581	12.6512	12.2837	12.8749	12.6416	12.5208	11.6634	12.0308	12.1909	12.546	12.1455	12.3351	12.5982	12.1004	11.6479	11.6628	11.2935
7892900	12.1082	12.1167	11.6698	11.9283	11.6629	11.7484	11.3702	11.8286	11.7967	11.6492	11.9484	11.7163	11.7816	11.9545	11.676	11.6752	11.6466	11.7996	11.7503	11.8328	11.5953	11.7328	11.658	11.0223	11.7032	11.7719	11.8404	11.6414	11.7687	11.6821	11.9221	12.1187	11.8655	11.7416	11.6725	11.6898
7892901	11.429	11.6494	11.3452	11.3749	10.7727	10.5535	10.3854	10.7804	10.8651	11.2227	11.7882	11.6167	11.7954	11.1076	10.7879	11.1687	10.8893	11.3066	11.4551	11.1498	11.318	10.5916	10.1493	8.72387	10.8426	10.8603	10.908	11.3385	11.3169	11.3884	10.8705	11.6737	10.6476	10.9051	10.9207	11.2791
7892902	11.9033	11.8211	11.8763	11.8413	11.8475	11.6569	11.6985	11.972	11.7432	11.902	11.8836	11.9289	12.073	12.0903	12.0369	12.0252	12.3182	11.6581	12.0084	11.8952	11.8119	11.802	11.4348	11.254	11.8617	11.8355	11.8302	11.7891	11.8382	11.8426	11.8584	11.9489	11.8662	11.7058	11.985	12.0685
7892903	9.34552	10.1746	8.7994	9.62299	8.23782	8.66034	8.59314	7.93472	7.9201	8.84638	9.49934	8.97939	8.83522	8.21867	8.6094	7.69358	8.01299	9.3669	8.9061	8.19121	8.61063	8.84511	9.40029	9.4341	9.14228	7.62507	8.45902	8.30347	9.17468	8.04035	9.16156	9.38572	8.3123	7.84773	7.84926	7.46775
7892904	5.73345	5.59672	5.49617	4.84717	5.67792	5.10019	5.86893	5.17074	5.09867	5.51941	5.73031	5.41571	4.70956	5.80709	6.02141	5.88734	5.67227	5.00429	5.06307	4.68223	6.08744	5.22187	5.91017	4.9746	5.18467	5.6373	5.46682	5.86542	5.20621	5.48962	5.20586	5.72507	5.29726	5.16582	6.03628	6.48922
7892905	3.7974	3.58857	3.69046	3.72024	3.71917	3.92168	3.71842	4.08078	4.02304	4.13957	4.13774	3.63487	3.95987	4.06823	3.6619	4.12701	5.10651	3.74256	3.75854	3.82053	4.11648	3.76342	3.54076	3.36955	3.66029	4.09184	4.26216	4.36054	4.12045	3.86574	4.00473	4.32091	3.73412	3.63447	4.03474	4.56563
7892906	11.4577	10.9333	11.3077	11.5614	11.7215	11.747	11.1864	11.9773	11.8429	11.5233	11.4327	11.182	11.5301	11.858	11.5819	11.7383	12.5418	11.4902	11.6658	11.7647	11.6206	11.6518	11.8467	11.1389	11.8925	12.0817	12.1885	12.0512	11.6971	11.8351	12.0407	11.5349	11.899	11.9538	11.9901	12.6768
7892907	11.8002	11.587	11.0307	11.5671	11.7803	11.8054	11.052	11.5381	11.055	10.9517	11.3805	11.2676	11.5322	11.62	11.1004	11.5462	11.3374	11.3818	11.5926	11.2867	10.9646	11.7272	12.0104	11.873	11.6832	11.4336	11.3068	11.4976	11.5484	11.3724	12.0234	11.7542	11.5836	11.4694	11.6146	11.3776
7892908	6.02243	6.97902	6.73464	6.43764	6.1978	6.21386	6.09086	6.28107	6.12482	6.11199	6.74618	6.82626	5.70395	5.49202	6.63244	5.61259	6.176	6.25728	6.34368	6.24714	6.10484	5.92413	6.58258	6.1448	5.83202	5.87534	5.55148	6.25823	6.69872	6.45997	7.01377	6.50526	6.35244	6.0263	6.54674	6.25621
7892909	8.277	8.39652	8.45844	8.14352	6.81992	7.06573	6.79749	7.37247	7.24798	8.2517	7.95265	8.31533	8.37933	8.30163	7.80378	8.14635	8.04962	7.93717	8.37074	8.4126	8.11982	7.13687	6.47037	6.41411	6.90484	8.05801	7.93081	8.11525	7.73463	8.12094	7.59102	8.15081	6.96512	7.4034	7.71994	7.90638
7892910	5.85386	5.94481	5.82936	3.23972	4.60104	4.18045	4.53741	6.11318	5.00407	7.25732	7.14286	7.32031	5.07834	3.97374	4.69597	5.43018	6.21122	6.80386	6.64564	6.38352	6.52362	4.23881	5.72786	4.46282	4.02863	5.57835	5.44614	6.75224	5.29393	5.58302	5.99746	6.20748	5.0363	5.74463	5.37851	6.40283
7892911	7.38883	7.82035	7.55897	7.44238	7.46612	7.58027	7.09814	7.34064	7.7855	7.49834	7.50119	7.08775	7.7305	7.78655	7.14659	7.72666	7.29815	8.01166	7.27889	7.45191	7.20116	7.60925	7.04627	7.98837	7.1825	7.88809	7.36419	7.14704	7.34256	7.21889	7.60137	7.4028	7.2722	7.55532	7.16437	7.21285
7892912	5.2206	5.46943	4.46144	4.9944	5.59366	5.73637	6.44595	6.41996	5.64281	5.83145	5.61207	5.38391	6.04794	6.01206	5.45484	5.56589	5.49444	5.38205	5.14556	5.01205	5.35232	5.83303	5.29149	6.55912	5.56466	5.44378	5.81157	5.7904	4.82666	5.5791	5.77471	5.68616	5.55478	5.75779	5.79644	5.09147
7892913	7.27045	5.87915	6.49616	6.99351	6.33461	6.97427	6.87584	6.91243	6.63151	6.94797	6.69627	6.97648	6.55816	5.94347	6.50179	7.21192	6.48881	5.70956	6.44799	7.0511	7.42511	6.3625	6.57151	6.85457	6.3909	6.53814	6.60362	7.26531	6.42892	6.90185	7.05198	6.5238	6.88499	6.84136	7.14784	7.30664
7892914	4.65213	4.45924	4.48734	4.34781	4.23106	4.66294	4.98661	5.11183	3.99267	4.29563	4.58131	4.61925	5.33765	5.23073	5.01392	5.19993	5.00736	4.1332	4.89551	4.90993	4.09029	4.62158	4.75421	3.84819	5.25625	5.52467	4.57289	4.78484	5.09233	5.6887	4.71772	4.42056	5.50632	4.71992	5.0136	5.3106
7892915	8.34882	8.62095	8.26953	8.87915	8.01446	7.87478	7.84037	8.09231	8.00904	8.87989	9.14056	8.43193	9.00034	8.89494	8.69006	8.63409	8.53942	8.60689	9.09653	9.08905	8.99758	7.68184	8.02037	7.39698	8.58574	8.82123	8.77491	8.6018	8.75659	9.09743	8.77379	8.95745	8.29439	8.36318	9.14523	9.07364
7892916	7.13512	7.10302	7.10716	7.29517	7.00386	7.37112	7.04811	7.42868	7.23319	7.00927	7.01359	7.12113	7.10156	7.30535	7.15165	7.37649	7.4375	7.3263	7.30758	7.28252	7.09426	7.5365	7.26942	8.08887	7.11024	7.27727	7.34336	7.22824	7.06504	7.26437	7.43859	7.05415	7.49128	7.32569	7.44898	7.30434
7892917	5.69655	5.12964	5.068	4.79984	5.0872	5.07935	4.84833	5.46586	4.73734	5.40459	5.27707	5.50346	5.49789	4.56094	5.37339	5.31021	4.42943	5.56321	5.63267	5.11074	5.91599	4.95735	5.46458	5.21483	5.30228	4.90101	5.34916	5.41154	5.98363	5.23125	5.65513	5.51428	4.89884	5.24565	4.84752	5.25512
7892918	6.88023	7.1138	6.07281	6.95206	6.33087	6.92169	6.83442	6.51023	6.6981	7.51807	7.65911	6.79877	7.40938	7.56282	7.22645	7.33864	7.34623	6.96571	6.59738	6.66339	6.56456	7.12748	6.17829	5.79028	6.51516	7.15258	6.39468	6.30729	7.24612	7.23376	6.60141	7.39393	6.64389	6.81518	7.00346	7.06378
7892919	10.3403	10.1726	10.3428	10.349	9.38229	9.51414	8.9366	9.53859	9.06964	10.2612	10.0588	10.062	10.6191	9.33437	9.09294	9.43159	8.68197	10.1329	10.3341	10.1046	10.433	9.51895	9.79462	9.08352	8.7805	9.06911	9.23718	10.2987	10.3789	10.1201	10.5397	10.0322	9.52528	9.36793	9.21287	8.11714
7892920	8.593	7.74274	8.1016	8.69525	8.3584	8.19496	8.2655	8.39202	8.48501	8.65932	8.63911	7.84241	8.89081	8.74741	8.5621	8.38625	8.47156	8.92915	8.85592	8.52311	8.59582	8.01193	8.4758	8.80048	9.06469	8.8703	8.93013	8.96724	8.96946	8.76912	8.88183	8.80649	8.65276	8.86887	8.65223	8.68557
7892921	3.12695	3.56354	2.91443	3.05639	3.14791	3.47571	3.23326	3.16232	3.48216	2.84539	3.49652	3.21643	3.01814	3.06013	3.10587	3.31191	3.05493	3.44422	3.12238	3.1322	3.22608	3.75983	3.98015	3.96621	3.12544	2.84583	3.10169	3.1058	3.23943	3.05484	3.48854	3.21047	3.22758	3.23334	3.0896	3.19547
7892922	5.11055	3.57953	4.25513	4.10946	4.78213	4.61697	5.22268	4.65061	4.3842	4.44626	3.8988	4.8604	4.78522	4.82339	5.58686	3.99996	4.58109	4.0728	4.55551	4.13791	4.28648	4.69438	4.583	5.85191	5.18852	4.73924	5.28989	4.48069	4.51685	4.18234	4.08932	3.98671	4.77621	5.07312	5.36925	5.08663
7892923	2.74377	2.72573	3.26419	3.16097	2.74249	2.81936	2.68712	2.98458	2.98327	2.83749	2.99215	2.7706	2.8046	3.24933	2.78747	3.2441	2.9198	2.94449	3.03692	3.11943	2.75758	2.69401	2.63917	2.6526	2.83872	2.55205	3.29618	2.72718	2.83518	2.88544	2.8686	3.23284	2.70747	3.06706	2.90835	3.23977
7892924	10.9846	11.2713	11.0894	11.0513	11.4734	11.2586	11.3462	10.7964	11.1591	11.1157	11.133	11.0529	10.9496	11.1266	11.209	10.9836	10.9878	11.2092	11.0726	10.5622	11.304	11.429	11.8218	11.7771	11.5473	10.9915	10.9438	10.9398	11.0622	11.0654	11.0786	11.2478	11.2612	10.9709	11.0332	11.1069
7892925	9.33207	8.85736	9.66866	9.35471	10.8698	10.5559	10.9139	10.4825	10.5194	9.69322	9.42337	9.6081	9.21052	10.1503	10.3997	10.0627	10.1986	9.41614	9.36043	9.47997	9.77642	10.6895	11.3224	11.2258	11	10.2789	10.6663	9.73319	9.61683	9.40763	9.51209	9.05094	10.3998	10.253	10.4687	10.0106
7892926	10.8404	11.1293	10.8139	10.9821	10.5771	10.6326	10.9423	9.63217	9.90401	10.6086	11.1018	10.778	10.9369	9.99877	10.2911	9.7183	9.31469	11.081	10.7139	10.2915	10.9279	10.7769	11.6447	11.4189	10.8489	9.65861	10.2755	10.3545	10.9764	10.3757	10.6918	10.6464	10.1816	9.80305	9.64518	9.32061
7892927	3.61385	4.08946	3.34904	3.9837	5.0905	4.97274	4.85704	4.07072	3.90665	3.60941	4.37592	3.91234	4.09046	3.64853	3.73785	4.00486	4.29442	3.59842	4.15178	3.60397	3.40574	4.7725	4.99445	5.06813	4.52555	3.88631	3.61503	3.71001	3.8888	3.65512	3.50293	4.21357	4.63408	4.37107	4.09282	4.40797
7892928	11.2942	11.2587	11.5123	11.5609	11.6414	11.5825	11.556	10.8717	11.2156	11.3424	11.464	11.4093	11.5107	11.1458	11.3753	10.8353	10.5752	11.5194	11.4975	11.0147	11.5806	11.6967	12.0768	11.9483	11.6943	11.1241	11.5184	11.3713	11.555	11.1645	11.5065	11.4765	11.2851	11.0757	10.861	10.7237
7892929	3.86796	3.77801	4.26566	3.74124	3.97527	3.68392	3.66592	4.10578	3.71826	4.10438	3.91845	2.82146	4.73123	4.70591	4.11735	3.78566	4.51913	3.52761	4.03295	4.54341	4.4245	3.95409	3.82932	4.33403	3.4709	4.46693	4.60524	3.6054	4.13292	4.3275	3.68337	3.46602	3.81853	3.53199	3.88564	4.2618
7892930	12.2436	12.2236	12.4231	12.3165	12.4924	12.533	12.5031	11.5088	11.9316	12.2047	12.3475	12.3686	12.2445	11.7451	12.0027	11.6098	11.482	12.298	12.3454	12.0222	12.4667	12.3545	12.9186	12.716	12.4171	11.7302	12.0419	12.2381	12.4436	12.131	12.2423	12.1589	11.9294	11.9534	11.7388	11.3767
7892931	7.29136	7.88538	8.11648	7.73188	7.7734	7.48878	7.65093	7.26478	7.4066	7.80314	7.35246	7.57576	7.39469	6.72412	7.5935	6.32156	7.02196	7.69553	7.24473	6.81067	7.23329	7.47339	8.16058	8.16846	7.81776	6.58103	7.36037	7.06589	7.75387	7.03291	7.45115	7.8125	7.45505	7.33089	7.0277	6.91447
7892932	7.50382	8.38902	7.64274	7.73891	7.79799	7.72384	7.29237	7.1049	8.54689	7.51626	8.2712	7.87034	8.48026	8.34696	8.05321	8.50801	7.96645	7.37128	8.30601	7.87205	7.87809	7.64262	7.07917	6.88589	7.33146	8.11376	7.9615	7.66911	7.74943	7.86388	7.81491	7.85841	7.39213	8.05344	7.68027	8.25332
7892933	7.14046	5.99545	6.70976	6.4538	7.07987	6.76978	7.2618	7.29673	7.5745	7.49143	7.28764	7.04578	7.47717	7.1119	7.08672	7.91032	7.57042	6.44314	7.17309	7.00329	7.43303	6.9904	6.76971	5.38836	7.11368	7.80202	7.95952	6.85289	7.15752	7.18417	7.08573	7.43132	7.11085	7.50645	7.49098	8.06591
7892934	6.37964	6.58986	5.96446	6.39893	6.42333	6.24063	6.63631	6.14597	6.44767	6.33928	6.60128	6.55899	6.85535	6.06008	6.63418	6.5634	6.3995	5.95619	6.454	6.78589	6.43615	6.38037	6.71399	6.8821	6.77252	6.20539	6.66236	6.50397	6.25926	6.25142	6.36663	5.96685	6.64358	6.33554	6.81862	5.71601
7892935	10.4151	10.192	10.3269	10.2595	10.3823	10.3871	10.3347	10.432	10.0374	10.4217	10.2164	10.3814	10.3665	10.1686	9.96261	10.3042	10.5206	10.3723	10.2861	10.4267	10.3314	10.3726	10.1948	10.8007	10.4342	10.02	10.3288	10.329	10.3321	10.2769	10.4308	10.2604	10.2247	10.3743	10.2822	10.0766
7892936	5.772	5.41266	5.14943	5.43975	5.33956	5.11808	5.12259	4.62432	4.8749	5.06991	5.3845	5.79668	5.75738	4.46255	5.25265	5.16012	6.15096	5.23296	5.17214	5.16253	5.62488	5.2212	5.38111	5.58509	5.53703	5.36174	5.20142	5.81051	4.9568	5.17636	5.53738	5.33526	5.27507	5.1936	5.34135	5.78084
7892937	9.76104	10.0149	8.56024	9.64102	8.55799	9.00604	9.22063	8.38576	8.67276	9.11901	9.57322	9.18876	9.40124	8.73404	9.06026	8.46069	8.42928	9.57258	9.09669	8.61685	9.40298	8.75938	9.47177	9.77074	8.98765	8.42554	8.98672	8.59828	9.51163	8.6038	9.37106	9.54953	8.68351	8.54971	8.37133	8.16281
7892938	8.79387	8.50506	8.38562	8.37155	8.88055	8.54155	8.71009	8.63485	8.72587	8.08552	9.01075	8.85366	9.31742	9.42146	9.11399	9.34751	8.88616	8.55075	8.66769	8.61707	8.98602	8.77479	9.1448	7.37892	8.98186	9.34092	9.13665	8.75881	8.5335	8.63764	8.47222	8.82096	8.70451	8.6985	8.9641	8.80531
7892939	8.66823	8.20476	8.17781	8.58489	8.33498	8.98952	8.59399	8.82308	8.93316	8.44221	8.53141	8.30347	8.88085	9.27916	9.00957	9.17508	9.44287	8.65148	8.55322	8.65962	8.32194	8.62318	7.89351	7.3873	8.71043	8.99084	8.847	8.72094	8.32658	8.36715	8.87746	8.76899	8.94026	8.56871	9.00343	9.04542
7892940	13.3135	13.2779	13.4614	13.363	13.1925	13.1109	13.2638	12.6955	12.7782	13.5189	13.442	13.3782	13.5109	12.6985	12.9414	12.4624	12.3767	13.5598	13.3799	13.2558	13.6176	13.2191	13.5034	13.3983	13.0462	12.545	13.0207	13.3452	13.3929	13.2595	13.3217	13.2634	12.8957	12.6127	12.5935	12.3476
7892941	11.0206	10.7732	11.1398	10.7479	11.2736	11.1887	10.921	11.281	11.1396	11.1712	10.7685	11.0204	11.2449	11.277	11.1838	11.3267	10.9424	10.8474	11.0768	11.342	10.6258	11.4582	11.5209	11.1002	11.3631	11.6302	11.4113	11.3955	11.2432	11.0868	11.2258	11.2256	11.3861	11.5561	11.7698	11.1992
7892942	5.64134	5.79815	4.73461	5.5692	5.33207	5.68074	4.10815	5.20281	5.47543	5.72555	5.28707	4.65842	5.6619	5.54897	5.57051	4.50004	5.47682	6.08754	5.82865	5.70272	5.86116	5.03101	5.1095	5.87644	5.33759	4.65244	4.87128	5.51377	4.69654	5.87856	5.54988	4.97836	5.36153	4.95217	5.09503	4.80811
7892943	2.84744	2.70937	2.89795	2.7892	2.72905	2.73246	2.79543	2.88806	2.86975	2.8651	2.82426	2.92559	2.84287	2.8624	2.85021	2.90445	3.02368	2.81871	2.85304	2.94845	2.91112	2.72877	2.72081	2.82514	2.787	2.89893	2.91654	2.9286	2.88557	2.93292	2.84053	2.8085	2.83313	2.87756	2.92812	3.00446
7892944	8.9832	8.4882	8.66904	9.14511	8.37763	8.45994	8.97566	8.81763	8.53693	8.90304	9.00519	8.67652	9.09031	8.82895	8.36271	8.66988	8.86575	8.77963	8.88942	8.77576	8.20566	8.58075	8.58511	8.32149	8.8466	8.818	8.68926	9.00883	8.81498	8.8198	9.26756	8.80137	8.90789	8.28028	8.48108	9.15557
7892945	4.32149	4.44756	4.783	4.95379	4.80304	4.28844	5.73696	5.27967	5.01902	5.18082	4.92676	4.4819	5.16204	4.77313	4.21048	4.07801	4.29531	4.77895	3.94817	4.78571	4.9559	4.2468	4.23052	5.06628	4.83024	4.18501	3.34172	4.8574	5.21851	4.17409	5.26727	4.69968	4.62588	3.88084	4.92814	4.78485
7892946	5.54702	5.34399	5.18182	5.23629	4.81325	4.65083	5.48483	5.09905	4.77495	5.09241	4.97775	5.96794	5.55777	4.87157	4.99029	5.42671	5.11082	4.90552	5.63071	5.48242	5.65718	4.69722	4.49106	5.09655	5.35656	5.15643	5.13111	5.92766	5.51747	5.03928	5.1863	5.681	5.14376	5.58131	5.51816	5.50466
7892947	9.54473	9.16918	9.64975	9.45536	9.18928	9.19736	9.25828	9.67909	9.73312	10.0302	9.72698	9.24667	9.34995	9.78883	9.95061	9.89665	9.82833	9.64309	9.82	9.92007	9.71335	9.61272	9.6272	9.67161	9.67159	10.3013	10.1322	9.76295	9.96663	9.71983	9.97702	9.7955	9.95578	9.87955	10.227	10.342
7892948	11.9628	12.3781	11.8416	12.0932	11.423	11.7428	11.7262	10.5607	11.1243	11.808	12.1382	11.9268	12.0833	11.0102	11.2469	10.7513	10.4755	12.2077	11.6097	11.5831	11.9231	11.4158	12.0848	11.9883	11.9824	10.7051	11.3744	11.5398	12.0101	11.4751	11.9908	12.0125	11.196	10.9424	10.4887	10.0597
7892949	6.21487	5.20671	4.90625	6.00717	5.40589	5.84652	5.55323	5.39719	5.94846	5.81266	6.12863	5.22822	6.40277	6.14935	5.42725	5.38085	5.92912	5.78666	5.46407	6.83069	5.46792	5.37738	5.82521	5.65458	5.75783	5.55249	5.86653	6.03861	5.83791	5.77022	5.93972	5.6067	6.31292	6.01075	5.84824	5.77966
7892950	4.03074	4.29036	4.66302	4.49029	4.31412	4.40122	4.45664	4.33827	4.58115	4.00129	4.09752	3.5982	4.52785	4.55277	3.96722	3.84268	4.19169	4.55804	4.03116	4.22434	4.95397	4.55906	4.21727	4.25396	3.95268	4.56776	4.07784	4.63907	4.51345	4.42712	4.43404	4.82228	3.97268	4.7334	4.27374	4.74223
7892951	7.71645	7.0033	7.54337	7.3954	7.01839	7.1939	7.46214	7.62068	7.65451	7.98018	7.72722	7.67958	7.54927	7.79939	7.31694	8.22289	7.56594	7.26116	7.73908	7.72585	7.75212	7.0842	6.71517	6.30058	7.12048	7.51406	7.8269	7.99392	7.43324	7.52106	7.60608	7.48667	7.75962	7.83319	7.4772	7.33658
7892952	7.80594	7.18429	7.77505	7.4233	6.49061	7.11647	6.94152	6.89679	7.32118	6.88255	7.4212	7.67587	7.71014	6.46654	7.19399	6.88816	7.88249	7.75871	7.69292	7.71532	7.90866	7.24846	6.50481	7.03873	7.61909	6.91177	6.93332	7.9242	7.6213	7.13742	7.30834	7.51834	7.39502	6.98976	7.39288	7.70755
7892953	6.80447	6.03699	7.29585	6.89179	6.24323	6.5887	6.93955	6.97339	6.00085	6.69947	6.56576	6.64881	7.18768	6.68728	6.24233	6.90493	7.12982	7.16529	7.15826	7.09734	7.22548	6.67315	6.55555	6.39081	6.89382	6.49396	6.36516	6.79816	7.16569	7.15092	6.6727	6.5238	6.60581	6.60505	6.36775	6.83728
7892954	9.69007	9.6439	9.45648	9.6909	9.84182	9.75712	9.43993	9.73013	9.53162	9.94024	9.69678	9.22495	9.49877	9.50912	9.89038	9.57197	9.73246	9.76707	9.70968	10.0434	9.32726	9.87339	8.47056	7.7829	9.88422	9.76435	9.53337	10.0461	9.79572	9.69235	10.049	9.37447	9.91369	10.0883	9.87884	9.89746
7892955	11.412	11.6962	11.7257	11.7345	11.4807	11.2699	11.7	10.7484	10.9687	11.3683	11.5828	11.6637	11.6488	10.8635	11.3668	10.5858	10.2937	11.8913	11.3295	11.2163	11.6495	11.5913	12.1406	11.9033	11.5278	10.8158	11.2481	11.4621	11.6971	11.3752	11.4222	11.6816	11.1609	11.0642	11.0835	10.2582
7892956	12.4146	12.5946	12.7467	12.4734	12.0595	12.0131	12.4354	11.6366	12.0437	12.4968	12.4956	12.5441	12.3864	11.8634	12.0391	11.6775	11.7765	12.5937	12.4332	12.2695	12.7325	12.1375	12.6059	12.6338	12.3339	11.7586	12.1244	12.4082	12.5687	12.2314	12.4664	12.4137	12.0557	11.9156	11.903	11.7423
7892957	7.086	7.44123	7.25884	7.09761	6.5726	6.87967	6.7856	5.39145	6.60415	6.74232	6.92914	6.77235	7.20957	6.47588	6.69255	6.56288	6.50054	7.16331	6.5682	6.84678	6.15368	6.86287	6.81595	6.91188	6.52517	6.12559	6.23143	7.21235	6.88279	6.78833	7.13756	7.06276	6.81409	6.49872	6.76269	6.05974
7892958	5.99769	5.39137	5.33344	5.97127	5.64817	5.77763	6.01323	6.48814	5.73477	6.17097	5.61855	5.46119	5.86749	5.69336	5.87598	6.19393	6.06778	5.89993	6.1289	6.55709	6.65482	5.99461	5.60024	6.10509	6.18865	6.25463	6.3069	6.12571	5.84114	5.36425	5.84053	6.26778	6.60454	6.47059	5.98709	6.42541
7892959	6.52718	6.90092	6.96464	6.72933	7.09397	7.03441	5.8305	7.58205	7.42004	7.21478	6.61633	6.97369	6.62167	7.4784	7.15161	7.64294	7.28911	6.71234	7.6331	7.04863	7.16414	6.46457	6.90182	6.82308	6.55723	7.57796	7.06216	6.67696	7.03428	7.10155	6.72691	6.38615	7.41154	7.2772	7.87533	6.83539
7892960	10.3329	10.7995	10.1664	10.3738	11.4794	11.4025	11.3161	10.1621	10.5087	10.2052	10.4442	10.314	10.3472	10.3591	10.3325	10.0647	9.38135	10.5288	10.3374	9.95032	10.5029	11.2168	12.1195	11.8944	11.461	10.0674	10.488	10.1248	10.3188	10.1707	10.368	10.441	10.489	10.2984	10.1317	9.24218
7892961	6.34041	6.76459	6.67934	7.57786	5.89398	6.47599	6.19961	6.2103	6.30762	7.52853	7.16184	7.93208	7.74412	7.81582	6.38113	7.03769	6.75459	7.00421	7.29063	6.70019	7.04798	5.76553	5.1802	5.42575	6.39348	6.72143	6.17751	6.89488	6.68611	7.67221	6.94662	7.28517	5.62108	6.09732	6.47333	7.01387
7892962	4.47269	4.27755	3.83659	4.55925	5.28189	4.91282	5.2198	5.60267	5.36017	4.56705	4.46113	5.11803	4.5457	4.39029	5.10079	5.23999	4.07113	4.0054	4.76489	5.20236	4.84008	4.96555	4.96945	4.25867	5.62028	4.86294	4.62977	4.79398	5.80331	4.61463	4.46771	4.96161	4.54479	4.91709	5.59037	4.76681
7892963	5.47683	5.4635	5.88361	5.3602	5.04952	5.16807	5.49967	4.81116	5.02243	6.0011	5.56981	5.85111	5.38504	5.2236	4.82657	5.21704	5.57769	5.17411	4.84149	5.49285	4.6919	4.7889	4.96986	5.55584	5.32604	5.61965	5.01525	5.79523	5.55783	5.59763	5.56149	5.30846	4.84058	5.10445	4.01755	4.41965
7892964	5.33058	4.62441	4.23175	4.48851	4.75832	4.65242	5.03212	4.28603	4.41289	4.41511	4.78142	4.88712	5.28572	4.35864	5.06689	5.53346	4.44747	4.47929	4.64934	5.22427	5.21625	4.51923	4.34388	4.93635	4.50673	5.29403	5.19878	4.92312	5.17556	5.24794	5.19663	4.88961	4.73572	4.72016	5.13166	4.61302
7892965	3.04726	2.83959	2.84433	2.90152	3.00056	2.93818	2.74922	3.17992	3.09978	2.95154	2.86303	3.14131	2.79468	3.0975	3.13529	3.14909	3.25127	3.06736	2.89734	3.01687	3.17652	2.96784	2.88757	3.00839	2.79654	3.35983	3.20605	2.98282	3.03595	3.18047	3.0949	2.71575	2.95261	3.00948	3.04861	3.32386
7892966	9.68461	8.86685	9.14764	9.2583	9.78192	9.89002	10.0803	9.83966	9.69199	9.22586	9.22902	9.23693	9.04099	9.47625	9.56877	9.49368	9.98055	9.33828	9.3124	9.5099	9.1329	9.79194	8.67289	8.77989	9.5346	9.59363	9.5227	9.38299	9.01618	9.40945	9.33769	9.32443	9.53316	10.016	9.9213	9.77484
7892967	9.38212	8.72342	9.08085	9.03226	8.65955	8.90607	9.05863	8.82053	8.53576	8.9729	9.17089	9.3171	9.24463	9.24908	8.97288	9.00652	8.99043	8.4781	9.14579	9.27091	9.3358	9.0822	8.45235	8.17188	8.89039	9.08334	8.90919	9.47542	9.28228	9.25598	9.43019	9.47653	8.76821	9.11912	8.81348	8.87962
7892968	6.442	6.14726	7.04406	6.5961	7.23675	7.51036	7.47925	7.94971	7.99795	7.01633	6.3432	6.35025	6.41599	7.19831	7.40839	7.59622	8.0171	6.83845	6.8146	6.59103	7.21908	7.39113	7.83888	7.24441	7.30339	8.12429	7.73029	6.69757	6.55174	6.8376	6.64031	6.78812	7.34534	7.81936	7.92247	7.78877
7892969	12.6882	12.7897	13.112	12.8064	12.3712	12.5138	12.7431	11.9074	12.0065	12.8737	12.7973	12.7277	12.8441	11.9606	12.2759	11.7453	11.7353	12.9755	12.6932	12.6021	13.0011	12.531	12.9061	12.7844	12.688	12.0026	12.4146	12.7892	12.8831	12.7277	12.7296	12.6156	12.3982	12.0254	12.0516	11.621
7892970	3.75807	3.2831	3.50743	3.07776	3.48148	3.63615	3.90805	4.04532	4.15174	4.08779	3.80958	4.00973	3.36333	4.00778	4.13742	3.95622	4.12036	3.5311	3.76297	4.09048	3.71161	3.37304	3.10783	3.02536	3.03039	3.81528	3.90312	3.81006	3.31727	3.66471	3.19506	3.55327	3.71765	4.19639	4.03288	4.63758
7892971	2.85541	2.74793	2.87566	2.79621	2.73921	2.74924	2.81304	2.90516	2.85979	2.8893	2.81275	2.93301	2.84256	2.88185	2.87459	2.93477	3.00071	2.80842	2.87551	2.94608	2.92703	2.75523	2.72904	2.82248	2.80585	2.88945	2.96727	2.95005	2.89143	2.8993	2.8403	2.82272	2.83671	2.88109	2.91559	3.04962
7892972	10.947	11.3205	9.54919	10.7593	10.8574	10.9284	10.648	10.6048	10.8358	10.2868	10.9312	10.131	10.7304	10.6857	10.743	10.7426	10.2835	10.9074	10.419	9.8471	10.1926	10.4163	10.5517	7.2553	10.9817	10.6033	10.7844	9.58956	10.6955	10.566	10.5857	11.0682	10.8037	10.9125	10.6592	10.7732
7892973	5.08185	5.63498	5.60764	5.52211	5.54306	5.55866	5.52388	5.62138	5.30289	5.44774	4.81833	4.80153	6.10794	5.64597	5.2241	5.59459	5.78428	5.33807	5.31308	5.12905	5.61892	5.07213	5.32236	6.16183	5.45857	4.99712	5.84445	5.19022	4.56071	5.25352	4.83983	5.00012	5.38713	5.70152	5.01916	6.16615
7892974	6.26223	6.90596	6.76924	6.75072	6.69187	6.21147	7.00477	6.48795	6.69321	6.64914	6.34372	7.31192	6.36125	5.90136	7.22149	5.43308	6.41031	6.11189	7.31593	6.94946	7.07088	6.8261	7.22771	8.1524	7.37959	5.86348	7.40769	6.66552	6.07646	6.45158	6.8265	5.93563	6.46978	6.32949	6.42912	5.95938
7892975	3.26654	2.73965	3.25087	3.04367	3.1165	3.03788	2.99381	3.3182	2.91932	3.42723	3.14231	3.03255	3.25284	2.75643	3.09138	3.27094	3.09438	3.1869	3.23388	3.21422	3.03114	3.38534	3.09913	3.27287	3.31234	2.93916	3.21849	3.59885	3.0269	3.08022	3.23254	3.34889	3.1418	2.91564	3.30792	2.9645
7892976	4.33798	3.97075	4.57447	4.13753	4.19344	4.15089	3.34518	3.71467	2.95119	3.77798	4.63824	4.19718	4.43414	3.93312	3.76625	3.58081	4.15979	3.29924	3.91495	3.51459	3.49721	4.01958	3.43816	4.34508	3.83293	3.68712	4.4277	3.80838	3.76287	3.3123	3.94835	4.36882	3.96039	4.89482	3.40304	3.65921
7892977	11.4291	11.0351	11.2279	11.0151	11.3162	10.9419	10.9593	11.3523	10.4614	10.9992	10.8989	11.0091	11.2827	11.4606	11.062	11.2974	10.9709	11.2905	11.3289	11.095	11.0286	11.6048	11.4741	10.2818	11.467	11.0449	11.163	11.3358	11.2977	11.3104	11.3834	11.3148	11.405	11.299	11.4602	10.963
7892978	7.81537	7.22725	6.99123	7.55332	7.04579	7.59314	7.49561	7.14274	7.87564	7.01775	8.00771	7.45276	7.41941	7.41705	7.71993	7.45556	7.4675	7.95663	7.31279	6.51068	7.13667	7.56517	8.04681	7.62138	8.01669	7.67438	8.21426	6.96573	7.62586	6.94351	7.63175	7.45824	7.56322	7.46711	7.59549	8.26873
7892979	10.3665	9.94963	10.3991	10.2153	9.60057	9.45411	9.36879	10.0216	9.2253	10.2841	10.5529	10.2713	10.5533	10.0367	9.47965	9.96974	9.70843	10.0492	10.031	10.1249	9.95423	9.43764	9.26321	8.07911	9.28129	9.41757	9.57041	10.544	10.4613	10.2103	9.93962	10.0354	9.56467	9.32397	9.49953	9.3579
7892980	6.75094	6.96784	6.91095	6.78938	6.59622	6.30367	6.69352	6.39621	6.34945	7.20938	6.91926	7.65443	7.21364	7.44667	6.96852	7.03998	6.6063	6.84084	6.96647	6.77437	7.14047	6.62237	5.14424	6.66525	7.05244	6.66871	7.26983	6.9241	7.16555	6.97462	6.68807	6.04322	6.17343	6.54219	6.7957	7.4028
7892981	9.26035	8.94365	8.68342	9.28474	9.286	9.29105	9.29141	9.341	9.09868	8.77557	9.06705	8.36333	8.90313	9.06752	9.20658	9.28356	9.14784	9.54142	9.05315	9.18451	8.29579	9.63439	8.01151	7.34664	9.19398	9.04725	9.58869	9.22236	9.15025	8.86741	9.47637	9.25887	9.41706	9.72583	9.30672	9.31558
7892982	5.10307	4.43621	3.23461	4.76884	4.38093	4.85293	5.89587	3.44012	3.21861	5.25632	4.31833	3.39065	5.45053	6.23899	6.04804	5.40064	3.40254	5.76366	2.90812	3.42923	5.20063	3.57023	4.98206	4.96206	5.27397	6.35368	5.94181	4.89853	3.58986	3.92678	3.04306	4.42904	4.539	5.68341	5.42247	5.03752
7892983	10.757	10.2641	10.6028	10.6065	10.6748	10.4356	10.9188	10.6128	10.5695	10.704	10.8585	10.4708	10.7229	10.4329	10.6707	10.3755	10.4315	10.6342	10.9468	10.9174	10.6754	10.9365	10.3638	9.74531	11.0451	10.8378	10.7739	10.8602	10.765	10.843	10.7582	10.6247	10.8902	10.767	10.5734	10.9058
7892984	6.75054	6.13122	5.6096	7.02801	6.58186	6.38918	6.33062	6.11759	6.65021	5.90715	7.0597	6.53078	7.15651	6.5684	6.83284	6.89552	6.77616	6.51943	6.46171	6.60768	5.91106	6.50926	6.13297	6.14711	6.39526	6.98899	7.12742	6.19403	6.36752	6.28229	6.66053	6.24933	6.72208	6.2493	7.30885	7.20062
7892985	7.80819	8.3813	8.17819	8.32769	7.0824	7.06996	7.26229	5.9937	6.87551	8.00553	8.12616	8.24095	7.70841	6.68995	7.03041	6.20955	6.29883	8.37838	7.64004	7.12322	8.22246	7.12341	7.6956	8.14833	7.42376	6.58072	7.04447	7.31678	8.33321	7.26151	7.59074	7.97617	6.85156	6.94675	5.59497	6.8748
7892986	12.2393	12.0918	12.2224	12.0484	12.2391	12.1476	11.7625	12.4461	12.2935	12.2107	11.9812	12.1872	12.2512	12.3912	12.3444	12.2476	12.3464	12.1528	12.2982	12.2305	12.1423	12.1696	12.2001	12.2901	12.0254	12.5017	12.2803	12.3323	12.1542	12.1135	12.2907	12.2735	12.3774	12.3996	12.3732	12.2229
7892987	12.6393	13.0031	12.7461	12.6696	12.5687	12.6279	12.8706	12.4919	12.5409	12.7045	12.8173	12.7065	12.6236	12.5155	12.6623	12.3897	12.2352	12.8556	12.6576	12.1372	12.7327	12.6346	13.2494	13.0267	12.6531	12.2928	12.5944	12.5594	12.7286	12.3773	12.6731	12.6319	12.6093	12.5102	12.4822	12.2372
7892988	3.99248	3.26233	3.61764	3.55451	3.17199	3.34464	3.38854	3.01595	2.8932	4.45821	3.71552	3.86152	3.30184	3.50965	3.75926	3.58752	3.211	3.53377	3.57493	3.31537	3.8603	3.12796	3.45101	3.73529	3.7494	3.23528	3.73359	4.04304	3.542	3.30005	3.43332	3.45965	3.12892	3.13176	3.08983	3.74852
7892989	7.05179	7.17653	7.32275	6.94993	6.81457	7.19097	7.19192	7.05174	7.6256	6.76708	7.48735	7.34086	7.23156	7.43124	6.99724	7.23052	7.0724	7.14384	7.39916	6.99787	7.14279	6.72523	7.08859	7.71374	6.59025	7.08149	6.79583	7.07091	7.38376	7.19433	6.66836	7.27381	6.98838	7.1418	6.95374	7.32948
7892990	6.69404	6.08447	5.34645	5.98646	6.03779	5.6368	6.17034	3.44012	6.38978	6.33346	6.22727	7.10321	6.64641	6.70215	6.27838	6.89518	6.34604	5.59993	5.9667	5.55528	6.34223	6.25771	4.99156	7.42368	6.40477	7.04481	5.74738	6.03015	6.64302	6.26277	6.28301	6.3885	6.07029	6.03183	6.51846	7.11335
7892991	10.6819	10.7659	11.0277	10.792	9.77208	9.86783	10.4729	9.79366	9.62308	10.9207	10.5676	10.8281	10.7637	9.92173	10.0618	9.54481	9.31761	10.9267	10.5655	10.2892	11.1419	9.91644	10.9732	10.7877	10.0544	9.65808	10.1212	10.5884	10.8341	10.3624	10.5785	10.3382	9.96195	9.63644	9.7752	9.27485
7892992	13.4067	13.3596	13.658	13.4349	13.4659	13.3393	13.4366	13.0367	13.1268	13.6703	13.5819	13.479	13.531	13.1735	13.3226	12.9372	12.8139	13.6229	13.426	13.3125	13.6441	13.2965	13.6043	13.4704	13.3575	13.0608	13.2009	13.5037	13.5643	13.432	13.4572	13.3816	13.2808	13.0264	12.9453	12.8876
7892993	12.3401	12.2763	12.2085	12.355	11.7547	12.032	12.1053	11.3456	11.477	11.9619	12.3502	11.9743	12.1783	11.4663	11.745	11.059	11.0871	12.2943	11.9806	11.8135	12.182	11.9665	12.5302	12.4809	12.0729	11.2242	11.8511	11.652	12.3735	11.9445	12.1524	12.2402	11.6623	11.4686	11.1742	11.0241
7892994	3.27476	3.2171	3.27064	3.22498	3.42885	3.25911	3.14463	3.7274	3.61171	3.70795	3.16568	3.6897	3.44635	3.29977	3.20795	3.4505	3.4679	3.38217	3.26411	3.19595	3.99637	3.43632	3.82298	3.93372	3.17437	3.80847	3.60503	4.31731	3.37757	3.36814	3.22609	3.26795	3.3979	3.76124	3.41034	3.31079
7892995	3.19699	3.0327	3.21757	3.09541	2.87732	3.21387	2.91229	3.17634	3.3529	3.47017	3.47499	3.44533	3.96693	3.16419	3.17215	3.26947	3.63906	3.50975	3.78678	3.54229	3.10589	2.99652	2.8563	3.19984	2.90847	3.72794	3.06298	3.25641	3.04625	3.2985	3.22906	3.37389	3.54072	3.43415	3.15945	3.14685
7892996	8.2681	8.96436	8.71129	8.75605	7.90786	7.83822	8.58322	8.15268	7.65801	8.648	8.7067	8.69259	8.55748	7.96896	8.23855	7.92094	7.61679	8.57777	8.38281	8.32241	8.62756	8.26969	8.55689	8.65433	7.97514	7.94147	8.41459	8.41095	8.42387	8.15981	8.33073	8.63132	7.98504	7.90785	8.15683	7.48101
7892997	5.34256	4.74962	5.35432	4.84189	6.6211	5.80352	6.30454	4.61856	4.75997	3.85033	4.53887	4.43692	5.36829	5.52788	5.08512	5.58169	5.82345	5.01058	6.01471	5.43748	4.9488	5.22554	5.65121	5.86765	5.80537	5.26931	5.50973	5.50756	5.26961	5.31635	4.89494	4.78858	5.62581	4.91656	5.21823	5.3171
7892998	8.77723	8.23285	8.92295	8.60946	8.86417	8.60302	9.06542	8.37245	8.74905	8.98809	8.80036	8.80816	8.81215	8.59145	8.45062	8.36462	8.72554	8.79581	8.88973	8.81363	8.86396	8.75641	9.33964	8.86592	9.25733	8.54598	9.29781	8.83691	9.05135	8.80418	8.4589	8.56097	8.7621	8.6356	8.63688	8.67994
7892999	5.49853	5.3982	5.16696	5.69313	5.61971	3.70974	4.72968	4.80495	5.27953	5.052	5.66299	5.64468	6.20739	5.48309	5.44847	5.33561	5.02037	5.04523	4.33966	5.81031	5.51425	5.32856	4.80816	5.48265	3.91404	4.82071	5.88409	5.08038	5.78019	5.19779	4.94702	5.39113	4.16261	5.16556	5.66294	5.40701
7893000	6.05802	7.00931	6.17155	6.46304	6.92296	6.55875	6.96898	5.99241	6.24533	6.07539	6.05317	6.03333	6.47772	6.14521	6.15507	6.74139	6.40403	6.77324	6.53518	6.03431	6.35762	7.14442	6.89063	8.0222	6.71319	6.36766	5.52707	6.56802	6.26668	5.90017	5.9887	5.8805	6.61873	6.59995	6.21732	5.79319
7893001	9.24546	8.60676	8.27618	9.32494	8.35791	8.90088	8.22692	8.2577	7.73666	8.62614	9.13519	8.73361	9.01205	8.42	8.06774	8.1221	8.49075	8.69142	8.55668	8.28838	8.32505	7.98192	7.51569	6.50593	8.15617	8.04705	7.52285	8.64112	8.66021	8.43786	9.09045	8.9203	8.41236	7.51776	7.87476	7.85354
7893002	10.8493	10.4608	10.9731	10.9064	10.6932	10.931	10.6886	11.2794	11.2644	10.8077	10.7712	10.771	10.8832	11.2345	11.1399	11.068	11.3515	10.4699	10.9413	11.1102	10.9583	10.7994	10.6355	10.1878	10.8068	11.4671	11.5431	11.1699	10.8831	11.0138	11.0172	11.0002	11.2212	11.4131	11.3044	11.4311
7893003	6.84282	7.05745	6.92132	6.85601	6.41661	6.60719	6.82358	6.2862	6.51953	7.00777	7.17117	6.90945	6.58911	6.13824	6.61498	6.26536	6.16291	6.89295	6.95214	6.88593	6.95357	6.87563	6.8211	7.45037	6.81719	6.06743	6.12343	6.82028	6.65907	6.84352	6.89146	6.52277	6.21315	6.4443	6.5368	6.49893
7893004	7.70614	7.37406	7.64129	7.61898	6.36055	6.34359	6.03726	6.02998	5.16251	7.44652	7.88312	7.79989	8.15567	7.60463	7.12388	7.56755	6.5397	6.94444	7.94719	8.51139	7.45713	6.77915	5.52542	4.74173	6.45895	7.52052	7.47047	7.69121	7.6925	7.80759	7.60652	7.80894	6.09854	6.04663	7.72455	7.44019
7893005	4.02411	3.93893	3.65217	3.15054	3.36649	3.28232	3.65236	3.21096	3.81344	3.60453	3.75263	3.54035	3.18136	3.50077	3.77804	4.16882	3.69276	3.69379	3.297	3.57023	4.21503	3.22047	3.13308	3.75356	3.59587	3.20649	3.4121	2.94643	3.67178	3.7041	2.95244	3.26084	3.48239	3.57748	4.41475	4.01937
7893006	5.82851	5.09339	5.67939	5.49426	4.3864	5.08505	4.67765	5.91015	5.65164	5.25199	5.14885	6.26408	5.13591	5.39632	6.12835	5.81762	6.14312	5.15648	5.38262	5.62478	6.25343	5.16569	5.12495	5.11028	5.63027	5.87386	5.95918	5.17	6.0513	5.8154	5.30753	5.81383	5.673	5.95853	6.05448	6.59199
7893007	7.48823	7.05454	6.96685	6.59599	7.57802	7.83229	7.04125	7.1946	8.05667	7.23607	7.60414	7.1682	7.95077	8.39812	7.12993	8.50849	8.61889	7.11456	7.06115	6.93844	6.85946	6.79409	7.64586	6.25713	7.54569	8.39163	8.25595	7.62737	7.26508	7.13584	7.57881	7.3442	7.52034	8.1603	8.3073	7.42245
7893008	5.54037	6.02291	5.42156	5.42049	5.72171	5.86119	6.13651	5.88377	5.62486	5.126	5.05326	5.43465	5.49691	5.75418	5.37081	5.38258	5.56262	6.29432	5.7469	5.27885	6.17809	6.24314	5.63778	6.07077	6.26444	5.6131	5.66922	4.9483	5.66257	5.52509	6.03449	5.5944	6.10175	5.59724	5.87335	5.76001
7893009	3.6869	3.32067	3.24197	3.65702	3.03476	3.42088	3.52017	3.08173	3.06695	3.9073	3.70814	3.78585	3.681	3.14492	3.18659	3.59063	3.84982	3.46086	3.76383	3.24731	3.79784	3.21105	3.16492	3.39361	3.90346	3.24831	3.27866	3.74356	3.52764	3.56949	3.59179	3.15438	3.42051	3.21468	3.13525	4.25026
7893010	8.14845	8.34183	7.99096	8.27931	8.47506	8.74057	8.33159	7.61798	7.74872	8.01354	8.43732	8.01888	8.26242	7.78876	7.82766	7.46488	7.33042	8.01221	7.82227	7.92589	8.24789	8.34773	8.79769	8.86757	7.97144	7.34943	7.7538	7.27207	7.7835	7.96159	7.93521	8.08813	7.71604	7.45025	7.47374	7.3553
7893011	6.65786	6.58347	6.03373	6.76482	5.74521	5.76992	6.06098	5.53036	5.63439	5.941	6.62587	6.43852	6.64504	5.89721	5.97097	5.85335	6.29563	6.95165	6.25053	6.28523	6.37975	6.12743	6.23937	5.79032	6.41183	5.81875	6.06777	6.45979	6.2593	6.18381	6.63342	6.85215	5.90791	5.53757	6.07414	6.29215
7893012	10.3071	9.7379	10.0082	10.2406	9.73204	9.60943	9.98046	9.63198	9.73287	10.1578	10.3845	9.9445	10.2549	9.6213	9.58923	9.76621	9.7078	10.185	10.3557	10.2685	10.103	9.7438	9.35442	9.40353	10.1552	9.97151	10.2119	10.546	10.362	10.3508	10.4271	10.1397	9.69461	10.1555	9.71799	10.1517
7893013	7.16336	8.21407	8.03192	7.17107	7.84197	7.59708	7.93631	7.39415	7.73486	7.55037	7.52309	7.77672	7.97948	7.82616	7.37151	7.39304	6.78713	7.49689	7.49118	7.6023	7.7444	7.71554	8.1616	8.50468	7.55347	7.22254	7.54747	7.82224	7.72427	7.3341	7.54268	7.44644	7.47462	7.64723	7.78492	6.35048
7893014	6.73383	5.29441	5.4579	6.33197	5.61765	5.93855	6.12875	5.77464	5.85509	6.46829	6.59504	5.63358	6.32519	6.56963	5.61218	6.09323	6.46483	6.20915	6.24528	5.83464	5.95368	5.99271	4.99327	4.25392	5.27564	6.40788	6.46252	6.47332	6.15913	6.91265	6.00124	7.01305	6.04725	6.00268	6.89846	6.50008
7893015	11.0865	11.376	11.1065	11.6797	11.6044	11.7989	11.1806	10.8954	11.0403	11.0378	11.3373	11.1094	11.0948	11.1558	11.4691	11.2284	10.6317	11.469	11.3956	10.9088	11.0125	11.7207	11.6681	11.6972	11.6565	11.1438	10.8546	11.2417	11.1729	11.0179	11.645	11.3485	11.4013	11.3298	11.4616	10.5335
7893016	4.64797	5.37539	5.53765	4.81874	5.46018	4.54299	4.95916	5.4674	4.75182	4.75048	4.44524	5.72484	5.23687	5.23812	5.43214	5.10536	4.43748	5.42774	5.40043	4.9896	5.59786	4.99543	5.23143	5.99738	4.94537	5.15196	5.33807	4.99705	5.1809	4.76353	5.26641	4.95616	5.31086	4.65476	4.66734	5.372
7893017	6.27461	6.13897	6.41126	6.18886	5.92973	5.96641	6.19288	6.02014	5.81162	6.18273	6.01676	6.02375	6.28345	5.56007	5.44489	5.8835	5.62725	6.34766	6.02174	6.57339	6.31367	5.72903	5.95296	6.47007	6.08425	5.87054	6.33707	6.27435	6.16251	6.09818	6.29776	5.83819	5.84508	5.63453	5.61619	6.16241
7893018	4.63658	5.80451	5.20251	5.41558	5.7814	5.36288	5.86071	5.38776	5.9693	5.83257	5.55359	5.62739	5.71033	6.40039	5.90964	5.75623	5.36004	5.85691	5.1132	5.27329	5.40558	5.84246	5.31697	6.18477	6.46013	5.68124	5.31829	5.7254	4.56924	4.94925	5.99269	5.04671	5.19538	5.31303	5.90271	5.12973
7893019	7.01506	6.5046	6.6564	6.69707	6.84144	7.02761	7.15156	6.85988	6.74847	6.80244	7.22343	7.73752	7.58002	7.03479	6.84407	6.98677	7.35845	7.10537	6.77811	7.13042	7.25476	6.5529	7.03406	6.8929	7.29395	7.02888	7.41183	6.92909	6.73672	7.19114	6.85409	7.07618	7.17054	7.38931	6.83096	7.08927
7893021	4.38525	5.25627	4.46392	4.51179	4.98399	4.91323	4.94727	4.68332	4.91812	4.36682	5.01605	5.22886	5.0851	5.23338	4.90427	4.76853	4.32167	5.21333	4.76908	4.36739	5.02066	4.97977	4.69559	5.12653	5.13993	5.13602	5.10487	5.12005	4.85236	5.02964	5.02371	4.62536	5.25148	4.44379	4.67709	4.75995
7893022	5.13401	5.5114	5.18774	5.38679	5.59133	5.59858	5.26744	5.43246	5.32108	4.80665	4.84067	5.29053	5.70356	5.65922	5.40555	5.78189	6.0909	5.3255	5.6518	6.16666	5.50508	5.5223	4.96389	5.48071	4.41739	5.37837	4.97485	5.75544	5.15773	5.78085	5.44988	5.42297	5.72946	6.00396	6.09511	5.74085
7893023	9.24939	8.78391	8.80658	9.13042	9.75465	9.61122	8.82626	9.50348	9.84768	9.08679	8.74617	8.74288	9.29231	9.56426	9.59275	9.77839	9.73678	8.92805	9.31685	8.93172	8.59208	9.51207	9.01314	7.11349	9.18908	9.73729	9.82946	8.49492	9.26575	9.12238	9.2946	9.27813	9.49187	9.91695	9.88594	9.79085
7893024	4.37942	4.28582	4.39654	4.48215	4.39242	4.44716	4.15712	5.09941	4.72106	4.07562	4.05511	4.54848	4.68213	4.68346	4.7404	5.73675	3.96749	3.7147	4.45269	4.3029	5.2207	4.93556	4.55888	4.96945	4.26108	4.2383	4.80287	4.65461	4.0884	4.09826	4.04938	4.142	4.53856	4.73137	5.11944	4.3161
7893025	6.46797	6.10838	7.36138	7.01988	6.55532	7.06041	6.84684	7.02208	7.11349	7.26115	6.86231	6.70979	6.87334	7.46218	6.95134	7.51832	7.28196	6.59357	6.82356	7.12767	6.86543	7.07133	6.62134	6.28862	6.83091	7.04987	6.84913	5.74242	6.43732	6.62207	6.58901	7.18424	7.14433	6.85171	7.03653	7.23548
7893026	6.5781	6.65236	6.60998	6.75717	6.5334	6.83233	6.60052	6.8569	6.65884	6.52502	6.59286	6.54575	6.57672	6.83093	6.67558	6.88272	6.94881	6.78017	6.72799	6.74841	6.61669	7.04119	6.71342	7.48782	6.67699	6.78172	6.81735	6.75299	6.57292	6.75971	6.99482	6.62202	7.01764	6.80883	7.01434	6.80266
7893027	6.8323	6.40132	6.6426	6.591	5.58671	5.96512	6.15119	6.43129	6.53129	6.73558	6.46692	6.97655	6.87411	7.24373	6.87109	7.18362	6.90425	5.97756	6.80775	6.52448	6.18215	6.04868	6.09912	5.56523	5.68915	6.74911	6.27688	6.3034	6.54149	7.26352	6.58088	6.2214	6.28887	6.69059	6.72184	6.55397
7893028	7.24861	7.39981	5.78612	6.87511	6.03115	5.2376	6.36297	6.20125	6.34405	7.28376	6.72701	7.02579	6.2382	5.65286	6.66242	5.59462	7.05676	7.3485	7.18177	6.47243	6.34767	6.56873	5.92668	6.52258	7.21513	6.04758	7.28268	6.25755	7.0486	6.85166	6.57281	7.33178	6.67256	6.44648	6.59096	7.29727
7893029	10.8948	11.3353	11.264	11.166	10.8048	11.1097	11.0743	10.7552	10.834	11.1273	10.8237	11.0462	11.035	10.9276	10.9041	10.9579	11.0148	11.086	11.0654	11.149	11.2973	11.0074	11.142	11.3307	10.8514	10.9647	10.8345	11.0351	10.9764	11.1253	11.3545	10.8468	11.1263	11.0414	11.281	10.9117
7893030	6.63546	7.73298	4.86999	6.52932	6.98408	6.28598	7.29944	6.62784	6.02658	6.30418	6.67414	6.56888	6.47207	6.53037	6.87856	5.45898	7.53394	6.6269	5.94639	5.92903	6.37982	7.66557	7.07977	7.27678	7.11931	6.22294	6.24651	5.49004	6.73494	5.40132	6.46535	6.91011	6.40632	6.09427	6.34947	7.24869
7893031	8.41933	7.71545	8.13117	8.04391	8.40233	8.23241	8.27816	8.53695	8.16781	8.46227	7.94981	8.18047	8.04813	8.60526	8.83704	8.72642	9.03413	8.49324	8.28868	8.16043	8.45613	8.13318	7.73792	6.59139	8.40541	8.68455	8.29352	8.02075	7.71742	8.18888	8.01408	8.03744	8.55093	8.41368	8.43961	8.51555
7893032	7.52876	6.50419	7.08515	7.41862	7.61435	7.23452	6.92654	7.75464	6.89815	7.49327	7.89387	6.44912	7.60426	7.5936	7.33163	7.53687	8.05322	7.12994	7.7301	7.58286	7.50621	7.53496	6.77097	7.62356	7.60908	7.88044	8.09238	7.36753	7.5962	7.37733	7.99113	7.32753	7.74386	7.5317	7.514	7.95152
7893033	8.81472	8.73992	8.7308	8.36444	8.48454	8.11165	8.66094	7.93575	7.89222	8.61364	8.51991	9.05622	8.95513	8.65389	8.47376	8.33979	8.58063	8.71868	8.45081	8.87878	8.76878	8.56208	8.27283	8.74852	8.52166	8.63214	8.6646	8.73203	8.51247	8.50421	8.05957	9.12502	7.74312	8.18632	8.48901	8.46438
7893034	7.12921	7.26829	6.88216	7.36428	6.56811	6.44559	6.82569	6.308	7.7862	6.89743	7.43373	7.47731	7.798	7.51485	6.89711	7.45976	7.79801	6.89339	6.78511	6.81644	6.92659	5.89317	6.18452	5.5338	6.01597	7.26098	7.0577	6.39353	6.58035	6.4502	7.00886	7.29611	6.94192	7.13002	6.75488	7.81126
7893035	6.52888	6.51843	6.82992	7.17832	5.6824	6.33852	6.56773	6.07819	6.58025	6.86894	7.0797	6.44785	7.1157	6.40375	6.59165	6.36768	6.57133	6.75273	6.61218	6.0655	6.65709	6.58305	6.53137	6.49041	6.26068	6.26011	6.41927	6.55584	6.83842	7.02261	6.64645	7.26889	6.21804	6.59771	6.34114	6.69518
7893036	7.41218	7.33694	6.91346	7.10053	7.55066	7.2919	6.58806	7.5927	7.57073	7.80668	7.41878	7.2634	7.34277	7.23256	7.72041	7.67775	7.57953	7.7106	7.60647	7.64745	7.43873	7.50174	7.22695	7.6986	7.60205	7.65427	7.69754	7.64128	7.24993	7.23993	7.65824	7.15501	7.33	7.65729	7.93349	7.65831
7893037	6.99627	7.17056	6.79352	6.97463	7.75594	7.77154	7.70862	6.71276	7.15536	7.40421	7.08738	6.98313	7.05344	7.04294	6.78465	6.65717	6.71299	6.88512	6.64415	6.94028	6.48838	7.26478	7.87474	7.72806	7.99496	6.62905	6.6455	7.25269	6.90828	6.48768	7.19039	6.60816	6.86319	6.73736	6.88518	6.39824
7893038	4.00617	3.86793	4.30502	3.81824	3.74689	4.0446	4.88421	3.64877	3.4561	4.09866	4.16145	3.94232	4.87628	4.47498	3.96518	3.83568	4.4151	3.24407	3.76928	4.65852	4.64232	3.61881	3.71535	3.86007	3.67776	3.93192	3.85691	3.92347	4.30078	4.31612	4.71765	3.67439	4.186	3.91795	5.2188	4.43834
7893039	10.6714	11.3158	11.0368	10.9236	11.1987	11.0791	11.1613	11.0117	11.5547	11.3719	10.8411	11.1417	11.0647	10.8827	11.1431	10.8938	11.0722	10.957	10.7226	10.868	11.1624	11.2025	11.4828	11.4825	10.8629	11.0221	11.3864	10.7619	11.0204	10.8627	11.022	10.8178	10.9788	11.5231	11.3402	11.4759
7893040	7.81533	7.45719	7.63652	7.49574	6.93602	6.68983	7.82521	7.16315	6.80677	7.81337	8.09196	7.87491	8.20834	7.3442	7.15207	7.25717	7.4023	7.88539	7.96314	7.44981	7.95701	6.87186	7.08849	7.71626	7.61861	7.15912	7.66908	7.24683	7.64372	7.80908	7.58129	7.83422	7.19062	7.37891	7.29579	7.14009
7893041	3.42463	3.53417	3.32186	3.13776	3.39683	2.96949	3.51297	3.668	2.86972	4.71606	3.42266	3.68159	3.45809	3.3113	3.04308	3.53542	3.7468	3.28186	3.27388	4.1584	3.18299	3.3896	3.21645	3.37099	3.2892	3.21555	3.61843	3.91614	3.46149	3.92477	3.24729	3.79541	3.19921	3.9726	2.96898	3.14164
7893042	11.5285	11.7494	11.7334	11.5453	11.1223	11.1677	11.4728	10.5273	10.7768	11.5308	11.5282	11.758	11.595	10.7228	10.8947	10.6021	10.4536	11.8001	11.3249	11.223	11.7643	11.2131	11.9908	12.0451	11.5415	10.6205	10.9047	11.4664	11.6218	11.2399	11.5649	11.4855	10.9555	10.6813	10.4395	10.2696
7893043	7.4642	7.52823	7.18417	7.53921	7.85041	7.7547	7.46216	6.92413	7.13303	7.24008	7.20283	7.05293	7.33053	7.19801	7.0345	6.41331	6.91978	7.33345	7.30612	6.73374	7.29608	7.35356	8.09213	8.01634	7.845	6.88812	6.97357	7.26989	8.02854	7.154	7.37154	7.75899	6.94705	7.17261	6.64743	6.89267
7893044	3.1336	3.00731	2.75392	3.12686	3.04547	3.0474	2.98907	3.21126	2.99797	3.39184	3.26839	3.33927	3.55408	3.61042	2.85911	3.30503	3.65352	3.75112	3.094	3.0691	2.98769	2.94484	3.20908	2.99598	2.80589	3.36324	3.32914	3.28495	3.59828	3.69679	3.3098	2.93293	3.12893	3.262	3.21753	3.17359
7893045	2.76546	2.88331	2.85643	2.88013	2.88519	2.83763	2.75555	3.11295	2.73158	3.32936	3.16225	2.94507	3.18964	3.17681	3.00941	3.07653	2.78739	3.14354	3.0935	3.16942	3.14071	2.74041	3.01765	2.77161	2.83242	2.94125	2.88862	3.08285	3.03132	3.12653	2.80311	2.8561	3.01275	3.06857	3.13688	3.19354
7893046	4.21145	4.41572	4.66105	4.16661	4.11516	4.11111	4.87357	4.84294	4.16607	4.67795	4.62876	4.86117	4.67778	4.09439	4.62788	4.52384	4.86189	4.18789	4.87379	4.6567	4.28186	4.18165	4.27867	5.12613	4.30961	4.40062	4.67601	4.73706	4.75801	4.82946	4.66267	5.01814	4.75303	4.81019	5.00507	5.2022
7893047	6.00214	6.52393	5.3419	5.70856	6.00469	5.9407	6.33743	6.27931	7.16579	6.12765	6.45982	6.26199	6.81656	7.16204	6.92468	7.2707	6.32537	5.67949	5.85512	5.8739	5.13996	5.69636	5.9536	6.18824	5.98655	7.06482	7.17799	6.21932	6.05546	6.52783	5.97749	5.85067	5.76999	6.4793	6.48189	6.85484
7893048	8.82015	9.2237	8.80267	8.83547	8.14673	8.17201	8.57825	7.70939	7.97509	8.91146	9.00286	8.93179	8.71213	7.83347	8.00704	7.57919	7.68426	8.91216	8.70048	8.29644	8.81108	8.51435	9.12221	8.55168	8.52805	7.57079	7.70498	8.7132	8.78444	8.22717	8.70145	8.49909	7.42806	7.36788	7.535	7.27088
7893049	5.4804	5.76709	5.01677	4.92341	4.25726	5.09876	5.12185	5.57667	5.70205	5.78684	6.08951	5.77181	6.77229	4.12215	4.79274	4.75534	4.48946	5.10474	6.2724	6.27753	5.98646	5.53887	5.22557	5.05585	4.8752	4.9513	6.82624	5.86974	5.60363	5.46624	5.59018	4.72939	5.34511	5.23734	5.959	6.44724
7893050	9.8347	9.53949	9.37373	9.56332	10.0767	9.98885	9.88253	9.97843	9.57667	9.67586	9.47188	9.85826	9.88945	10.0759	10.2233	10.268	9.94881	9.67024	9.74226	9.88828	9.59709	10.3241	10.9097	11.2649	10.3139	9.87839	9.85549	10.0106	10.085	9.55883	10.1141	9.94351	10.1147	10.0074	10.4151	10.1796
7893051	5.7134	6.77351	7.069	6.38455	6.42166	6.55123	6.5436	5.82699	6.45146	5.59795	5.48901	6.65432	5.58512	4.95103	5.68935	5.65856	5.12683	7.04587	6.55182	6.30817	6.50736	6.72059	6.92918	7.1263	6.48506	5.84437	4.65283	6.31161	6.42773	5.66149	5.68911	6.28082	5.38495	6.74614	6.51735	5.29859
7893052	5.16409	5.13001	5.43309	5.71823	5.45669	5.45216	6.08573	5.07862	5.35716	5.69916	5.29018	5.26356	5.47221	5.10696	5.26551	4.81886	4.58824	5.63091	5.38627	4.71826	6.02451	5.59347	5.945	5.90328	6.30172	5.45789	5.89856	5.00821	5.4875	5.16078	6.28319	5.89026	4.98652	4.9116	6.08711	4.62573
7893053	4.73625	4.767	5.41877	4.55	4.72838	4.51885	4.43949	4.40252	5.68164	5.08194	4.84713	4.39277	4.57922	4.17591	4.89781	5.36238	4.46953	4.98733	4.99061	4.76309	4.46709	4.93463	4.05811	4.25257	4.46912	5.03985	4.85907	5.30782	4.91405	5.42592	4.74223	4.81985	5.0156	4.75942	4.42593	5.16177
7893055	6.93835	6.58264	5.91709	6.5705	6.59109	6.41585	6.52891	6.40859	7.29458	7.36256	7.2708	7.01676	7.478	6.9546	7.05839	7.50404	7.5003	7.19432	7.47624	6.84354	6.94406	6.84745	6.35936	6.22776	6.80159	7.22283	7.25055	6.55485	6.9265	7.0854	7.03192	7.39981	6.84532	7.01775	6.50577	7.79701
7893056	6.18779	6.65279	6.40541	6.17019	6.0835	6.43413	6.13617	6.19766	6.80494	6.21338	5.37308	5.95692	6.154	6.49521	6.2215	5.93856	6.26128	6.0129	6.29861	6.35739	6.73092	5.97582	6.00439	6.47251	6.13438	5.94286	6.7416	6.00281	6.25468	5.78574	5.89202	6.17563	6.31578	5.41031	5.84099	6.04456
7893057	3.49476	3.15172	3.40595	3.12667	3.25618	3.13516	3.3808	2.90766	3.09915	3.1591	3.92932	2.97009	3.49414	3.52831	3.2659	3.12743	3.69339	3.56944	3.78629	3.77948	3.41929	3.04866	3.14893	2.93217	3.65128	3.4339	3.40648	3.48275	3.29293	3.85818	3.45343	3.73163	3.02792	3.20679	2.89847	3.83679
7893058	8.69579	8.33059	8.6145	8.67946	8.7552	9.06203	8.7382	9.15962	8.49023	8.60885	8.50547	8.78902	8.71635	8.45594	8.68026	8.55108	8.8405	8.66728	8.66051	8.28096	8.44927	8.51554	9.05075	9.07167	8.95523	8.50634	8.38001	8.58484	8.49556	8.54477	8.25007	8.33926	8.57677	8.29997	8.83636	8.56285
7893059	5.96758	6.43962	6.18233	6.49517	7.03683	7.00544	6.94704	6.32252	6.54855	5.91346	6.52363	6.10095	5.91154	6.29107	6.7623	6.20127	5.81977	6.71899	6.72545	5.75838	6.56457	7.11088	7.57552	7.81097	6.54328	6.34156	7.39136	6.36182	6.35274	6.36528	6.41261	6.28208	6.96341	6.78062	6.59813	6.78482
7893060	5.44136	5.42364	5.64547	5.01559	4.72429	5.21577	5.33281	6.09462	5.34039	5.48706	5.15066	5.73009	5.06205	5.59117	6.01175	5.63537	5.57784	5.18048	5.15554	6.09471	4.41434	5.06356	5.02786	5.21242	5.67576	5.62924	4.97661	5.59774	4.68965	5.00704	4.76319	5.25171	4.66736	5.86061	5.96791	5.85536
7893061	9.97637	9.65872	9.85379	9.88563	9.9971	9.66746	9.93959	10.4185	10.4483	10.1435	9.82687	10.0125	9.81192	10.1811	10.2155	10.0326	10.7546	10.0055	9.981	9.84252	9.78753	9.90754	8.92084	7.93865	9.8504	10.0628	10.2591	10.0181	10.0933	10.04	9.95496	10.0093	10.1457	10.2119	10.3658	10.7305
7893062	4.50497	4.39587	5.40543	5.07977	4.93074	5.08745	5.53406	5.00904	5.81849	5.45761	5.2177	5.239	5.6538	5.38598	5.41365	4.82287	5.79284	4.93864	4.95119	4.71365	4.79945	5.36567	5.39921	5.01333	5.43815	5.398	4.79734	4.44553	5.89548	4.97659	4.88246	5.00602	5.46451	4.31561	4.87633	6.01564
7893063	7.17419	6.88085	6.83739	7.73987	6.05885	6.23656	6.99926	6.04884	6.64552	6.84291	7.09348	7.52925	7.45272	6.46909	6.36146	5.97955	6.89591	7.08581	7.48713	7.0506	6.85283	6.32371	6.14209	6.79026	7.27912	5.56116	6.40501	7.34674	7.21309	7.04451	6.93852	6.87761	6.51556	6.02761	6.02303	6.48038
7893064	8.18063	7.85853	7.70511	8.33647	7.48005	7.64302	8.08212	8.15983	8.06209	8.40763	8.26408	7.99231	8.28918	7.92613	7.71231	7.92927	8.12121	8.39101	8.4206	8.08409	8.01298	7.6202	7.88278	7.41315	7.94085	7.73402	8.07912	8.18593	7.98931	8.30885	8.53081	8.15152	7.81644	7.92937	7.80863	8.54514
7893065	5.64645	5.74215	6.33749	5.75917	5.00322	5.05195	5.38893	4.65093	5.21012	5.9822	5.47837	6.0037	5.70072	4.44766	4.92657	4.78302	6.3015	5.49235	5.0948	5.68205	6.31876	5.4313	4.41126	6.11372	5.2286	5.10307	4.56577	5.37947	5.03539	6.06879	5.73316	5.34128	5.00596	4.67368	5.19025	4.69391
7893066	3.0028	2.85703	3.22205	2.88454	2.81735	2.96319	3.02204	3.16653	2.96359	2.95353	3.10683	3.08068	3.34038	3.49473	2.98132	3.07891	3.2893	3.00786	2.93924	3.19567	3.70301	2.7171	2.69039	3.05107	3.05865	3.25908	2.97673	3.05469	3.03961	3.06012	3.07566	2.95254	2.88923	2.671	2.85145	3.25975
7893067	9.35469	10.1174	8.98974	9.21924	9.21459	9.18171	9.23214	8.79462	8.51405	8.84901	9.14719	8.90613	9.66821	8.73666	9.06129	8.38105	8.34317	9.76204	9.27834	8.9724	9.35804	9.46357	10.0277	9.54522	9.46177	8.30432	8.25193	8.87997	9.17794	8.7304	9.64229	9.29467	9.03867	7.94976	8.27775	7.90813
7893068	9.21333	9.24447	9.08171	9.21303	9.03053	8.72838	8.71762	8.18854	8.10826	8.89854	9.32553	9.23174	9.53132	8.63467	8.65025	8.23707	7.94097	9.34995	9.09782	9.23868	9.17768	8.9593	9.06139	9.36017	8.60972	8.46541	8.50571	8.99932	9.43363	9.15623	9.24001	9.05513	8.60508	8.36257	8.53166	8.3172
7893069	8.77363	9.01839	8.48418	8.99362	7.83083	7.84343	8.2003	7.88687	7.7582	8.72033	8.80047	8.80888	8.83729	7.48066	8.15605	7.62364	8.05439	9.12398	8.55017	8.10935	8.60465	7.98719	8.54055	8.8482	8.18291	7.81894	8.31298	8.22538	8.25758	8.43846	8.51199	8.49348	7.41031	8.01446	7.84919	7.74037
7893070	10.9253	10.5382	10.8069	10.7408	10.4738	10.6898	10.5767	10.7865	10.9947	10.8461	10.8074	10.7206	10.793	10.7473	10.6426	10.7543	11.0377	10.3942	10.6699	10.7837	10.5365	10.6006	10.339	9.048	10.7567	10.8807	10.8209	10.7528	10.645	10.7856	10.8168	10.5735	10.6499	10.8526	10.8093	11.1434
7893071	6.66421	7.12351	6.9178	7.256	7.46409	7.1243	7.46465	6.9553	6.94541	7.01965	6.94194	6.97566	7.14614	7.22528	6.94395	7.03061	7.18546	7.26427	6.95655	7.3236	6.86407	7.50199	7.36051	7.94876	8.0391	7.09682	7.16484	7.01801	6.96859	7.07166	7.0774	7.52208	7.33442	7.25657	7.4205	7.01753
7893072	8.12546	8.44527	7.44422	7.99628	7.72295	7.51412	7.52955	6.7201	6.69796	7.41365	8.42556	7.88749	8.14167	7.55473	6.93692	6.88728	6.66336	7.98295	7.77086	7.573	7.63668	7.8121	8.00258	7.45167	7.80739	7.32816	7.01132	7.76125	8.00007	7.39673	7.76372	7.86125	7.065	7.00134	7.28824	6.68031
7893073	9.04606	8.78998	8.94961	9.06838	8.65756	8.65942	8.57889	8.99198	9.03748	9.02176	9.0666	8.71791	9.11768	9.40658	9.17668	9.3322	9.07158	8.75006	8.89802	8.79811	8.75138	8.62241	8.48025	7.8505	8.65343	9.04813	9.08115	8.75356	8.94468	9.04435	9.13933	8.79561	8.94075	8.97566	8.88905	9.50758
7893074	7.33757	7.47309	7.08803	7.27221	7.3059	7.57625	7.28241	7.61557	7.46813	7.65406	7.48959	7.32272	7.88271	8.13222	7.62769	7.80609	8.40367	7.39929	7.74512	7.49758	7.68592	7.53854	6.62563	6.4405	7.72315	8.10177	8.0795	7.67667	7.68929	7.77006	7.28437	7.83797	7.53776	7.75058	7.92016	8.25432
7893075	7.56328	7.32516	7.24739	7.36744	6.96058	7.19382	7.14536	7.34055	7.26361	7.83358	7.45676	7.19445	7.95999	7.3999	7.58085	7.77872	7.75327	7.87409	7.55967	7.31893	6.94988	7.59927	6.97591	8.25861	6.8158	7.88829	7.64661	7.60638	6.96027	7.34919	7.61317	7.81055	8.0519	7.9502	7.76167	7.5521
7893076	5.86082	5.60949	6.24343	6.53355	4.9509	4.98884	5.30034	5.53136	6.03179	4.68686	5.67344	5.25199	6.1711	6.18695	5.72862	5.40318	5.52733	6.10962	5.22173	5.72658	6.52362	5.20871	5.35403	5.4804	5.90415	5.44525	6.60415	5.58181	5.33394	6.69733	6.23899	6.11464	5.19976	5.25632	5.79095	5.6201
7893077	13.7063	13.71	13.7362	13.6309	13.7719	13.6756	13.8134	13.4772	13.6278	13.8008	13.7474	13.7351	13.7062	13.5555	13.6393	13.4211	13.4104	13.8721	13.6934	13.5574	13.8721	13.8151	13.8086	13.7257	13.6486	13.5238	13.7288	13.7472	13.7492	13.6181	13.6393	13.7007	13.654	13.5957	13.3995	13.3751
7893078	3.26802	3.08354	4.39002	3.85194	3.63195	3.33152	3.51189	2.77559	3.40175	4.34559	3.36644	2.99352	3.60326	3.47809	3.88427	3.17384	3.10244	3.72078	3.44791	4.11588	3.42728	3.14655	2.93744	3.31848	3.00269	3.36662	2.97212	3.19714	2.98714	3.399	3.15961	3.30083	3.33429	3.27289	3.03459	4.29152
7893079	9.17235	8.85173	9.08079	9.14665	9.20988	9.36345	9.22025	9.10839	8.57667	9.31818	9.18243	9.07493	9.00426	8.83083	8.72791	8.76076	8.91001	9.3221	8.94853	9.0225	8.8653	9.18072	8.34774	8.42234	8.84091	8.68516	8.47966	8.90905	8.83814	9.17546	8.89653	9.21936	8.83406	9.06518	8.89704	8.92942
7893080	3.87882	4.504	5.12623	4.11217	4.03865	4.25381	4.64631	4.62504	4.20629	5.09958	4.4614	4.36907	4.31674	4.56738	4.66515	4.41809	4.3572	4.9039	3.97953	4.62954	5.23465	4.22036	4.59169	4.81595	4.33004	4.3103	4.29831	4.28912	5.15376	4.3886	4.66683	4.41915	4.13126	4.57347	4.41	4.2633
7893081	11.1248	11.1318	10.8197	11.035	10.5822	10.5577	10.4315	10.7949	10.3673	10.9256	11.2976	11.0602	11.2316	11.1283	10.5832	10.9248	10.6837	11.0239	11.0553	10.7122	11.0064	10.8009	10.5335	9.96966	10.7721	10.6284	10.5931	11.0743	11.0233	11.0202	10.7148	11.2468	10.7909	10.6408	10.8486	10.4807
7893082	6.45193	6.77121	6.27423	6.68921	6.31254	6.50862	6.46369	5.86841	6.31415	6.08699	6.51124	6.11231	6.48411	6.20055	6.13697	5.7506	6.09058	6.62386	6.13338	6.09385	6.43195	6.54557	6.8617	6.40983	6.66358	5.93661	5.50014	6.32625	6.16376	6.57969	6.81806	6.0306	6.1323	5.77127	5.8406	6.09088
7893083	5.35715	5.32805	5.30314	4.59511	4.63058	5.15011	5.0249	5.27312	4.52546	5.15884	4.70782	4.25208	4.38452	4.92287	4.79704	5.02746	4.30559	4.71368	3.97927	4.55621	4.33367	5.44522	5.18165	5.08846	4.75227	5.20444	4.46324	4.41904	4.75105	4.77803	4.62945	4.48904	5.07892	4.82823	4.88361	4.87245
7893084	10.1428	9.80612	10.2578	9.95831	9.99662	9.5696	9.37034	9.41216	9.66138	10.8404	10.4009	10.5811	10.8211	9.54549	10.0504	10.3174	9.89718	10.3218	10.6158	10.3862	10.7783	9.87515	10.062	9.81142	10.4366	9.74716	10.1829	10.8062	10.4571	10.7025	10.3219	10.66	9.55715	9.94887	10.3829	9.99808
7893085	11.4995	11.907	11.7104	11.6008	10.8914	10.878	11.5035	10.478	10.7879	11.3303	11.6843	11.6004	11.5474	10.794	11.144	10.4562	10.4411	11.8979	11.3383	11.081	11.565	10.9622	11.7688	11.7484	11.4731	10.6898	11.0562	11.2336	11.5474	11.0023	11.3723	11.412	11.0012	10.6548	10.6701	10.318
7893086	8.59735	7.25572	8.47185	8.548	8.00253	8.8206	8.56482	8.95867	9.15751	8.51807	8.64682	7.68029	8.62965	8.66259	8.87719	8.87277	9.41227	8.35793	8.45931	8.58223	8.24842	8.49043	7.68201	7.30491	8.31612	9.12954	9.45353	8.87464	9.09424	9.02334	8.94717	8.55877	9.16134	9.04577	8.81016	9.61449
7893087	9.88902	9.59638	9.23215	9.62013	10.1088	9.86605	9.66585	9.82714	9.59145	9.84284	9.72338	9.65836	9.76771	9.98759	9.98883	10.032	9.3806	9.8994	10.0324	9.47719	8.77994	9.86251	9.53799	9.1039	10.2696	9.89325	9.82473	9.26235	9.66312	9.50485	9.91085	9.83801	10.1253	9.94002	9.97985	9.77823
7893088	6.48145	5.4574	6.74696	6.11454	5.6813	5.52772	4.19073	5.7567	6.23666	5.39371	6.75856	5.30452	5.43633	6.66347	5.20695	6.43888	6.61163	4.47828	5.70984	5.92252	5.59396	5.35917	4.51472	4.97212	6.21899	4.63927	5.85403	5.97354	5.42155	6.87512	6.16134	6.26319	5.59424	5.42412	4.95241	5.76614
7893089	7.57845	8.47399	7.74506	8.08124	7.73776	7.78487	7.64855	7.35694	7.36638	7.68095	7.73096	7.51621	7.84413	7.30791	7.77505	7.21019	6.90446	7.79752	7.282	7.27917	7.71747	8.08207	7.92821	8.29898	8.34882	7.09207	6.64582	7.44572	7.66705	7.4683	7.94465	8.08833	7.68123	7.47467	7.18442	6.74113
7893090	12.519	12.4622	11.7153	11.9031	12.5486	12.4781	12.3943	12.4092	11.4128	11.9644	12.2788	12.1364	11.9731	12.45	12.0425	12.231	12.0641	12.2263	12.3604	11.9381	11.8736	12.6187	12.4609	12.5387	12.1938	11.9529	12.1426	12.2786	12.2742	12.1309	12.3197	12.2281	12.4563	12.1864	12.3765	11.5282
7893091	7.67302	5.65981	7.01109	7.51328	8.81133	9.00082	8.25155	8.12276	7.56279	7.98165	7.07376	7.90665	7.29361	8.09562	8.49224	8.04235	8.76529	7.32974	6.81479	6.93226	7.65803	9.08536	9.84237	8.23542	9.10274	7.84838	7.82525	7.02492	6.8175	6.28301	7.76961	7.1546	8.40674	7.73918	8.25168	8.14303
7893092	5.38038	6.58604	6.08092	6.56314	5.89695	5.75511	5.69983	5.77618	5.50144	5.30594	6.61461	4.73119	6.42958	5.73244	5.36045	5.44983	5.81946	5.91684	5.5806	5.09123	5.43017	6.23873	6.73597	6.88081	6.76317	5.57721	4.553	5.65523	5.81652	5.10115	5.98288	6.39819	6.24206	5.63981	5.53167	5.38464
7893093	5.10569	4.28098	4.04249	4.01795	4.37865	3.63703	3.62819	3.99112	4.10579	4.16052	4.31763	4.58201	3.73526	4.46913	4.34033	4.16112	3.82925	5.02135	4.35815	5.58782	5.52342	4.13564	3.52048	4.2488	4.19282	4.16307	4.13782	5.18118	3.82531	5.25332	4.86637	5.0926	3.77146	4.09793	4.86239	4.42758
7893094	10.7604	10.5751	10.0948	10.57	10.7896	10.9117	11.0099	11.0449	10.9036	10.4977	10.4915	10.1861	10.4635	10.9084	10.8472	10.8211	10.696	10.651	10.5482	10.6298	10.3828	10.9521	10.5839	10.3856	10.8919	11.1153	10.3967	10.5817	10.4895	10.4217	10.7614	10.9205	10.9394	10.915	11.0597	10.6522
7893095	5.22487	4.8361	5.24251	5.02811	5.35809	5.4462	5.14913	4.70933	4.97831	5.20713	5.14164	4.76127	5.21372	4.55999	5.35059	5.00471	5.30147	5.24101	5.39762	4.50062	5.01017	5.14896	5.6257	5.26319	5.26266	5.49221	5.24432	4.92828	5.55618	5.22254	4.97671	5.22824	5.09988	5.17383	5.69503	5.0866
7893096	12.1385	12.4333	12.1538	12.2051	11.8734	11.9141	12.2351	11.1568	11.3248	12.0221	12.2877	12.1115	12.2192	11.4086	11.9053	11.0658	10.8415	12.5095	11.9534	11.5225	12.2785	11.948	12.598	12.4047	12.0838	11.3285	11.6255	11.8955	12.0836	11.7165	11.8713	12.0085	11.6789	11.2254	11.1301	10.7459
7893097	8.80768	7.97435	8.36064	8.67325	7.9558	8.19277	7.66058	8.34241	7.94905	8.70229	8.6539	8.06249	8.43517	8.52643	8.13906	8.72043	8.60533	8.39955	8.634	8.42184	8.14744	8.00307	7.4967	6.83315	8.58666	8.5309	8.1239	8.22254	8.5161	8.64305	8.87014	8.77501	8.3696	8.37754	8.42839	8.6965
7893098	6.95937	7.83544	7.2462	7.5822	7.43038	7.51362	7.56413	7.04344	7.23878	7.18938	7.42737	7.63089	7.85348	7.26689	7.368	7.09836	6.88051	7.44042	7.32692	7.21708	7.77337	7.06087	7.06042	7.36509	7.01579	7.37481	7.31136	7.67099	7.07577	7.02248	7.33516	7.89385	6.83421	7.54038	7.07829	7.17882
7893099	6.56767	6.81439	7.37778	6.2939	6.39287	6.39488	6.53349	6.54443	6.57396	7.06043	7.10941	7.15393	6.78204	6.97255	6.95459	6.98147	6.64621	6.50952	7.24813	6.53279	6.64637	6.41516	6.27591	6.33971	6.35058	6.52991	6.48755	5.94584	6.46645	6.841	6.48441	7.00791	6.38245	6.40535	6.5501	6.50689
7893100	6.68948	7.86412	7.61534	7.45407	7.11499	7.46338	7.36592	7.03821	7.19599	7.66522	7.28055	7.21602	7.23049	7.23982	7.10717	6.6654	6.68448	6.70936	6.66485	7.04824	6.99501	6.77226	7.39965	7.70662	7.15554	6.65342	7.18956	6.67972	7.40908	7.14653	7.13961	6.98195	7.14407	6.82378	6.80438	6.45733
7893101	13.1451	13.2614	13.4995	13.2305	13.36	13.3067	13.4024	13.0283	13.2064	13.4766	13.3587	13.3264	13.3083	13.0589	13.273	12.7976	12.8904	13.355	13.231	13.1735	13.5089	13.2285	13.4275	13.3906	13.2185	12.9233	13.3202	13.3212	13.3175	13.2242	13.0797	13.132	13.1767	13.0928	12.9364	12.8575
7893102	6.77597	5.93023	6.25672	6.91139	5.23969	5.44447	5.24318	5.71125	4.585	6.33183	6.54606	6.85787	7.1077	5.84317	5.69985	5.7255	5.78117	6.96941	6.88043	5.69473	6.30939	5.45119	5.05896	4.88961	6.01453	6.11194	5.27563	7.17456	6.1834	6.31837	6.64545	6.37535	5.5999	5.70332	5.11701	6.05075
7893103	12.7078	12.6156	12.4592	12.5939	12.5992	12.655	12.3913	12.4562	12.6545	12.7395	12.811	12.4824	12.7345	12.5588	12.478	12.6164	12.3806	12.6046	12.6543	12.5573	12.4721	12.3821	12.2187	10.9394	12.2703	12.5956	12.6998	12.5028	12.7049	12.6976	12.5643	12.7956	12.5131	12.7257	12.6131	12.5302
7893104	8.31306	7.9463	8.21841	8.10435	8.32529	8.11856	8.20661	8.16867	8.97185	8.39804	8.54542	8.4522	8.54505	8.92906	8.48095	8.50658	9.13724	7.88177	8.24147	8.32019	8.43951	7.9019	7.18201	6.68474	8.43724	9.17411	8.88315	8.72075	8.06837	8.42298	7.94214	8.62111	8.39253	9.08294	8.45353	9.24016
7893105	11.3914	11.4902	11.4367	11.4499	11.3718	11.3659	11.4422	10.4776	10.8202	11.2619	11.4292	11.5244	11.35	10.6821	10.9621	10.4271	10.2268	11.5918	11.3254	10.9454	11.747	11.3443	12.0832	11.8373	11.2775	10.549	10.9363	11.1765	11.6202	11.1383	11.1899	11.361	10.9113	10.611	10.5215	10.35
7893106	8.74578	9.33345	8.96006	9.38515	9.17423	9.0199	9.37459	8.2949	8.68564	8.75831	8.96687	9.07206	8.97039	8.31704	8.51957	8.19175	8.21909	9.15346	8.59493	8.71706	9.3083	9.12768	9.54564	9.79129	9.22609	8.24764	7.63578	8.96859	8.89438	8.45871	9.11735	9.20055	8.53968	8.54577	7.78422	8.07452
7893107	3.2865	3.79426	3.14054	3.49402	3.40397	3.78087	3.36707	2.94032	3.27304	3.21926	3.30373	3.4905	3.41921	3.32751	3.47891	3.22012	3.47922	3.41185	3.43406	3.24857	3.87129	3.81913	3.91587	3.63075	3.75675	2.9132	2.9609	3.47406	3.46746	3.57736	3.32201	3.30196	3.35666	3.37928	3.10933	3.33252
7893108	4.12142	4.83817	3.65236	2.76147	2.77772	3.33507	2.85503	2.9019	3.11065	2.64284	4.40038	3.18136	2.70228	5.23077	2.71016	3.02373	3.92678	3.46525	3.11424	3.04433	2.75852	2.92429	3.1501	3.28484	3.20414	2.67304	2.92429	3.11714	3.58986	3.52869	3.15961	3.05158	3.24141	3.39472	3.38123	3.91846
7893109	5.23358	5.52597	4.86254	5.09958	5.36207	4.5623	4.61477	5.57781	5.30486	5.53439	5.99901	5.38116	6.02074	5.29903	4.79526	5.40255	5.081	4.78234	5.56346	5.42866	5.19147	4.54271	4.91954	4.12045	5.70251	5.28863	5.34352	6.04935	5.12109	5.59122	5.11752	5.26975	5.31107	5.60965	5.94106	4.67891
7893110	6.05351	5.93155	6.19748	5.33814	5.89916	5.5174	5.83225	5.45846	5.13899	6.13498	6.1827	5.87778	5.9718	5.23643	6.06344	5.79635	5.75458	5.79877	5.58415	5.8339	5.89681	6.12431	5.86667	5.47738	6.01751	6.09872	5.33506	6.24723	5.35776	6.06029	5.44527	5.34988	6.48989	5.27085	6.26887	6.45462
7893111	8.2319	8.10539	8.22201	7.78047	7.75995	7.38799	7.64891	7.19452	8.01712	7.75233	8.08115	7.87646	8.16672	7.86564	7.74547	8.32266	7.85041	7.78736	7.98286	8.32287	7.74571	6.8578	6.47069	6.0085	7.26815	7.30971	7.83182	7.19433	6.89737	8.16199	7.95198	8.35337	7.28342	7.56703	7.21177	8.16153
7893112	7.57005	6.55449	6.89493	6.74385	5.8182	5.96163	7.04796	5.92639	6.37048	7.55057	7.63865	7.17852	7.70408	5.88055	6.52467	6.76525	6.71067	6.62781	7.05027	6.64955	6.68083	6.37536	6.63362	5.79003	6.8699	6.29441	7.04287	7.47593	7.43673	7.9933	6.85569	7.72144	6.38351	6.15129	6.55412	7.38271
7893113	8.37383	8.15938	8.18398	8.03494	8.57406	8.56935	8.39729	8.82721	8.51538	8.65126	7.91475	8.39207	8.26794	8.71913	9.06511	9.1769	8.76799	8.0177	8.19633	8.30727	8.23018	8.25679	8.46121	8.48974	8.20637	8.80058	8.46491	8.46683	8.10538	8.17051	8.05304	8.16179	9.11896	8.89356	9.05938	8.52783
7893114	5.3093	5.76589	5.86113	5.6502	5.9162	5.48937	5.61953	4.93801	5.71422	6.08319	5.48366	5.73849	6.30702	5.70562	5.62668	5.98938	5.06059	6.09037	5.74118	5.71161	5.99375	5.87097	5.75253	6.32522	5.7058	6.02403	6.1164	6.13274	5.86368	6.2922	5.4682	5.85933	5.83407	6.25947	6.17468	5.52048
7893115	6.33783	6.57623	6.00699	6.33248	5.24699	5.81255	4.54569	5.70259	6.10767	5.54111	6.89058	5.92497	7.26998	6.90412	6.28354	6.87452	6.56913	5.66164	6.78815	5.63373	5.47853	5.06931	4.21872	4.82486	5.51662	6.16367	5.2171	5.35994	6.3007	5.6036	4.89879	6.48189	5.40135	5.22668	6.38259	6.16896
7893116	9.42192	9.91512	9.08335	9.75859	10.6923	10.7076	10.5316	9.59262	9.64033	8.61721	9.67613	9.00743	9.40619	9.50386	9.46029	9.2561	9.07714	9.58295	9.47962	9.22657	9.787	10.4542	10.9339	10.7789	10.562	9.36496	9.35703	9.26585	9.54114	9.27551	9.77741	9.70848	9.5941	9.4201	9.26985	8.73084
7893117	3.66809	3.10538	3.27322	3.24722	3.31581	3.47837	3.50521	3.49192	3.66886	3.47133	3.03255	3.35477	3.71129	3.74624	3.32616	3.60815	3.40064	3.71882	3.2942	3.90133	3.44396	3.07443	3.4396	3.28593	3.3336	3.62469	3.11284	3.78393	3.53598	3.34166	3.82754	3.51201	3.02816	3.44438	3.66941	4.30959
7893118	6.94252	6.50359	7.04856	6.9832	7.02227	7.25919	6.73895	7.2385	7.45302	5.95138	6.74041	6.86617	7.22712	7.25711	7.26622	7.12824	7.24844	7.20073	7.13281	7.42919	7.50387	7.13448	7.14402	6.3434	6.73364	6.86237	7.08135	6.96229	7.13543	7.24219	7.19359	7.44092	6.83665	7.67654	7.45303	7.72166
7893119	7.03006	6.16508	6.14109	6.43136	7.614	6.99616	6.85162	5.96493	5.89586	5.39669	6.47976	6.2242	6.37994	6.43568	6.09426	5.81467	5.15209	6.47553	6.50675	5.6934	5.98044	6.92861	7.64596	7.73554	7.6966	5.32808	6.21532	6.26046	5.92054	6.37724	6.29643	6.28342	6.11871	6.47841	5.55352	5.00501
7893120	6.16437	4.62519	5.51035	4.88378	4.63023	4.70595	5.10996	4.92227	5.07718	5.44611	5.79277	5.53445	5.46	4.87707	4.48323	5.31137	6.21962	5.51491	5.74025	5.90535	6.06584	4.40671	4.63605	4.39304	4.99937	5.67797	4.932	4.94404	6.06949	5.84909	5.33203	6.10833	4.6374	5.2569	3.88714	5.52721
7893121	11.0277	11.2834	10.9927	11.189	10.3886	10.5883	10.9445	9.91998	10.0846	10.9054	11.1243	10.9644	10.8928	10.2049	10.5705	9.92042	9.72382	11.1572	11.1853	10.4944	10.9619	10.6582	11.1354	11.1555	10.7919	9.99346	10.4027	10.8585	10.9919	10.5665	10.9953	10.9719	10.5576	10.03	10.0058	9.6744
7893122	7.09586	7.16094	6.45199	6.98001	7.67797	8.05365	7.60701	7.72931	7.83283	6.23384	6.22976	6.90712	6.1356	7.81689	8.03064	7.94752	7.90997	5.78699	6.72463	6.51458	6.0967	7.65254	7.77351	7.93008	8.07476	7.8297	7.03733	6.70584	6.45531	6.97988	6.81914	7.01003	8.03752	7.90037	7.92019	7.9626
7893123	8.59773	8.21991	8.27001	7.80819	8.48519	8.31284	8.38336	7.58163	8.07205	8.56164	8.40036	8.52438	8.32096	8.01669	8.40792	8.42583	8.76467	8.7118	8.59873	8.23376	8.80743	7.50021	7.8565	7.48473	8.47154	8.41449	8.51148	8.40711	8.50181	8.49025	8.62099	7.97625	8.32943	8.31453	8.53536	8.80192
7893124	5.81848	5.60861	5.74709	5.4866	5.29349	5.54229	4.47431	3.98312	4.52987	4.94946	5.52183	4.46504	5.42166	4.30004	5.32868	4.5319	5.59186	4.98502	5.57658	5.30954	3.87954	5.54394	5.75907	4.68881	5.03781	5.33187	5.02368	5.33672	5.38726	3.75129	5.44144	4.90471	4.57243	4.56144	5.07925	4.53403
7893125	6.41855	6.58683	6.37105	5.94102	7.34526	7.57333	6.74121	6.65253	7.90218	6.5107	5.81579	6.42018	6.46918	6.86313	7.73287	7.36461	7.37368	6.45344	6.42019	5.88898	6.45879	6.99169	7.40037	6.75296	6.74215	7.44174	6.71822	6.68639	5.51222	6.59334	5.98243	6.41269	7.65359	7.46621	7.74247	7.28934
7893126	4.22519	4.81454	4.56364	4.31969	4.70093	5.17861	4.79918	4.81325	5.14126	4.59403	4.38389	4.35778	4.53094	5.27302	4.62373	4.72823	4.52338	4.5446	4.24918	5.08809	4.24385	5.18765	5.55889	5.50873	4.8922	4.64858	4.86092	3.86737	4.32454	4.0952	4.72927	4.63331	4.27078	4.784	4.47734	4.86516
7893127	5.76743	4.6602	6.18943	5.14774	4.73935	4.54882	4.92535	4.77636	4.48054	6.80199	5.25632	7.30727	6.06121	4.58837	3.58276	4.42904	4.83309	4.7548	5.46693	6.40198	6.79986	4.7218	4.75554	5.22591	4.85509	4.73356	4.97486	6.50731	5.567	6.46101	4.89335	5.50992	4.3032	5.03917	5.8912	4.8437
7893128	7.11535	5.90154	5.85108	6.1323	5.57967	5.91539	5.20944	6.48011	5.70734	6.55988	6.33921	6.33644	6.61094	5.84419	5.8138	5.70566	6.25894	5.96211	6.39154	6.33997	5.38211	5.29859	3.72409	3.90469	4.61768	5.83434	5.9134	5.94609	6.34059	6.03516	6.31673	6.1784	6.13478	6.2486	5.75049	6.93153
7893129	6.05504	6.22403	5.23282	5.66991	4.69018	4.85384	5.15778	5.11999	5.43179	5.72095	6.36858	6.48489	6.07487	6.36192	4.99541	6.13504	5.00051	5.4875	6.04259	5.71743	5.15393	4.93399	4.65082	4.60415	5.56857	5.7543	5.59848	6.03386	5.60694	6.48874	5.65228	5.70753	5.21862	5.47584	5.67565	5.08313
7893130	10.9319	10.8363	11.2142	10.928	12.01	11.8325	12.0505	11.3047	11.4673	11.1305	11.0419	11.1766	10.8428	11.0716	11.2707	10.9838	11.1772	11.0235	10.9523	11.0634	11.291	11.8199	12.2907	12.2351	12.0788	11.1393	11.561	11.2864	11.2529	11.0491	11.0307	10.7214	11.3459	11.1718	11.2799	11.1202
7893131	10.179	9.86081	9.49703	9.69249	9.92214	10.1481	9.88034	10.0676	9.50552	10.0598	10.1137	9.78506	10.2868	9.92197	9.9055	10.1195	9.79696	10.0072	10.1539	9.90955	9.41289	10.0703	9.71736	9.22071	10.055	9.97191	9.91026	9.76194	9.85249	9.70761	9.91079	9.75722	9.96577	9.87766	9.94214	9.88583
7893132	4.81861	5.52866	5.03168	4.91538	4.89177	5.0752	4.88282	4.36883	5.10222	5.13954	4.83346	4.77689	5.29146	5.08339	4.56397	5.18735	5.11122	5.49198	5.17708	4.88804	4.91136	5.16113	4.94064	3.56891	4.62913	5.42159	4.11592	5.038	5.05498	5.05866	4.88928	4.60112	4.84154	4.67514	5.34024	5.18507
7893133	11.1654	10.9916	10.9538	11.0056	11.6782	11.6427	11.0241	11.4143	11.2954	11.0114	10.8676	11.0904	11.069	11.3085	11.2201	11.2809	11.596	10.9968	11.1287	11.3628	11.018	11.7896	11.7142	11.704	11.7055	11.4986	11.5121	11.4668	11.1434	11.3513	11.3569	11.082	11.5782	11.6449	11.6473	11.6147
7893134	7.90768	8.01063	8.16345	7.99845	7.65957	7.52208	7.62994	7.53792	7.61981	8.19741	8.4352	8.14247	8.30996	7.53566	7.78631	7.81244	7.65393	8.46204	8.3675	8.06067	8.43232	7.82237	7.6909	7.462	7.84688	7.79317	7.9794	8.24099	8.21541	8.38218	7.95587	7.9629	7.38395	7.62237	7.89136	7.33237
7893135	4.70361	3.26977	3.07223	2.93293	2.95112	2.76016	2.81198	2.77559	2.7523	3.01814	2.96458	2.94311	2.93096	2.9817	3.34419	3.07134	3.60798	2.74715	2.95969	3.63736	3.63323	2.96856	2.69397	2.90812	4.55814	3.83894	3.48781	2.82707	2.90305	2.97265	3.04306	3.23202	3.19714	2.82595	3.09996	3.72217
7893136	6.15584	6.20479	6.85603	6.90492	4.94044	4.49636	4.81214	4.43136	4.49999	6.35299	7.33607	6.48145	7.66558	5.83173	4.29897	5.69394	4.6854	6.35684	6.33809	4.8445	6.35514	4.61823	4.33146	4.60108	4.32248	5.52162	4.97591	4.65244	5.089	6.72835	4.37568	6.33861	3.98933	4.70413	4.59208	5.11036
7893137	5.04452	4.24427	4.85088	4.38972	5.09546	4.17032	4.08724	4.66124	4.70501	4.88198	4.30788	4.34656	5.20736	4.52382	4.21236	4.4139	5.27882	4.13436	4.36504	4.93222	4.70158	4.29425	4.525	4.50521	4.64255	4.36734	4.11865	5.20784	4.46105	4.90014	4.62596	3.99982	4.74213	4.21134	4.41166	4.0429
7893138	10.9531	11.1526	11.0293	10.8869	11.7315	11.456	11.3402	11.5143	11.5451	10.7235	11.0226	11.0323	11.2104	11.7042	11.502	11.5596	11.4508	10.7705	10.8248	10.907	10.9927	11.3709	11.1926	10.8046	11.436	11.2224	11.1916	10.3902	10.79	10.6453	10.8568	11.1071	11.4301	11.1925	11.3157	11.4167
7893139	11.47	11.279	11.4372	11.4064	12.102	12.214	12.5065	12.2906	12.3729	11.531	11.3366	11.4282	11.3378	12.267	12.454	12.4089	12.1682	11.5087	11.754	11.5	11.4314	12.2121	12.1719	12.1502	12.3024	12.5515	12.3976	11.4851	11.5326	11.4405	11.5873	11.3701	12.4092	12.526	12.4535	12.2957
7893140	13.1214	13.1548	13.2183	13.0938	12.7948	12.7349	13.0288	12.6145	12.5133	13.0732	13.1321	13.1469	13.1057	12.5905	12.8454	12.2682	12.1977	13.3157	13.0916	12.7796	13.1834	12.8123	13.2546	13.0649	12.9431	12.5187	12.7574	12.8687	13.0598	12.8221	13.0453	12.9236	12.7306	12.4665	12.4967	12.0596
7893141	7.53293	7.88599	7.96278	7.95909	7.57423	7.81505	7.99407	6.94745	8.10874	7.72254	7.88652	8.51554	8.32808	7.93298	7.8951	8.01054	7.81746	7.49286	7.95963	7.50093	8.04544	7.81247	7.48731	7.92523	8.26316	8.00011	8.21469	7.71838	8.16598	7.71669	7.88493	7.96479	7.72298	8.07655	8.04315	8.19546
7893142	7.42034	7.10391	6.4803	6.38787	6.31433	6.63841	6.28381	5.79869	6.99568	5.64461	7.64031	6.73359	7.73828	7.3014	6.8644	7.32675	6.83119	7.1077	6.36626	6.20426	6.20645	6.11223	5.88155	5.71077	6.94827	7.43143	7.49798	6.73579	6.60511	7.13858	7.46066	7.16709	6.82539	7.36517	7.04314	7.01428
7893143	6.08919	4.4915	4.40002	4.73495	4.27473	4.94454	4.73603	5.31434	4.10834	5.49617	6.28896	5.3077	5.97815	6.55762	5.75278	5.69017	6.22747	4.71649	5.00285	5.66646	5.16014	4.63091	4.49546	2.81962	5.16494	5.86395	5.68678	5.01735	5.0687	4.72833	4.77469	5.41801	5.41039	6.30045	6.15927	6.33346
7893144	5.35058	5.37887	4.05538	4.99416	4.47315	4.29564	3.76972	5.14208	4.44609	4.31789	5.0329	4.11703	5.22121	4.13879	3.72418	5.2131	3.86967	4.42214	4.9225	4.38281	4.11576	4.0421	3.84089	4.94253	5.2242	5.09578	3.9096	5.15664	5.51435	4.29895	4.99644	5.41301	4.21691	4.40337	4.41234	5.61805
7893145	6.89258	6.80494	6.73651	6.4961	6.56609	6.41051	6.61882	6.08193	5.49934	6.26225	6.0159	4.77551	7.02338	5.26459	7.06899	7.06578	6.2696	7.05595	6.72463	6.5728	5.73335	7.24451	6.58864	7.34825	6.16859	6.68777	6.7416	6.79069	6.03962	6.07707	6.46836	4.97144	6.35368	5.80452	4.53477	5.99869
7893146	5.76624	5.44821	5.6311	5.60228	5.93299	6.05167	5.6828	6.23103	5.55422	6.05748	5.18623	6.10087	6.32687	5.93423	5.87807	5.54853	6.59509	5.80882	5.9495	5.80264	5.24001	5.9527	5.64905	6.21822	5.70542	6.0265	5.89568	5.78177	5.5998	6.12703	5.98314	5.75913	6.03717	6.41452	5.95585	5.82669
7893147	13.5265	13.4707	13.5488	13.5303	13.3103	13.3474	13.4077	13.0834	13.1437	13.5817	13.5212	13.4013	13.4511	13.1628	13.3476	12.9557	12.9611	13.5359	13.4049	13.3798	13.5831	13.3656	13.5551	13.3908	13.3558	13.0701	13.368	13.5511	13.4945	13.4401	13.406	13.4072	13.2558	13.064	13.0166	12.9747
7893148	11.1679	11.2102	11.5062	11.3643	11.2789	11.1247	11.3468	10.371	10.602	11.0824	11.4463	11.3121	11.1025	10.4126	10.7731	10.2388	10.0149	11.3789	11.2022	10.8438	11.5434	11.175	11.7144	11.6797	11.2364	10.347	10.8074	11.2652	11.38	10.9506	11.411	11.309	10.7709	10.5693	10.3823	10.0734
7893149	4.79907	3.76317	5.09291	4.49598	4.22766	4.3338	5.45735	5.07822	4.9596	5.40819	4.57621	4.1115	4.84366	4.58582	4.5777	5.12286	5.55597	4.0845	4.49376	4.54809	3.64613	4.44918	4.00665	4.71712	3.90107	4.86391	4.93199	4.68809	4.09278	4.81489	5.02606	5.08507	4.52397	5.47475	5.19615	5.15106
7893150	7.68722	7.74947	6.90253	7.38164	7.3025	6.95129	6.68528	7.01507	7.71165	8.00457	8.22819	7.66387	8.65744	7.6982	7.41207	7.71907	6.97213	7.1763	7.87222	7.02744	7.15626	6.79378	7.20833	6.96655	7.28708	7.31672	7.42488	7.13314	7.70135	7.98709	7.40081	7.44719	7.17729	7.0437	6.92295	7.2427
7893151	6.15442	5.87177	6.07416	5.97447	6.57315	6.97161	7.03602	5.62524	6.37876	6.16456	6.16035	6.40074	6.02287	6.02558	6.04268	6.31225	5.68449	6.05701	6.05582	5.52353	6.27372	6.57933	6.80203	7.13528	6.9483	6.66806	5.87868	6.00245	6.0659	5.86087	6.04984	6.29889	6.15856	6.54424	5.95067	5.82029
7893152	11.7846	11.6509	11.8915	11.752	12.3051	12.3212	12.3986	11.3896	11.6425	11.7049	11.7538	11.8876	11.5629	11.3428	11.2833	11.4011	10.8179	11.7888	11.8622	11.588	12.119	12.1134	12.7387	12.3663	12.3859	11.2402	11.7135	11.7588	11.8038	11.6328	11.6615	11.7598	11.6481	11.481	11.3948	10.4437
7893153	10.9946	10.9075	11.0535	10.9255	10.7823	10.6756	10.8346	10.8499	10.7015	10.7978	10.9367	11.0401	11.1309	11.0546	11.1351	10.9958	11.1803	10.9051	11.1513	11.072	10.9061	10.9218	10.6902	10.3184	10.8289	11.0641	11.0115	11.2747	11.0301	10.976	11.2293	11.0509	11.0786	10.9143	10.9674	11.1392
7893154	8.09097	8.79655	8.39248	8.47755	7.46278	7.13749	7.84493	7.45596	8.61067	8.5066	8.86916	8.63605	8.9658	8.58084	8.18107	8.31232	8.18053	7.90286	8.4562	8.37308	8.78242	7.49437	6.99382	7.33311	7.79559	8.19654	8.561	8.31583	8.84432	8.23141	8.45649	8.53861	8.00127	8.27185	8.40139	8.26269
7893155	6.10107	5.98815	5.4092	5.89991	5.98275	6.18625	6.24547	5.47262	5.61932	6.24828	6.16732	5.33493	5.67159	5.70708	5.83134	6.70284	6.59366	5.56276	6.03237	5.874	5.2138	5.58638	6.00248	5.22953	6.36552	6.31838	6.04613	5.54079	5.27882	6.45173	6.4068	5.99399	6.56314	6.16882	6.42746	6.27979
7893156	5.70667	5.78686	6.39145	6.34109	5.78579	5.35601	4.28948	5.52382	5.13726	5.88751	5.84903	5.9632	6.17499	5.87785	6.06107	6.0033	5.50892	6.3253	6.68038	5.85985	5.67132	5.52246	5.3782	6.19746	5.60029	6.43535	5.91111	5.63056	5.89758	6.56547	5.40387	6.50043	5.21367	4.74426	5.94498	6.25574
7893157	3.17107	3.10515	3.18906	3.00137	3.11884	3.3735	3.03502	3.09459	3.0625	2.97018	3.34172	3.59309	3.20401	2.96033	3.05678	3.35929	3.1867	2.92752	3.32558	3.19598	3.39213	3.31185	3.03394	3.90539	3.76649	3.43653	3.73591	3.36803	3.4405	3.28572	3.20636	3.01998	3.04799	3.13378	3.31097	3.7219
7893158	7.70584	8.11833	8.11474	7.9107	7.23753	7.47335	7.79172	7.44712	7.38667	8.03335	7.78723	7.84573	8.3858	7.60844	8.05056	7.58992	8.04508	7.80666	7.6739	7.80668	8.43191	7.56118	7.69651	8.77553	7.69982	7.64233	7.78891	8.12298	8.08316	7.42819	7.98981	7.94553	7.61302	7.03721	7.93399	7.66483
7893159	6.13599	5.448	6.14923	6.29294	4.57737	5.78345	5.95282	5.73888	4.92383	6.08417	6.3449	5.97047	6.95035	6.02054	5.30183	6.41922	7.026	5.36506	5.60499	6.46836	6.66522	5.8384	4.50309	5.69865	5.784	6.15373	5.71521	6.20321	6.31304	6.00932	5.87363	6.03413	6.31247	6.10981	6.53505	7.01223
7893160	8.47918	7.9167	7.9562	8.27534	8.56098	8.69446	8.6528	8.31119	8.85861	8.305	8.2946	8.59829	8.64243	8.81584	8.57188	8.80143	9.00293	8.17218	8.6223	8.23252	8.3198	8.62429	8.17144	7.87346	8.90829	8.82444	8.9373	8.3348	8.40947	8.11254	8.67066	8.65091	8.65808	8.85022	8.72446	9.09133
7893161	3.87696	3.16649	2.93763	2.99714	3.42848	3.28697	3.49816	3.2264	3.53026	3.20417	3.36491	3.88871	3.9562	3.45917	3.2829	3.20426	3.41929	3.65911	3.70591	3.2618	3.55151	4.02647	3.4062	3.42819	3.65714	2.85597	3.45959	3.79249	3.13467	3.54656	3.79346	3.65677	3.41244	3.59909	3.70673	3.37395
7893162	7.32374	8.16739	7.20006	7.96727	7.1243	7.25223	7.8307	6.09885	6.37443	7.59951	8.16894	6.92085	7.12569	6.49044	7.64411	6.057	5.05248	7.9223	6.97867	6.59208	7.58856	6.54456	8.6002	8.44596	8.52965	6.41644	6.88621	6.86159	8.0103	6.95828	7.18602	7.41098	7.01745	6.58803	6.12222	6.0105
7893163	4.1226	4.06792	4.14637	4.49917	3.63442	3.75649	3.75206	3.61051	4.19707	3.56063	3.81315	3.80471	4.65378	4.01882	4.22195	4.08733	3.50609	4.22305	3.85457	5.10755	4.35224	3.90541	4.0213	3.87831	3.99187	3.37937	5.25904	5.52964	3.48316	3.58273	3.99529	3.79532	3.90233	3.37349	4.41357	4.57526
7893164	9.23762	8.84017	9.01925	8.97854	8.97782	9.01745	8.32191	8.77719	8.62225	9.18677	8.99003	9.1805	9.28209	9.29577	8.43909	9.33355	8.63788	8.75575	9.31875	8.80327	9.04296	8.97914	9.06366	9.06605	8.98349	9.2072	9.30157	9.2208	8.66217	9.11605	8.93844	9.28659	8.96012	9.14834	9.52994	8.68636
7893165	7.93545	8.57912	8.15232	8.03958	7.51395	7.45548	7.88329	6.55509	7.53058	8.32515	8.46178	8.20243	8.52834	7.73572	7.44014	7.65906	6.89089	8.27106	8.02681	8.0699	8.06632	7.60671	8.42322	7.65634	8.17907	7.50919	7.19897	8.11263	8.10455	8.12232	7.89162	8.52304	7.15069	7.43932	6.91263	7.25804
7893166	5.15016	5.41687	4.41841	5.32682	5.06304	4.21591	4.85646	5.27218	4.05559	4.77316	4.86233	5.28788	4.29653	4.53512	4.98038	5.28603	5.35269	5.23472	4.52134	5.44131	4.70428	5.23706	5.03368	5.22909	4.57804	5.26867	3.97305	4.64326	5.07875	4.63843	5.68741	5.48655	5.2056	4.22146	5.50208	4.76179
7893167	5.96653	6.41367	5.83667	6.70847	6.68354	6.27957	6.10839	5.69526	7.03188	5.77913	6.67838	6.01257	6.42274	5.82504	6.43888	6.76087	5.90481	6.00884	5.95484	6.26759	6.23684	6.12528	6.85388	7.12693	6.52336	6.55338	6.26729	5.87386	6.14665	5.78721	6.28562	6.92378	5.9852	5.6499	5.87908	6.23968
7893168	8.31016	7.91627	7.8156	7.98801	7.06251	7.2596	8.11401	7.56838	7.42583	8.44555	7.96876	8.03008	8.1636	7.70286	8.1991	8.07182	8.22339	8.3358	8.31824	7.26804	8.091	7.8763	8.2372	7.807	8.33302	7.73195	7.81946	7.9096	8.23687	7.9309	8.10751	8.35144	8.12472	7.872	8.15193	8.44128
7893169	7.32999	7.48878	7.29549	7.51792	7.21242	7.68211	7.40023	7.30025	7.58928	7.76037	7.73095	7.88053	8.02743	7.3446	7.55968	7.37291	7.38323	7.15716	7.35132	6.80482	7.6801	7.89167	8.07218	7.52139	7.6398	7.58964	7.07172	7.39281	7.16753	7.26174	7.08249	7.61883	7.43876	7.24873	7.16656	6.87641
7893170	7.09881	6.25636	6.81333	6.76094	6.18445	6.36571	6.00885	7.35421	6.77719	7.24067	6.854	6.85105	7.13993	7.3388	7.22144	8.13008	8.09147	6.73187	7.08805	7.50833	6.9186	6.15664	4.39161	4.79547	6.53976	7.52006	7.68033	6.65071	6.3456	6.89649	6.90165	6.71557	7.15988	7.41082	7.81187	7.53341
7893171	8.47505	8.92399	8.25411	8.68309	7.51701	7.85855	8.11551	7.44627	7.8662	8.09573	8.6976	8.51667	8.69163	7.70057	7.74028	7.44183	7.70426	8.84554	8.25509	8.33984	8.43089	7.72639	7.64798	8.59176	8.43258	7.80077	7.6886	7.51389	8.4064	8.0699	8.1209	8.59898	7.71823	8.02085	7.57608	7.54482
7893172	8.37384	9.32673	8.49413	9.23266	8.46415	8.6212	9.14572	8.20369	9.05163	8.52433	9.28	8.80131	9.04572	9.47332	8.8352	8.68684	8.46536	8.59251	8.84846	8.45987	8.55243	8.29556	8.49746	8.53449	8.73174	8.67206	8.41459	8.39276	8.34631	8.61272	8.65331	8.80246	8.02786	8.39976	8.56948	8.54757
7893173	11.9155	11.7097	11.8285	12.0791	11.6403	11.6793	11.5786	12.2076	11.8992	12.0692	11.8881	11.4423	11.7254	12.1604	12.1249	12.1728	12.1854	12.1094	11.9493	11.6721	11.3941	11.3908	10.6992	9.27595	11.6392	11.9974	12.1205	11.8442	11.9664	11.6568	11.9539	11.6484	12.0004	12.0096	11.9934	12.3448
7893174	3.12425	2.83843	3.31656	2.91985	2.92924	3.19547	3.14708	3.24991	3.06572	3.02542	2.71138	3.10345	3.21494	3.27198	3.52427	3.2827	3.60932	3.07515	3.10153	3.02771	3.20417	3.01812	2.92365	3.28834	3.09679	3.7125	3.72529	3.53649	3.10124	2.89475	3.16323	3.09346	3.15085	3.20734	3.30923	3.88757
7893175	7.00067	5.99328	6.44756	6.0196	5.47292	6.73673	7.06008	6.35868	6.94098	5.9507	6.17299	6.78975	6.12295	7.32156	6.31326	6.74123	6.83382	5.89897	6.66231	7.17843	6.2385	5.54846	5.12305	6.53398	4.52643	6.85205	6.71857	6.18833	6.119	6.17188	6.42702	6.48151	6.54744	6.83522	7.0276	7.03762
7893176	3.76544	3.15775	3.51259	2.99609	3.14832	3.33878	3.65604	3.52839	3.24721	3.04688	3.36322	3.0196	3.25823	3.29876	3.50751	3.18082	3.05898	3.08636	3.28971	3.05635	3.57222	2.90618	3.14996	3.13849	3.30185	3.51977	2.65146	3.9456	3.38561	3.18382	3.29858	2.93828	2.91545	2.82088	2.90186	3.00949
7893177	7.90163	6.64443	8.09972	7.66791	5.61114	5.13393	7.44701	5.48795	6.00503	8.32174	7.88342	7.80676	7.32925	5.6403	6.0741	6.66508	6.92216	7.38669	7.53307	7.90029	8.41592	5.64205	7.73167	6.50053	5.7495	6.25496	6.69534	8.32299	7.51918	6.66389	7.63082	7.00129	5.10935	5.74463	6.78975	7.94797
7893178	3.6811	4.05336	4.00437	3.67776	3.72016	3.90521	4.87499	3.92576	3.95958	3.69863	3.74986	3.38527	3.76465	3.47732	3.71229	4.18473	3.62811	4.2509	3.85067	3.89936	3.84386	3.64256	3.69274	3.71364	4.22703	3.87253	4.27885	3.7774	3.77118	4.11465	3.32862	3.73414	3.76225	4.52921	3.68971	5.28729
7893179	6.38535	5.59594	6.11575	5.31222	6.07696	6.12119	5.43412	5.99315	6.08268	4.75317	5.66944	5.33584	5.33372	5.22687	5.91722	5.48978	4.99536	5.71879	5.63052	5.25748	5.26032	5.38824	5.74525	6.36655	5.49539	5.70713	5.35782	5.73762	5.34088	4.82787	5.03433	5.62383	6.10608	5.36258	5.72935	6.10646
7893180	6.90564	7.4375	7.28714	7.28792	6.49544	7.31862	6.96115	6.58219	6.91072	7.28406	7.16082	7.43437	7.66296	7.28374	6.98813	7.45406	7.25477	7.00557	6.76971	6.80943	6.98803	6.70016	6.67863	6.67254	7.45556	6.90485	6.56262	7.31152	7.13776	7.04917	7.37245	7.0349	6.47477	6.81838	6.85788	6.89217
7893181	8.40224	8.27956	8.32061	8.38492	8.35218	8.5634	8.61125	8.85154	8.71773	8.49455	8.26239	8.57767	8.60385	8.74222	8.94191	9.16236	9.14899	8.43474	8.62482	8.59964	8.3127	8.46865	8.48891	8.51752	8.7487	8.77214	9.09079	8.11964	8.53497	8.1545	8.66557	8.24617	8.94453	8.6464	8.69527	8.8525
7893182	7.70582	8.01482	7.68685	7.65499	7.96893	7.78502	7.87961	7.13543	7.60676	7.41434	7.74298	8.15362	7.63427	7.43197	7.55919	7.22471	6.56852	7.89172	7.67595	7.52165	7.88928	7.90611	8.20028	8.37718	7.82506	7.35142	7.30063	7.66241	7.7101	7.57735	7.8196	8.06264	7.52784	7.36647	7.38499	6.63985
7893183	6.31163	6.87133	6.68522	6.42307	5.06756	5.05255	5.37259	4.1629	5.67978	6.22258	6.68285	6.62449	6.7611	4.83403	6.03051	5.81006	6.84349	6.98491	6.46102	6.63174	5.73516	5.54371	5.26029	5.01847	6.16394	5.70357	6.15878	6.11439	6.725	6.47288	6.29801	6.31298	4.86088	5.1571	5.79837	6.35571
7893184	7.84838	8.2758	8.00742	8.26274	9.90024	9.82402	9.10885	8.40247	8.30708	8.16076	7.71898	8.04265	8.17552	8.15919	8.58091	8.13429	7.60349	8.3642	8.23833	7.67576	8.10933	9.89509	10.5134	8.91176	9.51485	8.10091	8.58146	7.95393	8.51346	7.84599	7.98256	8.01494	8.51475	7.97706	8.31335	7.2721
7893185	7.51169	8.4023	7.92346	8.17686	7.13249	7.14858	7.15818	6.53682	8.25001	7.76518	8.4772	7.67058	8.33621	7.94593	7.77626	7.97839	7.31658	7.89157	7.49224	7.3991	7.55813	6.71892	6.57201	6.94571	7.1547	7.59954	7.30215	6.8445	7.78806	7.39832	7.21838	8.11926	7.03633	7.39807	7.25234	7.67033
7893186	4.87488	4.64736	5.64691	4.83668	5.89476	4.65784	5.6382	5.16017	4.47934	5.3204	4.60076	5.35336	5.40125	5.67182	5.72443	5.28177	5.65595	4.85207	5.94724	5.4132	4.09223	5.05468	5.20341	5.81618	6.2117	4.97486	4.7276	5.91421	5.89531	4.88541	5.14104	5.23176	5.69324	5.44436	5.23608	6.0175
7893187	9.88952	9.53773	9.76561	9.77826	9.65664	9.69049	9.563	10.261	9.60089	10.0971	9.95547	9.76433	9.7935	9.43936	9.69725	9.56557	9.7489	10.126	9.86621	10.3234	9.86803	9.61027	9.07172	8.57232	9.48359	9.88445	9.90641	10.2102	9.97276	9.78691	9.98022	9.84906	9.87433	9.99477	9.96359	9.69838
7893188	7.29165	6.36919	7.08857	6.40986	6.34126	6.5352	6.60725	6.18136	6.46807	6.94861	6.91072	6.92184	7.34183	7.20645	7.19911	6.97804	7.39358	6.83798	7.25157	7.03082	7.61394	6.478	6.42727	6.59022	6.68205	7.05152	6.4816	6.9991	6.79392	7.35203	7.07223	7.13175	7.22163	6.88297	7.07642	6.7594
7893189	13.5545	13.5558	13.6853	13.5618	13.51	13.5441	13.6755	13.1975	13.297	13.5496	13.5623	13.3757	13.548	13.2434	13.3389	13.294	13.0456	13.5641	13.5164	13.2986	13.5915	13.5623	13.6337	13.5932	13.5288	13.2143	13.4371	13.2896	13.5104	13.3232	13.5002	13.5359	13.4034	13.2204	13.2898	13.0263
7893190	5.75076	5.20955	5.54477	5.3124	5.491	5.56278	4.95379	5.25885	5.32136	4.76578	5.09463	5.84315	5.44062	5.92934	5.64044	6.23545	5.89539	5.80265	6.61635	5.12752	6.18785	6.03155	5.61541	5.87088	5.79454	6.51402	4.76672	5.07117	5.36152	5.71502	5.58941	5.21854	5.74506	6.20468	5.96412	5.8078
7893191	9.24361	9.50428	9.03847	9.03957	9.62544	9.92757	9.75692	9.88136	9.86094	9.17743	8.80651	9.16991	9.61308	9.76973	9.72848	9.76345	9.86915	9.30347	9.51523	8.98305	8.97204	9.74062	9.28055	9.86489	9.72907	9.63927	9.28293	9.37884	9.12548	9.1087	9.21125	9.55742	9.9648	9.59063	9.5181	9.44743
7893192	5.50828	5.82835	5.06845	5.33202	4.69915	4.71537	4.56203	4.63576	5.40411	5.27625	5.53563	5.60025	5.42126	5.02934	5.20602	4.19045	5.20216	4.85639	4.72943	5.7473	4.79573	5.26395	5.51395	5.84791	5.1412	4.97186	4.46502	5.5878	5.47145	5.68211	5.21237	4.87157	4.34682	4.29405	5.36377	5.25281
7893193	5.51659	4.36283	5.36906	5.00908	4.71465	4.076	3.99217	5.34371	4.70654	4.93992	4.56578	5.77181	5.25632	3.97374	2.98474	4.2148	3.29726	4.12461	4.31833	3.63736	5.647	3.8548	4.64417	4.04536	3.84419	3.42923	2.92429	4.42448	5.16212	3.72525	5.23077	3.51189	3.58986	4.04805	5.26163	4.91202
7893194	11.2104	10.9802	11.2144	10.8281	11.2015	11.3197	11.0726	10.8041	10.421	10.9193	10.9327	11.507	10.9771	10.8757	10.9353	11.0007	11.1074	11.0747	11.2804	11.3082	11.0903	11.5771	11.8994	11.555	11.2883	10.8571	10.877	11.276	11.3055	10.9494	11.2693	10.9168	11.128	10.8622	10.8722	10.6456
7893195	5.03354	5.55099	4.38429	4.47195	5.27729	5.02785	4.91079	5.08446	5.37951	5.30249	5.61295	5.07434	5.49128	5.36154	5.58338	4.64982	4.97059	5.56085	5.11039	4.96382	5.91959	5.05209	5.1404	6.74888	5.75403	4.47641	4.49145	4.18117	5.15443	4.8702	5.03519	5.42096	4.93019	5.22702	4.67602	5.37001
7893196	11.0126	10.7315	10.9248	10.8866	10.5127	10.4504	9.96761	10.6531	9.95341	11.0215	11.1274	10.9816	11.2272	10.8689	10.162	10.4286	10.001	10.5951	10.7214	10.966	10.8983	10.2382	10.4702	9.50198	10.1543	10.3953	10.5422	11.0202	10.8095	10.9832	10.5918	10.7029	10.3298	10.2072	10.4487	10.0771
7893197	3.43194	2.99535	2.77756	3.17998	2.94423	3.29392	4.01135	3.68827	3.52492	2.86586	3.08925	3.66695	2.99304	4.30314	3.40321	3.2461	3.43189	2.99547	3.15625	3.26526	3.30344	2.97836	2.93465	3.73898	3.20868	3.72687	4.07701	3.19551	3.13106	2.73768	3.25438	3.07107	3.27326	3.63725	3.55958	3.62408
7893198	3.09216	3.51568	2.96349	3.55873	3.23541	2.83905	3.41583	2.99203	3.43228	2.81831	3.16279	3.63729	3.35867	3.23541	3.0864	2.91533	3.05387	2.762	3.67787	3.35135	2.78361	3.05812	3.24784	3.15749	3.52721	3.27157	3.33901	2.92744	3.18306	3.57609	2.88569	3.48481	3.31335	2.94844	3.00444	2.96745
7893199	2.87947	2.71613	2.77712	2.76364	2.88589	3.04761	2.90749	2.86621	2.8956	2.84201	2.83144	2.70341	2.9211	3.2343	3.01308	2.82496	3.17497	3.01428	2.97549	2.71404	2.67892	3.2577	2.73321	2.8646	3.09962	2.96219	3.48381	2.86301	2.98982	3.36389	2.9403	2.78027	3.28033	2.66462	2.86188	2.85659
7893200	3.07977	2.95949	2.77212	2.76525	2.88938	2.7928	2.98705	3.39206	2.8098	2.99369	2.98473	3.3292	3.18136	2.99841	3.27279	3.19186	2.8983	2.98261	3.42186	3.33545	3.46871	2.95641	2.9509	3.11144	2.91093	3.12123	3.01046	3.44657	2.93342	3.38483	2.84222	3.03155	2.98177	2.91889	3.11502	3.76279
7893201	11.2743	10.867	11.3016	11.0552	10.5119	10.8054	9.9331	11.4218	11.1108	11.1826	11.0876	11.2211	11.1312	11.1698	10.7317	11.0713	11.5842	10.8923	11.1029	11.5078	11.13	10.438	10.0484	9.54459	10.3536	11.3198	11.1175	11.4762	11.1882	11.4454	11.3054	10.9675	10.9768	11.2908	11.0771	11.5156
7893202	7.84192	7.33994	7.01847	7.71956	7.99478	7.98597	7.93745	7.77979	7.51093	7.72461	7.46203	7.46057	8.059	7.74803	7.9593	7.88814	7.82604	6.66157	7.44897	7.4771	7.417	7.56965	7.78027	8.43769	8.06776	8.14497	8.1962	8.15223	7.42112	7.4182	7.35093	7.83551	8.00857	7.52582	8.00454	7.88739
7893203	3.4774	3.46003	2.95294	2.94314	2.97083	2.99485	3.28273	2.74779	3.06817	3.11693	3.31732	2.8604	3.26855	2.87907	2.75957	3.00588	2.78524	3.24388	3.35326	2.85232	3.68582	3.26862	3.18412	2.75087	2.88217	3.03801	3.63703	3.40854	2.96956	3.48163	3.20334	3.05584	3.29343	2.92384	2.81095	3.73609
7893204	5.63085	5.2793	5.17206	6.2059	4.15303	4.35064	4.77917	5.47942	4.39277	6.32406	5.66299	5.20694	5.11116	5.04801	5.22199	5.51654	6.21511	5.94323	5.84086	5.49976	5.19214	4.12414	3.56804	4.96355	4.37396	5.50282	5.13245	5.71911	5.79503	6.23952	6.0343	5.75866	5.35152	5.36908	4.89871	6.34637
7893205	11.0638	11.1634	10.9674	11.0372	11.3793	11.5414	11.2313	11.1703	10.8829	11.1176	11.166	11.1292	11.1632	11.1419	11.3851	11.4368	10.8899	11.0345	11.1971	11.0094	10.6666	11.4286	11.2304	10.6709	11.3463	11.1914	10.8312	10.6512	10.9588	10.9969	11.1903	11.0382	11.4536	11.1678	11.2062	10.9909
7893206	6.22434	5.08049	5.01812	5.91608	4.84915	5.22765	5.83809	5.66819	4.8335	5.92621	5.50335	5.28578	5.43295	5.48077	4.67555	5.42186	6.20412	5.56905	5.85705	6.01786	5.73655	5.30083	5.19359	4.66055	5.8419	5.84056	5.35314	6.74686	5.64056	5.79352	5.86364	5.48308	6.0135	5.86234	5.45108	5.97908
7893207	6.95714	7.85804	7.62248	7.22937	7.74302	7.64416	7.1811	6.89467	7.44894	7.41294	7.43437	7.08268	7.62979	7.32605	7.71125	7.27247	6.00446	7.50712	7.25325	6.978	7.07237	7.49851	8.00707	7.74112	7.60514	7.02916	7.06909	6.94034	7.04529	6.95168	6.9138	7.11674	7.34039	7.07924	7.29683	6.36467
7893208	9.10576	9.06169	8.62782	8.9806	9.96548	10.2435	9.67881	9.8207	8.53487	8.62694	8.77723	9.03184	9.23065	9.34946	9.11533	9.56096	9.28885	8.88758	9.2949	9.03964	8.42682	10.0965	10.6634	11.2494	9.7896	9.25873	9.45503	8.62055	8.83317	8.84309	8.85617	9.01785	9.77374	9.54877	9.47601	9.21426
7893209	7.15891	7.78947	7.28939	7.50101	7.85794	7.79161	7.78519	6.97414	7.25192	7.55828	7.4548	7.68809	7.42331	7.48968	7.09621	7.01682	7.17597	7.45294	7.49195	7.40438	7.17201	7.77149	8.31821	8.08507	7.74043	7.28732	7.10023	7.37165	7.03893	7.30653	7.61919	7.96814	7.32832	7.10049	7.47868	7.04569
7893210	6.57243	5.80294	6.53135	6.57689	6.92641	6.69953	7.64172	6.62431	6.28729	6.9059	6.07819	6.62478	6.69968	6.2194	6.8914	6.8559	7.01354	5.96667	6.51831	6.65313	6.41522	7.2043	7.38632	7.91519	7.50643	6.5716	6.49981	6.79675	6.61215	6.86289	6.84346	6.16789	6.6539	6.33955	6.79806	6.50742
7893211	4.23229	4.2425	4.0232	3.72668	3.82841	4.36968	4.94359	3.55229	3.7952	4.98492	4.45215	4.51073	4.20857	3.83734	4.26246	3.9192	4.09136	3.3741	5.06183	4.28071	3.56275	5.05278	3.93149	3.89438	3.64941	3.68271	3.68187	4.36599	4.34239	4.17364	4.1754	3.76796	4.07456	4.68593	4.79808	4.76514
7893212	6.79522	6.48834	6.40012	6.72504	7.55691	7.69107	7.01734	5.7904	6.29324	6.21696	6.37885	6.50395	6.18782	6.65905	6.0477	6.75964	5.72479	6.22526	6.96075	5.51046	6.23779	7.05025	8.69146	7.66575	7.25096	5.98223	6.69618	5.25754	5.58054	6.82683	6.19316	6.72361	6.47619	6.09502	6.56762	6.56872
7893213	4.65724	3.64185	4.37375	4.92291	4.22944	4.01646	4.32487	4.52817	4.47852	5.77008	5.30341	5.74689	5.43454	4.67092	4.25704	5.46637	4.72391	5.01216	6.01238	5.63731	5.1099	4.45178	4.86582	4.87279	4.28155	4.48881	4.4798	6.45987	5.08451	5.64996	5.14539	5.34185	4.48627	4.48212	4.8839	5.55795
7893214	4.30643	4.20688	4.11743	4.66896	5.70322	5.50579	5.66445	4.65873	3.69375	4.25283	4.60791	3.76642	4.92426	4.72226	4.48288	4.73076	4.98617	3.85767	3.61945	4.43621	3.4698	4.66597	5.90967	5.2686	6.15179	4.80541	4.76014	4.41551	4.55964	3.32421	4.58053	5.03525	4.50247	5.01742	4.20152	3.5223
7893215	7.14832	5.01871	6.01518	5.89904	5.28427	6.03808	7.10728	6.58837	5.95716	6.50257	6.79081	6.14558	6.78104	6.44256	6.22958	6.67829	7.67401	6.80119	6.62885	6.77768	6.53253	6.57343	5.31969	5.86097	6.31355	7.06812	6.93546	6.47317	6.57568	6.82541	6.65895	7.08822	7.14328	7.4525	7.19623	7.44367
7893216	4.87574	4.28986	4.48201	4.76274	4.41072	4.31786	4.45811	4.56649	4.95815	5.18535	4.74308	5.09845	5.06801	4.55184	4.49883	5.78564	4.39203	4.27829	4.57396	4.96166	4.53935	4.41614	3.64665	4.3679	5.0154	5.15763	5.02753	4.97694	4.42622	4.81076	4.69122	4.60567	4.5061	5.06992	5.77617	5.97726
7893217	8.6766	8.79068	8.70229	8.68117	9.18522	9.15436	8.99177	9.27944	8.91789	9.9584	9.04025	8.43123	8.42383	8.52928	8.95314	8.72441	8.64581	9.19474	8.58708	8.46772	8.33155	9.17753	9.54123	9.79172	9.0153	8.77178	8.29296	8.41923	8.61527	8.68757	8.83598	8.69623	9.10964	8.75839	9.00615	8.95766
7893218	12.464	12.2975	12.2205	12.4581	12.5301	12.5216	12.6575	12.5417	12.7613	12.3813	12.4034	12.3046	12.4086	12.6216	12.7719	12.7285	13.062	12.3126	12.2688	12.4063	12.2272	12.5254	12.2936	12.2247	12.4961	12.7514	12.3908	12.5304	12.3602	12.2957	12.5343	12.4262	12.7157	12.6946	12.7746	13.0159
7893219	6.51594	7.0899	6.72429	6.51681	6.01141	6.11256	6.2676	5.5661	5.3226	6.88023	6.56446	7.09689	6.91225	6.43109	6.12881	6.15722	6.3595	6.48067	6.9083	6.47735	6.53209	6.3217	6.23896	6.44209	6.12434	6.29289	5.81371	6.63635	5.68392	6.56195	6.30906	6.6274	6.09711	6.11014	5.68705	6.73894
7893220	11.2712	11.4739	11.7477	11.4599	10.5614	10.8283	10.8916	10.1952	10.4291	11.3626	11.5058	11.596	11.3683	10.301	10.8486	9.88378	9.93452	11.6503	11.2119	10.9706	11.6685	10.7044	11.7445	11.245	10.6232	10.2331	10.6734	11.2975	11.4061	10.8947	11.1645	11.09	10.7056	10.2137	10.171	9.76595
7893221	3.1083	3.15375	3.00575	3.25362	2.80159	2.80694	3.01377	3.44049	2.96414	3.07713	3.07518	2.97995	2.97203	3.36669	3.32912	2.81561	2.9656	3.26008	2.76834	3.34358	2.94744	2.94526	2.97567	2.60274	3.31478	2.75169	3.10924	2.80541	2.94251	3.29639	2.974	3.12218	3.14398	3.19575	2.97081	3.05963
7893222	6.25208	5.77852	5.95797	6.06019	5.42375	5.5261	5.81437	5.20704	5.78451	5.8502	6.82342	5.32595	6.67387	5.31235	6.26197	5.61627	5.4052	6.30377	6.28947	6.58538	5.93582	5.1673	5.35401	5.85944	5.03575	5.6008	6.25533	6.26873	6.47715	6.76511	6.44944	6.12468	5.3717	5.17383	5.396	5.61642
7893223	5.62699	6.17658	5.23525	6.88594	6.11933	5.48871	6.38813	5.8022	5.18032	5.25065	5.76437	6.18488	6.14883	5.23033	5.64613	5.7738	5.25032	6.11137	5.80992	5.71387	5.84316	6.60073	5.49578	5.3499	5.0705	4.83307	5.52189	6.20622	6.2957	6.13618	4.9958	5.14711	5.61496	5.03407	5.99577	4.73468
7893224	5.67519	5.259	4.99981	4.93415	4.76704	4.67849	5.25322	5.11812	4.76353	5.92287	5.3526	5.84117	5.73602	5.42166	5.08761	5.44169	5.86941	5.10595	5.23204	4.58903	5.0139	4.7307	4.35154	4.97911	5.52083	5.04591	6.01282	5.69126	4.83276	5.93148	5.01529	5.96946	5.0967	5.40104	4.91485	5.21289
7893225	6.6069	6.90031	6.7081	6.77794	6.73026	7.16134	6.80198	7.30613	7.64417	6.65272	7.12449	7.08733	7.69621	8.4184	7.84055	8.24748	7.9493	6.94188	7.24383	6.80061	6.67153	6.92768	5.63946	6.05751	6.36667	7.23222	6.82189	6.78026	6.76776	7.23753	6.55945	6.61239	6.6882	7.28835	7.59374	7.27497
7893226	5.27738	4.81391	5.4547	5.45744	5.2951	5.55311	5.75531	5.19712	4.36802	5.93646	5.50329	5.61364	5.33228	4.68879	4.90243	5.22291	5.96908	5.10398	5.99098	5.29667	5.43991	4.90716	5.18028	5.66696	5.59727	4.89827	4.31691	5.9552	5.08177	5.8003	5.47155	5.78989	5.0845	5.24537	4.76376	5.70952
7893227	7.4361	7.70906	8.11209	7.59102	7.40695	7.42518	7.40811	7.40346	7.44688	8.31108	7.64839	7.74045	7.94091	7.32935	7.57081	7.07359	7.67645	7.80929	7.60976	7.66065	7.80071	7.64285	7.93687	7.51668	7.79884	7.50134	7.51228	7.83947	8.05362	7.93781	7.8209	7.79487	7.53507	7.66338	7.45751	7.96349
7893228	6.40029	6.23008	6.24342	5.89568	6.07482	5.88829	6.48665	5.97695	6.46006	6.38119	6.50701	5.93121	6.88304	6.60264	6.39108	6.55418	6.56035	6.8048	6.7762	6.66308	6.88854	6.00355	5.48808	6.52055	5.62573	6.79767	6.53417	6.97578	6.94317	6.70763	6.90108	6.53257	6.50709	6.61549	5.74421	6.50519
7893229	5.89161	6.01185	6.03854	5.39317	5.72902	6.29666	5.24978	5.76203	5.96434	6.15294	6.1495	5.36994	6.00973	5.93022	5.97985	5.97277	6.27894	6.1381	5.92923	6.49515	5.71669	5.98702	5.40829	6.56593	5.91183	5.98802	6.06558	6.41117	6.03651	5.95596	5.69099	5.59856	6.11872	5.47832	5.82544	6.09423
7893230	3.95341	3.03761	3.96101	4.10942	3.48543	3.4407	2.9284	4.19366	4.19092	2.91217	4.59947	3.11891	3.60326	3.91846	4.58837	2.97265	4.327	3.14377	4.03227	4.11943	4.10849	3.45096	4.27899	3.35556	4.02863	4.51954	4.20963	4.19366	3.5185	4.63932	3.11891	3.20414	3.28791	3.91846	5.34187	3.62031
7893231	13.2631	13.3932	13.4817	13.3392	13.2251	13.2384	13.2557	12.8271	13.019	13.4912	13.354	13.3808	13.4534	12.9893	13.032	12.7364	12.6166	13.3036	13.3802	13.2236	13.4558	13.2103	13.4342	13.2715	12.9812	12.8196	13.1453	13.3409	13.4392	13.3192	13.1844	13.1319	13.0317	12.9772	12.7326	12.6206
7893232	4.82454	4.36319	4.85199	4.87464	4.56578	4.89583	3.69708	4.18779	4.4788	4.87138	4.66862	4.37036	5.03736	4.68493	4.74399	5.19118	5.38112	4.99215	5.12561	4.85889	4.12747	4.07646	3.95641	4.19908	3.97181	5.3232	4.55898	4.94124	5.03375	5.12413	4.68357	4.30818	4.79267	5.06958	4.58554	4.7285
7893233	4.67226	4.98697	4.78762	4.52071	4.29617	4.01411	4.41988	4.29632	3.9369	4.41567	4.80538	4.58303	5.31717	4.17799	4.54613	3.95846	4.02278	5.00518	4.5991	3.87274	5.16726	4.37877	4.85236	4.68324	4.22698	3.49298	4.78097	3.8866	5.3286	4.2314	4.45448	4.84381	4.16011	4.36554	4.57214	4.21063
7893234	6.98576	6.59983	6.13038	6.95474	6.65655	6.27504	6.79024	6.39617	6.38077	5.46675	7.00727	6.94045	6.49829	6.15867	6.58268	6.71191	6.05046	7.0345	6.66047	6.2103	6.15981	6.79049	6.74085	7.34001	6.67381	6.073	6.5381	6.91477	6.48292	6.47288	6.65226	7.01695	6.07491	6.07949	6.4033	5.78282
7893235	8.24728	7.7917	7.89515	7.99914	8.04871	7.47979	7.69519	7.74108	7.65932	8.08719	8.03191	8.4999	8.80773	8.12514	7.29662	8.15242	8.15026	8.16806	8.04553	8.05267	8.42011	8.03144	6.73216	6.8698	7.8596	7.73265	7.95891	8.20266	7.91083	8.44948	7.64224	8.4709	8.24353	7.97435	8.01315	7.57691
7893236	7.56837	7.9897	7.8084	7.5838	7.31021	7.41485	7.56173	7.22104	7.37541	7.38593	7.32274	7.73519	7.2393	7.58458	7.39568	7.39108	7.28359	7.56354	7.48315	7.70341	7.60538	8.00571	8.14559	8.00563	7.94276	7.59809	7.63502	7.73907	7.77021	8.00577	7.96365	7.69781	7.79184	7.67193	7.79342	7.54647
7893237	11.0133	11.485	10.9116	11.1411	10.9689	10.834	11.1935	10.1306	10.5657	10.7711	11.1381	10.962	11.0013	10.4052	10.6249	10.0474	9.69009	11.5505	10.7281	10.6227	11.1259	11.1014	11.5192	11.7293	11.3096	10.1833	10.5157	10.8257	11.091	10.7204	10.9779	10.976	10.5613	10.2542	10.1989	9.97475
7893238	11.1007	10.7465	10.8243	10.9944	10.7266	10.8719	11.0051	11.2683	10.2831	10.8466	10.8963	10.8547	10.8419	10.6531	10.7313	10.8175	11.3162	10.9662	10.7321	10.9109	10.434	10.7846	9.97406	9.69089	10.8498	10.5228	10.4479	10.8938	10.9177	10.8221	11.0218	10.8511	10.8152	10.5715	10.6367	10.7774
7893239	6.61393	6.86897	6.96482	6.60464	6.15622	6.58461	6.00504	6.32457	6.45734	6.97178	6.97376	6.97102	6.47844	6.51017	6.43261	6.75247	6.76685	6.76179	6.98116	7.11815	6.43911	6.11617	6.24647	6.42006	6.56283	6.69628	6.52703	6.54957	6.71482	5.98961	6.67578	6.27818	7.16871	6.26829	6.83626	6.51883
7893240	9.26801	9.10864	9.04562	9.20067	9.77968	9.60164	9.36121	9.98338	10.0264	8.99478	9.34172	9.25236	9.2886	9.97613	10.0322	9.88038	9.89124	9.11691	9.50566	9.38278	9.42337	9.86091	9.65189	10.1399	9.67429	10.0555	9.84417	9.32221	9.31349	9.48731	9.29482	9.40208	9.98475	9.99348	9.93662	9.60849
7893241	7.27798	7.70119	6.20435	6.98477	6.52694	6.48437	6.34046	5.47317	5.57354	6.5885	7.12349	7.05571	7.15904	7.75615	5.59462	6.53386	6.79095	6.76451	6.78835	6.44894	6.26753	6.09365	5.46898	4.50336	6.63013	6.58676	6.52522	6.49268	6.57547	6.62754	6.23498	7.13156	6.33396	5.99002	6.30291	6.51039
7893242	10.0795	9.94045	10.1304	9.83011	10.8843	10.4501	10.6138	9.91798	10.2307	9.68749	10.153	10.1019	9.73257	9.8915	9.86162	9.93773	9.75096	9.96643	10.028	9.85357	10.2062	10.4107	10.7179	10.5764	10.6746	9.92593	9.87514	10.0205	10.1152	9.82575	9.84896	9.99872	10.0998	10.1312	10.0237	9.66518
7893243	4.53686	4.43397	4.98279	4.39225	4.35864	4.60087	4.53174	3.90889	3.68564	4.72864	4.94812	5.12867	5.11354	4.73434	5.07553	4.44269	5.43468	4.40849	3.9352	5.11708	4.15624	4.5631	3.81319	3.65051	3.95278	4.51001	4.75792	5.42983	4.70998	5.34459	4.57824	5.08864	4.66272	4.05541	3.69368	4.53004
7893244	9.57439	9.46845	9.39942	9.53181	9.37003	9.35044	9.48304	9.50807	9.09969	9.31641	9.42165	9.37193	9.83225	9.65089	9.67447	9.56953	9.35179	9.4943	9.67248	9.11072	9.30881	9.33082	9.77983	9.57636	9.52599	9.12465	9.50568	9.16035	9.1134	9.47971	9.63888	9.40705	9.50727	8.7238	9.26913	9.14439
7893245	6.52772	6.47121	6.01655	6.03982	6.74217	5.78085	6.73125	6.39979	6.57556	6.60865	6.43384	6.66725	6.88558	5.40281	7.21429	6.05909	5.96024	6.26006	5.83655	6.23414	6.1514	6.23916	6.6075	7.73016	7.5146	5.17535	6.08179	6.63424	6.08511	6.22965	6.1071	6.23436	5.78506	6.08072	5.61031	6.09006
7893246	6.13621	5.62017	5.99642	6.25967	6.18171	6.17822	6.05688	6.46167	5.82827	5.31886	6.732	6.8008	6.16146	6.7192	5.73422	6.01872	5.5202	5.56767	5.58542	5.67117	5.18382	6.1614	5.63202	5.94828	6.42879	6.16588	5.82572	6.29124	5.8764	5.7872	5.73649	6.41121	5.99887	5.70334	6.29168	5.55964
7893247	11.9377	11.9837	11.9508	11.8571	11.5529	11.6279	11.6912	11.0495	11.3178	11.8167	11.9522	11.8272	11.85	11.333	11.4874	10.9096	10.788	12.0388	11.7475	11.6509	12.0083	11.6334	12.1849	12.2093	11.6467	11.1481	11.536	11.914	12.1406	11.7399	11.8851	11.7182	11.4402	11.2181	10.974	10.7815
7893248	7.87205	7.9347	7.9809	7.78399	8.04435	8.03703	7.98066	8.40599	7.88594	7.90407	7.97654	8.22363	8.315	8.12988	8.48901	8.19825	8.3116	7.99345	8.10504	8.33641	8.29765	7.84361	8.26206	8.27828	8.08356	8.20862	8.36897	8.27979	8.21543	8.03078	7.96984	8.2613	8.34894	8.20699	8.40547	8.17276
7893249	7.39634	7.74497	7.395	7.4814	7.32941	7.47286	7.13726	7.00823	7.193	7.1408	7.16927	7.54463	7.70787	7.32522	7.44543	7.17629	7.13889	7.73877	7.25688	7.04123	7.14882	7.67248	7.69554	7.43894	7.50151	7.08882	6.56112	7.16575	7.57557	7.1117	7.1807	7.65348	7.07766	7.04406	7.15461	6.93359
7893250	6.60436	6.88494	6.61754	6.72574	6.70224	6.71162	6.91172	6.89551	6.18187	6.84236	7.29689	6.89623	6.90533	7.16739	6.24492	6.86569	7.10223	6.8478	6.90941	7.22976	6.92618	6.19361	5.98478	5.47229	6.44986	6.25496	6.74932	7.34636	6.94716	6.90941	6.46588	7.35837	6.7042	7.08818	6.3583	7.13079
7893251	5.79093	5.22337	5.31183	4.83936	4.60552	4.94429	5.09157	5.38012	4.34987	5.76327	4.91173	6.18754	5.98726	5.53219	4.85126	5.83707	4.71388	5.87433	5.64653	5.51648	5.53234	5.00979	4.52701	4.19729	4.6453	5.31576	4.84544	5.28291	5.95953	5.68798	5.19923	5.44791	4.64543	4.93231	5.11307	5.65538
7893252	5.4235	4.53888	5.60985	4.43559	4.35785	4.10307	4.24394	4.52223	4.74422	5.08968	5.08001	5.38306	4.86253	4.47225	4.78197	4.27269	4.9071	4.60274	4.63889	5.55378	5.01132	4.64006	3.62252	4.73418	4.1538	4.47336	4.65403	5.70978	4.66976	5.25321	4.67616	4.10352	4.91833	4.9394	4.61588	5.59654
7893253	5.95282	5.47281	5.67014	5.6604	4.95626	4.91575	5.1746	5.03004	5.22853	6.40042	5.94593	5.85625	6.27695	5.2397	5.52219	5.56416	5.78199	5.3595	5.94954	5.88163	5.99007	5.30981	5.2332	4.81341	5.29935	5.70058	5.91123	5.92857	5.50508	5.96169	5.7429	5.70696	4.80028	5.25272	5.6838	5.24071
7893254	6.36555	6.93182	5.88227	6.61351	6.15522	6.3758	6.4798	6.28378	6.09155	6.3143	6.56954	6.74393	6.40482	6.61604	5.85077	6.51133	6.22233	6.35467	6.50783	6.34083	6.43063	6.03888	5.94854	7.0218	5.72641	6.57525	6.69361	6.07459	6.14398	6.95775	6.63473	6.73043	6.29057	6.61959	6.76037	6.10884
7893255	7.19686	7.1483	7.12636	6.92294	6.35718	5.9563	6.28686	5.78222	6.01983	6.87306	7.57835	7.46073	7.67436	6.73859	5.88448	6.15264	7.12775	7.32946	6.90458	7.12406	7.02525	6.09927	5.50271	4.94225	6.80946	6.2192	5.60419	7.52961	6.87327	7.16572	6.81948	7.44792	6.17369	6.99673	6.63341	6.53564
7893256	4.20301	4.25413	3.28389	5.14838	4.25298	4.20907	4.44344	4.69197	4.80251	4.29776	3.86115	4.12854	4.06079	4.35443	4.44303	4.43236	4.22296	4.6937	4.23957	4.7751	4.31568	4.01782	4.005	4.55504	4.19851	4.33056	4.4304	4.40677	3.7562	4.16417	4.54323	4.47124	4.43713	4.47646	4.2639	4.70002
7893257	7.85658	7.57238	7.52843	7.55919	7.29207	7.46621	7.19391	7.74457	7.59861	7.76405	7.64898	7.66464	7.81702	8.0353	7.59785	7.5812	8.12735	7.55822	7.60671	7.67207	7.3044	7.24662	5.96154	5.58963	6.74358	7.49812	7.5014	7.38708	7.55074	7.75284	7.48888	7.7442	7.5449	7.48532	8.17277	8.1432
7893258	8.27565	7.52147	7.8586	8.07	8.68817	8.98622	8.02461	8.79526	9.14423	8.63069	7.85114	8.4444	8.13713	8.7116	8.83917	9.02831	9.04664	8.07913	8.23648	8.49465	7.40194	8.60031	7.7726	6.67654	8.59675	8.99226	9.11974	8.68103	7.80905	7.76528	7.89044	7.69546	8.82668	9.03198	8.95299	9.16428
7893259	9.52406	8.96852	9.59896	9.08828	9.45496	8.75024	8.58734	9.55464	8.67628	9.31338	9.11478	9.04604	9.36518	9.53062	8.96854	9.38845	9.09098	9.17544	9.66186	9.37489	9.09614	9.42559	9.31012	8.76523	8.95941	9.26968	8.9628	9.36149	9.59608	9.39902	9.46775	9.35688	9.32132	9.24625	9.49447	9.07524
7893260	5.2949	4.65984	5.46536	5.69833	6.01678	5.52188	6.42151	5.64195	5.61597	5.75976	5.17009	5.21921	5.37796	5.55625	5.74618	5.29829	5.95966	5.12348	6.12058	5.86416	5.45958	5.60949	6.0669	6.638	6.25385	5.24603	5.5268	4.89744	5.6656	5.39676	5.70523	5.46327	5.37435	5.21769	5.66923	6.27186
7893261	11.6479	11.4761	11.5055	11.4337	11.3724	11.2931	11.0158	11.186	11.5452	11.4621	11.5908	11.4102	11.5276	11.4017	11.264	11.3805	11.6723	11.6299	11.6562	11.4887	11.5539	11.3139	10.4222	10.5222	10.9881	11.5864	11.6843	11.6496	11.4652	11.575	11.7448	11.685	11.3698	11.7502	11.581	11.779
7893262	10.158	10.115	9.90327	10.0077	10.0354	10.0279	10.1275	10.0657	9.62368	9.61632	10.16	9.74777	10.1042	9.55556	9.70299	9.51407	9.99356	10.3551	9.82022	9.88271	9.14199	10.0076	9.38607	9.15531	10.0907	9.34965	9.41724	9.80328	10.1418	9.87146	9.82722	10.0528	9.74181	9.24171	9.53941	9.57384
7893263	8.56154	9.03677	8.81035	8.98593	7.31467	7.9599	8.30212	7.08325	7.25917	8.71603	9.06423	8.70361	8.82854	7.74652	7.10907	7.16823	7.04198	9.07994	8.50061	8.19427	8.8487	8.16047	8.46321	8.48239	7.92852	7.19847	7.16208	8.38949	8.89775	7.96934	8.4045	8.34062	7.49592	6.68765	7.43877	6.82537
7893264	10.6098	10.8363	10.5843	10.5859	11.0975	10.9297	10.6806	10.8548	10.9526	10.318	10.74	10.4623	10.827	11.0232	10.8929	10.8841	10.6457	10.4899	10.3827	10.014	10.2412	10.6528	11.0291	10.8126	10.8115	10.6475	10.7827	9.99558	10.6574	10.4406	10.3797	10.6283	10.6655	10.6803	10.6596	10.3938
7893265	4.29218	4.33425	4.57681	4.50281	4.29855	4.52399	4.26642	4.5148	4.16235	4.39135	5.13753	5.55202	4.78342	5.01532	4.3953	4.91242	4.10611	4.25301	4.58397	3.75248	4.80331	4.15136	5.00728	4.66566	4.65158	4.05416	5.12805	4.1994	5.02863	4.65256	4.65463	4.0982	4.42582	4.92636	4.32884	4.46923
7893266	10.2474	9.64908	9.62347	9.7356	10.5644	10.4869	10.5491	10.3445	10.0131	9.47084	9.92729	9.5879	9.97835	10.23	10.0689	10.0817	9.96168	9.61672	9.78219	9.37201	9.44139	10.2949	9.63436	9.2382	10.137	9.66415	9.76203	9.39463	9.63357	9.61204	9.59267	9.96941	10.1626	9.81516	9.89116	9.88911
7893267	6.43457	6.01239	6.5776	7.00458	5.47492	5.2649	6.00459	4.886	6.09886	6.87916	7.40502	6.81975	7.57707	4.34415	5.24287	5.20936	6.04527	6.45795	7.28691	5.72192	6.86787	5.27068	4.90014	4.58726	5.61922	5.72422	5.94168	6.00164	7.28286	6.95198	6.59197	7.4222	5.90386	5.19825	6.27814	7.14887
7893268	8.10997	7.88996	8.08356	7.92278	8.40018	8.25657	7.88979	8.37008	7.73847	8.35251	8.13733	8.18098	8.3222	8.71298	8.45871	8.93769	8.44021	7.89403	8.37527	8.06016	7.73678	7.69983	7.69443	7.57251	8.40672	8.2368	8.36023	7.9076	7.57772	8.18527	7.56353	8.13837	8.56011	8.20291	8.59516	8.12668
7893269	6.35068	7.30498	6.93229	6.05648	6.80752	6.78833	6.67563	6.6771	6.72192	6.63247	6.58821	6.51524	6.94128	6.6673	6.35643	6.64486	6.96138	6.90946	7.53684	7.14536	7.51565	7.1772	7.31199	7.32152	6.13682	6.73023	7.15235	6.77202	7.12139	7.38439	7.06143	6.66905	6.92004	7.22134	6.98433	6.61718
7893270	12.194	12.3499	11.8484	12.027	12.4649	12.4727	12.2847	12.0247	12.3861	12.0358	12.1225	11.9465	12.0125	12.3327	12.1973	12.1968	11.6835	12.1045	12.0311	11.7046	11.9819	12.3398	12.257	11.3289	12.4485	12.2269	12.4117	11.9535	12.109	12.075	11.9275	12.1735	12.3032	12.4401	12.2634	11.9252
7893271	10.1973	9.8178	10.2359	10.3595	9.83347	10.229	10.5605	10.5027	10.4414	10.0705	10.0371	9.9108	10.3639	10.2834	10.275	10.3649	11.1816	9.99469	10.3059	10.2233	10.0515	10.4778	10.2614	10.9178	10.5204	10.4642	10.7424	10.2086	10.281	10.1377	10.648	9.97762	10.4664	10.2928	10.2912	11.0924
7893272	11.5491	11.4382	11.1348	11.6076	11.3846	11.2087	11.2567	11.3722	10.8643	11.4182	11.7034	11.2329	11.5271	11.1818	11.0964	11.261	11.094	11.3744	11.4422	11.1213	11.0693	11.31	11.1407	9.15428	11.577	11.0598	11.1708	11.4649	11.6667	11.3362	11.4346	11.7764	11.107	11.1056	11.189	10.9506
7893273	7.12349	7.03141	7.0905	6.96046	7.27297	7.34452	7.22481	7.30667	7.39953	7.26627	7.16447	7.52839	7.2571	7.5234	7.20618	7.39119	7.6345	7.22376	7.32628	7.01358	6.98132	7.49698	7.0958	6.50105	7.23948	7.42612	7.38878	7.24927	6.86921	7.43705	7.02359	7.5097	7.19797	7.69573	7.61841	7.75625
7893274	2.97267	2.93433	3.20781	3.10678	2.81154	2.84563	2.99572	3.21915	3.30911	3.04548	3.03723	2.89189	2.96987	3.04729	3.12721	3.15176	3.3718	3.17466	3.19762	3.6856	2.94001	2.97792	3.15933	3.04345	2.95279	3.10816	3.29588	3.15717	3.09854	2.97555	3.10765	3.00565	3.20533	2.84501	3.20151	3.05723
7893275	3.86332	3.73691	4.04678	3.16874	3.17489	3.17766	3.48774	3.65555	3.69044	4.22687	3.53146	3.34499	3.22973	3.732	4.41963	3.85029	3.56985	3.88431	3.93339	3.71204	4.06935	3.61706	3.34968	3.84181	3.14093	3.68009	3.66872	3.44782	4.39445	4.49029	3.71334	3.43283	3.69962	4.42669	4.41289	4.27899
7893276	4.17937	4.40988	4.21002	3.96645	4.36878	4.20591	4.23909	3.97456	4.0381	4.35739	4.69095	3.95463	3.7125	3.67141	4.07372	3.87693	4.1901	4.44743	3.85763	3.97027	4.39332	5.03351	3.44623	4.80193	4.33568	3.62362	3.40675	3.7295	3.76324	3.56666	3.97269	4.04854	4.00754	4.49657	4.30175	4.63581
7893277	6.44105	6.57649	6.15492	6.26618	6.145	5.35272	6.26773	5.90291	5.74575	6.47704	6.83005	6.72301	6.05107	6.6313	6.33123	6.88405	6.49819	6.22344	6.57548	6.47918	5.74044	6.31266	6.02445	6.17027	6.41031	7.15921	6.71139	6.71533	6.06582	6.56459	5.71287	6.44332	5.92365	6.23564	6.58661	6.71598
7893278	7.46513	7.51376	8.07948	7.66014	6.99873	6.64097	7.31017	6.74131	6.72636	8.31102	8.10656	8.40946	7.95617	6.59598	6.41605	7.3344	7.4511	7.64206	7.48661	7.32071	7.22344	7.32002	6.94111	8.16295	7.21536	6.69737	6.97449	7.45858	7.84239	7.94342	7.55625	7.31353	6.47659	6.52222	6.34431	6.55757
7893279	4.70655	3.83978	3.71822	4.0908	3.86276	3.97695	4.3289	4.00856	3.74044	4.59833	3.70858	4.72483	4.61156	4.4313	3.31832	4.20028	5.49581	5.15321	4.72006	3.73416	4.0626	4.4523	4.62142	3.47647	4.85969	3.57662	4.7758	4.39082	4.55413	4.24868	4.35926	5.10307	4.13728	4.06069	5.50663	5.15037
7893280	3.63535	4.19776	3.00297	3.27337	3.02388	2.74504	2.60022	3.44569	3.03309	3.37953	3.66152	3.44233	3.09224	3.20234	2.88603	3.02026	3.14584	3.08194	4.25306	3.43237	3.34817	3.09456	2.82358	2.93853	3.04797	3.31323	2.87533	3.15006	3.54455	3.35789	3.58465	3.79097	3.18883	2.95818	3.04892	3.50951
7893281	12.6095	12.661	13.0752	12.8247	12.8957	12.7749	12.8982	12.3554	12.6567	12.9607	12.913	12.9189	12.8543	12.3841	12.713	12.2924	12.1552	12.9064	12.8765	12.5906	13.0429	12.8018	13.1056	13.0197	12.8437	12.4094	12.8278	12.7996	12.9206	12.738	12.674	12.653	12.6203	12.551	12.4507	12.2162
7893282	5.00106	5.43776	5.87611	5.49679	6.34675	5.82125	4.8727	4.75404	6.27214	6.06166	6.13089	6.40067	6.12915	5.87818	6.87351	5.60877	4.5633	6.18803	6.32386	4.07571	6.5771	5.79712	6.63379	6.4959	6.56672	5.71456	6.3331	4.8867	5.67925	5.23709	4.35597	5.7879	5.88574	5.49964	5.98987	5.44398
7893283	10.7445	10.9608	10.7957	11.0779	11.216	11.1203	11.0552	10.3355	10.7027	10.5389	10.8271	10.8005	10.6918	10.3549	10.6065	10.1794	10.1735	10.9451	10.5645	10.4661	10.9301	11.1159	11.55	11.3718	11.2309	10.5066	10.5756	10.7565	10.9241	10.5751	10.9018	11.0321	10.6963	10.411	10.3601	10.111
7893284	6.4458	5.36916	5.37667	5.23757	5.80155	4.82178	5.23142	4.99361	5.13226	6.57221	6.01495	5.81871	6.23947	4.81526	4.64653	6.03168	6.16232	6.2726	6.20577	6.34177	6.40939	4.88471	4.28797	3.79333	5.00098	5.52681	5.22727	6.16048	6.02947	6.57436	6.14391	6.14669	5.64903	5.93145	5.87814	6.09021
7893285	7.08264	7.52687	7.04739	7.42217	6.94172	7.04074	7.09207	6.35553	6.95168	6.77699	6.46909	7.12892	6.9423	6.48819	6.76625	7.08987	6.58132	6.8731	6.90863	6.74915	6.15573	6.96798	7.27393	6.99045	6.95766	6.76513	6.83519	6.97846	7.164	6.75232	7.22733	6.71245	6.69019	6.6909	6.44481	6.40366
7893286	7.25541	6.41796	6.80719	6.62146	5.26795	5.98651	6.27053	6.12568	6.52374	7.14469	7.22782	6.78225	6.91414	6.55903	6.4124	6.0037	7.01216	6.85184	7.26895	7.21555	6.74427	6.45542	5.72894	7.47885	6.58551	6.42941	7.082	6.72899	6.77896	6.55408	6.73204	5.62126	6.25158	6.53596	5.93723	6.8112
7893287	4.95552	4.1304	4.49286	3.96415	4.25498	3.79967	4.60721	5.31132	3.97242	4.84504	4.66465	4.78335	4.27413	4.77704	4.3688	4.17408	4.99814	4.5391	4.78906	4.55447	5.12816	4.47544	4.2174	4.23438	4.00984	4.47999	4.76234	4.46021	4.65274	4.8264	4.14427	4.38428	5.01822	4.74364	4.56075	5.25079
7893288	9.08935	9.09995	9.36352	9.14828	9.46391	9.55945	9.49986	8.54389	8.89969	9.32833	9.40432	9.32102	9.20918	8.68356	8.60847	8.42732	8.35958	9.31542	9.00411	8.97021	9.39717	9.1044	10.1875	9.87602	9.09858	8.52908	8.82782	8.95203	9.46628	9.04234	9.00846	8.94445	8.86737	8.78116	8.41886	8.26404
7893289	12.1362	12.444	12.3259	12.2526	11.7806	11.927	12.2136	11.136	11.3128	12.0572	12.2829	12.2978	12.1748	11.4482	11.7146	11.137	11.1932	12.3965	12.1603	11.8687	12.3034	11.8932	12.4155	12.4767	12.1619	11.3174	11.7731	12.2256	12.2329	12.0113	12.1464	11.8874	11.5675	11.4338	11.4253	11.0703
7893290	6.49377	6.21234	5.58052	5.83701	6.38291	5.6994	6.21362	5.14332	5.62233	6.43392	6.12623	5.66238	6.19099	6.01656	6.57236	6.3051	6.57643	5.79304	6.30308	6.78378	5.91465	6.39971	6.25477	6.79868	6.46594	5.69714	5.86779	5.90854	5.95468	6.06526	6.3822	6.19925	6.16567	6.36179	6.4574	6.58269
7893291	4.92742	5.59137	5.56976	4.89685	5.2768	4.70475	5.58248	5.32562	5.38529	5.33263	4.86837	3.61565	4.98684	5.61421	4.78807	6.04706	5.30458	4.23018	4.65753	5.07257	5.48729	6.2233	5.90669	5.67597	5.79028	5.97381	5.89556	5.68267	4.76596	4.49339	5.62345	4.97395	5.72944	5.15023	5.39698	5.21529
7893292	4.06442	4.40207	4.08644	4.0881	4.36571	4.45275	4.39112	4.03461	3.95258	4.0143	3.60722	4.28537	4.02605	4.22016	4.19961	4.81114	4.15768	4.01395	4.56077	4.57321	4.08424	4.05841	4.24643	4.55532	3.61707	4.3344	4.53028	4.15109	4.17107	4.30508	4.66666	4.423	4.17114	4.56811	4.33582	4.67516
7893293	2.77819	2.85501	2.87986	2.79058	2.7264	2.74288	2.94862	2.82385	2.84814	3.15767	2.81902	2.8805	2.85426	2.95262	2.75173	3.04248	2.79715	2.72217	2.85119	2.85165	2.9008	2.76856	2.82527	2.80288	2.74431	2.91635	2.98359	2.81314	2.99045	3.00583	2.74131	2.84742	2.74488	3.02841	2.88124	3.13542
7893294	8.44912	7.74804	8.37215	8.02283	8.78152	8.29148	8.67369	7.5714	7.87007	7.97421	8.20864	8.50543	8.03975	7.93847	7.69882	8.06258	7.89599	8.23873	8.30507	7.84024	8.1515	8.60502	9.07034	8.58061	8.05913	7.90569	7.72342	8.36293	8.255	8.19966	7.95721	7.49919	8.09494	8.07279	7.4005	7.26189
7893295	4.34649	3.95601	4.07489	3.84382	3.8369	3.41894	3.94208	4.22343	3.91385	4.05547	4.75037	3.96618	3.85387	3.8241	4.40402	3.44975	4.19514	3.90794	4.01715	4.1457	4.79524	3.87263	3.87195	4.99508	4.53526	3.76945	3.91129	5.0242	3.98473	4.18703	3.6336	4.00247	3.92895	4.04883	3.7833	3.06266
7893296	6.6469	6.4923	6.36796	6.48738	5.45756	5.15233	5.28582	4.3615	6.11576	6.40303	7.22436	6.31955	7.75142	7.74676	6.52651	6.63084	6.14871	6.8078	6.78191	5.9191	7.1463	4.50545	4.70206	4.35658	5.54305	6.05512	6.06491	6.54591	6.65336	6.50708	6.66407	7.04262	5.35857	5.37047	6.20283	6.76941
7893297	8.80987	8.05462	8.80969	8.55387	8.92124	8.88131	8.95116	9.05281	9.00635	9.03216	8.49087	8.54061	8.51521	9.07783	9.19302	9.27948	9.30229	8.45555	8.67159	8.42358	8.51172	8.5913	8.12409	8.03794	8.83263	8.94432	9.05425	8.66318	8.52122	8.41363	8.35573	8.66683	9.05161	9.2643	9.23271	9.06089
7893298	11.5511	11.4596	10.8895	11.3755	10.6359	10.4433	9.62918	11.1068	10.1141	11.0118	11.3596	11.0874	11.2352	11.0821	10.5554	10.9466	10.793	11.1154	11.2284	11.3474	10.7994	10.4663	10.1413	8.36544	10.4465	10.7185	10.4323	11.1767	11.3945	11.08	11.476	11.4107	10.9378	10.5927	10.6705	10.3466
7893299	5.40488	4.30569	3.59244	4.71414	5.47319	5.13177	5.42051	6.17603	6.02445	5.09812	4.7077	5.26454	5.49575	5.74954	5.78695	5.8571	6.91471	4.99023	5.41963	4.88795	4.31507	4.88545	4.98037	4.96669	5.37709	4.8443	5.29324	5.82576	5.20023	5.2414	4.48831	5.17873	4.98928	4.02302	5.59463	6.25136
7893300	6.54158	6.51736	6.33751	6.80413	5.73935	6.20077	5.66184	5.45843	5.35056	6.43108	6.13091	6.98009	6.63441	6.24433	6.13333	6.71632	6.71004	6.53772	6.64459	6.48354	6.55645	5.96905	5.92663	5.55312	6.0902	6.25726	6.1623	6.95948	6.67366	6.89605	6.24749	6.51695	6.26824	6.1426	6.12393	6.34496
7893301	3.63983	3.73123	3.64895	3.39896	3.57408	3.5336	3.34676	3.90609	3.47866	4.15232	3.36058	3.41887	3.83688	3.4052	3.53103	4.15061	4.01257	3.71516	3.41874	3.81277	3.47752	3.83264	3.80639	3.42441	2.88677	3.34329	4.26931	4.13673	3.6238	3.78393	3.72515	3.70937	3.33782	4.19246	4.04387	3.87926
7893302	6.56273	6.94849	7.00587	6.63993	6.45151	6.70924	6.30015	5.49453	6.63659	6.49823	6.25161	7.4061	7.00435	6.36335	6.66441	6.53665	5.89833	6.5475	6.02229	6.86025	6.69227	6.85574	7.20708	6.99315	6.56114	6.74911	6.14015	6.89381	6.2713	6.27564	6.40897	6.32957	6.47238	5.95811	6.51823	6.44592
7893303	4.70188	3.93729	4.18821	4.08428	4.70345	4.51221	4.07007	4.67192	4.56885	4.1094	4.13683	4.46926	3.91802	3.90759	4.21022	4.37563	4.4921	4.29525	4.51464	4.51387	4.14088	4.09176	4.04675	4.0237	4.60055	3.88541	4.16262	4.28299	4.44789	4.16377	3.87311	3.72136	4.48847	3.87561	5.0153	5.42953
7893304	7.31893	7.5934	7.70558	7.60611	7.67324	7.72518	7.79691	7.42708	7.37868	7.68872	7.40442	7.93799	7.91303	8.0784	7.44951	7.85332	7.36861	7.38319	7.395	7.33884	7.50024	7.34775	7.09368	6.92275	6.94143	8.131	7.60012	7.17709	7.4842	7.53337	7.89191	7.38109	7.37753	7.64569	7.8381	7.61778
7893305	4.99919	5.51051	4.98058	4.30828	5.05919	5.33525	4.80129	4.73471	4.22799	4.61996	4.49509	4.80304	4.38202	5.20759	4.41274	5.25551	4.76489	4.40237	4.45584	5.00363	4.33659	4.87246	5.84919	5.42224	5.42234	4.6992	5.32713	4.05863	4.47083	5.09812	4.64323	4.6731	5.14471	4.9722	4.89061	4.87852
7893306	6.41256	5.96161	6.13616	6.24108	6.70215	6.68091	7.29144	8.5511	7.50191	6.0997	6.10848	6.49538	6.28893	8.25956	8.01979	8.26406	8.02541	6.34553	6.67628	6.40425	6.16022	6.74396	7.08609	8.75967	6.91764	7.95618	8.0196	6.38203	6.09258	6.30136	6.28728	6.05545	8.36844	7.85489	8.06811	7.46344
7893307	6.01336	5.0947	4.92986	5.48477	5.33449	4.97101	5.19849	4.7148	5.71387	5.22964	5.79381	5.85835	5.24859	4.96999	5.21018	5.41186	6.04454	5.32389	5.56676	5.27958	4.32256	4.708	4.20795	4.24808	5.02199	6.0711	5.11274	6.34267	5.89979	5.84106	5.67915	5.49393	5.58268	5.00887	5.70917	5.94461
7893308	6.64242	5.02781	6.34042	6.37153	5.47347	4.87621	5.58993	5.11723	5.50712	5.7946	6.57783	5.32616	6.03684	5.97918	5.37259	6.31076	6.98639	5.89337	6.82253	6.71151	6.20959	6.07673	5.59211	6.75393	6.25062	6.42003	6.7586	6.95995	6.16146	6.49396	6.5288	6.35712	6.25297	6.33838	6.69807	6.45237
7893309	8.27105	7.62186	8.3281	7.8993	7.94479	8.10956	7.50081	8.23328	7.8444	8.39142	7.94694	8.24946	8.17704	8.43866	7.70004	8.30523	8.81876	7.90038	8.32342	8.63381	8.15764	7.75353	8.34943	8.61183	8.11671	8.30618	8.19863	8.51202	8.31326	8.57343	8.6891	8.2794	8.0244	7.8087	8.30643	8.76088
7893310	5.58348	5.26641	5.18843	5.40272	4.79194	4.84114	4.82365	4.96249	5.04397	4.85523	5.0438	5.58622	5.47306	5.33108	4.94883	5.59233	5.26551	5.3021	4.91842	5.4487	4.45937	4.73254	4.20906	4.69796	4.80913	5.39606	4.68542	5.13308	5.77521	5.46682	5.25832	5.72418	4.81808	4.67714	5.13458	5.72538
7893311	9.51156	9.59352	9.19745	9.18367	9.01713	8.97853	8.87038	9.0502	9.62	9.32869	9.87559	9.60179	10.0946	9.90496	9.48045	9.55391	9.75537	9.48332	9.77066	9.60042	9.35202	9.15777	8.88142	7.77029	9.63162	10.1299	9.57141	9.44628	9.52384	9.61631	9.46977	9.99258	9.1788	9.58097	9.67071	9.96318
7893312	3.12163	2.79533	2.80008	2.64696	2.79185	2.57166	2.95822	2.72731	2.64869	2.81831	3.03528	2.74081	2.79468	2.69705	2.65448	2.81868	2.84213	2.99709	3.03711	2.90944	3.08621	2.88885	2.75344	2.79304	2.89318	2.90107	3.89122	3.0301	2.78489	3.24688	3.12428	2.80501	2.91862	3.1607	3.41768	4.37032
7893313	9.78293	9.33415	9.34752	9.40972	9.66327	9.59439	9.62632	9.61891	8.96479	9.76956	9.86608	9.53342	9.6934	9.21921	8.71588	9.31894	8.59279	9.26914	9.47447	9.1511	9.50215	9.35194	9.22664	9.36005	9.33064	8.9225	8.93623	9.32551	9.31718	9.44649	9.1934	9.61214	8.84406	9.23856	9.32024	8.6921
7893314	8.36294	7.67055	7.91313	8.25279	6.99332	6.94929	7.47201	7.22278	7.34585	8.64664	8.45799	7.88113	8.68263	7.48389	7.88329	8.09853	8.4067	8.22908	8.5586	8.44802	8.24136	7.72754	6.01593	5.88435	8.03913	8.16258	8.51802	8.84467	8.83678	8.54181	8.33252	8.87529	7.90347	8.21051	8.07897	8.71463
7893315	7.06117	6.18005	6.1563	6.47759	5.3951	5.86929	5.94402	4.46581	6.09424	6.75037	6.96516	6.70619	7.03041	6.41341	6.43451	6.59352	5.9504	6.31311	6.87034	6.15416	6.4922	5.35074	5.00207	7.05259	5.82531	7.16073	6.51002	6.46752	6.63091	6.31511	6.43495	6.57892	6.55892	6.60071	6.30482	6.87393
7893316	11.1508	11.2311	10.9007	10.9157	11.373	11.5281	11.3638	11.2594	11.1715	10.9256	10.917	10.9627	11.1435	11.5046	11.1918	11.2659	11.0766	10.6259	11.0206	10.9178	10.8173	11.3113	11.0018	10.5319	11.3442	10.9017	10.9293	10.9173	10.9006	10.8126	10.9293	11.0043	11.2611	11.099	11.1656	11.0925
7893317	3.07646	3.08525	2.84802	3.07415	2.95163	2.87074	2.80818	2.9927	3.07528	2.96888	3.06174	3.02811	2.97568	3.57271	2.82376	3.23176	3.1068	2.81764	3.28531	2.96036	2.77976	2.97434	2.8493	2.8669	3.08809	3.01109	3.40038	3.1298	3.35785	2.95176	3.10389	2.88952	2.84916	3.08973	3.09535	3.23114
7893318	3.71617	3.34571	3.42549	3.59309	3.46306	3.61793	4.12471	3.56523	4.27997	2.8178	3.57936	4.00963	3.13834	4.17519	3.14078	3.80779	3.76738	3.12487	3.64993	4.73687	4.56697	3.21858	3.65142	3.78367	3.95286	3.8318	3.19584	3.88927	3.78068	4.10804	3.7764	3.50247	3.97272	4.00763	4.18641	3.71848
7893319	8.59073	7.68544	8.10236	8.36919	6.9121	6.28706	7.77573	7.3069	7.59262	8.68701	8.62297	7.86623	8.65724	7.67851	8.12268	8.00959	8.36806	8.38458	8.63147	8.58581	8.13562	7.18257	5.99535	5.54151	7.99775	8.00826	8.37594	8.63792	8.75997	8.68342	8.48786	8.82989	7.88575	8.29354	8.29993	8.66785
7893320	7.16321	6.04404	6.70893	6.76569	6.06722	6.47387	6.06007	6.15483	5.99955	6.35385	6.8754	6.41608	7.18111	6.64948	5.65455	6.65856	6.02033	6.75204	7.14436	6.38371	6.82376	6.88234	6.91794	5.28939	6.73	6.78211	7.03452	6.44981	6.91639	7.31321	6.48637	7.09515	6.31973	7.03537	6.91705	7.25533
7893321	12.5124	12.6088	12.7769	12.7755	12.6642	12.7331	12.8986	12.0557	12.3169	12.7386	12.8211	12.6748	12.6516	12.0546	12.4824	11.8988	11.7167	12.8763	12.6325	12.3067	12.8851	12.6912	13.1542	12.9643	12.7988	12.0775	12.5716	12.6127	12.7599	12.3808	12.5284	12.5871	12.414	12.1381	11.9589	11.6341
7893322	7.71917	8.20613	6.83802	7.58256	6.5247	5.24015	7.15516	5.19088	6.78902	7.37278	7.84717	7.2177	7.1888	5.12865	6.86228	5.26459	6.14784	7.13438	7.5767	5.99149	6.94836	6.70997	7.56385	6.48486	6.50951	6.70209	6.43412	6.97506	6.83382	7.43065	7.73034	7.78513	7.3874	6.2385	5.30127	6.98196
7893323	2.91888	3.35722	3.03343	3.399	3.07152	3.02926	2.88347	3.4637	3.13254	2.90596	3.45636	3.62627	2.87261	3.00354	3.00846	3.24362	3.02109	2.94527	3.11028	3.20049	3.86923	3.16126	3.33919	3.48925	2.75425	3.4633	2.91323	3.04369	3.6235	3.08992	2.90599	3.55374	2.94619	3.1696	3.14978	2.98715
7893324	5.44011	5.33682	4.30113	5.64924	6.37004	5.53488	5.07975	5.72403	5.00373	4.74535	4.91274	4.02658	4.79503	4.9753	5.64145	4.9611	5.74317	5.01222	3.99851	4.43867	6.172	6.1949	5.77838	5.58798	5.74933	5.10112	5.15486	4.1488	4.27726	4.99873	4.65854	5.46299	5.47494	5.35888	5.3052	5.55631
7893325	7.20286	6.6157	6.60802	6.62879	6.94805	6.5768	6.81046	7.18073	6.51833	6.78916	6.89378	6.38977	7.2325	7.07094	6.66362	7.2027	6.90765	6.46847	6.89463	6.23702	6.96892	6.31047	6.41235	6.55157	6.72941	6.93769	6.57937	6.65462	6.54401	6.72811	6.63076	6.55635	6.19494	6.79084	6.66045	6.60709
7893326	3.23209	3.21059	4.35448	3.57551	3.91449	3.27665	3.75458	3.28078	3.48559	3.66685	3.60166	3.44147	3.38345	3.51966	3.51772	3.07502	3.11733	3.63955	3.31265	4.23139	4.477	3.72743	3.67296	3.47158	3.6406	3.3637	3.03071	4.21857	3.888	4.20749	3.80928	4.2669	3.56949	3.64277	3.98227	3.02024
7893327	3.57563	4.36713	3.9481	3.48917	3.65511	3.84455	3.47332	4.68509	3.98422	4.32724	3.90405	3.3045	4.34274	4.35343	4.08262	4.88836	4.97413	4.07049	3.69027	4.28627	4.43074	3.88126	3.77155	4.293	3.77421	4.5734	3.38181	3.80725	4.54983	3.75226	4.04614	4.27902	3.60261	3.85809	4.21252	5.21736
7893328	3.3427	4.48961	3.81264	3.45664	3.51308	3.36243	3.75794	3.55628	3.74019	3.29122	3.29461	4.10177	3.76392	3.27012	3.83905	4.01883	3.75513	3.92634	4.09513	4.0333	4.53319	3.76247	3.72978	4.04887	3.55182	3.49831	3.30142	3.69935	3.95315	3.31273	3.28222	3.27048	3.35734	4.27871	3.94267	3.56941
7893329	7.6726	8.24276	7.66103	7.68784	7.78839	7.60614	8.04339	7.32317	7.69128	7.56622	7.82437	7.86761	7.71789	7.46349	7.86302	7.36789	7.29799	8.14718	7.91379	7.36327	7.84565	7.9237	7.88202	8.37417	7.50248	7.40379	7.28536	7.8016	7.70866	7.59421	7.72142	8.06442	7.73153	7.36319	7.2383	7.27578
7893330	4.36293	4.52204	3.26937	4.44246	3.70085	4.00423	4.13181	3.74466	3.9442	4.02781	4.68643	4.12762	4.98411	4.65531	3.82646	3.92373	4.17333	4.20904	4.34085	4.0494	3.68963	3.71822	4.0752	4.41552	4.49532	4.16163	3.48015	4.58858	4.44354	3.74856	3.77404	4.9542	3.76554	3.92356	4.23546	4.44898
7893331	4.13726	5.21617	3.96117	4.77758	4.71965	4.8089	5.58969	4.5251	5.08643	3.66283	5.28917	4.72096	5.53575	4.37084	5.35795	4.94832	4.33529	4.62451	4.76825	4.71858	5.42563	5.51081	5.38494	5.34798	4.85596	4.40213	4.21491	5.18747	3.84576	4.36111	4.91928	5.11673	5.69186	4.59261	5.21959	4.71056
7893332	7.01212	6.73015	7.20522	6.62214	7.74862	7.75871	7.41625	7.56749	7.05254	6.18886	6.91322	6.88127	6.77893	6.8108	6.6383	6.73342	6.7544	6.61842	6.96639	6.88917	6.93709	7.40937	7.925	7.66864	7.53323	6.90375	7.45867	6.16881	7.08991	7.15831	6.92207	6.91856	7.3978	7.18168	7.1031	6.53538
7893333	7.99484	7.73091	7.25285	7.49254	7.72666	8.11135	7.56242	8.47741	8.19831	7.79706	7.87394	7.2114	7.79262	8.12687	8.05899	8.27329	8.58989	7.57855	7.79212	7.19598	6.82623	7.66323	6.29616	5.57178	7.66037	7.57032	8.05683	6.92292	7.00504	7.81374	7.63396	7.52917	8.23505	7.7656	7.90032	8.33554
7893334	10.6915	11.0541	10.8349	10.5807	10.2308	10.1636	10.3031	9.66105	9.93328	10.8967	10.525	10.9486	10.6783	10.0197	10.3713	9.68295	9.58222	10.8527	10.6902	10.1786	10.9012	10.218	11.0466	10.8334	10.4969	9.95544	10.4272	10.4918	10.7841	10.2675	10.6164	10.7344	10.1605	9.48904	9.76299	9.4652
7893335	8.53155	8.86346	8.40974	8.42958	8.22934	8.13922	7.9642	8.29219	8.30275	8.29908	9.15195	9.15187	9.3886	8.47839	8.2901	8.45077	8.51402	8.58279	8.60928	8.82262	8.64545	8.66461	8.21217	8.07232	8.60853	7.51173	8.60092	8.71155	8.66778	8.91007	8.15606	8.55509	7.92587	8.20466	8.11111	7.96928
7893336	11.9205	12.3762	11.6382	12.0686	10.8481	10.8762	11.1649	10.3903	10.7247	11.559	12.1094	11.7604	11.9974	10.6439	10.9235	10.3866	10.401	12.1893	11.6328	11.4082	11.7415	10.8543	11.3616	11.6376	11.1171	10.5275	11.0996	11.3495	11.976	11.4479	11.7537	11.7751	10.7571	10.7506	10.5539	10.3531
7893337	11.134	11.5147	11.3321	11.305	10.3982	10.4954	10.6276	9.87842	10.2477	11.1492	11.2821	11.2254	11.2041	10.2769	10.3723	9.99186	9.5052	11.3764	11.0376	10.8159	11.3178	10.4453	11.1097	11.1432	10.577	10.0922	10.3349	11.0974	11.3179	10.8203	11.1314	10.8666	10.4379	10.1592	10.0664	9.67528
7893338	10.1869	10.234	10.3758	10.5986	10.081	10.1912	10.3156	9.54039	9.76655	10.1741	10.4882	10.3796	10.2607	9.50999	9.99568	9.37446	9.0542	10.5521	10.0983	9.8898	10.3143	10.0886	10.9462	10.8932	10.3536	9.34091	9.85674	9.99834	10.3289	9.85379	10.1645	10.2732	9.83192	9.14816	9.29086	8.86819
7893339	10.5858	10.0859	10.8701	10.8953	10.2896	10.1983	10.3143	10.5542	10.1416	10.3185	10.7863	10.2787	10.2236	10.4139	10.2163	10.2221	10.271	10.4343	10.3022	10.7658	10.2146	10.2294	9.64752	9.21802	10.0837	10.4052	10.3274	10.7077	10.6587	10.3667	10.354	10.1922	10.3958	10.653	10.3673	10.4488
7893340	8.53911	7.87297	7.49913	8.11311	9.06271	9.47549	8.79109	8.7583	8.10182	7.85403	7.54953	7.81831	8.67717	8.62266	8.02621	8.58332	8.02105	8.17203	8.20279	7.93438	7.86499	9.43716	9.72865	10.3811	9.06136	8.66379	8.43017	8.02608	7.94121	8.91393	8.35259	8.26417	8.53022	8.51158	8.67368	8.36681
7893341	9.03191	9.60393	9.13843	9.17423	8.98935	8.89082	9.18524	8.04013	8.59461	9.04428	9.26288	8.85598	9.15592	8.44865	8.54337	8.43763	7.56822	9.41344	8.67591	8.80358	9.01448	8.81314	9.8583	9.85761	9.36319	8.2689	8.73882	8.7508	9.07593	8.77279	8.92257	9.09256	8.54336	8.40754	8.20366	7.99946
7893342	4.8389	4.15991	5.36588	4.95685	4.17543	4.29569	5.11668	4.91929	4.52498	4.70633	5.04083	5.58744	4.16092	4.38513	4.27019	4.86237	4.58831	4.6788	5.44784	4.69126	4.50993	4.31615	4.18734	4.87161	4.02318	5.38249	4.16033	5.14953	4.63547	4.6379	5.33122	4.91904	4.93505	4.69639	5.03329	6.13653
7893343	8.34068	8.0751	8.16269	8.34385	8.38051	8.10736	8.62971	8.48797	9.03275	8.5282	8.63906	8.16713	8.24518	8.73813	8.64937	8.4761	9.11736	8.23687	8.08254	8.56098	8.55795	8.05151	8.51373	7.86774	8.43156	9.05978	8.83335	8.1476	8.54734	8.64783	8.57494	8.37819	8.76505	9.10794	8.77728	9.12212
7893344	9.15635	9.06478	9.15673	9.12473	9.66962	9.88409	8.94429	9.4716	9.17723	8.73692	8.84229	9.17388	8.84113	9.48478	9.33986	9.36342	9.36919	8.68842	9.07757	8.76511	8.67227	9.60947	9.82435	9.13849	9.22	9.25639	9.04508	8.96664	8.55013	8.73589	9.0063	8.7698	9.50625	9.24595	9.52506	9.091
7893345	12.5513	12.4843	12.1846	12.3573	12.7796	12.7303	12.7721	12.5934	12.5723	12.5021	12.4858	12.1032	12.352	12.6208	12.6295	12.5374	12.399	12.4603	12.3175	12.1891	12.1754	12.6748	12.5648	11.702	12.7701	12.7378	12.6438	12.1408	12.4788	12.4341	12.3342	12.7413	12.643	12.6554	12.6205	12.3837
7893346	9.66012	9.0449	9.3232	9.574	9.32293	9.12004	9.18686	9.56373	9.01239	9.80226	9.57081	9.26471	9.40231	9.60762	8.96694	9.57168	9.74368	9.35145	9.64373	9.54661	9.1904	9.15915	7.86571	6.92935	9.28683	9.59306	9.69713	9.54993	9.6152	9.61052	9.65895	9.64544	9.33945	9.48315	9.37055	9.90049
7893347	3.02159	2.94374	2.85793	2.83715	2.82505	2.77724	2.92184	3.01952	2.94235	3.26058	3.14233	3.04157	3.3272	2.9738	2.87699	2.79972	3.47523	3.08645	3.05768	3.23019	2.88701	2.78846	2.77198	2.7695	2.80374	3.38544	2.94859	2.82468	3.13316	2.88138	2.80086	3.09619	2.88171	2.95292	3.06086	3.10464
7893348	8.43581	8.30067	8.41778	8.51057	8.27683	8.55401	8.41776	8.52831	8.28819	8.4028	8.25771	8.46343	8.3498	8.39645	8.38076	8.41141	8.51972	8.67332	8.61329	8.56211	8.51193	8.79982	8.7003	9.66323	8.64422	8.45944	8.52123	8.55943	8.4617	8.49309	8.80532	8.32362	8.64796	8.41468	8.65735	8.43889
7893349	8.16712	7.87121	7.9263	7.57718	7.51145	6.84573	7.08853	8.35941	7.62198	7.78764	8.52951	8.19711	8.17696	8.64528	8.19763	8.45832	8.23252	7.64744	8.21413	7.77844	7.94231	7.80428	6.37468	5.8374	7.34465	8.03893	7.15323	7.72123	7.49479	7.84922	7.75303	8.34879	8.18223	7.781	7.98565	8.1321
7893350	7.34706	7.17685	7.19163	6.90909	7.22295	7.08829	6.45337	6.74506	7.49746	7.24142	6.84835	7.33351	7.17022	7.46014	7.58583	7.93743	7.26895	7.28444	7.4872	7.94518	7.67932	6.58391	7.27823	6.52017	7.50544	7.42231	7.37652	7.96456	7.97171	7.36489	7.60348	7.06126	6.82407	7.35139	7.9305	8.20051
7893351	11.737	11.766	11.6597	11.8539	11.4736	11.4091	11.6031	10.7265	11.0087	11.6529	11.8668	11.4478	11.7566	10.8317	11.034	10.3866	10.1784	11.9948	11.4637	11.2773	11.7198	11.3413	11.8917	11.9521	11.5285	10.6031	10.9536	11.3482	11.8753	11.3083	11.5439	11.5819	10.9877	10.6551	10.4342	10.2889
7893352	5.77753	6.483	5.83048	6.12958	5.64666	4.96717	5.64568	5.53088	5.65729	6.0084	6.08055	5.38271	6.26242	5.99943	6.41281	5.91552	5.83247	6.01034	5.11989	5.53289	6.03377	5.57192	5.28616	6.83315	5.91868	5.56809	6.05304	5.59212	5.8677	5.96002	5.6347	5.85366	6.00366	5.47841	5.74752	5.2525
7893353	8.99333	9.57367	9.27965	9.2615	8.83864	8.92288	9.00583	8.4705	8.5274	8.95503	9.3007	9.50264	9.24143	8.34564	8.81519	8.43512	8.48118	9.22648	8.89004	8.55387	9.4137	9.03207	9.79172	9.7093	8.97873	8.10092	8.46571	8.76833	9.25313	8.93211	9.13364	9.20422	8.65828	8.48018	8.40868	8.06822
7893354	10.2501	10.1227	10.1985	9.95017	10.4507	10.3724	10.5147	10.1662	10.2169	10.3276	10.1323	9.74456	10.2107	10.5259	10.2212	10.5782	10.0975	9.77907	10.1944	10.0903	10.1876	10.6487	10.403	10.5789	10.5617	10.6659	10.3677	10.2819	10.1085	10.1592	10.3061	10.2806	10.5142	10.3113	10.6066	10.1016
7893355	4.7933	5.0363	5.9507	5.93541	5.9238	6.30509	3.58276	5.02458	4.42998	5.21594	6.0159	4.07194	6.52731	5.79714	4.69597	4.04622	3.92678	5.65805	6.40005	3.42923	5.30567	6.34445	5.78309	6.33735	5.37631	4.97486	5.94181	6.48486	5.60363	5.91898	6.10513	6.61169	6.28054	5.17253	5.49319	2.97991
7893356	8.56234	8.77789	8.86954	8.34073	8.76691	8.72678	8.79951	8.49799	7.94448	8.53658	8.58547	8.82446	8.87231	8.58004	8.40552	8.86589	8.56881	8.56533	8.58887	8.3501	8.59479	8.83616	9.15345	9.4233	8.53911	8.67129	8.20094	8.4641	8.55492	8.77596	8.3397	8.71574	8.88518	8.45856	8.86761	8.41736
7893357	11.5412	11.3356	11.3847	11.3336	10.8621	10.9615	11.0702	11.2473	10.8132	11.5607	11.4044	11.3234	11.5506	11.2911	11.0155	11.3327	11.2537	11.5357	11.5947	11.6748	11.4335	11.0748	10.7196	10.6559	11.1241	11.6298	11.0889	11.8129	11.4979	11.5367	11.695	11.4747	11.1817	11.3166	11.3945	11.2646
7893358	6.59031	6.76671	5.4075	5.69139	5.01507	4.7678	5.85525	4.57522	6.95602	6.40195	6.15286	7.30727	6.60205	6.27744	6.44257	6.37046	5.87103	5.78695	5.63792	5.61513	4.41533	5.02458	5.13898	7.59586	7.24583	5.41031	5.54846	5.34187	5.95499	5.86306	4.9226	6.42903	6.10043	6.87779	6.16616	6.23117
7893359	7.05143	7.05639	7.41559	7.06523	7.13162	7.5631	6.70816	7.65108	7.40667	7.42648	7.14417	6.95747	6.96674	7.7405	6.78388	8.01347	7.98852	6.51174	6.92153	6.83363	6.38106	7.08946	7.04983	6.12414	7.0053	7.27305	7.12362	6.90601	7.33359	7.06826	7.00228	6.88098	7.52311	6.94251	7.38254	7.92867
7893360	7.3582	7.73719	7.51031	7.0944	6.74064	6.3796	7.2021	7.07878	7.07547	7.77932	7.2141	7.98961	7.17233	7.07988	7.15708	6.17346	6.58306	7.51147	7.32375	7.33039	8.06742	6.59474	7.28523	7.82111	7.4053	6.84031	6.92658	7.51707	7.36526	7.14215	7.23309	7.15629	7.0851	7.38184	7.27249	6.8159
7893361	8.02119	8.35741	8.18967	8.2964	8.56593	8.07488	8.19155	7.59799	8.13335	7.93366	7.89793	7.70332	7.84896	8.01888	7.89994	7.54135	7.42376	8.47917	7.90972	7.46962	7.61198	8.56252	9.07357	8.81015	8.3621	7.56659	7.97127	7.77671	8.05681	7.68391	7.83552	7.98425	8.01427	7.63269	8.02406	7.3783
7893362	10.025	9.4784	9.49283	9.79791	10.0897	10.1805	9.38362	10.3125	9.93371	9.70849	9.45627	9.84708	9.93592	10.342	10.2133	10.2449	9.98032	9.69965	9.8175	9.94762	9.79588	9.93568	9.69757	8.93987	9.76319	9.95325	9.96392	9.72326	9.78557	9.73591	9.79399	9.58817	10.3796	10.157	10.2925	9.79119
7893363	9.86543	9.82087	9.4221	9.83379	10.547	10.6214	10.375	9.76346	10.2055	9.55139	9.79788	9.79173	9.72378	10.2373	9.76162	10.2117	9.77396	9.70942	9.69477	9.5953	9.67707	10.6175	10.512	9.47082	10.7149	10.2348	10.2653	9.76721	9.94723	9.86304	9.98367	9.90927	10.0638	10.237	10.3122	10.0283
7893364	9.7285	9.69883	9.81997	9.92584	9.97049	9.82935	10.0518	10.1084	10.1962	9.84885	9.88127	9.71977	9.7374	10.174	10.1619	10.144	10.5311	10.0635	10.0239	9.74008	9.75538	10.2253	9.31528	9.2428	10.1533	10.2861	10.3863	10.0361	9.86051	9.92453	10.0801	10.1706	10.2423	10.0637	10.1081	10.467
7893365	6.21536	6.1427	6.32965	6.11724	5.6283	5.89854	6.02693	5.88123	5.68735	5.87238	6.43524	7.0717	6.52232	6.35199	6.41256	6.52304	5.78435	6.10064	6.36028	6.08014	6.27547	6.01346	6.50305	5.64944	6.59174	6.44771	5.39976	5.74434	5.76701	6.10048	6.10451	6.18542	6.38721	5.76566	6.34271	6.27761
7893366	6.8369	6.01696	5.98061	5.72151	6.02111	5.94181	6.15027	6.70166	7.09217	6.18103	6.4564	5.99271	6.94481	6.59964	6.15272	6.53671	7.16393	6.44506	6.14669	6.1743	6.01145	6.08523	6.03882	5.63421	5.84485	6.24203	6.30649	5.26416	6.60246	6.39985	6.27036	6.59094	6.28213	6.931	7.00947	7.09234
7893367	8.96417	9.11369	8.65485	8.58377	8.64721	8.61812	8.08473	8.34825	8.42598	8.39739	9.37803	8.94559	9.23369	9.1358	8.14486	8.68203	8.46017	8.69202	9.06561	8.79422	8.86386	8.47156	7.63356	6.07307	8.29262	8.74388	8.62325	8.78477	8.44702	9.09542	8.31687	9.05155	8.17697	8.48005	8.90364	8.33338
7893368	2.80998	2.71126	2.83974	2.77438	2.69233	2.71691	2.7752	2.8822	2.84262	2.81799	2.77137	2.87542	2.79668	2.81664	2.82424	2.86405	2.92962	2.77389	2.80876	2.91323	2.88509	2.70529	2.69342	2.76677	2.7554	2.84876	2.88491	2.89357	2.87025	2.83866	2.79725	2.79785	2.78095	2.81901	2.88588	2.96096
7893369	8.02322	8.07985	7.80876	7.56434	7.97108	8.17845	8.07316	7.84188	7.73023	8.68588	8.00617	8.11842	8.16492	7.69582	8.31067	8.56919	8.26313	7.95282	8.39197	8.49542	7.86749	8.18682	7.7459	8.30509	7.95884	8.22208	8.42182	8.14682	8.07125	7.98481	7.68554	8.3286	8.02946	8.03474	8.42259	8.36586
7893370	5.90457	5.73479	5.64462	5.4745	5.62485	5.9473	6.01946	5.47328	5.54461	5.84144	5.79258	6.1512	5.98321	5.64648	5.35356	5.70287	4.84295	5.64296	5.85605	5.77934	6.29478	5.57736	6.22237	5.97134	5.77571	5.43709	5.61427	5.50625	5.72751	5.74105	5.85664	5.70216	5.665	5.45332	5.59093	4.93141
7893371	13.2051	12.9611	13.1516	13.1938	12.7603	12.8573	12.9792	13.0754	12.6055	13.1072	13.1937	13.1291	13.0745	12.8664	12.7806	12.8678	12.7229	13.0175	13.001	13.0934	12.9487	12.7495	12.6233	11.9793	12.7384	12.6426	12.6475	13.1921	13.0969	13.1206	12.8736	13.0571	12.6044	12.7506	12.7279	12.7571
7893372	4.06345	4.68686	3.46941	3.54769	3.70593	3.50021	4.39592	4.35293	3.27467	3.91531	5.54338	2.65497	5.97582	4.19092	5.41258	2.92668	3.71491	3.72432	4.73141	3.57023	4.90063	5.4764	6.01042	6.63339	4.9226	4.73356	2.78898	3.52064	5.63949	2.7579	3.3964	5.85732	2.89797	2.7035	3.5185	4.38093
7893373	7.47287	6.90098	5.9507	7.16583	6.5963	7.30296	7.25404	6.68822	6.32909	5.80161	7.14186	6.29279	7.20586	6.73192	6.63355	6.58695	6.37878	6.94293	6.81479	6.88684	6.92897	7.03128	6.86152	7.42046	7.0243	6.90634	6.5397	6.97506	6.45574	7.00701	6.57353	7.01999	6.67783	6.57969	7.14393	6.89241
7893374	10.0968	10.6313	9.98266	10.1241	10.5553	10.4771	10.2822	10.3758	10.7782	10.212	10.4293	10.2479	10.2596	10.2703	10.5593	10.2453	10.9763	10.1606	10.1542	10.5243	10.2407	10.3744	10.3649	10.2267	9.80444	10.7179	9.66109	10.0425	10.4515	10.2422	10.4112	9.96954	10.6512	10.4989	10.5458	10.9673
7893375	3.58052	3.04488	3.10779	3.46514	2.76812	3.1134	2.7473	3.28293	3.27601	3.12371	3.20791	2.72766	3.30057	3.41869	3.09397	3.24725	3.30799	3.1259	3.15376	3.1931	2.66442	2.84523	2.63451	2.90979	3.00972	2.96114	3.07542	3.05702	2.98714	3.32787	2.85615	3.08775	2.96835	2.86913	2.86751	2.91456
7893376	5.78154	5.4571	5.46919	5.40512	4.58294	5.28733	4.7756	5.44355	6.11086	5.19383	5.96899	5.92906	5.13609	5.68102	4.65014	5.68693	5.57037	5.42073	5.82498	5.84444	5.44036	4.85251	3.89954	4.82933	4.02863	5.75126	5.45667	5.36363	4.95344	5.86306	4.97827	6.01713	4.31178	5.40443	5.2751	6.36939
7893377	3.11128	3.22712	3.57027	3.40312	3.34024	3.3002	3.04618	2.9019	3.82703	3.05106	3.19015	3.53479	3.75544	3.56355	3.68297	3.08536	3.07645	2.93657	3.16818	3.05508	3.47857	3.34672	3.371	3.50214	3.577	3.33512	2.97976	3.42977	3.1213	3.58457	2.81993	3.08341	2.94221	3.27512	3.16971	3.27365
7893378	3.2132	3.0536	2.9396	3.42756	2.78883	3.01731	3.42216	3.04126	2.88334	3.66638	3.12113	3.18217	3.19313	3.53329	2.99311	3.26476	3.95394	3.26245	3.42769	3.67507	3.56215	3.00188	2.90413	2.94609	3.32387	2.96233	3.17757	3.34202	3.29644	3.0665	2.97838	2.70692	3.01733	3.4952	3.23842	3.57981
7893379	3.0459	2.84651	2.98795	2.8252	2.74767	2.87712	2.7565	3.01323	2.80858	3.07858	2.96199	2.80795	2.94255	2.74535	2.82243	3.11887	3.20252	2.83559	2.87712	3.09401	2.8432	2.8826	2.81203	2.81091	2.92155	2.68685	3.22919	3.23973	2.74615	2.94274	2.89312	2.6127	2.90768	2.87862	2.98171	2.68902
7893380	5.7466	6.3406	5.84001	6.57201	5.58141	6.11361	5.61196	5.88437	6.11678	6.1372	5.82966	5.80562	6.28046	6.35353	5.95915	6.40581	6.30325	6.41378	6.05236	5.36496	6.39822	5.76263	6.41258	6.32136	6.30187	5.65459	5.83432	6.03348	5.69009	5.89142	6.15255	6.00975	5.46748	5.82923	6.26789	6.08525
7893381	4.06563	4.25297	4.77088	3.91696	3.59104	3.56518	3.85483	4.00857	3.60184	2.94633	3.69874	3.68853	4.05577	4.40838	4.40922	4.07209	3.65001	3.9624	3.63633	3.43453	3.41057	3.74645	4.03594	4.047	3.63547	4.35881	3.56255	4.18098	3.41866	4.51013	4.32	3.82908	4.18432	4.45875	3.81001	3.7852
7893382	11.1039	10.7155	10.9515	11.0797	11.367	11.3709	11.2244	10.6192	10.2086	11.001	10.9621	11.0963	11.2222	10.989	10.5684	10.7395	10.4696	10.8141	11.1591	10.9418	11.0657	11.5208	11.8362	11.6264	11.499	10.6719	10.5474	11.1206	10.9823	11.0446	11.068	11.3199	10.8762	10.777	11.0149	10.3628
7893383	6.49185	7.10771	7.00072	6.79258	7.31118	7.2258	6.76772	6.43644	6.80097	6.80395	6.64582	6.73282	6.50338	6.52386	6.60498	6.54266	5.91011	6.88235	7.29657	7.25616	7.03138	7.23653	7.80847	7.85885	6.86131	6.40473	6.98582	6.88784	6.75615	6.59548	6.86758	6.6042	6.87414	6.79881	6.5328	6.05545
7893384	5.71354	5.46032	6.31254	5.75833	6.22439	6.28849	6.36967	6.45623	6.0974	6.00986	5.84965	6.41283	5.9817	5.94529	6.34786	5.90204	6.59989	5.97526	6.35118	6.57092	6.09118	6.57047	6.39359	7.00675	6.68812	6.51716	6.35118	5.46913	5.59978	5.81926	5.99363	5.30766	6.38155	6.1818	6.42456	6.2282
7893385	11.0181	11.0479	10.1741	10.6183	11.1197	11.0389	10.7823	10.8977	10.5029	10.4118	10.6675	10.0766	10.5425	11.1364	10.8457	10.9958	10.6902	10.4215	10.4533	10.4765	10.4628	11.0469	11.0608	10.501	10.6296	10.7789	10.4493	10.4373	10.3818	10.6037	10.6796	10.8137	11.1636	10.9644	10.967	10.6084
7893386	13.0542	12.9495	12.8565	12.8278	12.718	12.5526	12.4804	12.6524	12.2182	12.7926	12.9487	12.8265	12.9315	12.7722	12.6251	12.6902	12.7258	12.8559	12.9491	12.7406	12.6857	12.7688	12.4592	11.7121	12.653	12.7161	12.5338	13.036	12.8381	12.8818	12.8711	13.0983	12.818	12.6162	12.7229	12.4764
7893387	5.39984	4.22389	4.11123	4.68018	4.23713	4.48962	4.06557	4.08458	4.26734	4.17548	4.61014	3.83776	4.40635	4.72407	4.30558	4.7566	5.61379	3.87756	4.39122	4.56678	4.04577	3.97126	3.7644	3.17112	4.24366	4.5802	3.6884	4.86165	4.65829	5.07689	4.82347	4.78299	4.23965	4.55017	5.41285	4.42005
7893388	5.18061	3.75664	4.64721	4.28044	4.27285	4.02867	4.22557	3.75652	3.76365	3.90965	4.06772	4.1332	4.2095	3.92296	4.08211	4.04991	4.33577	3.95297	3.9002	4.15564	4.15081	3.75607	3.84724	3.66321	4.14292	3.78907	3.89518	3.29715	4.03495	3.68204	3.94444	4.63208	3.42078	3.85174	3.89347	4.29089
7893389	2.76898	2.78842	3.26354	2.66245	2.6924	2.69295	2.99958	2.98475	3.06988	2.79638	3.26517	2.95932	2.85252	2.96843	2.6479	3.06039	2.89933	2.84873	2.78761	2.89616	2.89861	2.77285	2.74509	2.99345	2.71595	2.99726	2.78101	2.90433	2.97848	2.76821	2.82356	2.89612	2.64328	2.83246	2.79613	3.28787
7893390	10.1317	9.55106	9.8477	10.0199	10.3992	10.4508	10.8404	10.6103	10.2089	9.9759	10.1282	9.7946	10.0053	10.1315	10.4093	10.3325	9.94946	9.79333	9.78548	9.75309	9.31144	10.0974	9.97857	10.1512	10.3841	10.1655	10.3528	9.59316	9.61287	9.56789	9.80621	9.72333	10.1069	10.0833	10.0912	10.2978
7893391	10.4135	10.6898	10.628	10.5806	10.2022	10.3871	10.6659	9.92736	9.83941	10.3226	10.8199	10.5075	10.5728	9.64621	10.1787	9.65699	9.44504	10.7843	10.3443	10.021	10.5047	10.4356	11.1292	10.9753	10.5691	9.56148	10.149	10.1282	10.5018	9.80987	10.2388	10.4699	10.1821	9.79066	9.72181	9.33812
7893392	5.76327	5.60892	5.82138	6.21744	5.24176	5.42728	5.97576	5.31673	6.17164	5.768	6.05116	5.82104	5.84244	5.97866	5.80467	5.09561	6.52252	5.80349	5.98691	6.15715	5.72949	5.64526	5.39788	5.47012	6.47058	6.3331	6.12567	6.31695	5.7193	5.24629	5.88176	5.59139	5.85506	5.37535	6.13394	6.32418
7893393	10.7496	11.6532	11.1963	10.9019	11.4195	11.6247	11.172	11.5987	11.4838	11.1161	10.6126	11.0587	11.0047	11.6198	11.4831	11.5833	11.5779	11.2212	11.4511	11.051	11.4774	11.5413	11.5383	11.9483	11.1952	11.5215	11.3351	10.9454	11.0698	11.2082	11.1678	10.5871	11.6613	11.4616	11.8954	11.2233
7893394	11.0889	10.8598	10.6851	10.962	11.1394	11.2537	10.9685	10.9623	10.3416	10.5368	10.9794	10.5607	10.9858	10.7485	10.5394	10.7717	10.5608	10.9472	10.6404	10.4903	10.6639	10.8013	10.5167	9.70259	10.8447	10.3368	10.4661	10.5038	10.673	10.5177	10.7244	11.0817	10.6827	10.5594	10.7658	10.1032
7893395	8.57177	8.16095	8.54436	8.70187	8.23022	8.55292	8.1929	8.33798	8.41057	8.30088	8.35892	8.27791	8.37471	8.40153	8.45147	8.38163	8.57157	8.67277	8.52204	8.56333	8.76842	8.59952	8.42653	9.2603	8.32128	8.51991	8.37588	8.42922	8.67533	8.58352	8.78829	8.18098	8.67311	8.38942	8.24858	8.4707
7893396	7.74663	7.16273	7.45688	6.99574	6.57767	6.39534	6.3739	6.67685	7.108	7.52489	7.58334	7.75277	7.73478	6.57524	7.00188	6.57654	7.37852	6.94256	7.4515	7.47217	7.58363	5.86294	5.83214	6.11652	6.86512	6.9509	6.98182	7.74035	7.46199	7.75392	7.17703	7.568	7.08531	6.94138	6.80585	6.99871
7893397	5.15991	4.68217	5.11919	5.11821	5.43315	5.2145	5.6377	4.56576	5.47676	5.31836	5.12936	6.17239	4.58013	4.86928	5.1864	4.66631	4.87356	5.34598	4.34839	4.92375	4.41368	5.33185	5.41624	6.59342	5.36955	4.19569	4.70144	4.94294	4.91673	4.94708	5.0475	4.74909	5.08376	4.89354	4.62197	5.91746
7893398	4.51464	4.05219	4.28005	4.25199	3.72471	4.05898	3.76024	4.28625	3.89965	5.16928	4.03221	5.13621	4.70195	4.49277	3.86493	4.53167	4.83732	4.48067	4.13634	4.12015	4.87798	3.56854	4.88784	4.8091	4.3459	3.89817	4.27855	3.91102	3.92902	4.46835	4.38224	4.32489	3.79766	4.24067	3.68274	4.89689
7893399	9.77967	9.43213	9.36118	9.4326	9.35599	9.39878	9.59381	9.40326	9.49239	9.66263	9.5492	9.24738	9.57705	9.71553	9.41943	9.73781	9.47345	9.46352	9.5983	9.5962	9.09995	9.38229	9.23904	8.36257	9.38163	9.6579	9.68016	9.57304	9.59117	9.64663	9.75963	9.53108	9.58628	9.49705	9.72637	9.4938
7893400	4.45755	4.51381	4.79722	4.82726	4.3663	4.07918	4.71292	4.83527	4.63819	4.7706	5.00223	4.24599	4.39468	4.78458	4.75472	4.06412	5.13446	4.51773	4.80522	5.06219	4.53069	4.23053	5.52969	5.51506	4.15009	4.03876	5.18417	4.71307	4.37624	3.82714	4.49237	5.16947	4.57202	4.02686	3.59263	4.84311
7893401	4.65962	4.29668	4.54154	4.54637	4.40573	4.04075	4.48635	5.26825	4.69476	4.03651	4.58755	4.83622	4.80271	4.00979	4.48767	4.0783	4.68439	4.96653	4.42236	4.3829	4.73686	4.16514	4.77554	4.61492	3.75027	4.29399	4.4765	4.65119	4.54967	4.45009	4.49902	4.96235	4.6609	3.94734	4.02482	4.94824
7893402	11.0112	11.1631	11.477	10.9647	10.8963	10.8542	11.041	10.3601	10.5054	11.333	11.2034	11.1779	11.1475	10.5147	10.5883	10.0478	10.039	11.2618	10.917	11.0831	11.3843	10.796	11.8035	11.2792	10.9297	10.2226	10.9089	11.1478	11.1644	10.9096	10.8601	10.9403	10.5929	10.5663	10.4225	10.0479
7893403	7.70393	7.23229	7.60744	7.00909	7.26207	7.51311	7.3718	7.53803	7.3241	7.88678	7.52912	7.96686	7.56635	7.33389	7.30054	7.7311	7.37163	7.75347	7.7315	7.76815	7.76897	6.80136	7.43959	7.13003	7.2438	7.22027	7.58182	7.38696	7.49936	7.7752	7.42085	7.2335	7.38053	7.7697	7.76156	7.68343
7893404	5.33378	5.11057	5.02751	5.15885	5.13657	4.93014	4.03539	5.19039	5.36916	5.26603	4.82421	5.54195	5.51709	5.39471	5.6119	6.01399	5.92986	5.41104	5.66915	5.25464	4.40466	5.36963	5.45913	4.78823	6.2512	5.03121	5.31078	5.46541	4.53271	4.90396	4.74859	5.15286	5.20252	5.55422	5.12806	6.57937
7893405	7.11974	6.24998	6.72492	6.6737	6.51331	6.44053	6.12706	6.36436	5.80804	6.85567	6.80864	6.66823	7.03494	6.18056	6.29679	6.83988	6.05996	6.34069	6.77621	5.86471	7.03397	6.27044	6.67685	7.27692	5.70178	6.86455	6.34505	6.80314	6.95563	6.70149	6.33001	6.19903	5.99593	6.41465	6.80685	5.19745
7893406	3.08488	2.9004	3.53048	2.84866	2.71016	2.57302	2.85503	2.72193	3.21861	3.65609	2.85804	2.99707	3.01814	3.11714	2.93881	2.88057	3.92678	2.81693	3.22428	2.98518	3.4698	2.78898	2.88057	2.67786	2.67304	3.10775	3.58276	3.11714	2.78057	3.46679	2.77035	5.42247	2.81492	3.98712	2.9698	4.38093
7893407	9.59697	10.2743	9.08469	9.62978	10.5651	10.3332	10.4806	9.73	10.0783	9.25763	9.91893	9.5487	9.85003	10.7003	10.1367	10.4791	9.59016	9.34792	9.24856	8.55598	8.87284	10.1507	9.89656	9.97242	10.1598	9.97013	10.122	8.37795	9.2833	8.93942	9.24612	9.68559	9.78855	9.90237	10.0345	9.59901
7893408	5.14087	5.31049	4.92928	5.67013	4.84354	5.0152	5.00317	4.55296	5.02068	4.56957	5.67511	5.72568	5.33059	5.26052	4.6035	4.85417	4.56977	4.83763	5.30754	4.52048	5.58227	4.71126	5.17619	5.08311	5.0035	4.74305	4.72183	4.77999	4.96741	5.58026	5.0511	5.13735	5.04804	4.71131	5.05002	4.53699
7893409	5.44304	5.59786	5.38763	5.64944	5.47949	5.72961	5.46587	5.72078	5.56673	5.29446	5.39755	5.40514	5.45253	5.81723	5.50236	5.79341	5.80959	5.62035	5.56121	5.62534	5.42614	5.78239	5.50588	6.1202	5.44873	5.64847	5.61941	5.6018	5.4189	5.64848	5.75594	5.48889	5.78749	5.70029	5.77603	5.78183
7893410	8.20041	8.69998	8.54754	8.3047	8.87793	8.88046	9.0666	8.05881	8.46893	8.61175	7.98273	8.44911	8.46238	8.22408	8.86737	8.15941	7.79849	8.38617	8.37221	8.09881	8.49554	9.27851	9.61999	9.22499	9.0451	7.95933	8.26341	8.39238	8.49695	8.26118	8.9677	8.56535	8.65001	8.46592	8.30104	8.42604
7893411	5.41238	5.91925	5.55904	5.95173	5.78632	5.79524	5.79858	5.96724	6.26865	5.65982	5.44091	6.10329	5.65429	5.60623	5.53286	5.43013	5.60805	5.50836	5.69425	5.67053	5.96699	5.59062	5.58258	5.8215	5.87132	5.59984	5.4341	5.86251	5.55541	6.54571	5.98757	5.60284	6.20026	5.55772	5.93681	5.57857
7893412	3.32976	3.72827	3.0807	3.15884	2.98906	3.16766	3.14535	2.87634	2.7504	3.45075	4.20874	3.2887	4.27953	3.22018	3.0018	3.51554	3.11277	3.27958	3.15125	3.49445	3.0881	2.97415	2.80405	2.75209	3.23146	3.17823	3.06728	3.96337	3.12673	3.6257	2.88865	3.93255	3.44784	2.8521	3.41502	3.22479
7893413	8.54877	8.93476	8.71957	9.08148	8.42834	8.82742	8.60574	8.30894	8.34004	8.33971	8.74795	8.63566	8.65644	8.58057	8.54096	8.78624	8.62586	8.77236	8.92557	8.6277	8.69081	8.54481	8.09377	9.51566	7.98923	8.59075	8.48781	8.67838	8.59228	8.85737	8.93464	8.65169	8.6129	8.60801	8.63852	8.41179
7893414	13.2711	13.2884	13.3555	13.2988	12.9995	12.8894	13.1458	12.5916	12.9026	13.2624	13.3487	13.2822	13.2344	12.8277	13.0937	12.5309	12.5312	13.4184	13.1997	12.9683	13.3314	13.0321	13.3549	13.157	13.1046	12.7772	12.9367	13.2185	13.2871	12.9505	13.132	13.2601	12.875	12.6367	12.5855	12.4707
7893415	7.68806	6.3885	7.23591	7.19974	6.836	6.55137	6.90636	6.99021	6.31131	7.11529	6.71743	6.71505	6.48647	6.02517	6.9738	6.75336	6.38459	7.65846	6.91326	7.20634	7.53742	6.53462	7.10942	6.44743	6.9045	6.40813	6.98473	7.03488	7.56629	7.47693	7.29822	6.73608	6.43657	6.8269	6.56357	7.15642
7893416	5.87588	6.19487	5.9165	5.76886	6.69116	5.66216	6.79977	6.37905	6.09874	6.44462	6.3602	6.88288	5.91389	6.72989	6.54218	6.51321	6.34172	6.26239	6.24656	6.32261	5.70233	6.09187	5.96464	6.28111	6.14703	6.18289	6.529	6.28288	6.5292	5.99068	5.68065	5.98113	5.60696	6.25889	5.9914	5.75828
7893417	2.97628	3.01899	3.63115	3.28649	3.86832	2.99057	3.58402	2.8191	2.93988	3.44387	3.10729	4.05506	2.76016	3.28025	2.85503	2.98381	3.66948	3.29885	3.69484	3.40451	3.40286	3.33099	3.38284	3.32861	3.12112	3.60825	3.15105	4.45405	3.65449	3.34158	3.37774	2.92052	3.1179	3.07946	2.83692	3.5748
7893418	10.2837	10.7027	10.2228	10.4961	9.72437	9.72627	10.2334	9.25087	9.38209	10.0067	10.3737	10.2035	10.2944	9.44998	9.87672	9.06982	8.83596	10.7624	10.0021	9.60746	10.3844	9.97267	10.9601	10.7415	10.1858	9.26254	9.73446	9.94601	10.3336	9.66465	10.1698	10.0268	9.81322	9.24966	9.21085	8.62062
7893419	11.4444	11.4716	11.1835	11.2877	11.8375	11.7906	11.619	11.9902	11.7633	11.5582	11.4428	11.3006	11.405	11.9504	12.1148	12.0932	11.8897	11.5562	11.6706	11.2095	11.3542	11.8692	11.8954	11.0738	11.942	11.9644	11.9077	11.3046	11.3054	11.4343	11.6648	11.5106	12.1124	12.0674	12.1182	11.7896
7893420	9.8432	9.4832	10.1532	9.7733	9.41484	9.17176	9.06156	9.345	8.32739	10.1166	10.0583	9.97442	10.2932	9.15895	9.03887	8.93487	8.62221	9.57915	10.105	9.8093	10.1567	9.47351	9.49743	9.00687	9.51852	8.53463	8.71673	9.89359	10.065	10.2829	9.45447	10.0316	8.7594	8.7385	8.99095	8.35103
7893421	8.19024	8.28278	8.21039	8.5727	7.3896	7.83859	8.58115	7.91215	8.71799	8.49069	8.58081	8.25788	9.10544	9.09106	8.70863	8.46141	8.38935	8.13858	7.95526	8.2705	8.05203	8.05133	7.65149	7.88936	7.93352	8.20914	8.63395	8.13997	7.94467	7.77795	8.52073	8.48566	8.22268	7.93036	8.13113	7.91976
7893422	11.1388	11.0787	10.771	11.1252	11.0576	11.2064	11.3946	11.1584	10.9535	11.0144	11.1182	10.8746	11.1268	11.0892	11.0393	11.1701	10.8721	11.1892	11.2656	10.8412	10.7052	11.2893	11.1281	11.4483	11.3203	11.2088	11.234	10.3886	10.9281	10.8753	11.2934	11.2191	11.1901	11.0844	11.2699	11.0603
7893423	4.57695	3.59745	3.26419	4.1135	3.19802	3.18806	3.40145	4.0992	3.96113	4.92351	4.05915	4.11214	4.78315	3.48574	3.60402	3.7274	4.28577	3.95849	4.89756	4.24506	4.09567	3.10271	3.53141	4.23471	4.49964	4.01815	3.51247	4.18848	4.90372	3.97533	3.77252	4.11915	4.07708	3.94556	3.81767	4.66594
7893424	12.5779	12.6538	12.5271	12.5169	12.4268	12.1911	12.2189	12.3427	12.115	12.5379	12.7734	12.4319	12.6153	12.3366	12.1232	12.4693	12.0025	12.52	12.4769	12.2898	12.277	12.1411	11.7943	10.8383	12.0034	12.0575	12.2027	12.2466	12.5294	12.3217	12.3437	12.5311	12.1704	12.0948	12.0048	11.9621
7893425	3.11665	2.89807	3.24646	2.97285	2.90324	2.73631	2.98959	3.35916	2.97244	3.48053	3.02563	2.90265	2.72515	2.82175	2.79034	2.76782	2.85823	2.84811	3.03486	2.88437	3.25468	2.83079	2.78708	2.88887	2.90297	2.98698	2.97172	3.15492	2.90136	2.87019	3.06325	2.78463	2.81862	2.92668	3.03488	2.99168
7893426	3.12195	3.01016	3.12666	3.07249	2.99242	3.02609	3.0797	3.22951	3.15526	3.10065	3.05405	3.19256	3.09134	3.21216	3.12685	3.23724	3.42977	3.07708	3.15361	3.29541	3.18801	3.03791	2.96631	3.05953	3.0375	3.2078	3.2136	3.31177	3.10454	3.19672	3.1187	3.01903	3.13259	3.17439	3.22772	3.39687
7893427	5.57941	5.0239	5.08469	5.05711	5.4722	5.81764	5.24148	5.8765	4.96652	5.16841	5.21879	5.2238	4.81836	4.87852	4.97906	5.58108	4.70764	5.38159	5.29194	4.79572	5.04404	5.06714	5.11143	4.53669	5.86341	5.36731	5.97439	5.49882	5.61849	5.5826	4.96756	4.93677	4.95204	5.7218	5.33756	4.58108
7893428	9.98427	10.5188	10.0659	9.94083	9.76804	9.98645	9.8506	9.17496	9.4254	10.068	10.3169	10.191	10.3163	9.5993	9.72645	9.27388	8.90293	10.4455	9.88305	9.70336	10.1677	10.2142	10.9654	10.7834	10.2706	9.16047	9.4421	9.55443	10.2159	9.64719	9.98715	10.1312	9.62346	9.43506	9.22157	8.87311
7893429	4.57097	5.06	4.84553	4.88407	4.04398	4.45941	4.59445	4.7405	4.76075	4.23406	4.80192	4.61814	4.48244	4.56709	5.31527	5.52186	5.65732	5.07163	4.68628	4.31501	4.72178	4.79457	4.88949	4.09032	4.15718	4.41596	4.19742	4.41411	5.10354	4.95936	5.00592	4.79186	4.28142	5.50334	4.78222	4.43193
7893430	3.63074	3.4778	4.0216	3.37493	3.56435	3.61855	3.63618	3.86522	3.64682	3.51748	3.65724	4.03573	3.55879	3.44679	4.0421	4.62169	4.02829	3.5103	3.79082	3.74736	3.63716	3.6116	3.69701	4.12922	3.72603	3.55715	3.49052	3.29718	3.53037	4.11308	3.40113	3.27954	3.34534	3.39146	3.25534	3.80931
7893431	3.97725	5.02369	4.16172	4.64417	4.51608	4.19994	4.16191	3.95521	3.75373	4.17549	4.52316	4.70492	4.15717	3.95283	4.02045	3.7951	3.85144	4.75499	4.24857	4.53377	4.94445	4.08075	4.73348	5.00403	4.51428	3.82154	4.05678	4.49756	4.39664	4.06624	4.72461	4.65293	4.13699	3.88443	3.77468	3.86611
7893432	6.98213	6.5499	6.8969	7.47202	6.71518	6.78304	7.13738	7.116	7.12714	7.03709	7.34558	7.21321	7.31922	7.27015	6.88415	7.18868	7.41527	6.71535	7.62955	7.73947	6.97126	7.12517	6.56409	6.77211	7.05556	7.75603	6.86165	8.24738	7.20146	7.29632	7.17805	7.53701	7.12082	7.16928	7.07592	7.12305
7893433	4.82549	5.19714	5.43536	5.31541	5.15098	5.23395	4.27771	4.59949	5.03982	4.49035	4.54971	4.69108	4.84898	4.20633	5.11634	4.65151	5.02948	4.97262	5.68821	5.26659	5.67907	4.86492	5.43537	4.37378	5.02676	4.7078	4.5947	4.49348	4.48273	5.6094	5.40601	6.26583	4.7728	4.49403	4.4233	4.71704
7893434	3.04628	2.88224	2.96058	2.97235	2.84053	3.04224	2.87244	3.11768	2.8975	3.06148	2.73377	2.77944	3.10631	2.73527	2.81509	3.10057	3.40166	3.0154	3.03359	2.98007	3.06472	2.92283	2.69658	2.98573	3.01368	3.13595	3.60823	3.16094	3.02796	2.78213	2.81681	2.96797	2.71157	3.21155	3.52836	3.13315
7893435	10.6109	10.9671	10.5698	10.7433	10.7578	10.7086	10.8401	9.49349	10.022	10.2714	10.7892	10.5182	10.6931	9.73678	9.98369	9.63133	9.26494	11.0201	10.5934	10.0281	10.757	10.9737	11.4861	11.2169	10.8515	9.85945	10.087	10.2085	10.7765	10.3435	10.6151	10.566	10.0625	9.69311	9.66345	9.44161
7893436	7.65194	7.49271	7.53574	7.52543	6.13991	6.19524	6.59039	7.27431	6.76093	7.33226	7.86907	7.68571	8.39809	7.99554	7.22892	7.90052	8.00559	7.45489	7.71601	7.55902	7.73122	6.56789	6.57821	6.31742	7.15863	6.80115	6.63779	8.29084	7.63581	7.75264	7.44279	7.82894	7.26673	6.55854	7.18733	7.38375
7893437	4.87911	5.52735	4.73992	5.65796	4.25266	4.72046	4.77591	4.31384	5.6891	5.24404	5.42036	5.79922	5.25583	6.34155	4.62396	6.08451	5.42685	5.50081	5.51014	4.62428	4.27489	5.02821	3.91076	3.81928	4.26304	5.52412	4.95033	3.6954	4.82083	4.41454	4.18303	5.15253	5.12849	4.60992	5.26986	6.36554
7893438	9.05273	9.50691	9.21378	8.99133	9.39088	9.27441	9.05334	8.98111	9.26843	9.12782	9.28665	9.19529	9.05872	9.02384	9.22944	9.01616	8.9358	9.26963	9.1489	9.05234	9.21577	9.15572	9.8445	9.86172	9.34442	9.16245	8.83487	9.30562	8.98324	9.00532	9.23087	8.73401	8.82156	9.04845	8.99796	8.70366
7893439	9.86673	9.49794	9.99212	9.57352	9.54115	9.49733	9.82783	9.49027	9.62033	10.0751	9.87196	10.0267	10.0229	10.0619	9.73585	9.98936	9.55989	9.77639	10.2111	10.0534	10.086	9.50112	9.77592	9.86651	9.86699	9.76163	9.685	9.8866	9.82209	9.77186	9.64458	9.93408	9.74654	9.5523	9.7554	9.38331
7893440	3.28016	3.40257	4.04648	3.8853	3.19634	3.53275	3.43493	3.2889	3.10208	4.02723	3.82521	3.18482	4.18298	2.95528	3.30758	3.48403	3.45896	3.25687	3.74493	3.20264	3.58958	3.55822	3.15612	3.08615	3.50992	3.13201	3.03566	3.65754	3.01774	3.60474	3.46418	3.72185	3.50141	3.30754	3.68433	3.22813
7893441	7.86875	7.64428	7.27055	7.51896	8.86938	9.32271	8.72617	8.68012	8.93627	7.10519	7.61701	6.0275	7.39004	8.54287	8.70645	8.96133	8.63183	8.08193	7.94098	7.64228	7.3128	8.98675	8.02891	6.05588	8.4768	8.71915	8.14019	7.10693	7.68046	7.1445	7.72486	7.21667	8.77483	8.19647	8.78131	8.68402
7893442	9.62627	8.89132	9.31672	9.02671	8.51252	8.21602	8.0652	8.32502	8.1115	9.37565	9.32142	9.48007	9.42345	8.20545	8.26322	8.51369	8.85014	9.36284	9.58585	9.77531	9.83158	8.70855	7.52226	6.54353	9.01836	8.46887	8.75281	9.6819	9.62189	10.0323	9.20991	9.36149	8.49018	8.68205	8.95487	9.11647
7893443	6.9469	7.25697	7.57608	7.4133	7.18735	6.78088	7.02455	6.47668	7.19666	7.13005	6.99085	7.02564	7.06938	7.0356	7.38156	7.16548	7.12052	7.15999	7.21147	6.9624	7.20146	6.90821	6.71747	7.12983	7.13147	6.87481	6.95116	7.11386	7.11142	6.91313	6.92055	7.26875	6.78616	6.87069	7.08064	6.83944
7893444	6.84827	6.78526	6.96572	7.05892	6.74755	7.23689	6.8757	5.99566	6.87778	6.96442	6.78054	7.5201	7.3076	7.36512	6.49168	6.86973	6.56939	6.45652	6.70974	7.33272	7.03796	6.12666	5.99716	6.13473	6.74379	7.43133	6.6811	6.52029	6.82214	7.17406	6.75336	7.15645	6.05617	6.91442	6.99692	6.94833
7893445	5.94602	5.39466	6.36161	6.03901	5.39253	6.07996	5.89587	5.54252	4.44115	5.87225	5.77223	5.46406	6.15633	5.79714	4.8039	5.17328	6.25248	6.08764	5.98407	5.26459	5.45864	5.45801	5.82206	6.64456	5.96488	5.58951	5.8983	6.52084	5.77181	5.80613	5.41287	6.45727	5.5036	5.95835	5.37522	6.03118
7893446	5.32821	5.33229	5.37809	5.42969	5.12984	4.99582	5.41683	5.17407	5.10996	5.46073	5.3367	5.27235	5.27676	5.20016	5.04532	5.07268	5.18673	5.2366	5.37131	5.50175	5.7325	5.22101	5.14973	5.43116	5.21939	5.38239	5.61773	5.43281	5.33865	5.70314	5.55694	5.3009	5.36217	5.30872	5.18587	5.20207
7893447	10.4933	10.4262	10.5801	10.6263	10.4298	10.133	10.5089	10.402	10.8726	10.5985	10.8043	10.6777	10.2963	10.4483	10.9634	10.2466	9.98323	10.8096	10.8066	10.459	10.7206	10.686	10.4583	11.5671	10.4406	10.3066	9.89432	10.6207	10.4063	10.5886	10.8919	10.7899	10.6109	10.1765	10.0767	9.83321
7893448	10.1362	10.4671	10.2117	10.3861	11.0652	10.9878	10.9287	9.69104	10.2341	9.82947	10.22	10.3059	9.98159	10.0688	10.0933	9.78323	9.3152	10.37	10.2051	9.86888	10.3563	11.0257	11.593	11.6587	11.3845	10.0718	10.3097	10.0111	10.3076	10.0485	10.1607	10.6264	10.1652	10.0578	9.77382	9.1746
7893449	9.07409	9.00152	8.93317	8.71653	9.36046	9.23392	10.0559	9.04773	9.32496	9.08319	9.20184	8.94121	9.03882	9.00325	9.37738	9.14958	8.93593	9.06297	8.99429	8.8913	9.36005	9.47342	9.72853	10.3521	9.67685	8.95362	8.8263	9.06007	9.25817	9.35872	8.94489	9.20378	9.39735	9.39794	9.12069	8.82588
7893450	3.97321	3.67172	4.02514	3.92821	4.23395	4.38695	5.07688	4.23301	4.04485	3.65763	4.34631	5.5951	4.03656	4.02757	4.43183	4.13131	4.22344	4.57357	4.52836	3.74248	4.54727	3.67485	4.05869	4.42497	3.84349	3.91574	4.4034	4.22591	4.3873	3.44482	3.3676	4.11842	3.87623	4.32871	4.03312	4.7987
7893451	4.32789	4.27783	3.99351	3.88589	4.5091	4.11182	4.78733	4.92142	4.9687	4.07948	4.06	4.36106	3.69707	4.5968	4.51523	3.85697	4.07044	3.87941	4.07583	3.5839	4.82422	4.11339	4.45776	4.27964	4.49648	3.66696	4.01221	3.94974	4.20931	4.16485	3.80841	3.32053	4.71353	3.80137	4.10758	3.11034
7893452	4.72242	5.66589	6.17747	6.09595	5.0284	4.94695	5.06081	5.36444	4.47988	5.95478	6.2253	5.70468	6.01782	5.9097	4.61676	6.14928	6.05076	5.70404	6.55312	6.53136	6.00989	4.72422	4.80311	5.41298	5.56891	5.98834	6.0077	5.17829	5.90029	6.26638	6.22932	5.07945	5.49438	4.82746	5.74016	6.34989
7893453	8.36377	7.85667	8.16305	7.82612	6.75777	7.49406	6.43334	7.46788	7.32591	8.33969	8.1474	8.29905	8.39437	7.67946	7.20782	7.66655	7.93828	8.11965	8.42984	8.21555	7.86733	7.20442	5.90154	6.13974	7.16002	7.29726	7.87233	8.17841	8.20644	8.59938	8.35651	8.2744	7.53088	7.82422	7.8447	7.79802
7893454	9.74111	10.3137	9.95957	10.3356	10.1288	10.1716	9.97813	9.46153	9.93988	9.84951	10.2312	9.92102	9.88498	9.90911	9.72235	9.63979	9.48084	10.0862	9.96776	9.87893	10.1196	10.1373	10.4654	10.727	9.75447	9.82644	9.42874	10.2748	10.0568	9.82128	10.1908	10.1878	9.88972	9.83291	9.54578	9.58135
7893455	8.90322	8.43599	8.58312	8.40298	8.4897	8.41279	8.00358	8.65258	7.56771	8.51166	8.54162	8.34688	8.98956	8.50788	8.28369	8.70783	7.84852	8.49671	8.98264	8.80785	8.40882	8.54712	9.1884	9.69348	7.9628	8.61462	8.42772	9.09917	9.05043	9.08079	9.01759	8.70526	8.86014	8.2637	8.62247	8.13787
7893456	4.01817	4.06473	4.30027	4.33606	4.58999	4.63667	4.243	4.6177	5.1842	5.19426	4.28111	4.30255	4.0928	4.44333	4.49174	4.95955	4.66287	4.28226	4.03528	4.40063	4.66258	4.26192	4.62052	5.28758	4.85162	3.99968	4.93311	4.63003	4.2954	4.64482	4.03325	5.11014	4.58827	4.61912	5.2096	4.81999
7893457	3.55609	3.30133	3.39133	4.05801	3.04382	3.55314	3.0944	3.04306	3.31542	3.25085	3.30933	3.21262	3.24621	2.99587	3.11248	3.4345	3.06235	3.00787	4.25583	3.9182	3.03058	3.13047	2.88762	3.28535	3.02491	3.26325	3.55224	3.57445	3.49324	3.30988	3.1876	3.76079	3.16392	4.38551	3.35798	3.47634
7893458	9.87626	10.0257	9.34667	9.60675	9.93459	9.91918	9.34119	10.2367	10.1045	9.92785	10.1155	9.96237	9.96623	10.374	10.3978	10.4476	10.516	9.79076	9.92306	9.81266	9.02328	9.48582	9.34027	6.99123	9.71412	10.2828	10.2004	9.56071	9.97967	9.58882	9.95994	10.1486	10.4831	10.1213	10.3229	10.4715
7893459	6.0596	5.76462	6.05106	6.50066	5.36971	5.31933	6.02989	6.64876	5.49589	6.6376	5.95441	5.06878	6.80391	6.24012	6.10676	6.84355	6.68724	5.85373	5.51683	6.79706	6.29393	5.96382	5.05122	5.07267	5.75079	5.83351	5.44576	6.5053	6.21818	6.3596	6.53691	5.81034	6.28624	6.89805	6.59213	6.73246
7893460	10.4297	10.2664	10.0482	10.4103	10.5583	10.6612	10.517	10.3265	10.1034	10.1161	10.435	9.83475	10.3584	10.694	10.3619	10.4236	9.73321	10.2599	10.1468	10.072	10.166	10.8097	10.579	10.5111	10.441	10.0539	9.85346	10.1964	10.2354	10.1649	10.2232	10.4369	10.4934	10.1742	10.2951	9.73357
7893461	9.14218	8.26771	8.20469	8.69728	8.26069	8.52392	7.96599	8.32511	8.05655	8.05065	8.29403	7.66566	8.90993	8.06053	7.9224	8.14122	8.31695	8.59224	8.36473	8.01884	8.32438	8.17981	7.95191	6.76474	8.46153	7.9661	8.16738	8.22293	7.75344	8.34614	8.20101	8.35006	8.08103	7.95535	7.98565	8.36294
7893462	7.58458	8.40097	6.90455	7.42422	6.75265	6.53227	6.82558	6.58529	6.62583	6.91595	7.80517	6.53731	7.25754	6.4314	7.25695	6.26847	7.03451	7.69	7.03304	6.64423	6.86357	6.89082	6.80045	8.82779	8.36952	6.85344	7.29811	6.20569	7.02806	6.16452	7.32222	7.37998	7.19356	6.68451	5.50154	6.67985
7893463	5.48123	5.39084	5.97726	5.37427	5.77482	5.49882	5.80226	5.61894	5.87225	5.69942	5.44947	5.76129	5.59628	5.61412	6.17185	5.7455	5.8224	5.52868	5.60342	5.38981	5.95155	6.10668	5.77247	6.18542	6.02763	5.58834	5.23918	5.38272	5.8257	5.39814	5.55748	5.21382	5.37697	5.51283	5.64902	5.54968
7893464	6.86045	7.50474	6.98056	7.04645	7.29435	7.25294	7.39406	6.52013	6.94627	6.79272	7.23433	7.0807	6.90857	6.83889	6.78204	6.78036	6.62673	7.37264	6.9657	7.03233	6.93024	7.17682	7.39957	7.46446	7.33999	6.65797	6.89743	6.86162	6.97864	7.04505	6.9056	6.94526	6.80558	6.97835	6.50357	6.41759
7893465	5.02458	4.97486	4.3458	5.06738	5.81724	4.83505	5.00414	3.44547	4.6837	4.99039	4.49829	5.03107	4.42106	4.49599	5.13682	5.10474	5.25387	5.2473	4.69991	4.8	4.91517	4.94572	5.27848	5.13618	4.33288	5.54846	5.54846	5.61593	4.27249	4.63932	4.9953	4.80549	5.08284	5.34825	5.39305	5.26459
7893466	11.3608	11.2616	11.3008	11.4395	11.4489	11.5786	11.8952	11.6716	11.7059	11.6601	11.0688	11.4493	11.2697	11.6816	11.8604	11.823	11.8882	11.5792	11.5513	11.4839	11.2951	11.625	11.5858	11.8591	11.7393	11.9466	11.3941	11.2147	11.3278	11.4162	11.6599	11.4759	11.9367	11.8529	11.9886	12.09
7893467	7.45677	8.26319	7.77852	8.13768	8.2595	8.41183	8.27243	8.34562	8.3714	8.12119	7.95283	7.47706	7.89707	8.26917	8.66838	8.23527	8.29872	8.21645	8.07276	8.21645	8.02997	8.6775	8.43792	8.58757	8.50342	8.75975	8.42552	8.02861	7.9011	7.71538	7.96811	8.28268	8.73195	8.27096	8.47859	8.46189
7893468	7.04793	7.43429	7.81345	7.70423	7.26172	6.93993	6.69207	7.39087	7.52749	7.64179	8.45438	8.43662	8.30245	8.0406	7.78365	8.02302	7.60602	7.21572	7.5397	6.97777	7.43016	6.55383	5.69828	5.43013	6.58085	7.33926	7.53709	7.46254	7.12957	8.09456	6.9595	7.6641	6.61855	7.2674	7.35781	7.53806
7893469	11.9926	12.3704	12.4013	11.8959	12.5572	12.4605	12.5512	12.3058	12.3734	12.2064	12.0393	12.3048	12.1027	12.335	12.1489	12.2767	12.4472	12.1326	12.3148	12.2911	12.4675	12.3202	12.545	12.7484	12.2292	12.2624	12.4918	12.2106	12.2316	12.4035	12.1256	11.8474	12.339	12.4621	12.5564	12.1737
7893470	5.61936	5.33364	6.18446	5.93079	6.26514	5.53738	6.23527	4.41113	5.66392	6.57965	6.5024	6.31528	6.53221	6.10312	5.99063	6.57407	6.62991	5.66891	6.47835	5.78868	6.03654	6.22011	6.11808	7.10028	6.70136	5.85753	6.13057	5.64224	6.45131	6.25005	5.63759	6.79656	6.18898	6.08709	6.18532	6.44122
7893471	8.18094	7.29251	7.61437	7.72477	7.94091	7.69839	7.56558	7.83722	8.56408	7.60378	8.01129	7.78686	7.8797	8.06591	7.8139	7.92436	8.24936	7.79904	8.24318	8.01312	8.0464	7.19271	7.01058	6.23668	8.13818	7.97488	8.59428	8.07591	7.7358	8.03923	8.15816	8.12493	8.07424	8.44133	7.70782	8.56735
7893472	8.44046	8.72102	7.9952	8.70869	7.3187	6.67643	7.1887	7.00858	7.51527	8.04165	8.84031	7.80311	8.41892	8.14717	8.07617	7.84375	7.68566	8.48919	9.04142	8.5621	8.44674	6.97498	6.72122	7.09591	7.42339	7.78005	8.07296	8.44925	8.01765	8.26938	8.45403	8.48831	6.8315	7.82593	8.24899	8.84915
7893473	6.76772	8.04205	6.91858	7.43365	7.3355	7.39403	7.51383	6.62986	6.89513	7.56214	7.49197	7.09471	7.17829	6.84947	6.90575	6.46931	6.45466	7.56447	6.67976	6.92217	7.19911	7.48828	7.50136	8.52558	7.3463	6.38594	7.35789	7.296	7.32748	6.66389	7.00083	7.45795	7.40962	6.81442	6.56578	5.86694
7893474	5.12013	5.84319	5.05577	5.25902	4.75915	4.90029	4.8477	4.82303	4.52607	5.24333	5.65294	5.53794	5.80239	4.74271	4.44349	5.71225	4.84543	5.22324	5.37113	5.10754	5.47603	5.22981	5.18068	5.39816	4.61296	5.25048	5.24133	4.59845	5.2311	4.84985	5.20645	5.03932	4.96645	4.61036	4.55851	5.06399
7893475	5.42398	6.03311	5.36485	5.73672	5.51377	5.57933	5.22337	5.58165	6.0527	6.00114	6.11328	5.90428	6.01713	5.55425	5.88366	5.92761	6.22983	5.34575	6.02511	5.94485	5.88615	5.70606	5.89796	6.27171	5.86684	5.88509	5.56039	5.51845	5.72588	5.67438	5.71166	5.85426	6.08659	5.81448	5.37148	5.32924
7893476	9.1047	8.75262	8.86917	8.6892	8.6548	8.75164	8.83397	9.04754	8.98052	8.70938	8.75025	8.79792	8.98809	9.03846	9.07858	9.18419	9.51491	8.94921	9.03704	8.7233	8.66193	8.95588	8.61823	7.95165	8.83974	8.90198	8.94181	8.86358	8.84112	8.58132	8.7092	8.45243	9.12866	8.83905	8.75976	9.4583
7893477	8.15731	7.57619	7.34381	7.88181	7.81949	7.89541	7.58659	8.41724	7.44576	7.91551	7.8033	7.5414	7.46668	8.09738	7.70605	8.0819	8.05503	7.85353	7.3413	7.87567	6.83765	7.78754	6.90492	5.33579	7.4407	7.71699	7.85102	7.77509	7.77848	7.63162	7.58646	7.86186	8.0876	7.87308	8.1436	7.77201
7893478	6.95194	6.80428	6.95142	7.01468	6.53377	6.88745	7.15841	6.66978	6.66146	7.2861	7.28528	7.34594	7.33378	7.01395	7.28453	6.7888	7.18794	6.8589	6.99181	7.03707	7.65738	7.2362	6.94799	6.89663	6.83998	7.02131	7.43431	7.05781	7.34126	7.28554	7.28986	7.00022	7.19958	7.05899	6.85138	7.36233
7893479	3.43139	2.95229	2.96849	3.46257	3.29403	3.24187	3.08781	3.32825	3.48036	3.04717	3.90845	3.20495	3.17541	2.99114	3.18793	3.64811	4.39597	3.16458	3.15842	3.74803	3.5153	3.17094	3.16342	3.3767	3.25335	3.14891	3.59562	3.41646	3.03044	3.37189	2.99736	3.29247	3.36998	3.18731	3.31501	3.94397
7893480	8.84432	9.15135	8.15089	8.52301	8.64139	8.49348	8.58519	7.89254	7.49374	8.174	8.67016	7.93445	8.30226	8.03321	7.93364	7.52356	7.72027	8.76809	8.04713	7.86739	8.10258	8.69621	8.69921	8.83334	8.47286	7.8724	7.67599	8.06534	8.48903	7.68541	8.30854	8.56146	8.51564	7.83899	7.77028	7.65262
7893481	7.61926	7.84989	7.55088	7.77637	7.98351	7.63165	7.10284	7.84384	8.17282	7.76875	7.77426	7.34299	7.37289	7.57713	7.85995	7.74541	7.88198	7.44872	7.62309	7.4353	7.5364	7.55417	7.87387	7.51163	7.33211	7.6012	7.80582	7.86646	7.62914	7.31761	7.69289	7.26557	7.73335	7.47842	7.50903	7.80337
7893482	7.23185	7.17307	7.18475	7.60872	5.97397	6.23163	6.79634	6.34317	7.0668	7.68564	8.12556	6.91426	8.33041	7.67224	7.19251	7.8507	7.63284	7.20415	7.11081	6.90125	6.64746	5.89983	4.34897	4.42575	5.82376	6.79021	6.51141	7.19588	7.08483	7.22545	7.57678	7.50756	6.94187	6.84795	6.75569	7.80545
7893483	7.65498	8.07785	7.81379	7.35934	8.3695	7.77381	7.88223	7.74634	7.56153	7.57153	7.41531	7.98847	7.51632	7.50522	7.53599	7.64473	7.50168	7.71621	7.29562	7.3216	7.8095	7.86611	8.05768	8.2514	8.04784	7.54364	7.71708	7.32204	7.8775	7.41593	7.78575	7.44113	7.83022	7.70618	7.44678	7.3271
7893484	7.63444	8.28842	7.95848	7.58256	6.2096	6.03962	7.14591	6.4564	5.91765	7.92491	8.1409	8.32174	8.04144	7.14846	6.2215	6.19157	5.2991	8.24575	7.69676	7.81976	7.93738	6.61963	7.27879	7.00004	6.28301	6.65934	7.39999	7.70427	8.1115	7.61701	7.89424	7.30803	6.53117	6.4866	5.97202	6.90644
7893485	9.22784	8.93337	8.23273	8.98895	9.24866	9.29963	9.49787	9.50291	9.54444	8.90654	9.12466	8.91787	9.08729	9.54954	9.40706	9.51769	9.44231	8.8562	9.14649	8.70289	8.64659	9.5718	9.09455	8.84391	9.35706	9.61889	9.76489	8.87833	9.13399	8.99319	9.18776	9.07636	9.70108	9.67059	9.3867	9.59038
7893486	11.6432	11.3662	11.6345	11.6414	11.9493	11.9328	11.7245	12.2045	12.1704	11.9641	11.6757	11.4502	11.7794	12.0353	11.9398	11.8969	12.5776	11.6645	11.7355	11.943	11.8231	12.008	12.2376	11.817	11.9775	12.1932	12.3185	12.3228	12.0032	11.8993	12.055	11.8401	12.0785	12.171	12.2135	12.5489
7893487	5.73414	5.70279	5.10893	5.45714	5.12995	4.99695	4.86702	5.09835	5.69165	5.78234	5.94963	5.94166	5.98732	5.8175	4.74358	6.59338	5.59819	5.22279	5.75755	5.86469	5.39507	4.91934	4.3209	4.79108	5.22937	5.44978	5.54967	5.33765	5.54112	6.08817	5.63638	5.63953	5.38775	5.18605	5.76481	4.6716
7893488	6.95592	6.57384	7.08109	6.70959	6.92541	6.49443	6.96675	6.40683	6.83554	7.41135	7.12669	7.75736	7.23604	7.28385	6.97204	6.91121	7.29999	6.39341	7.18777	6.93852	7.53626	6.89626	6.86702	7.40315	6.26558	7.42793	6.87587	7.26312	7.01842	7.00259	6.88243	6.4739	6.50403	6.71051	7.15674	6.78511
7893489	3.00576	2.74751	3.15166	3.09513	2.76935	2.74151	2.83224	3.16022	2.68467	3.23605	2.82225	2.89154	2.91385	2.95031	2.89651	2.76149	3.01991	2.72744	2.6936	3.0882	2.99699	2.67338	2.70987	2.78389	2.66351	2.95965	2.88966	2.71266	2.98826	3.60303	2.86209	3.03336	3.00088	2.91771	2.90893	2.97991
7893490	4.54734	3.99271	5.18779	4.72489	4.11687	4.24085	4.74103	4.31122	4.72315	4.27439	4.72937	4.99875	4.66016	4.12274	4.34294	4.34717	3.87205	3.71177	4.43862	4.14301	5.53023	5.01209	4.60137	4.82126	5.01354	3.83027	3.8724	4.49511	4.26993	5.23577	4.11034	4.04059	4.69647	4.45305	3.76352	4.45824
7893491	11.0237	11.2723	11.0734	11.0259	11.2337	11.4549	11.5492	10.1832	10.5858	10.8805	11.3236	10.2278	10.7348	10.5714	10.8188	10.1822	9.83133	11.0746	10.367	10.3691	10.885	11.2696	12.2996	11.9317	11.5457	10.3355	10.7339	10.6276	11.1987	10.5271	10.9253	11.2101	10.8146	10.5341	10.3729	9.66264
7893492	6.59031	5.55596	6.70094	6.17889	3.97771	6.20856	5.13732	6.35868	3.81344	5.89332	6.0159	6.68351	6.31377	5.84679	3.58276	6.50951	6.52731	6.42655	6.52771	6.3393	5.92998	3.118	6.02022	5.26459	5.7495	6.06061	6.08993	7.13746	6.69572	5.83684	6.26857	5.72713	5.3135	5.58526	5.99746	4.97486
7893493	6.69522	5.83946	6.34037	6.5758	6.28606	6.89162	7.33936	7.02897	6.63486	6.27239	6.89057	7.06475	7.06059	7.28359	6.67587	7.06462	7.82171	6.74449	7.07574	7.01796	6.65175	6.83789	5.52786	5.76138	5.52886	7.44736	7.09369	7.50047	7.52179	6.89319	7.41641	6.85573	6.81172	7.40043	6.84226	7.18404
7893494	9.30097	9.01169	9.1398	9.05071	8.74096	8.90574	8.91063	9.1492	8.95025	8.94297	9.01418	8.94054	9.14557	9.21136	9.10169	9.21272	9.33605	9.35696	9.61621	9.25202	9.08891	9.07691	8.03078	6.93716	8.76521	9.41553	8.98372	9.50785	9.0761	9.06447	9.12702	9.20901	9.23408	9.05999	9.33766	9.59592
7893495	5.59529	4.68937	3.92921	5.07422	4.46389	4.22756	3.68834	4.66645	5.27042	4.12019	4.65578	4.43334	4.94117	4.85413	4.73757	4.57857	5.0552	4.57772	4.76717	5.55853	6.10891	4.48094	3.99219	3.5192	4.42384	5.05231	5.34414	4.34471	4.52921	5.09051	5.69648	5.48541	4.5101	4.94081	4.88872	5.18855
7893496	5.21471	4.17596	4.38508	5.27553	4.01822	4.65101	5.05205	4.42601	4.67978	4.74555	5.20031	3.9043	5.01665	4.7381	4.62725	4.77813	5.64759	4.72225	4.2109	4.06444	4.66751	4.37922	4.18771	4.51027	4.46244	4.66194	4.60295	4.84278	4.52652	5.05722	4.72818	4.8116	4.15846	5.21825	4.53248	4.14669
7893497	8.5707	8.33953	8.26965	8.58285	8.80431	8.84594	8.61453	9.19272	9.33451	8.23353	8.86714	8.65565	8.53297	9.16387	9.05007	9.2952	9.07942	8.19769	8.37806	8.29831	8.54641	8.60602	8.07728	7.38845	9.06101	9.38683	9.41668	8.44022	8.88822	8.50137	8.51124	8.71639	9.16328	9.43451	9.28585	9.40748
7893498	13.4483	13.5246	13.4534	13.4577	12.955	12.9673	13.217	12.7763	12.8936	13.4666	13.5193	13.3676	13.4193	12.7933	13.066	12.5851	12.6122	13.451	13.4281	13.28	13.4361	13.1184	13.2737	13.201	12.9764	12.7353	13.048	13.2325	13.3866	13.2846	13.3902	13.2442	12.9376	12.7514	12.6755	12.6049
7893499	3.5103	3.06872	3.81975	3.12014	3.30818	3.21693	3.15025	4.27374	3.30085	2.93923	2.91876	4.38345	3.85911	3.27143	3.56319	3.79713	2.94781	3.38188	3.0539	3.60303	3.2724	3.06846	3.20098	2.96045	2.95462	3.49728	3.10504	3.12043	3.17597	3.98584	3.03228	3.46976	3.09958	3.75424	3.77484	3.68343
7893500	8.73899	8.31277	8.21658	8.31979	9.0875	9.08744	8.92593	9.23718	8.99864	7.97194	8.61773	8.24179	8.46744	9.21717	9.39124	9.23192	8.72525	8.20405	8.88822	7.92177	7.60481	9.02105	8.3399	7.47603	8.5242	9.13082	8.9265	8.46882	8.45161	8.23715	8.52013	8.72759	9.24327	8.53932	8.83622	8.31697
7893501	5.0272	5.04318	5.48644	6.0469	4.68715	5.67512	4.29319	5.12069	4.98364	6.49881	5.65832	6.25591	5.93025	5.21419	5.12673	4.6834	6.59572	5.09682	5.46039	5.88729	5.16366	5.58753	5.90008	4.83376	4.97319	6.10433	5.6192	6.6057	6.56075	6.52534	6.94475	5.41597	5.4083	5.81776	5.50351	7.33184
7893502	3.51427	4.14703	3.17602	3.29699	3.07657	3.18992	3.00098	3.15763	3.07217	3.29351	4.14003	4.17588	3.96128	3.4024	3.26917	3.65749	3.57416	3.1252	3.12161	2.98742	4.00188	3.14124	2.96668	3.14198	3.92552	3.20965	3.61541	3.3252	3.19452	3.59318	3.26062	3.85301	3.3193	3.08621	3.13462	3.40843
7893503	9.88687	9.84888	9.65376	9.53617	8.5921	8.74899	9.21544	8.40761	8.24096	9.63933	9.56273	9.80531	9.6397	8.29285	8.65216	8.32041	8.2859	9.75103	9.42447	9.2802	9.59603	8.77461	9.67097	9.35769	9.11442	8.68396	9.0908	9.19466	9.34926	9.03994	9.36318	9.58123	8.86431	8.49342	8.85415	7.98528
7893504	9.47011	9.16775	9.24366	9.30099	9.17987	9.09439	9.25682	9.45965	9.41031	9.61307	9.35074	9.44423	9.33479	9.08222	9.56773	9.44617	9.7773	9.44405	9.39481	9.80765	9.3749	9.03002	8.49188	8.23701	9.34898	9.51075	9.64519	9.57803	9.47705	9.7569	9.65198	9.3617	9.44775	9.49005	9.53673	9.96121
7893505	3.91415	3.04774	3.79435	3.65513	3.23164	3.42616	3.22506	3.22271	3.13169	3.86114	3.65618	3.14611	4.12739	3.57565	3.60724	3.51115	3.17171	3.37425	3.16926	3.52567	3.74486	3.38905	3.43178	3.10453	3.14527	3.3985	3.22228	3.18727	4.229	3.72796	3.63232	3.47741	2.88515	3.83298	2.94447	3.3897
7893506	7.77196	7.31004	7.38496	7.37605	6.75975	6.37068	5.8325	7.20747	6.62253	7.64409	7.52406	8.08206	7.79192	7.29405	7.19395	7.62752	7.57552	6.88218	7.32493	7.40234	7.69798	6.49555	6.50428	6.71346	6.34667	7.22844	6.84352	7.771	7.65934	7.93604	7.15931	7.7966	7.39568	6.49895	7.29362	7.76434
7893507	13.9569	14.0424	14.0711	14.0744	13.887	13.9145	13.9206	13.7171	13.8131	14.0533	14.0401	13.9717	14.0756	13.7549	13.832	13.6015	13.4632	14.0376	13.9903	13.941	14.1369	13.9212	13.9843	13.8985	13.8636	13.6662	13.843	13.973	13.9945	13.9534	13.9634	13.9955	13.8495	13.6632	13.6389	13.5606
7893508	3.91158	4.07528	4.66547	3.88924	4.35699	4.43614	4.45124	3.92112	4.1294	4.13585	4.72427	4.24716	4.96132	3.58243	5.16592	3.90931	5.54896	4.58687	4.63742	3.74138	4.52609	4.90653	4.69252	5.71133	4.61758	4.03355	4.47182	5.81124	4.22738	5.30708	4.29392	3.52444	4.37704	4.74014	4.7537	3.93216
7893509	3.51035	3.48397	3.73617	3.77015	3.8895	3.64827	3.28439	3.25258	3.39865	3.27351	3.75009	3.11738	3.19103	3.30368	3.52305	3.53038	4.39919	3.56245	3.58407	3.29577	3.73438	3.89859	3.62311	3.82622	3.58689	3.52375	3.06783	3.49213	3.46116	3.79044	3.59306	3.35879	3.40729	3.2074	3.87574	3.65882
7893510	4.74174	4.95902	4.57743	4.21588	4.92107	4.81241	4.58929	4.74382	4.24835	4.43541	4.23273	4.13847	4.47522	4.47559	4.58618	4.76241	4.55651	4.54285	4.29716	4.56777	4.75684	4.30737	4.70286	4.78746	4.4542	4.87887	4.99527	4.47374	4.62101	4.80318	4.71152	4.59103	4.55738	5.12791	5.57193	4.56572
7893511	11.0491	11.6591	11.0139	10.8497	11.3221	11.4661	11.4874	10.4949	10.7913	10.8399	11.1856	10.5941	10.9834	10.7208	10.9932	10.5329	10.1203	11.3582	11.0224	10.5559	10.7588	11.336	12.1598	11.9915	11.6918	10.6053	11.0591	10.6105	11.1716	10.7054	10.8427	11.0862	10.8621	10.5622	10.7575	10.001
7893512	4.85089	3.78015	4.16672	4.03511	4.53784	3.57329	4.00477	4.57368	3.46079	5.02632	4.59636	5.37108	5.6997	4.59705	3.45677	5.0735	3.85135	3.1832	4.41951	5.93082	4.03314	4.32027	3.35723	4.57429	4.19903	4.12329	3.3433	4.45305	4.69238	4.52065	4.58885	4.85028	4.55239	4.42779	4.14948	4.15259
7893513	7.63465	7.94057	7.87286	8.23692	8.19214	7.89701	7.97456	7.62306	7.59162	7.91011	8.13812	8.09381	7.94187	7.74597	7.76412	7.46838	7.78716	8.20132	7.12007	7.90275	7.91018	8.15148	8.59219	8.31508	8.20477	7.62993	7.5971	7.71638	7.96615	7.9676	7.86834	7.69226	8.03891	7.51112	7.66911	7.14063
7893514	5.85144	4.75796	5.45358	5.90843	4.41932	4.63406	4.27311	4.2706	3.78217	5.88688	5.32986	6.37822	5.62657	3.85269	4.74306	5.24805	5.81321	5.36618	6.07994	5.09378	5.326	4.17941	5.18415	5.24435	4.58236	5.58319	5.52269	4.90163	6.87373	6.51659	5.2849	5.50385	5.32398	4.97357	5.32817	5.84544
7893515	9.37466	9.47903	8.85731	9.32141	10.2583	10.2714	10.2603	8.98801	9.36348	9.31852	9.43593	9.48821	9.07245	9.12338	9.05523	8.98199	8.65326	9.44467	9.27258	9.05798	9.32185	10.0203	10.9549	10.7182	10.5236	9.15728	9.41397	8.989	9.17446	9.33424	9.35151	9.28747	9.32334	9.21735	9.00403	8.75122
7893516	10.8153	10.8845	11.106	11.0066	11.0314	10.8236	11.0159	11.0876	10.935	11.0166	11.2102	11.2714	11.427	11.4973	11.2855	11.4493	11.0219	10.9737	11.0936	10.786	11.0555	11.1932	10.5427	9.86742	11.1672	10.9863	11.2983	10.94	10.876	11.0951	10.9141	11.02	10.8543	11.1028	11.3053	11.0203
7893517	7.47089	8.18459	7.80483	7.63348	8.19275	8.12553	7.74434	8.12013	8.04913	7.40668	7.33742	7.19799	7.44436	8.12493	7.90327	8.1384	7.75869	8.01731	7.61052	7.25262	7.39748	7.9769	7.77442	8.93143	8.03881	7.74754	7.19222	7.25422	7.4267	7.37247	7.38617	7.58925	7.91982	8.12005	8.23417	7.79273
7893518	9.19566	9.17732	9.31327	9.08624	9.66754	9.40488	9.07063	9.25212	8.9803	9.4723	9.32438	8.94695	9.2937	9.81562	9.15504	9.2253	8.9621	9.16904	9.22986	8.58331	8.56318	9.05238	8.46076	8.26161	8.53546	8.93408	8.49224	8.69447	8.70751	9.15948	8.85352	9.5591	9.01818	8.651	8.86171	8.43912
7893519	4.87128	4.45316	4.59363	3.92207	3.90841	3.8489	4.48751	4.05958	4.22365	4.93159	4.54881	4.95782	4.5572	4.19341	4.35718	4.59204	4.38938	5.11414	4.39608	4.63952	4.41866	4.03308	3.79753	4.39826	5.46145	4.70886	4.20258	4.64731	4.75321	5.40247	4.12903	4.45197	4.10204	4.60948	5.49534	4.96356
7893520	4.48754	4.39688	5.26795	3.76495	4.43385	4.39666	5.10276	3.84078	5.33117	4.21494	4.73908	5.53732	4.67118	4.66442	4.40213	4.67319	4.3501	3.22911	3.46521	4.38669	4.6315	3.5086	3.97821	5.23251	4.246	4.53762	4.42092	4.5657	4.87243	3.77227	4.40581	4.96318	4.23302	3.69081	4.41122	3.64068
7893521	3.72795	4.03447	2.91837	2.91659	2.86398	3.33722	2.76553	3.20838	2.97829	4.02686	3.43406	3.15955	3.17768	4.67966	3.21582	4.32005	3.21313	2.93262	3.69767	3.77217	3.35094	3.76362	2.97677	2.82817	3.24886	3.52861	4.23583	2.76555	3.23371	4.42805	2.99177	3.36993	3.12111	3.96436	3.66393	3.35518
7893522	5.00106	6.00463	4.34989	5.0822	4.17334	4.43593	3.50543	4.09829	4.20381	4.23309	5.4602	5.27831	4.90649	5.10725	3.82255	4.83166	3.84948	4.62285	4.75487	4.30796	5.26618	4.38076	3.72441	3.96362	4.32223	3.89417	5.02789	4.26554	4.60987	4.76587	4.08568	5.33892	3.80411	4.3957	4.81251	4.06753
7893523	7.4692	6.62878	6.80194	7.08618	6.98094	7.04914	7.27342	7.04351	7.43421	7.05149	7.64329	7.36419	7.63558	7.79084	7.61827	7.04972	8.09354	6.84702	7.30197	6.99938	7.11325	7.0812	6.33271	6.41718	7.176	7.95678	7.47145	7.65648	7.25198	7.73322	7.45077	7.69292	7.31109	7.97418	7.41159	8.2141
7893524	9.98399	9.6734	9.32654	9.79274	9.19014	9.02249	9.24043	9.01272	8.91088	10.1258	10.1203	10.1087	10.3832	9.23016	9.42152	9.60065	9.23686	9.93621	10.2156	9.64748	9.63859	9.60258	9.07462	8.26967	9.77616	9.11009	9.33158	9.98075	9.8786	10.1435	9.99935	10.4588	9.1884	9.34466	9.4808	9.59149
7893525	6.90709	7.42123	7.19509	7.44844	8.16489	7.47379	6.96685	7.34403	7.032	7.01293	7.65882	7.43065	7.30296	7.34776	7.5067	7.2712	6.92216	7.54848	7.59379	6.83458	7.38246	7.66916	8.08248	6.47852	7.0561	7.41318	7.1899	6.76834	7.14874	6.94456	7.39928	7.55966	7.42811	7.29476	6.99562	7.2198
7893526	3.89216	3.86549	3.53193	3.86642	4.7237	5.62	4.39768	3.47931	4.16977	3.72673	4.51669	3.27209	4.27637	4.39517	3.47875	4.31897	3.65716	3.56698	4.53267	3.65254	4.10871	4.26555	3.79674	3.33331	4.21556	3.75424	4.52205	4.38435	3.92101	4.95189	4.79396	4.09149	3.96294	4.53679	4.59997	5.20606
7893527	7.02491	6.83319	7.03158	7.3748	7.48601	7.46987	7.59919	7.0941	7.05445	6.69775	7.11183	6.67931	7.21903	6.7277	7.11532	6.76941	6.40206	6.75169	6.68993	5.98902	6.41152	7.48913	8.45324	7.86393	7.60824	6.77935	7.18803	6.67973	7.3324	6.95918	6.9073	7.0159	6.87204	7.23209	6.55446	6.88437
7893528	7.76335	7.71917	5.06738	6.96053	6.73276	7.55409	5.9134	7.54062	6.11086	6.87211	6.84256	7.26278	6.54406	6.94	6.92216	7.45682	6.45594	6.83043	6.54616	6.70478	5.69139	7.95929	6.67511	6.66626	7.13774	7.15769	6.31829	7.07606	6.74853	7.03671	7.15347	6.95731	7.10175	6.91962	6.92743	6.87415
7893529	6.00958	5.2869	5.77849	5.45646	5.14274	4.82906	6.15404	6.0815	4.78835	6.70319	5.73911	5.8892	6.59294	4.81328	5.93939	5.95891	6.10855	5.34371	6.50153	6.82921	5.96449	5.71563	5.77168	5.21249	6.73703	6.36835	6.95694	6.4615	5.3412	7.01598	6.20731	6.13837	6.1453	5.92842	6.52965	7.28935
7893530	11.3683	11.5941	11.6636	11.5337	11.5564	11.4173	11.7798	10.9151	11.081	11.4318	11.6284	11.9139	11.7031	11.836	11.4824	11.6175	11.3549	11.4006	11.4445	11.2399	11.4579	11.5568	10.9515	9.97513	11.2946	11.3087	11.2164	11.3001	11.2327	11.5822	11.2369	11.5063	10.9136	11.0072	11.3688	11.4502
7893531	7.58317	7.41658	7.80909	7.32452	7.36082	6.60791	6.74894	7.00127	7.96985	8.59762	7.92152	7.93592	8.07453	7.46838	7.77046	8.72849	7.60548	7.91944	8.12724	7.70944	8.07213	7.27522	7.26295	5.94471	7.46912	7.69967	7.69879	8.37484	7.70901	7.81136	7.63213	8.0224	7.55915	7.73213	8.87279	8.01444
7893532	2.89895	2.84866	2.9698	4.60523	3.56342	2.95496	3.21636	4.89987	4.75943	3.17873	2.82468	3.76642	3.13992	2.81805	3.5185	4.37094	3.10599	3.03062	4.36779	3.42923	3.03957	3.46856	3.17077	3.17873	3.45349	2.72287	3.14542	3.19714	2.65252	3.09133	3.60326	2.93293	2.62401	2.73875	2.85145	2.90733
7893533	8.65109	8.60374	9.29878	8.48482	7.94389	8.37074	8.77498	8.16223	8.26462	8.96205	8.72884	9.07542	8.76152	8.04729	8.38048	8.06967	7.82196	8.97694	8.76215	8.64664	9.14157	8.18304	9.14723	9.07049	7.8993	8.15302	8.72628	8.69567	8.94034	8.44806	8.54816	8.28378	8.44054	8.18903	8.2579	7.69583
7893534	9.04665	8.48324	8.59857	8.59494	8.74254	8.60524	8.63421	9.19083	8.94626	8.49015	8.66906	8.06569	8.83528	8.95491	8.94894	8.99442	9.3018	8.80901	9.0369	8.97886	8.46472	8.97403	8.29023	8.49383	8.60575	9.04275	9.01218	8.22929	8.95075	8.5834	8.88282	9.04115	8.94899	8.84323	9.00812	9.20085
7893535	6.21865	6.49292	6.09687	5.77773	5.40558	5.45818	5.57498	5.2107	6.49554	6.19601	6.38711	5.93049	5.24017	4.74081	5.85061	5.21324	5.51003	5.80331	6.21873	6.58937	6.45524	5.77552	5.28647	5.55083	5.99366	5.26061	5.22387	6.36575	6.63234	6.53773	5.78932	6.15965	5.45638	5.04362	4.91897	5.77197
7893536	10.9969	11.2232	11.324	11.1084	12.0162	11.8574	11.8258	11.0662	11.2703	11.1669	11.067	11.3416	11.0014	11.0538	11.039	10.909	10.6195	11.1467	11.2063	11.1702	11.5905	11.6221	12.3066	12.0242	11.7552	11.0291	11.2258	11.1847	11.3322	11.2889	11.1157	11.1659	11.1905	11.1236	11.0836	10.5486
7893537	4.75849	5.59291	4.83542	5.2652	4.99314	5.06616	4.87691	5.71175	5.00159	4.93089	4.83094	5.79436	5.11112	4.04772	5.02774	5.34112	5.41049	4.65547	4.72408	4.55221	4.92901	4.52943	4.72198	5.64759	5.35073	5.50208	4.64928	4.77449	5.47062	5.08642	5.26241	5.36145	4.43678	5.08029	5.2161	4.61324
7893538	6.88059	6.5754	6.14952	7.04498	6.37524	6.24559	6.02193	6.09634	6.37954	6.59765	7.02013	6.72365	6.98605	6.16233	6.40098	6.09573	6.82523	6.34666	7.27314	7.13575	7.2304	5.78475	6.08295	5.71134	5.96888	6.60075	7.00197	7.38523	6.84677	6.94291	6.96478	6.89272	6.49269	6.7683	6.31049	6.88316
7893539	10.6284	10.451	10.5155	10.8671	10.3707	10.7261	10.5343	11.2147	10.7818	10.8577	10.6318	10.4753	10.5689	10.9602	11.28	11.2022	11.1894	10.9209	10.6656	10.3989	10.2615	10.0525	9.49955	8.71248	10.3019	10.9642	10.9001	10.8143	10.6593	10.6448	10.7859	10.3639	11.1157	11.0824	11.0695	11.1615
7893540	13.1176	13.1332	13.2807	13.1942	12.6502	12.6558	12.9664	12.3168	12.2847	13.188	13.2981	13.2469	13.1296	12.324	12.6669	12.1927	12.2078	13.3013	13.084	13.0028	13.1937	12.6732	13.072	13.0253	12.8067	12.2654	12.5503	13.0957	13.1736	12.9134	12.9858	13.1456	12.6116	12.338	12.2467	11.8907
7893541	3.42996	3.38	3.48714	3.11478	3.24142	3.07092	3.04887	3.47931	3.14748	3.12371	3.30989	3.33423	3.41131	3.30182	3.16783	3.55196	4.09547	2.90518	3.17352	2.79442	2.81025	3.34754	3.18	3.13939	2.82092	3.61653	3.63342	3.20757	2.99443	2.9922	3.28955	3.13039	3.20579	3.74637	3.50758	3.96583
7893542	7.87821	7.8035	7.7793	7.98957	7.28474	7.49647	6.80092	6.82683	6.97868	8.06843	8.00262	7.66947	8.07707	6.63605	6.81849	7.0669	7.26162	8.18312	8.05189	7.923	8.00435	7.26547	7.97951	7.37495	7.53887	7.28091	7.49518	8.10231	8.26042	8.11274	8.0898	7.88267	6.82279	7.34801	7.27212	7.2737
7893543	11.6615	11.6937	11.0814	11.6059	11.7929	11.7724	11.6218	11.3765	11.2241	11.1936	11.6764	11.2128	11.4275	11.5581	11.4849	11.4231	11.1234	11.6303	11.5936	11.0937	11.1716	11.7867	11.61	10.5393	12.0121	11.4233	11.4078	11.0601	11.3259	11.2489	11.4262	11.6361	11.7186	11.5621	11.4366	11.2302
7893544	7.60005	7.85156	7.85844	7.92145	7.82098	7.91627	7.48345	7.97281	8.08514	7.83691	7.71328	7.85882	7.91744	8.2039	8.05062	8.08329	8.0356	8.11734	7.8525	7.78363	7.75566	7.63108	7.2512	8.11013	7.59447	7.89944	8.16743	8.25426	7.63118	7.86873	7.68879	7.4157	8.08881	8.11874	7.80401	7.72139
7893545	9.73598	10.0469	9.22848	9.72393	10.6022	10.4003	10.0452	9.32147	9.74921	9.15827	9.81374	9.94274	9.76974	9.74445	9.7532	9.6181	9.27932	10.075	9.67084	9.48883	9.7386	9.98361	10.6165	10.7727	10.4408	9.43598	9.92002	9.58191	9.6444	9.85054	9.51178	10.0942	9.54331	9.69903	9.66083	9.26556
7893546	9.04879	9.6579	9.06321	8.85201	9.21981	9.16988	9.33244	8.9454	9.22131	9.07586	9.1563	9.24892	9.04261	8.82074	8.89858	8.74266	8.67618	9.17603	9.09074	8.757	9.40925	9.08775	9.86852	10.0187	9.26828	8.59174	9.2905	8.89033	9.13131	8.94213	9.06919	8.75759	8.85892	9.2274	8.90111	8.60141
7893547	12.2257	12.2159	12.0816	12.1442	12.3698	12.3093	12.2619	12.4336	12.5129	12.0635	12.1322	12.2134	12.3949	12.6158	12.5651	12.5692	12.5015	11.7823	12.25	12.1271	12.1962	12.2004	12.2293	12.0433	12.3517	12.4973	12.2285	12.193	12.1042	12.0945	12.194	12.2768	12.4803	12.3295	12.3107	12.5268
7893548	5.66405	5.40063	4.76713	4.45101	4.01254	4.22337	4.60821	4.72589	4.81524	5.32966	5.62286	5.91727	5.59031	4.79432	4.86103	4.9955	6.05089	4.46597	4.82025	4.74444	5.46193	4.56727	5.33794	5.09771	4.84876	4.64191	5.18174	4.84261	5.61492	5.17948	4.73798	5.41093	4.59326	5.57794	4.52759	6.06916
7893549	6.75032	5.78929	6.164	6.31539	6.58747	6.08949	6.03474	7.2175	6.62756	6.55087	6.06062	6.52548	6.57497	7.59768	6.71576	7.66147	7.3294	5.77911	6.0552	6.64874	5.74542	6.31645	6.20607	5.6961	6.49226	7.10639	6.63223	5.98005	6.56285	5.89646	6.3673	6.72122	6.8697	7.35699	7.10381	7.25987
7893550	10.6502	10.3342	10.6842	10.6324	10.8692	10.7333	11.0135	11.109	10.9529	10.3327	10.6274	10.1884	10.8205	10.9531	10.7985	10.9709	10.919	10.5589	10.5192	10.2114	9.81244	10.7976	10.7057	10.4005	10.7665	11.1117	11.1701	10.4533	10.581	10.731	10.4626	10.7314	10.8815	10.9622	10.9308	10.5694
7893551	10.678	10.5136	10.7036	10.5215	10.918	10.6073	10.5843	10.9727	11.3199	10.6916	10.7217	10.6093	10.6237	10.937	11.1672	11.0028	11.4321	10.8257	10.7828	10.8425	10.6171	10.8859	9.61233	9.23663	10.5646	11.1919	11.3739	10.9543	10.7409	10.7571	10.751	10.8714	11.1216	11.4373	11.1992	11.389
7893552	8.25366	8.00916	7.65578	8.26796	7.65885	7.62224	6.93526	8.2782	7.25783	7.69473	8.61339	7.79615	8.14057	8.09724	6.90284	7.95204	7.60872	7.41103	7.3064	7.59662	7.53206	6.93801	6.50048	6.09984	7.05326	7.23584	7.08554	7.34174	7.26789	7.63132	7.77594	7.68657	7.62759	7.60773	7.80154	7.53537
7893553	3.557	3.72925	3.52101	3.84051	4.607	4.27806	4.05632	4.03954	4.13153	4.06253	3.84417	3.82454	3.82185	4.21811	4.54782	4.55389	4.92154	3.92307	4.05328	3.91094	4.34707	4.2172	3.33289	3.43745	3.39915	4.66023	4.46562	4.33256	3.68538	3.73045	3.67199	4.27563	4.33043	3.78094	4.52867	4.5083
7893554	10.4768	10.6006	10.2499	10.466	10.2538	10.349	10.1741	10.2944	10.2539	10.4031	10.3105	9.7304	10.4794	10.7107	10.3075	10.5147	10.2708	9.93308	10.3818	9.93533	9.85628	10.3407	9.92682	9.04323	10.3547	10.6486	10.4511	10.4659	10.4978	10.2765	10.524	10.6029	10.6372	10.5642	10.4032	10.2384
7893555	8.00055	8.67396	8.08053	8.13948	8.81951	8.65331	8.88324	7.59983	8.24152	8.00651	8.23684	7.95921	7.9517	7.98062	7.92563	7.91548	7.67386	8.01523	8.10526	7.75002	8.43747	8.6023	9.35654	9.0888	8.9794	7.63397	8.48611	7.95795	8.3336	7.42078	8.24751	8.40385	8.08842	8.30752	7.79002	8.03869
7893556	6.9537	7.63751	7.2969	7.18341	6.55819	6.47694	7.09553	6.55844	6.8106	7.42838	7.0006	7.30211	7.3358	7.05971	6.674	6.82143	6.7997	7.20315	7.48425	6.6589	7.28673	6.38782	6.74776	6.69514	6.1628	7.14358	6.38679	7.41562	6.84087	6.40401	7.17616	7.37041	6.68772	6.50559	6.14907	6.69239
7893557	7.73	7.90511	7.99353	7.72788	8.35075	8.12733	8.05541	7.42554	7.59249	7.95288	7.62289	7.78444	7.73453	8.10506	7.69033	7.79277	7.77842	8.03665	7.66729	8.14014	8.21736	7.90123	8.28332	8.30091	8.23493	7.4537	7.69668	7.69716	7.60453	7.45019	7.74859	7.70151	7.97658	7.75459	7.81341	7.39144
7893558	8.7379	8.04889	8.81087	8.52146	8.01843	8.3563	8.30456	8.81444	8.21412	9.31146	8.66159	8.56121	8.90693	8.29233	8.62431	8.50453	8.58082	8.50743	8.6139	9.12653	8.9359	8.45076	8.26538	7.73756	8.00668	8.77019	9.13115	8.47084	9.1667	9.02557	9.21111	8.40556	8.59941	8.78688	8.64573	9.23361
7893559	12.8606	12.6645	12.8489	12.6569	12.7283	12.6355	12.5946	12.9335	12.7263	12.7809	12.644	12.8132	12.8882	12.9518	12.8195	12.9492	12.9536	12.6997	12.8763	12.9298	12.583	12.7483	12.5921	12.4866	12.6267	12.9333	12.8501	12.9844	12.7702	12.8163	12.8476	12.9174	13.001	13.0212	13.0294	12.923
7893560	7.43242	8.05225	7.94468	7.96669	7.71462	7.83294	7.94545	7.37631	7.74633	7.66704	8.02183	7.46907	7.81433	7.76758	7.90403	7.70705	7.08239	8.15244	7.55041	7.86911	7.98405	8.05597	8.32158	8.62081	8.2505	7.42751	7.82852	7.77568	7.41156	7.42928	7.69262	7.79205	7.4556	7.66985	7.82766	7.27335
7893561	10.1204	9.95618	9.92038	10.1769	9.75622	9.79164	10.1519	10.4216	10.0473	9.81718	10.0694	10.159	10.3204	10.2179	10.2294	10.3616	10.102	10.233	10.3916	9.9942	9.93414	10.0982	9.84756	10.6123	10.0985	10.1751	10.2031	9.96888	9.67819	9.83745	10.1466	10.1425	10.4013	9.80838	10.1955	10.0103
7893562	6.65274	6.58822	5.63987	5.49785	5.57561	5.19495	5.80069	5.78627	6.06417	6.69544	6.56464	6.73845	7.06315	6.63873	6.04846	6.26281	7.10678	6.33282	7.12064	6.30657	6.25982	5.11364	4.4754	4.18816	5.20276	6.73557	6.15257	6.75276	6.41163	7.29188	5.23035	6.45455	5.49106	5.83315	6.52937	6.82065
7893563	4.95743	5.00824	4.97517	4.73315	5.34122	5.22745	5.63517	5.00121	5.36916	5.45958	5.11993	5.175	4.69732	4.84204	5.37349	4.735	3.81051	4.91996	5.48709	4.7832	4.6771	5.26631	6.00291	5.6118	5.72947	4.77353	5.00223	5.36357	5.06636	4.76173	4.78715	5.3807	4.88173	5.00311	5.0478	4.38422
7893564	13.0744	12.9057	12.9491	13.0138	12.6824	12.7681	12.4888	13.0053	12.2525	12.7892	12.9411	13.0411	13.0844	13.0357	12.6632	12.916	12.8586	12.9085	13.0738	13.141	12.7817	12.7992	12.6015	12.6388	12.6752	12.7879	12.6028	12.9695	13.036	12.9976	13.052	13.1009	12.7751	12.8491	13.0057	12.6594
7893565	5.5831	4.90276	5.27795	5.1178	4.90781	4.9439	4.87659	4.44713	4.85858	5.25423	5.68257	5.81782	6.38377	4.89049	4.91657	5.23436	5.37833	5.22674	5.49534	5.17656	5.31191	5.01061	4.53613	4.93173	4.93252	5.51086	5.40402	6.02712	5.09171	5.75429	5.80736	6.05332	4.75789	5.6842	5.559	5.31596
7893566	3.5919	3.69305	3.80799	3.59605	3.39127	3.27013	3.81916	3.88717	3.85039	3.68059	3.645	4.41649	4.31528	3.11907	3.66668	4.19366	3.81164	3.747	3.85602	4.52565	3.65625	3.33614	3.25466	3.78193	3.82801	3.51017	3.68584	3.16094	3.52916	4.05339	3.31821	3.73136	3.26466	4.04946	4.17339	4.25805
7893567	6.98331	6.79603	7.04778	5.98827	6.8044	7.11293	6.56048	7.02933	6.93568	6.81151	6.80226	6.90251	6.90153	6.81951	7.05044	6.81851	6.72587	6.75175	6.55791	6.52646	6.88118	7.11306	6.762	7.02915	6.88611	6.96402	6.56174	6.76316	6.88203	6.53354	6.69078	6.51579	6.89249	7.03126	6.8279	6.36161
7893568	6.163	6.46093	6.33164	5.7317	6.02453	6.11657	5.98563	6.26781	6.17776	6.52465	6.22425	5.93906	5.84041	6.2909	6.59423	6.65469	6.86614	6.1503	6.13528	5.91937	6.37002	5.94218	5.85539	5.89122	5.54762	6.56536	6.60543	5.71611	6.26983	6.24715	6.00273	5.88452	6.19734	6.36884	6.59049	5.93565
7893569	3.78493	3.69829	3.68009	3.29366	3.31899	4.10043	3.44576	3.90614	4.19018	3.51141	3.78088	3.49245	4.29325	3.99183	4.50251	3.53093	4.20826	4.12944	3.95541	3.15475	3.22453	3.59189	3.45082	3.06745	3.31026	3.63612	3.83091	3.5234	3.83436	3.40243	3.90933	4.10249	3.77784	3.65432	3.36936	3.92706
7893570	7.05082	6.54916	6.24343	6.72974	6.94424	6.22674	6.45822	6.2535	6.83592	5.21594	6.56609	6.05941	6.44756	5.6403	6.33445	6.46609	5.98331	7.43041	6.5963	7.07435	5.30567	7.28622	7.84351	7.58693	7.19697	6.62835	7.00129	6.38167	7.20187	6.71265	6.6342	5.74315	6.33396	5.86239	4.95901	5.37278
7893571	10.5283	10.0458	10.5955	10.4256	10.5211	10.4375	10.4167	10.3498	9.92918	10.7599	10.4297	10.5425	10.7939	10.4449	10.2421	10.1751	10.1041	10.3962	10.7395	10.7077	10.5192	10.7031	10.6673	9.85765	10.8235	10.4615	10.2275	10.8871	10.4649	10.6271	10.7106	10.8409	10.403	10.3565	10.7081	10.0808
7893572	7.4877	7.15337	7.50455	7.34851	6.80454	6.5939	7.15521	7.41832	6.91487	7.71024	6.80908	6.6703	7.28606	7.07726	7.15952	7.41662	7.71948	6.9994	7.18209	7.35151	6.89191	6.76333	7.29833	6.92806	6.58745	7.27152	6.41403	7.43628	7.06551	7.16153	7.616	7.15665	7.24637	6.98694	7.49806	7.66377
7893573	11.0397	10.7415	10.6143	10.9026	10.9524	10.8664	9.53514	10.9786	10.3258	10.4466	10.8664	10.1783	10.7283	11.1037	10.766	10.9059	11.0934	10.7958	10.7437	10.891	10.4417	10.8939	9.87824	7.91697	10.3574	10.5131	10.3068	10.4323	10.9586	10.7898	11.1028	11.0784	11.0507	10.7415	10.7575	10.7753
7893574	10.225	10.0834	10.2673	9.98109	9.66442	8.85556	9.66741	10.3254	9.86771	10.1355	10.2749	9.6563	9.92602	9.80993	10.0655	9.834	10.2998	10.5795	10.2058	10.4308	9.7583	9.71723	7.69321	7.92982	9.65327	10.096	10.0664	10.4869	10.4454	10.1749	10.355	10.1759	10.04	9.99154	9.96845	9.98774
7893575	6.51796	4.79443	5.48794	6.2797	5.59219	4.96147	5.34671	5.05329	5.67182	5.6054	5.60828	6.004	5.49909	5.42318	5.52593	4.82414	6.19368	4.42423	5.86524	6.37147	5.78521	5.50786	5.78894	5.2	5.2197	5.16911	5.2698	5.96224	5.83004	6.11472	5.56475	5.73551	5.71729	5.61595	5.65687	5.85051
7893576	3.47562	3.06532	4.33466	3.40517	3.34258	3.37186	4.57002	3.46783	4.31246	3.32018	4.23296	5.26534	3.95909	3.80633	3.70085	4.04622	3.1337	3.93292	3.91846	4.31275	3.49751	3.60726	3.21765	3.04895	3.09166	4.81449	4.99961	3.88715	3.5398	3.79549	3.00116	3.86121	3.48382	4.20816	4.24675	5.15289
7893577	4.89484	4.03353	4.68222	4.85474	3.39146	4.07742	4.14499	4.90157	3.36482	4.54252	4.31318	4.22823	4.33285	3.78902	3.71613	3.93904	4.28089	4.52159	5.14589	4.77691	5.0198	4.09014	3.95972	3.85259	3.68924	4.31503	4.23153	4.45356	4.49345	5.28498	4.41639	5.17771	4.16968	4.24678	4.45235	4.70647
7893578	3.31889	3.85785	3.59464	3.59994	3.5245	3.64081	4.22244	3.58065	3.8832	3.53272	3.81937	3.60428	3.69288	3.59659	3.79435	3.8524	3.9774	3.15748	3.52179	3.90146	3.96528	3.58951	3.56696	3.85658	4.3964	4.11902	3.84869	3.71239	3.69179	3.71885	3.54026	3.61341	3.95136	3.88566	3.59928	3.72447
7893579	3.26358	3.53857	3.32076	3.60308	3.07412	3.6416	3.39002	3.44064	3.41739	3.26187	3.36186	3.85377	3.48659	3.71549	3.16776	4.17504	4.14071	3.49186	3.68079	3.71701	3.78929	3.20625	3.47411	3.35561	3.46834	3.54257	3.80461	3.94775	3.83315	3.46687	3.24715	3.58546	3.17458	3.9439	3.7558	3.48976
7893580	5.72491	5.24713	4.91687	5.20499	4.49055	4.82352	5.41299	5.06326	5.19655	5.5083	5.09321	5.94844	5.49318	5.42324	5.11898	5.16533	5.54468	5.09545	5.32646	5.1394	5.09434	5.29752	4.88758	6.14563	5.67358	4.91704	4.72303	5.89433	5.44103	5.44015	4.95543	5.37009	4.69174	5.63111	5.69294	5.79913
7893581	6.17631	5.50896	5.9309	5.77805	4.72118	5.61106	4.75147	5.46117	4.99506	5.94988	6.05182	5.45461	5.44666	5.6249	4.51292	4.77228	6.21634	6.15486	6.34855	6.10817	5.84736	4.94264	4.81487	3.92758	5.21127	5.36949	5.6798	6.1844	5.80382	6.61483	5.8906	6.34183	5.2768	5.8574	5.71004	6.39731
7893582	12.5731	12.3991	12.5671	12.5627	12.1461	12.0876	12.2701	12.4734	12.3098	12.7412	12.6367	12.6279	12.6778	12.4341	12.5535	12.4956	12.5899	12.7344	12.782	12.7741	12.4866	12.1768	11.9455	12.0518	12.388	12.5908	12.291	12.7511	12.726	12.5906	12.5979	12.612	12.4212	12.4705	12.5085	12.7326
7893583	8.28109	8.57643	7.47781	8.46075	7.61969	6.99541	7.30809	7.46779	7.66313	7.3073	8.5181	8.26919	8.97705	8.41386	7.2233	8.02765	7.84974	7.93693	8.39434	8.12341	7.64554	7.39289	7.33414	6.60015	8.05052	8.14783	7.80035	8.22925	7.94505	8.00309	7.99434	8.11924	7.66403	7.42479	7.90807	7.8421
7893584	3.73496	3.39595	4.14974	3.47896	3.61104	3.91085	4.32801	3.50014	3.2519	3.92204	3.60766	3.5568	3.99567	4.30988	3.92751	3.25903	3.53661	3.45107	4.09863	3.7363	3.6937	3.51369	3.62659	3.19381	3.59941	4.33079	4.19865	4.3854	3.67783	3.80708	4.0306	3.76851	4.15066	4.14825	4.79432	4.275
7893585	9.66766	9.98932	9.93286	10.148	9.6052	9.52953	10.207	9.0864	9.10256	9.97412	10.1797	10.0197	9.84478	9.0865	9.5335	9.02719	8.43681	10.2642	9.60872	9.35	10.0621	9.90569	10.7759	10.6268	10.1212	8.88776	9.83975	10.0293	9.81925	9.33492	9.76807	9.85299	9.59438	9.28048	8.97088	8.49408
7893586	5.82796	5.89126	4.84987	5.95452	6.93376	6.91179	6.61666	5.64917	6.17985	5.41882	5.88284	6.14618	5.72313	5.64102	5.66272	5.53895	5.41727	5.55392	6.05397	5.16941	5.91103	6.2545	7.36244	7.52569	7.44498	5.89547	6.01176	6.14817	5.57046	5.96251	6.10361	5.93576	6.51638	5.92512	5.64605	5.60269
7893587	5.18751	5.70908	6.07476	6.00413	6.05806	6.41119	5.6726	6.14292	6.24997	5.88357	4.67353	5.68236	6.19162	6.73673	5.71608	6.84187	6.72068	5.77961	6.19306	6.8068	6.64001	5.98385	5.91489	6.49436	5.89483	6.25599	5.89451	5.53859	6.79581	5.67683	6.51541	5.87489	6.71814	6.62078	6.13792	7.07484
7893588	6.33847	6.35589	6.20087	6.38697	5.76491	6.13112	5.38375	5.14796	5.55727	6.27999	6.15209	6.67213	6.3777	5.52884	6.16123	6.05135	6.00328	6.24142	5.20226	5.98053	6.22975	5.3667	6.26896	6.49512	6.28633	5.58118	5.78537	6.2001	6.60844	6.32794	6.35954	6.20639	6.23772	5.65571	6.02186	6.09765
7893589	5.7068	5.99955	5.07117	5.17819	4.86842	5.3693	5.10852	5.70901	5.83337	5.67187	5.57819	5.16811	5.27452	5.79996	5.97952	5.57024	6.19292	5.47402	5.44059	6.18554	5.24861	5.309	5.79526	6.01804	5.30593	5.506	4.98849	5.40898	5.15847	5.63808	5.30248	5.5308	5.48446	5.69629	5.66366	5.40273
7893590	6.30592	7.01061	7.02465	6.66733	6.86296	7.08962	6.80942	5.98845	6.75094	6.43467	6.81196	7.24357	6.74871	6.45715	5.9499	6.54708	6.02927	6.80859	6.91962	6.91941	7.07857	6.61987	7.32239	7.06401	6.7847	5.93455	6.42152	6.28294	6.46287	6.934	7.0494	6.67093	6.35046	6.66595	6.21495	6.23523
7893591	11.3537	11.2361	10.3711	11.4959	10.9452	11.072	11.2974	10.9672	11.1649	10.7055	11.301	10.5977	11.2091	11.519	11.2818	11.139	11.1678	11.2796	11.1761	10.8883	11.2049	11.1889	10.5622	8.33772	11.2856	11.4466	11.3415	11.04	11.4122	11.0246	11.5232	11.6293	11.202	11.2278	11.1409	11.3677
7893592	10.8218	10.6985	10.4077	10.5936	10.9202	10.9771	10.8522	11.0808	10.8231	10.8891	10.5768	10.4569	10.6957	11.2646	11.0852	11.1703	11.2581	10.4918	10.6366	10.2677	10.3576	10.8501	10.0772	8.3769	10.6912	10.8202	10.8888	10.3419	10.4824	10.3352	10.4981	10.437	10.9405	10.855	10.979	11.3888
7893593	9.70774	9.48855	9.03632	9.48779	9.98648	9.57094	9.1777	9.93683	9.5262	9.7329	9.5335	8.71791	9.28227	9.81346	9.81464	10.1381	10.2715	9.31219	9.45767	9.45422	9.02711	9.51901	7.83549	6.00593	9.43928	9.85375	9.90464	8.70603	9.68197	9.35091	9.79566	9.57795	9.79903	10.0217	9.68565	10.0488
7893594	7.50574	6.34886	6.58809	6.84362	6.41965	6.8743	6.14179	7.99524	7.90631	6.95667	6.94762	7.00376	7.71989	7.6031	7.66026	7.62146	8.11182	7.15245	7.29526	7.35171	6.43219	6.73209	6.50676	5.62379	7.23316	8.25292	7.664	7.23215	6.98563	7.50051	7.35133	7.53631	7.55241	7.5933	7.2591	8.34649
7893595	4.46227	4.36934	5.06205	5.65427	3.85777	4.58564	4.51083	4.07329	4.46959	5.48276	6.253	4.9615	5.65397	4.98337	4.20139	5.04546	6.29811	3.38123	5.69662	4.6528	3.90365	3.72696	3.5502	4.01226	3.84419	5.75608	4.37866	5.54287	4.69854	5.1983	4.60833	4.2657	4.38576	4.75406	5.03775	5.97015
7893596	5.41843	5.4433	6.13893	5.6914	5.6299	5.38006	6.32091	5.81947	5.86131	5.50877	4.85793	5.95789	5.11047	5.47609	5.40718	5.7049	5.76306	5.70769	4.94839	5.86007	5.55378	5.37602	5.90516	7.20374	6.0844	5.57243	5.72338	5.17603	5.77014	5.30665	5.60059	5.78009	5.91922	6.28749	6.21981	5.53465
7893597	3.14529	3.17656	3.05882	3.10675	3.0544	3.07593	3.13832	3.32686	3.25954	2.85544	3.16118	3.30364	2.97266	3.14467	3.10628	3.13537	3.41525	3.12004	3.29785	3.45477	3.1428	2.95929	2.97208	3.05378	3.57693	2.87821	3.19549	2.97211	3.42066	3.18809	3.07115	3.20509	3.36595	3.14656	3.01093	3.60249
7893598	10.5138	10.6604	10.8206	10.6758	10.2529	10.4501	10.6893	10.0653	9.97587	10.664	10.904	10.8229	10.7344	9.96779	10.27	9.93898	10.1121	10.9972	10.7058	10.3911	10.6725	10.3455	10.6424	10.6377	10.622	9.90055	10.4165	10.5794	10.6209	10.4152	10.4524	10.5369	10.2746	9.9744	10.1645	10.017
7893599	8.65447	8.91719	8.88265	8.88873	8.86149	8.85251	9.26138	8.10977	8.27469	8.69203	8.92994	8.88364	8.82528	7.95291	8.41796	7.84231	7.88634	8.79625	8.73161	8.45933	9.05148	8.93413	9.95607	9.81178	9.75478	8.09317	8.52787	8.62639	8.94143	8.45874	9.04295	8.76326	8.48521	8.04147	7.90615	7.99048
7893600	6.66	6.99687	6.78465	6.99212	7.11634	6.99909	6.99036	7.20146	7.38623	6.86248	6.77396	7.00157	6.9159	7.18852	6.60464	7.53758	7.0865	7.01748	7.00547	6.79654	7.06565	6.9713	6.87755	7.57665	6.93586	7.30083	6.90069	6.84152	7.69569	6.82814	6.55279	7.03067	6.89297	6.75087	7.1366	7.34463
7893601	8.22321	8.53997	8.22712	8.41241	7.862	7.73448	8.00943	7.28294	7.46255	8.00799	8.45352	8.2749	7.70215	7.39027	7.39212	7.37868	7.41917	8.64093	8.08697	7.74102	8.14839	7.94688	8.73076	8.86109	8.38917	7.07073	7.58496	7.83224	8.17428	7.90717	7.94515	8.2357	7.39194	7.47607	7.12595	6.75669
7893602	9.64667	9.21262	9.43857	9.70064	9.71759	9.56039	9.97229	10.1195	10.1559	10.0224	9.30382	9.63384	9.46039	9.94403	10.4944	10.2603	10.2278	9.71744	9.7508	9.60182	9.00977	9.62617	9.85004	10.0396	9.68125	10.3466	10.3265	9.42948	9.75942	9.59033	9.88764	9.61319	10.4295	10.344	10.2197	10.3111
7893603	9.3527	8.67336	9.40086	9.119	9.67602	9.82601	8.37029	9.81	9.91512	9.63274	9.0511	9.4796	9.38647	9.37523	9.32888	9.6882	9.60184	9.14832	9.57184	9.84619	9.20563	9.47219	10.0391	9.95996	9.61056	9.76007	10.2558	9.7228	9.33537	9.48939	9.42441	9.26462	9.78016	9.71256	9.75256	9.7986
7893604	3.99188	4.63323	4.79341	4.58171	4.25282	3.75043	4.54748	4.76357	3.75208	4.74436	5.24293	4.68399	4.83857	4.46003	5.06106	4.3852	5.13223	4.13321	4.18161	4.35146	5.10994	4.09904	4.28378	4.30024	4.43931	3.58253	4.46597	5.03508	4.39568	5.6335	4.5565	4.37061	4.27455	4.54816	4.12544	4.86761
7893605	12.4001	12.6856	12.4005	12.6364	12.1641	12.1735	12.5166	11.4719	11.8301	12.4202	12.6727	12.4667	12.4522	11.8141	12.0108	11.3881	11.3662	12.7195	12.2795	12.0294	12.4073	12.257	12.6728	12.6072	12.503	11.6469	12.104	12.2334	12.5181	12.1766	12.3044	12.5706	11.923	11.7252	11.5391	11.4308
7893606	7.03834	7.31814	6.82653	7.23453	6.37562	6.62278	7.11706	6.05121	7.03079	7.08581	7.00808	7.17183	7.14112	6.04209	6.41435	5.90525	5.95907	7.74739	7.11004	6.67028	7.11739	6.71039	7.51632	7.70547	6.8939	5.98244	6.70418	6.60764	7.26379	6.81929	7.193	7.07753	6.2885	6.63916	6.13583	5.96799
7893607	4.66374	4.73403	4.73783	4.77108	4.50375	4.84156	5.04779	4.03567	4.14316	4.08099	4.73763	4.52318	4.78611	4.20381	4.90144	4.3281	4.4509	4.95124	5.3213	4.33895	4.85041	4.83771	4.90547	4.75371	4.62858	5.19959	4.86952	4.75645	4.21825	4.70061	5.12251	5.28174	4.5593	4.30754	4.59687	5.25542
7893608	10.1493	9.58679	9.42749	9.65428	9.24607	9.04229	9.11154	9.42533	8.84025	9.48913	10.0107	9.71552	9.69783	9.35648	9.10873	9.41782	9.73108	9.48461	9.84106	9.19246	9.09137	9.04519	8.01222	6.7648	8.97536	9.05014	9.23236	9.60205	9.87246	9.92921	9.27049	9.75029	9.15089	8.86288	8.93675	9.25337
7893609	10.2404	9.82578	9.5589	10.0213	10.7056	10.9038	10.6819	10.9294	10.7417	10.1203	10.0323	9.84438	10.0077	10.8406	11.0077	10.9549	10.9379	9.93978	10.1989	9.82193	9.85581	10.824	10.3447	9.35067	10.8836	10.8555	10.6326	9.80959	9.86646	9.74201	10.1015	10.0695	10.7977	10.7683	10.7053	11.0817
7893610	5.81178	6.01215	5.29129	6.63447	6.76333	7.06124	6.45069	5.65396	6.28502	5.79344	6.03083	6.42285	5.94409	6.328	5.93221	5.75375	5.713	5.63975	5.55314	5.09568	5.9921	6.17299	6.73747	6.17495	6.01333	5.72794	5.30191	5.73287	6.19198	6.26567	6.05998	6.27407	6.33442	6.2074	6.03139	5.09942
7893611	6.02812	5.65902	6.36338	5.96776	5.39825	5.6759	5.96564	5.14339	5.07131	6.3224	6.24839	6.95243	5.45546	4.6852	5.46435	4.96263	4.88575	6.54253	5.81974	5.8291	6.66107	5.01245	6.10431	5.71513	5.5943	5.62206	4.67951	6.00138	6.6192	6.30928	5.97174	6.41525	5.6703	5.60528	5.04012	5.29673
7893612	4.06563	3.19058	2.84033	3.7912	3.18925	4.14408	4.40878	3.12359	3.88939	4.07881	3.4156	3.18933	3.32652	3.3936	3.43577	3.50887	3.88596	3.46305	3.35084	3.41894	3.21672	3.22387	3.22506	4.53318	3.10828	3.52898	4.14296	3.6538	3.4156	3.73478	3.56191	3.53655	3.50061	2.83938	4.42062	3.42942
7893613	6.7536	6.41741	6.8851	6.2731	9.91757	9.76681	10.0868	9.311	9.48251	6.89489	6.8522	6.76917	6.68771	8.93968	9.33365	8.86017	8.77951	6.54501	6.39292	6.65747	6.78382	9.8266	10.5506	10.5505	10.1233	9.11456	9.37259	6.90316	6.58458	6.88845	6.4656	6.30039	9.17924	8.93723	9.22173	8.56075
7893614	3.96131	3.4436	3.93609	3.77702	3.81204	4.54653	4.0996	3.61986	4.63293	3.64577	3.57707	4.73052	4.17393	3.57472	4.26924	4.11339	4.22241	3.69882	3.11632	3.31474	3.34337	4.09252	3.82462	3.83386	4.36878	3.66671	4.39536	3.68846	3.48125	3.76781	4.08619	2.84292	3.69104	3.84713	3.77301	5.0035
7893615	5.61357	4.13517	5.76672	5.54257	5.41258	6.27064	7.91995	6.48017	7.76942	7.06548	3.88448	5.52296	5.78768	7.12895	10.188	6.6247	6.71857	6.66784	5.43742	6.72349	6.84731	4.6776	5.84169	6.48486	6.83417	5.54846	5.8983	6.03015	6.74853	5.80613	6.38419	5.34609	6.97538	7.02584	7.11128	5.72174
7893616	7.96035	8.71695	8.22288	8.21783	8.17136	8.41936	8.26532	8.16474	8.44185	7.97574	8.17743	8.19443	8.09203	8.40961	7.78361	8.18778	7.6611	8.09288	8.0012	7.83112	8.12011	8.22323	8.89877	9.1769	7.7572	7.95864	7.90622	7.99531	8.37248	7.92557	8.28035	8.0218	8.28539	8.14326	8.07534	7.42927
7893617	6.11144	4.13517	4.61628	3.37746	5.18339	5.19653	6.05821	6.05288	5.60565	6.61046	3.58276	6.12452	4.26295	5.36809	5.62744	5.04812	6.01734	4.99939	5.66678	5.34887	5.85663	4.58053	4.77551	6.50053	6.06283	5.8911	5.54846	5.77809	6.26496	6.67939	4.54271	3.69375	5.44258	5.68341	5.97202	5.90029
7893618	5.31444	5.18828	5.28409	5.0638	4.97652	5.4872	5.131	4.95469	5.04473	5.12419	4.99102	4.85421	5.32139	5.04745	4.65109	5.086	4.95624	5.07972	4.71491	5.32972	5.37469	4.96634	5.39616	4.93536	5.21952	5.07621	5.00428	5.25105	5.14122	5.04285	5.37729	4.50158	4.99298	4.7178	4.89769	5.08356
7893619	9.28336	9.22421	8.74527	9.03632	9.13496	9.30008	8.68986	9.39253	9.54783	9.30337	8.89632	9.01057	9.31471	9.71622	9.70537	9.77819	9.85299	9.08625	8.95059	9.01089	8.88472	8.7292	8.1855	6.26075	9.33801	9.40208	9.281	8.81595	9.125	8.76118	8.91708	9.00678	9.55019	9.8435	9.73398	9.61015
7893620	3.13172	2.88267	2.9698	2.7325	2.8185	3.21636	3.15229	2.9698	2.91283	3.78775	4.23487	3.24986	2.66606	2.62401	3.28791	3.28706	3.92678	3.38123	3.11424	2.98518	2.91577	3.13409	3.28791	3.08398	4.66528	2.98518	4.46196	3.19714	2.94484	4.29923	3.27739	3.20414	3.38687	3.03062	3.5185	3.62031
7893621	2.70445	3.21288	3.12315	3.31176	2.84115	2.75592	3.3536	2.97824	2.93988	2.9516	5.01418	3.66064	3.97902	3.03486	2.83282	3.61158	3.1936	2.97615	2.92153	3.53662	3.00929	2.73735	2.89214	2.79299	2.70181	2.93125	3.12928	3.19873	2.9915	2.90863	3.13729	2.89972	3.15205	3.26703	3.38627	3.64069
7893622	2.6366	3.48027	2.82328	3.37746	3.27382	3.13172	3.15229	3.60326	3.57023	2.91217	4.05652	2.94311	4.16193	4.34914	2.89895	3.81344	3.01197	3.85616	3.38753	4.37989	3.78929	3.24986	3.40254	4.04536	3.28791	4.16193	5.09967	3.19714	4.49891	4.35804	3.69096	4.21153	4.3985	4.3032	5.09591	3.33074
7893623	4.31336	4.23068	4.26554	3.77253	3.83241	4.10275	4.15849	3.90322	4.0639	4.07939	3.74749	4.26218	4.58773	4.01174	3.93428	4.307	4.66346	3.60075	3.92431	5.19948	4.4418	4.39267	3.91359	3.3465	4.33857	4.32072	4.4577	4.37899	4.62497	4.66595	5.31777	4.5239	4.51087	4.7432	4.33581	4.88384
7893624	3.61408	4.50437	3.68733	4.67014	4.42253	3.56335	4.57117	3.43173	3.45914	4.45569	3.28945	4.3609	4.0606	3.54975	4.20766	3.93331	4.73749	3.52945	3.59062	4.33019	2.80733	3.90563	3.69363	3.46299	3.80736	3.43709	4.66753	3.77194	3.33741	3.4384	3.85649	3.54514	4.18971	3.11904	4.00534	4.97147
7893625	2.8974	2.76612	2.94213	2.86062	2.78363	2.77001	2.86327	2.96584	2.93299	2.91471	2.86874	2.9386	2.87601	2.91735	2.90369	2.94946	3.08385	2.87126	2.90778	2.98408	2.95395	2.78347	2.76599	2.82982	2.83968	2.93381	3.01226	3.02376	2.93151	2.95863	2.897	2.85752	2.88172	2.94399	2.9613	3.16428
7893626	3.14332	2.94397	3.278	2.80564	3.17532	3.34424	2.87621	3.14836	3.3549	2.76601	3.71232	3.3951	3.43406	3.55357	2.91003	3.96602	2.8781	2.93608	2.89347	2.85485	2.93276	2.68441	2.62601	2.80364	2.76072	3.2642	3.05919	2.8937	2.94509	3.16387	2.9413	3.0509	2.76489	4.50651	3.65111	3.13825
7893627	7.0095	6.94131	7.02852	7.27967	6.9596	7.22637	7.27658	6.66006	6.90671	6.80591	7.3052	6.53561	7.38493	7.29158	6.97895	6.95561	7.11758	6.88564	7.94398	7.24312	7.16106	6.99517	6.94692	5.38633	6.64797	7.6908	7.61062	6.90985	7.2397	7.3048	7.03987	7.14965	6.97657	6.84317	7.0251	7.1882
7893628	8.81559	8.43009	8.34172	8.53601	7.79548	8.22449	7.66396	8.42129	7.29685	8.46683	8.63992	7.88637	8.0618	8.00758	8.06669	8.13465	8.346	8.44285	8.86149	8.7683	7.89869	7.73138	6.46069	6.72378	7.96626	8.20235	8.31367	8.50985	8.8774	8.54222	8.93392	8.58789	8.38845	8.15302	7.92115	8.42893
7893629	3.84144	3.82233	3.60893	3.26781	3.13606	3.49653	3.28333	3.11502	3.54406	4.24466	3.5442	3.71814	3.69547	2.68467	3.05565	3.28611	3.18362	3.27025	4.17077	3.84526	3.69932	3.46178	3.8012	3.68642	3.96508	3.26561	3.92177	3.42552	3.89706	4.1255	3.48181	3.21684	3.29209	3.20797	3.55712	3.40673
7893630	4.64572	5.08916	5.68148	4.95676	5.9121	5.86461	6.17889	5.77643	6.00503	5.47242	5.25387	4.07623	5.78316	6.47928	6.43158	6.38658	6.92216	4.3175	5.57205	5.93391	4.56669	4.93746	5.40064	4.2148	5.40064	6.3885	6.79563	4.19366	4.15927	5.62146	3.88275	4.31983	6.11612	6.44951	5.8157	6.72349
7893631	7.29163	7.92858	7.1376	6.54883	7.28694	7.17813	7.05842	6.99479	7.27607	7.30077	7.38254	7.35339	7.33584	7.15799	7.41985	7.26716	6.47557	7.55935	7.51401	7.48994	7.48639	7.1882	7.48081	7.66071	6.99014	7.36576	7.05951	6.79277	6.9502	6.93429	7.10678	7.51612	7.07068	7.15782	7.41855	7.42214
7893632	12.6054	12.5841	12.4441	12.4558	12.3934	12.3493	12.3594	12.5002	12.8124	12.7138	12.512	12.3991	12.4329	12.4273	12.5445	12.4857	12.5932	12.6248	12.4707	12.3831	12.4249	12.2533	11.8332	10.6384	12.5753	12.7672	12.7339	12.3969	12.6416	12.5737	12.4899	12.8182	12.4556	12.7588	12.7701	12.7198
7893633	10.4888	10.7088	10.7819	10.5232	11.1746	11.0707	11.2175	10.6015	10.7555	10.483	10.7722	10.7107	10.3688	10.4204	10.3883	10.461	9.91671	10.6426	10.5875	10.3873	10.886	10.8892	11.7212	11.5891	11.3009	10.5317	10.8849	10.4595	10.6927	10.5154	10.5492	10.4238	10.7186	10.6587	10.5137	9.94704
7893634	12.5249	12.8623	12.4936	12.5193	11.9843	12.1143	12.4738	11.43	11.467	12.3303	12.6006	12.529	12.5268	11.7857	11.9337	11.2384	11.2105	12.6906	12.4375	12.085	12.4864	12.2007	12.7494	12.6694	12.3237	11.431	11.9717	12.2037	12.477	12.1279	12.4422	12.359	11.8416	11.4961	11.3857	11.0221
7893635	5.61929	4.76642	5.37018	4.89554	4.0692	4.2613	5.52811	5.49091	4.49689	4.07644	4.63745	4.89682	4.45751	4.21528	4.72705	5.33969	5.3312	3.70811	4.58463	4.47678	3.95706	4.63826	4.34982	3.82515	5.23751	3.88498	4.46236	5.73235	4.4862	5.13906	5.55974	5.10696	4.96893	4.8099	4.88509	5.40886
7893636	3.684	3.0386	3.26549	2.9956	2.97315	3.29764	3.28352	3.3482	3.2559	3.07038	3.09737	3.39738	4.30432	3.03796	3.45136	3.36335	3.08033	3.76148	3.31817	3.70783	3.70798	2.84483	3.38262	3.93583	2.90494	3.11048	3.86219	3.19084	3.47242	3.95109	3.5924	3.32751	3.2592	3.27243	3.44191	3.39308
7893637	7.64019	7.04864	7.347	7.74436	7.17002	6.61576	7.22996	6.43256	5.98285	7.62878	7.70866	7.61549	7.52165	7.134	7.39661	7.12186	6.92042	7.69659	7.12811	7.13594	7.28763	7.21451	6.65188	6.86757	6.81087	7.13154	7.37058	7.1572	7.3243	7.28614	7.20619	7.70547	6.68457	7.41439	7.54012	7.57853
7893638	3.85994	3.53516	3.45765	3.74758	3.54758	3.61731	3.40864	3.52302	3.53011	3.42965	3.76147	3.34176	3.31405	3.43313	3.65556	4.01528	3.52906	3.50876	3.88917	3.80538	3.78258	3.75384	3.93588	3.30365	4.12403	4.11161	3.88933	3.72983	3.79523	3.63826	3.6049	3.49409	3.61004	3.73168	3.99423	3.57193
7893639	10.0782	9.87898	10.0836	9.81409	9.79284	9.96558	9.86691	10.1517	10.1688	10.2855	9.91212	10.0626	10.2002	10.3924	9.99305	10.4846	10.3585	9.88636	10.1481	10.1926	10.1411	9.61924	9.60566	9.5732	9.77029	10.0637	10.1915	10.1251	9.8783	10.1755	10.0179	9.74251	10.2788	10.1513	10.2536	10.4632
7893640	8.17071	8.4576	8.30244	8.46308	9.04158	9.04742	9.10984	8.88563	8.8445	8.09193	8.36563	8.04475	8.2749	8.53609	8.45626	8.69924	8.50041	8.56384	8.3057	8.38845	8.1218	8.71844	8.78181	8.41398	8.92313	8.55783	8.76156	8.1089	8.1321	8.22547	8.5237	8.4687	8.83045	8.65048	8.76148	8.57868
7893641	11.1499	11.132	10.8897	11.0148	11.1828	11.1289	10.9252	10.72	10.5753	11.3508	11.2192	11.0072	11.0982	10.7106	10.6742	10.7666	10.6054	11.1516	11.1249	10.8518	10.7982	10.6194	10.4719	9.53434	10.9465	10.4896	10.9201	10.9182	11.0878	11.1329	10.8824	11.2457	10.6179	10.5912	10.8838	10.8579
7893642	11.0664	10.79	11.4779	10.8652	11.4246	11.1912	11.3693	11.4398	11.0866	11.676	11.3514	11.5246	11.2233	11.1127	11.4479	11.3417	11.3187	11.1091	11.1774	11.2109	11.4551	11.2151	11.39	10.8335	11.2895	11.15	10.8797	11.3339	11.1445	11.4755	10.9639	11.5036	11.3467	11.0869	11.5511	11.1263
7893643	3.24202	3.13464	3.29306	3.2089	3.13249	3.14522	3.20166	3.36656	3.27653	3.28114	3.17211	3.31934	3.19479	3.33194	3.28453	3.46434	3.55223	3.21466	3.30426	3.4363	3.26504	3.17928	3.07517	3.21194	3.1697	3.38812	3.36604	3.36905	3.2262	3.32388	3.29096	3.21718	3.29712	3.3643	3.4488	3.62077
7893644	7.82823	8.05179	8.15057	7.72158	8.00466	8.02551	7.9915	7.69635	7.5421	8.42994	8.51102	8.54578	8.58037	8.32481	7.6083	8.23756	7.18713	7.50601	8.0801	7.81008	8.49736	7.64548	6.86129	6.26795	7.77486	7.53432	7.8232	7.88474	7.5891	8.60423	7.59991	8.67238	7.24394	7.41995	7.82593	7.45243
7893645	7.45117	7.40958	6.91843	7.34226	6.27832	6.22208	5.53913	6.76257	7.3287	7.36154	8.60952	7.70609	8.43505	7.65429	5.62925	7.02839	7.40942	7.563	7.53876	7.53205	7.49035	6.6296	4.36265	4.40205	5.93984	6.97071	6.87864	7.95542	7.68299	7.8049	7.42781	8.04032	6.62287	7.1062	7.28923	7.3155
7893646	10.5067	10.998	10.3965	10.582	10.6597	10.88	10.2276	10.135	10.2449	10.3147	10.3729	10.5174	10.3274	10.141	10.1986	9.84853	9.49236	10.636	10.3503	9.8844	10.7435	10.6301	11.0801	10.8422	10.5522	9.98264	10.1859	10.1344	10.3554	10.423	10.3696	10.3592	10.1948	10.1353	9.7291	9.23005
7893647	12.7785	12.6704	12.7757	12.8383	12.6867	12.4873	12.6087	12.7746	12.5726	12.966	12.9569	12.6134	12.9007	12.7776	12.9641	13.0223	12.7659	12.7376	12.6713	12.6132	12.4501	12.5376	11.76	11.1481	12.401	12.5867	12.5594	12.6006	12.5941	12.592	12.699	12.6931	12.6765	12.593	12.7377	12.7984
7893648	4.40614	4.24021	5.27814	4.38852	4.3988	4.16882	4.27098	5.48986	5.1018	4.29005	4.48438	4.82753	4.94105	4.50631	5.36238	4.78239	4.90414	3.86476	5.08106	5.28792	4.98977	4.5748	4.16093	4.30764	4.35491	4.16773	4.6105	4.17885	4.5544	5.14649	4.57579	4.27496	4.44831	4.92058	4.65429	4.28779
7893649	9.02267	8.96609	8.92693	8.87038	9.20795	9.29409	9.10855	8.9218	8.5943	8.7461	8.92158	8.8608	8.8013	8.99113	9.20429	9.31572	8.68921	8.90773	9.14679	9.23375	8.5745	9.45794	8.82963	9.31545	9.49778	8.93719	8.7922	8.92304	9.02785	9.01426	9.13576	8.99257	9.32473	9.12404	9.33227	8.96069
7893650	11.2787	11.3764	11.26	11.3157	11.5633	11.3769	11.3121	11.4441	11.1398	11.1486	11.2616	11.2225	11.4735	11.6701	11.6112	11.5969	11.7647	11.0299	11.3719	11.0079	11.0154	11.3945	10.9765	10.7026	11.4115	11.1306	11.044	11.2239	11.0167	11.1007	11.3431	11.4937	11.3147	11.0796	11.4337	11.3903
7893651	8.8382	8.52081	8.91037	8.87188	9.6263	9.48352	9.47334	8.77726	9.05441	8.67936	8.88342	8.84731	8.71739	8.54721	8.94341	8.69559	8.66853	8.84614	8.98536	8.65957	8.94974	9.40007	9.72871	9.91681	9.43919	8.77949	8.91141	9.13303	8.92037	9.03037	8.97734	8.94233	8.93035	8.68581	8.78205	8.53837
7893652	6.28368	6.20715	5.96598	6.46511	6.23329	6.44902	5.59503	5.51072	5.94935	6.31603	6.59372	5.87406	6.74131	5.58546	5.77055	5.93918	5.79252	6.75181	5.56471	5.56023	6.75575	6.27076	6.44276	7.01678	5.73612	5.61204	6.11602	5.79487	5.59058	5.36234	5.99776	6.38058	5.8218	6.07616	5.63673	5.42175
7893653	7.58651	7.82401	6.29283	6.94098	6.80351	6.62916	7.20187	4.84084	6.13594	8.00227	7.63786	7.45705	7.76243	6.50951	6.73577	7.03792	6.66093	7.65187	6.70882	7.51394	8.01627	6.91233	7.14761	7.77693	7.34628	6.48017	6.28781	6.60081	7.51918	7.70427	7.38477	7.37157	7.20078	6.74421	7.1341	6.93804
7893654	7.7301	6.78641	7.21239	7.32628	7.16262	7.28635	7.40533	7.14289	6.95058	7.54607	7.90657	7.30288	7.8483	7.685	7.08898	7.74714	7.70684	7.62321	7.63141	7.15284	7.55712	6.6747	5.4926	5.43097	7.24592	7.6646	7.94797	7.27269	7.73331	7.53784	7.51216	8.38989	7.42131	7.78056	7.33295	7.90299
7893655	5.00798	4.87686	5.04499	4.61384	4.53023	4.59351	5.19187	5.29004	4.57207	5.74024	5.14551	5.24526	5.59532	4.52433	4.69556	5.79067	5.55002	5.37303	4.90273	5.2116	4.82223	4.95642	5.0191	5.87059	5.1763	5.10855	4.79216	4.93303	5.27647	5.82674	4.97472	5.32284	4.76336	4.38043	4.87739	5.42022
7893656	3.98604	4.01557	4.25914	4.04166	3.40541	4.09698	4.35157	3.3182	3.98298	4.63173	4.11417	4.57367	4.2184	3.41384	4.02507	3.86407	3.9527	4.684	4.89527	4.51972	3.84835	3.67616	4.99969	4.34538	4.94491	4.19069	4.42381	4.00837	4.83533	4.62716	4.15983	4.42199	4.46716	5.11686	4.13338	5.00483
7893657	7.37384	6.90938	6.868	6.90792	7.03374	7.12455	6.88007	6.91552	6.71928	7.24049	7.33357	7.6113	7.39222	7.13232	7.50448	7.12823	6.89967	6.76643	7.63176	7.00205	6.69241	7.14683	8.1418	8.33243	8.08827	7.27745	7.40906	6.8695	7.24859	7.18327	7.13891	7.06183	7.0466	7.2209	7.31477	7.10377
7893658	7.01032	7.09341	6.2139	7.39645	6.3475	6.00801	5.51419	6.58533	6.37661	6.49289	6.74812	7.43108	7.67984	7.19014	6.03382	7.25244	7.11597	6.93373	6.85693	7.40352	6.92975	5.78372	6.26241	6.18235	6.63655	6.93466	6.66346	6.68497	6.32509	6.99363	6.6749	6.74424	5.68906	6.51138	6.53288	6.70702
7893659	4.42762	4.11611	4.62505	4.21526	4.97267	4.43419	5.06418	4.11456	4.41807	4.03096	4.9441	4.70942	4.41314	4.3339	4.84385	4.39421	4.23658	4.41371	4.18323	4.212	3.65269	5.10281	4.74053	5.28435	4.34489	4.02589	4.63752	4.32606	4.59477	3.81638	4.05369	4.08806	4.53026	4.31998	4.38222	4.26235
7893660	9.8398	9.93781	9.74055	9.89312	10.2281	10.0683	10.1941	9.37587	9.66928	9.57672	9.8178	9.67235	9.60687	9.54572	9.4157	9.29579	9.07727	9.85243	9.74173	9.54707	9.82805	10.0576	10.7923	10.5503	10.4824	9.36516	9.63856	9.65924	9.99012	9.85643	9.74484	9.91041	9.73323	9.62339	9.43082	8.83606
7893661	11.209	11.5233	11.5031	11.4892	11.2951	11.1948	11.4702	10.5809	11.0253	11.2563	11.435	11.3029	11.3575	10.8552	10.9895	10.5352	10.0628	11.4323	11.3215	10.9297	11.6805	11.2594	12.033	11.8597	11.3872	10.6116	11.0933	11.2527	11.4126	11.2075	11.1796	11.3318	10.9556	10.8656	10.6296	10.3879
7893662	12.06	12.0593	11.6904	12.0286	12.0184	11.8182	11.9329	11.5302	11.397	11.7103	12.2175	11.9445	12.0659	11.7788	11.532	11.7201	11.7729	12.03	11.9718	11.5374	11.7472	12.0292	11.6642	10.6888	11.8746	11.4929	11.4559	11.8424	11.8974	11.7142	11.9156	12.1292	11.6884	11.4289	11.5316	11.5924
7893663	5.88308	6.40507	6.03832	6.05081	5.24603	5.59332	5.47042	5.46216	6.35365	6.35177	6.15258	6.72017	5.99642	5.41821	6.28802	5.59913	6.23462	6.34393	5.71567	5.718	5.43563	5.60633	5.90563	7.37315	6.70342	5.67132	6.20647	5.11827	6.15792	5.94858	5.4304	6.4933	5.57488	5.89922	5.44661	5.08162
7893664	8.21156	7.37677	8.27519	7.96338	8.45141	8.66797	8.29489	8.87577	8.8687	8.27773	8.01258	7.79344	7.50383	8.73415	9.03539	9.05743	9.2529	7.99094	8.43819	8.39262	8.13924	8.51905	8.26601	8.30319	8.28599	8.92025	8.73416	8.02155	8.36795	7.6493	7.77753	8.22154	9.12425	8.79006	8.98612	9.17354
7893665	6.27681	6.78129	6.54428	6.74992	6.29259	6.30085	6.13992	6.11379	6.0454	6.58207	6.60731	6.99488	6.64642	6.16027	6.33801	6.07595	6.8151	6.69477	6.78949	6.08202	6.64491	6.482	7.01574	7.08415	6.15872	6.30481	6.07407	5.71048	5.78061	6.30106	6.27479	6.17599	6.26257	6.01362	6.40087	6.27688
7893666	3.97518	4.56457	4.003	4.4955	3.96944	4.20983	4.24001	3.94675	3.66336	4.09564	3.54092	4.86512	5.0875	3.98173	4.55969	4.72696	4.98292	3.73165	4.17496	4.50443	3.76538	4.3144	4.70588	4.19909	3.71873	3.7441	3.20279	3.63722	3.8675	4.67243	3.86649	4.20817	3.93842	4.31916	4.20424	3.98082
7893667	5.4797	5.52869	5.82723	5.36819	5.38339	5.60341	5.79507	5.1173	5.77114	5.46272	6.09689	5.9338	5.74468	6.13013	5.64887	6.35327	5.81014	4.71507	5.68257	6.29847	5.96804	5.21104	5.04309	4.77108	4.89623	6.18459	5.35885	4.95308	5.6667	5.69847	5.96844	4.8915	5.60982	5.35868	6.13228	5.95827
7893668	3.54945	3.52064	3.84419	3.37746	3.35037	3.24456	3.03761	4.49649	3.33237	3.29247	3.96967	4.07194	4.16193	2.93388	4.69597	2.88057	3.10599	3.51103	4.58294	4.04805	4.96993	2.8794	3.22162	3.63061	3.09133	4.83669	5.09967	3.78383	4.8307	3.15127	3.19714	2.85503	3.24141	2.87862	4.21903	4.91202
7893669	6.84753	5.23691	5.87047	6.23885	5.32021	5.77093	6.28813	5.79228	5.2957	6.01865	6.8145	5.38861	6.88424	5.7621	6.42976	6.98651	6.19479	5.77352	6.09536	5.08947	5.1378	5.22768	5.57311	5.02967	5.85569	6.15864	5.70598	5.62009	5.72871	6.64226	6.16628	5.96987	5.70723	5.90126	6.53816	5.86872
7893670	12.1115	12.3375	12.3949	12.2537	12.0072	12.0372	12.233	11.4148	11.7444	12.3375	12.275	12.4472	12.3077	11.5823	11.9949	11.4341	11.0466	12.4651	12.1449	12.0092	12.4935	12.0529	12.5723	12.4637	11.9794	11.6818	11.9113	12.2808	12.2923	12.0574	12.1624	11.9227	11.764	11.7937	11.6385	10.9451
7893671	5.59704	5.55751	5.5509	5.26832	5.54448	5.70744	6.1604	5.72396	6.10557	6.11777	5.30023	6.19843	5.82166	5.11582	6.30231	5.46655	5.47161	5.86501	5.87715	5.50129	4.64972	5.70684	6.43664	6.82462	6.17711	5.71189	6.37654	4.11168	5.09339	5.94629	5.74251	5.10479	5.15978	5.87002	5.2786	5.88586
7893672	8.21412	8.83469	8.22809	8.43931	8.25155	8.52438	8.76887	6.77426	7.67027	8.5572	7.92359	8.08562	8.00882	7.51285	8.07109	7.46363	7.40565	8.31042	8.15024	8.29354	9.06777	8.58866	8.48454	9.24281	8.62292	7.61457	7.72657	7.33841	7.32803	8.18316	8.06945	8.25628	7.82525	8.09533	7.68941	7.82437
7893673	4.91912	4.93516	5.73219	4.7603	5.28443	4.68217	4.89234	5.02458	5.30567	4.94237	4.73846	5.13258	4.27806	4.92107	5.66293	5.07696	4.95508	5.32667	5.98152	5.43018	6.14261	5.12178	5.20191	6.16295	5.38404	5.33317	5.37969	5.41911	5.18985	5.22476	4.50489	4.17012	5.20192	5.37731	5.93711	6.06283
7893674	3.44135	3.13886	3.11605	3.11424	3.88043	3.09943	3.28797	3.11714	3.31849	2.813	4.43051	3.36584	3.69927	3.69279	3.22458	4.03824	3.55382	3.18759	3.21459	3.22933	3.38731	3.31688	3.03761	3.35556	3.4203	5.17954	3.94019	3.36333	2.94484	3.92022	3.11235	3.41381	3.06755	3.18924	3.0934	3.91846
7893675	10.8661	11.0332	11.1339	11.0141	10.8982	10.8871	10.9251	10.0995	10.3512	10.8106	10.9325	10.9943	10.9154	10.2691	10.4512	10.08	9.7099	11.1648	10.8271	10.5954	11.2215	11.0475	11.705	11.3091	10.8205	9.8275	10.6878	10.9457	11.0452	10.5676	10.8169	10.8516	10.495	10.3979	10.3138	9.67352
7893676	11.4626	11.3903	11.5209	11.3597	11.143	11.1218	11.4013	11.2676	11.6046	11.4707	11.3956	11.3263	11.4369	11.4909	11.4768	11.4674	11.6821	11.3449	11.4596	11.5215	11.4065	11.1362	10.8925	10.1958	11.2919	11.6641	11.4002	11.6404	11.5092	11.5045	11.4429	11.2869	11.3919	11.5404	11.4148	11.5653
7893677	13.2452	13.1969	13.5637	13.2159	13.3612	13.2853	13.4916	13.0008	13.2598	13.4566	13.3504	13.4008	13.3848	13.1013	13.2667	12.8124	12.8896	13.4226	13.2492	13.2547	13.5351	13.2052	13.5106	13.3954	13.3298	13.0272	13.2762	13.3795	13.3542	13.2554	13.1118	13.1577	13.1548	13.0319	12.9183	12.8624
[truncated: 9,380,242 more chars]
