# Supplementary material for: Identification of key genes and pathways affected in epicardial adipose tissue from patients with coronary artery disease by integrated bioinformatics analysis
Source: PeerJ. 2020 Mar 25;8:e8763. doi: 10.7717/peerj.8763 (PMC7102503; doi:10.7717/peerj.8763)
Supplement: Supplemental Information 7 [file peerj-08-8763-s007.zip › annotation.txt]

#ID = Unique identifier for the probe (across all products and species)
#nuID = 
#Species = 
#Source = Transcript sequence source name
#Search_Key = Internal id useful for custom design array
#Transcript = Internal transcript id
#ILMN_Gene = Internal gene symbol
#Source_Reference_ID = Id in the source database
#RefSeq_ID = Refseq id
#Unigene_ID = Unigene id
#Entrez_Gene_ID = Entrez gene id
#GI = Genbank id
#Accession = Genbank accession number
#Symbol = Gene symbol from the source database
#Protein_Product = Genbank protein accession number
#Array_Address_Id = Decoder id
#Probe_Type = Information about what this probe is targeting
#Probe_Start = Position of the probe relative to the 5' of the source transcript sequence
#SEQUENCE = Probe sequence
#Chromosome = Chromosome
#Probe_Chr_Orientation = Orientation on the NCBI genome built
#Probe_Coordinates = genomic position of the probe on the NCBI genome build 36 version 3
#Cytoband = 
#Definition = Gene description from the source
#Ontology_Component = Cellular component annotations from Gene Ontology project
#Ontology_Process = Biological process annotations from Gene Ontology project
#Ontology_Function = Molecular function annotations from Gene Ontology project
#Synonyms = Gene symbol synonyms from Refseq
#Obsolete_Probe_Id = Identifier of probe id before bgx time
#GB_ACC = 
ID	nuID	Species	Source	Search_Key	Transcript	ILMN_Gene	Source_Reference_ID	RefSeq_ID	Unigene_ID	Entrez_Gene_ID	GI	Accession	Symbol	Protein_Product	Array_Address_Id	Probe_Type	Probe_Start	SEQUENCE	Chromosome	Probe_Chr_Orientation	Probe_Coordinates	Cytoband	Definition	Ontology_Component	Ontology_Process	Ontology_Function	Synonyms	Obsolete_Probe_Id	GB_ACC
ILMN_1725881	rp13_p1x6D80lNLk3c	Homo sapiens	RefSeq	ILMN_44919	ILMN_44919	LOC23117	XM_933824.1	XM_933824.1		23117	89040007	XM_933824.1	LOC23117	XP_938917.1	1710221	I	122	GGCTCCTCTTTGGGCTCCTACTGGAATTTATCAGCCATCAGTGCATCTCT	16	-	21766363-21766363:21769901-21769949	16p12.2a	PREDICTED: Homo sapiens KIAA0220-like protein, transcript variant 11 (LOC23117), mRNA.						XM_933824.1
ILMN_1910180	NEX0oqCV8.er4HVfU4	Homo sapiens	Unigene	ILMN_127219	ILMN_127219	HS.575038	Hs.575038		Hs.575038		10437021	AK024680			5900364	S	1409	ACACCTTCAGGAGGGAAGCCCTTATTTCTGGGTTGAACTCCCCTTCCATG					Homo sapiens cDNA: FLJ21027 fis, clone CAE07110						AK024680
ILMN_1804174	KyqQynMZxJcruyylEU	Homo sapiens	RefSeq	ILMN_139282	ILMN_139282	FCGR2B	XM_938851.1	XM_938851.1		2213	88952550	XM_938851.1	FCGR2B	XP_943944.1	2480717	I	1643	TAGGGGCAATAGGCTATACGCTACAGCCTAGGTGTGTAGTAGGCCACACC				1q23.3b	PREDICTED: Homo sapiens Fc fragment of IgG, low affinity IIb, receptor (CD32) (FCGR2B), mRNA.						XM_938851.1
ILMN_1796063	xXl7eXuF7sbPEp.KFI	Homo sapiens	RefSeq	ILMN_5006	ILMN_5006	TRIM44	NM_017583.3	NM_017583.3		54765	29029528	NM_017583.3	TRIM44	NP_060053.2	1300239	S	2901	CCTGCCTGTCTGCCTGTGACCTGTGTACGTATTACAGGCTTTAGGACCAG	11	+	35786070-35786119	11p13a	Homo sapiens tripartite motif-containing 44 (TRIM44), mRNA.	intracellular [goid 5622] [evidence IEA]		zinc ion binding [goid 8270] [evidence IEA]; metal ion binding [goid 46872] [evidence IEA]	MGC3490; MC7; HSA249128; DIPB	MGC3490; MC7; HSA249128; DIPB	NM_017583.3
ILMN_1811966	9ckqJrioiaej9_ajeQ	Homo sapiens	RefSeq	ILMN_38756	ILMN_38756	LOC653895	XM_936379.1	XM_936379.1		653895	89033487	XM_936379.1	LOC653895	XP_941472.1	4480719	S	25	CTAGCAGGGAGCGGTGAGGGAGAGCGGCTGGATTTCTTGCGGGATCTGCA				10q11.23b	PREDICTED: Homo sapiens similar to protein geranylgeranyltransferase type I, beta subunit (LOC653895), mRNA.						XM_936379.1
ILMN_1668162	rtCnUep15THUpc_0e4	Homo sapiens	RefSeq	ILMN_7652	ILMN_7652	DGAT2L3	NM_001013579.1	NM_001013579.1		158833	61888901	NM_001013579.1	DGAT2L3	NP_001013597.1	6020725	S	782	GTCAAGGCTCCACTGGGCTCCTGCCATACTCCAGGCCTATTGTCACTGTG	X	+	63280932-63280981	Xq13.1b	Homo sapiens diacylglycerol O-acyltransferase 2-like 3 (DGAT2L3), mRNA.	membrane [goid 16020] [evidence IEA]; integral to membrane [goid 16021] [evidence IEA]; endoplasmic reticulum [goid 5783] [evidence IEA]	lipid biosynthesis [goid 8610] [evidence IEA]; lipid metabolism [goid 6629] [evidence IEA]	acyltransferase activity [goid 8415] [evidence IEA]; transferase activity [goid 16740] [evidence IEA]	AWAT1; DGA2	AWAT1; DGA2	NM_001013579.1
ILMN_1715600	QtVBXBWhekTEIT0kjo	Homo sapiens	RefSeq	ILMN_35097	ILMN_35097	LOC387701	XM_373469.3	XM_373469.3		387701	89031576	XM_373469.3	LOC387701	XP_373469.1	3870215	A	301	GTCCCCAACCCTAACCCGGACCTGGCACATACAAGACATTCAGCAGATGG	10	+	92811754-92811767:92811768-92811803		PREDICTED: Homo sapiens hypothetical LOC387701 (LOC387701), mRNA.						XM_373469.3
ILMN_1912287	EuUnlPkeXRP9fyO.iQ	Homo sapiens	Unigene	ILMN_77451	ILMN_77451	HS.133181	Hs.133181		Hs.133181		27826545	BX093329			2710020	S	324	GTGCCAGCTGCCATTGCACTGCCTCACATTTTCCTTTAGATGTTTGAGCA					BX093329 Soares_parathyroid_tumor_NbHPA Homo sapiens cDNA clone IMAGp998A124183 ; IMAGE:1648403, mRNA sequence						BX093329
ILMN_1793729	0flyIEROp.olYSF6n4	Homo sapiens	RefSeq	ILMN_18382	ILMN_18382	C15ORF39	NM_015492.4	NM_015492.4		56905	153251858	NM_015492.4	C15orf39	NP_056307.2	870110	S	3585	CTTGCCTAGAGAACACACATGGGCTTTGGAGCCCGACAGACCTGGGCTTG	15	+	73290721-73290770	15q24.2a	Homo sapiens chromosome 15 open reading frame 39 (C15orf39), mRNA.				DKFZP434H132; FLJ46337; MGC117209	DKFZP434H132; FLJ46337; MGC117209	NM_015492.4
ILMN_1889125	fegCQD_j_69DUU38dI	Homo sapiens	Unigene	ILMN_108888	ILMN_108888	HS.545755	Hs.545755		Hs.545755		1999235	AA346998			290020	S	139	CTGGAAAAGCAAAATTTGGATTTGTGGTTCAATCCACCATCTTTACTCAG					EST53225 Fetal heart II Homo sapiens cDNA 3 end, mRNA sequence						AA346998
ILMN_2296644	BOkEIILakIKIILBOik	Homo sapiens	RefSeq	ILMN_22537	ILMN_22537	PCDHGA9	NM_018921.2	NM_018921.2		56107	14270485	NM_018921.2	PCDHGA9	NP_061744.1	7510243	I	2759	ATGGCAACAAGAAGAAGTCGGGCAAGAAGGAGAAGAAGTAACATGGAGGC	5	+	136035540-136035580:136035581-136035589	5q31.3c	Homo sapiens protocadherin gamma subfamily A, 9 (PCDHGA9), transcript variant 1, mRNA.	membrane [goid 16020] [evidence IEA]; integral to membrane [goid 16021] [evidence IEA]	homophilic cell adhesion [goid 7156] [evidence IEA]; cell adhesion [goid 7155] [evidence IEA]	calcium ion binding [goid 5509] [evidence IEA]; protein binding [goid 5515] [evidence IEA]	PCDH-GAMMA-A9	PCDH-GAMMA-A9	NM_018921.2
ILMN_1711283	Z7q7I6r2J.XEhc90os	Homo sapiens	RefSeq	ILMN_12044	ILMN_22537	PCDHGA9	NM_018921.2	NM_018921.2		56107	14270485	NM_018921.2	PCDHGA9	NP_061744.1	4180259	A	2220	TGTGGGTGTAGATGGGGTTCGAGCTTTCCTACAGACCTATTCTCAGGAGT	5	+	135929759-135929808	5q31.3c	Homo sapiens protocadherin gamma subfamily A, 9 (PCDHGA9), transcript variant 1, mRNA.	membrane [goid 16020] [evidence IEA]; integral to membrane [goid 16021] [evidence IEA]	homophilic cell adhesion [goid 7156] [evidence IEA]; cell adhesion [goid 7155] [evidence IEA]	calcium ion binding [goid 5509] [evidence IEA]; protein binding [goid 5515] [evidence IEA]	PCDH-GAMMA-A9	PCDH-GAMMA-A9	NM_018921.2
ILMN_1682799	97CRbQTSEXHToTuvlo	Homo sapiens	RefSeq	ILMN_1387	ILMN_1387	STAMBPL1	NM_020799.2	NM_020799.2		57559	52694663	NM_020799.2	STAMBPL1	NP_065850.1	7150059	S	1746	TGTAAGCACCGTCAACATCAGACACCTACTCATGGACATGTGGTTGCCGG	10	+	90672973-90673022	10q23.31b	Homo sapiens STAM binding protein-like 1 (STAMBPL1), mRNA.		ubiquitin cycle [goid 6512] [evidence IEA]	zinc ion binding [goid 8270] [evidence IEA]; metal ion binding [goid 46872] [evidence IEA]; metallopeptidase activity [goid 8237] [evidence IEA]; ubiquitin thiolesterase activity [goid 4221] [evidence IEA]	bA399O19.2; AMSH-LP; ALMalpha; KIAA1373; FLJ31524; AMSH-FP	bA399O19.2; AMSH-LP; ALMalpha; KIAA1373; FLJ31524; AMSH-FP	NM_020799.2
ILMN_1909767	lFkiX_F2sXQzgj0q30	Homo sapiens	Unigene	ILMN_104330	ILMN_104330	HS.539137	Hs.539137		Hs.539137		6568782	AW236393			2470450	S	239	ACCGCAGAGCCTTTGACCTCGGTACCTCAATATGAAGATTCAGGGTCTTC					xo15e10.x1 NCI_CGAP_Ut2 Homo sapiens cDNA clone IMAGE:2704074 3, mRNA sequence						AW236393
ILMN_1840770	ow0oVJA.VYJDqtWup0	Homo sapiens	Unigene	ILMN_88273	ILMN_88273	HS.372465	Hs.372465		Hs.372465		22919294	BU568994			1470398	S	693	TAATCAGGACCCAGCAAATTTCCCCGAAGCAATGGGGTCCCGGTGGGCTC					AGENCOURT_10400114 NIH_MGC_82 Homo sapiens cDNA clone IMAGE:6616301 5, mRNA sequence						BU568994
ILMN_1906209	rgIj.rKIqeKeEmqI5Q	Homo sapiens	Unigene	ILMN_108918	ILMN_108918	HS.545796	Hs.545796		Hs.545796		6834513	AW337887			2260747	S	39	GAAAGAGATTTTGGTAGGAGAGGGCTGAGGCTGACAGCGGGGAGATGCCA					he12d07.x1 NCI_CGAP_CML1 Homo sapiens cDNA clone IMAGE:2918797 3, mRNA sequence						AW337887
ILMN_1665311	KSXe7i6OPSvlIhIFdI	Homo sapiens	RefSeq	ILMN_1785	ILMN_1785	STH	NM_001007532.1	NM_001007532.1		246744	56090268	NM_001007532.1	STH	NP_001007533.1	5340180	S	97	CAGCCTCTGTGTGAGTGGATGATTCAGGTTGCCAGAGACAGAACCCTCAG	17	+	41432579-41432628	17q21.31e	Homo sapiens saitohin (STH), mRNA.				MGC163193; MGC163191	MGC163193; MGC163191	NM_001007532.1
ILMN_1657235	xUWKuCKQulcJAIblLs	Homo sapiens	RefSeq	ILMN_36381	ILMN_178946	LOC342979	XM_292820.6	XM_292820.6		342979	113428124	XM_292820.6	LOC342979	XP_292820.6	6110274	A	1452	CCACCGAGGGTGAAGAGGCAAGTGGCCCTAAGCAAAAGACGTGCCAGTGT	19	-	14025431-14025480	19p13.12c	PREDICTED: Homo sapiens hypothetical LOC342979 (LOC342979), mRNA.						XM_292820.6
ILMN_1655444	6jh6c.oAXq5x5Qers0	Homo sapiens	RefSeq	ILMN_34624	ILMN_171312	LOC728492	XM_001130874.1	XM_001130874.1		728492	113416615	XM_001130874.1	LOC728492	XP_001130874.1	2570463	I	397	GATGACTGGCTATTTGGAAAACCTGGGTGCTACTGCCAACTGGGTGTATC	5	+	70239388-70239389:70239390-70239437	5q13.2a	PREDICTED: Homo sapiens similar to small EDRK-rich factor 1A, telomeric, transcript variant 4 (LOC728492), mRNA.						XM_001130874.1
ILMN_1679194	WwEX2r5JUYXRevUsUc	Homo sapiens	RefSeq	ILMN_138375	ILMN_179411	UGT2B7	XM_001128725.1	XM_001128725.1		7364	113416110	XM_001128725.1	UGT2B7	XP_001128725.1	1190064	A	1441	TAAACACCTTCGGGTTGCAGCCCACGACCTCACCTGGTTCCAGTACCACT				4q13.2c	PREDICTED: Homo sapiens UDP glucuronosyltransferase 2 family, polypeptide B7 (UGT2B7), mRNA.						XM_001128725.1
ILMN_1755897	WicBF9q_SVGF0Xr1LE	Homo sapiens	RefSeq	ILMN_22479	ILMN_179411	UGT2B7	XM_001128725.1	XM_001128725.1		7364	113416110	XM_001128725.1	UGT2B7	XP_001128725.1	5420450	A	1437	GAGCTAAACACCTTCGGGTTGCAGCCCACGACCTCACCTGGTTCCAGTAC				4q13.2c	PREDICTED: Homo sapiens UDP glucuronosyltransferase 2 family, polypeptide B7 (UGT2B7), mRNA.					UGT2B9	XM_001128725.1
ILMN_1711453	NlRCih8Q7oHy3f1dHU	Homo sapiens	RefSeq	ILMN_24114	ILMN_24114	CLEC12A	NM_201625.1	NM_201625.1		160364	42490743	NM_201625.1	CLEC12A	NP_963919.1	6020544	I	481	GCCCACAAGGAGGACTTACAATGTGGAACTTAGTCTCTTTCCCTCACTCC	12	+	10023039-10023088	12p13.2c	Homo sapiens C-type lectin domain family 12, member A (CLEC12A), transcript variant 3, mRNA.			receptor activity [goid 4872] [evidence IEA]; sugar binding [goid 5529] [evidence IEA]	CLL1; MICL; CLL-1; DCAL-2; MGC70602	CLL1; MICL; CLL-1; DCAL-2; MGC70602	NM_201625.1
ILMN_1816369	0CtCopYKLu31Un__KU	Homo sapiens	Unigene	ILMN_77735	ILMN_77735	HS.136401	Hs.136401		Hs.136401		2269251	AA527182			7570154	S	473	AAGGTCAAGGGAGGCCGAAGGAGTGTGTCTTCCCCAGCTTTGTTGAGGCC					ni20c01.s1 NCI_CGAP_Co4 Homo sapiens cDNA clone IMAGE:968544 3, mRNA sequence						AA527182
ILMN_1656744	rhNHa3uH2uQ3X0qCWo	Homo sapiens	RefSeq	ILMN_33919	ILMN_33919	LOC648054	XM_937104.1	XM_937104.1		648054	89028492	XM_937104.1	LOC648054	XP_942197.1	4150010	S	1048	GACATCACTCGGTCTGTGACTTCGGTGCAATCTCCTTCAGGGAAGCCGGG					PREDICTED: Homo sapiens hypothetical protein LOC648054 (LOC648054), mRNA.						XM_937104.1
ILMN_2121316	xUBB8BSTR.7fQ.l9S4	Homo sapiens	RefSeq	ILMN_18324	ILMN_18324	SCYL1BP1	NM_152281.1	NM_152281.1		92344	22748638	NM_152281.1	SCYL1BP1	NP_689494.1	1400546	S	1757	CCAAACAACTTAAACCAGCATCACTTTTGTCTTCAATTTGCCTTCCAGTG	1	+	141745680-141745729	1q24.2c	Homo sapiens SCY1-like 1 binding protein 1 (SCYL1BP1), mRNA.	cytoplasm [goid 5737] [pmid 12783284] [evidence ISS]		protein binding [goid 5515] [pmid 15781263] [evidence IPI]	NTKL-BP1; MGC51263; NTKLBP1; FLJ11752; MGC70512; RP11-545I10.1	MGC51263; NTKLBP1; FLJ11752; MGC70512; NTKL-BP1; RP11-545I10.1	NM_152281.1
ILMN_1761911	N3KrO.Rfj.pWvf0u9Y	Homo sapiens	RefSeq	ILMN_18324	ILMN_18324	SCYL1BP1	NM_152281.1	NM_152281.1		92344	22748638	NM_152281.1	SCYL1BP1	NP_689494.1	830441	S	1385	TCTAGGGGTATGTTTCACCTTGATTTTGGCCCGGTTCTTTCAGTGTTCCG	1	+	141745308-141745357	1q24.2c	Homo sapiens SCY1-like 1 binding protein 1 (SCYL1BP1), mRNA.	cytoplasm [goid 5737] [pmid 12783284] [evidence ISS]		protein binding [goid 5515] [pmid 15781263] [evidence IPI]	NTKL-BP1; MGC51263; NTKLBP1; FLJ11752; MGC70512; RP11-545I10.1	MGC51263; NTKLBP1; FLJ11752; MGC70512; NTKL-BP1; RP11-545I10.1	NM_152281.1
ILMN_1807467	uvcl_OX6GWEuCqCpPc	Homo sapiens	RefSeq	ILMN_35121	ILMN_45042	RGNEF	XM_932949.2	XM_932949.2		64283	113416641	XM_932949.2	RGNEF	XP_938042.2	4230026	A	1603	GTTCTAGCCTTGATGCCTTGGACGCCGACAGTGAAGGGGAAGGGCATTCT	5	+	73172341-73172341:73177849-73177897	5q13.2c	PREDICTED: Homo sapiens Rho-guanine nucleotide exchange factor, transcript variant 2 (RGNEF), mRNA.						XM_932949.2
ILMN_1652609	3ZfhT0oSUT4jUSnr3U	Homo sapiens	RefSeq	ILMN_31495	ILMN_45042	RGNEF	XM_932949.2	XM_932949.2		64283	113416641	XM_932949.2	RGNEF	XP_938042.2	650102	A	4208	CGCCTTGACCATTCAGGACAGCCACATTGAGATCCACAGGCTGGTTCTCC	5	+	73240995-73241044	5q13.2c	PREDICTED: Homo sapiens Rho-guanine nucleotide exchange factor, transcript variant 2 (RGNEF), mRNA.						XM_932949.2
ILMN_1720944	i6n5BujgiOCAPTQvNY	Homo sapiens	RefSeq	ILMN_36506	ILMN_36506	LOC643426	XM_927776.1	XM_927776.1		643426	89059810	XM_927776.1	LOC643426	XP_932869.1	3360368	S	210	TGGGCTTGCAACGTGGATGAAGAGATGAAGAAAATTCATCAAGTTATCCG	X	-	69074497-69074546		PREDICTED: Homo sapiens similar to CCR4-NOT transcription complex subunit 7 (CCR4-associated factor 1) (CAF1) (LOC643426), mRNA.						XM_927776.1
ILMN_1818577	Q3VLorv0mjnmt8V_yU	Homo sapiens	Unigene	ILMN_110723	ILMN_110723	HS.551815	Hs.551815		Hs.551815		3523250	AF088044			3130152	S	408	TCTCCCAGTGGAGGTGTTTCAGCGGATGCTGCGGTCTTACCCTTGTAGCC					Homo sapiens full length insert cDNA clone ZD58F01						AF088044
ILMN_2385662	ZniIgIJJ34IDmwgjkU	Homo sapiens	RefSeq	ILMN_12093	ILMN_12093	C1ORF103	NM_001006945.1	NM_001006945.1		55791	55743125	NM_001006945.1	C1orf103	NP_001006946.1	2100176	A	981	GCTGAGAGAGAAAGAAGCAGCTCTTGAAGAAATGCGTAAGAAGATGCACC	1	-	111292111-111292160	1p13.3a	Homo sapiens chromosome 1 open reading frame 103 (C1orf103), transcript variant 2, mRNA.			protein binding [goid 5515] [pmid 15383276] [evidence IPI]	RIF1; FLJ11269; RP11-96K19.1	RIF1; FLJ11269; RP11-96K19.1	NM_001006945.1
ILMN_2313434	0lQpzJV19DPhcGqiAI	Homo sapiens	RefSeq	ILMN_180673	ILMN_180673	TCP1	NM_030752.2	NM_030752.2		6950	57863256	NM_030752.2	TCP1	NP_110379.2	4230136	A	2260	GCCCAAGGCTATAGCCCCTCCTTCAATATTGACCTAACGGGGGAGAAAAG	6	-	160119663-160119712	6q25.3f	Homo sapiens t-complex 1 (TCP1), transcript variant 1, mRNA.	cytosol [goid 5829] [pmid 1630491] [evidence TAS]	tubulin folding [goid 7021] [pmid 11532003] [evidence NAS]; protein folding [goid 6457] [evidence IEA]	ATP binding [goid 5524] [evidence IEA]; unfolded protein binding [goid 51082] [pmid 1630491] [evidence TAS]; nucleotide binding [goid 166] [evidence IEA]	TCP-1-alpha; CCT1; D6S230E; CCTa; CCT-alpha	TCP-1-alpha; CCT1; D6S230E; CCTa; CCT-alpha	NM_030752.2
ILMN_1867080	igl7ntl1PCsUjs.p4o	Homo sapiens	Unigene	ILMN_135569	ILMN_135569	HS.583388	Hs.583388		Hs.583388		3117637	AA953490			7160367	S	254	GAAGCCTGTGCTGTCGCCTCCATTAAGGTACCAGATGTATTTGGCTGAGG					on72c02.s1 Soares_NFL_T_GBC_S1 Homo sapiens cDNA clone IMAGE:1562210 3, mRNA sequence						AA953490
ILMN_1704173	lJ0Tksh_pKQKqRQqRI	Homo sapiens	RefSeq	ILMN_14570	ILMN_16355	AIFM3	NM_001018060.1	NM_001018060.1		150209	65787453	NM_001018060.1	AIFM3	NP_001018070.1	4260551	A	1982	AGCTCACATGCAGTAGACTTGGGCAGGCAAAGGGGGCACCAAGGGCACAG	22	+	4603661-4603710	22q11.21e	Homo sapiens apoptosis-inducing factor, mitochondrion-associated, 3 (AIFM3), nuclear gene encoding mitochondrial protein, transcript variant 2, mRNA.		electron transport [goid 6118] [evidence IEA]	disulfide oxidoreductase activity [goid 15036] [evidence IEA]	FLJ30473; AIFL	FLJ30473; AIFL	NM_001018060.1
ILMN_1817791	cfJqib6pX1.zKrN3lc	Homo sapiens	Unigene	ILMN_86687	ILMN_86687	HS.336510	Hs.336510		Hs.336510		13741363	BG215342			4780731	S	805	CTTAGCGGGGAGCGTTGGGGCCCTTCCTTTTATAGGGGTATCTCTGCCCT					RST35009 Athersys RAGE Library Homo sapiens cDNA, mRNA sequence						BG215342
ILMN_1769158	HnnVoDkDiHXoB6uoPo	Homo sapiens	RefSeq	ILMN_27084	ILMN_27084	ISOC2	NM_024710.1	NM_024710.1		79763	13376006	NM_024710.1	ISOC2	NP_078986.1	6650692	S	958	GCTGCTCCCGGAAATGCAAATGAGACTCCTGGAAACTGGGTGGGAATTGG	19	-	60656282-60656331	19q13.42c	Homo sapiens isochorismatase domain containing 2 (ISOC2), mRNA.		metabolism [goid 8152] [evidence IEA]	catalytic activity [goid 3824] [evidence IEA]; protein binding [goid 5515] [pmid 15231747] [evidence IPI]			NM_024710.1
ILMN_1660232	fqiMRwVUgOHnCXfl_0	Homo sapiens	RefSeq	ILMN_29393	ILMN_29393	PEX5	NM_000319.3	NM_000319.3		5830	37059745	NM_000319.3	PEX5	NP_000310.2	6650189	S	2986	GGGGAGATACACTAACCCCCAGAAATGACTGCTAAGCCTCTTGCCTTGTC	12	+	7176605-7176654	12p13.31c	Homo sapiens peroxisomal biogenesis factor 5 (PEX5), mRNA.	peroxisomal membrane [goid 5778] [pmid 7790377] [evidence TAS]; peroxisome [goid 5777] [pmid 7790377] [evidence TAS]	protein transport [goid 15031] [evidence IEA]	binding [goid 5488] [evidence IEA]; peroxisome targeting signal-1 binding [goid 5052] [pmid 7719337] [evidence TAS]; protein binding [goid 5515] [pmid 10837480] [evidence IPI]	PTS1R; PXR1	PTS1R; PXR1	NM_000319.3
ILMN_1849912	uAtIy0uIFJyDU43vuo	Homo sapiens	Unigene	ILMN_99483	ILMN_99483	HS.518695	Hs.518695		Hs.518695		51586385	CR736544			3780097	S	311	AAAGTCAGATAGTCAGTGAGAACCAGCTAGAATCCATGATCTGTTGTGGG					CR736544 Soares_testis_NHT Homo sapiens cDNA clone IMAGp971B0645 ; IMAGE:729124 5, mRNA sequence						CR736544
ILMN_1763663	WjiN7uk.cmd3A87d6Q	Homo sapiens	RefSeq	ILMN_25953	ILMN_25953	FLJ20718	NM_017939.1	NM_017939.1		55027	8923644	NM_017939.1	FLJ20718	NP_060409.1	5080746	I	2163	GATGAGATCTGTGTGGCATTTCTAGCGCTCTCTAAATTATGTCTCTGGCA	16	+	48697301-48697350	16q12.1c	Homo sapiens hypothetical protein FLJ20718 (FLJ20718), transcript variant 1, mRNA.			binding [goid 5488] [evidence IEA]			NM_017939.1
ILMN_1727459	BFOlu73Rep17Zdefug	Homo sapiens	RefSeq	ILMN_21836	ILMN_21836	ORC1L	NM_004153.2	NM_004153.2		4998	31795543	NM_004153.2	ORC1L	NP_004144.2	6660333	S	2674	ACCATGGCCGTGTGTTCTCACCTGGGCTCCTGTCGCCTCCTGCTTGTGGA	1	-	52611522-52611571	1p32.3d	Homo sapiens origin recognition complex, subunit 1-like (yeast) (ORC1L), mRNA.	nucleus [goid 5634] [pmid 7502077] [evidence TAS]	DNA replication initiation [goid 6270] [pmid 7502077] [evidence TAS]; DNA replication [goid 6260] [evidence IEA]	ATP binding [goid 5524] [evidence IEA]; nucleotide binding [goid 166] [evidence IEA]; nucleoside-triphosphatase activity [goid 17111] [evidence IEA]; DNA binding [goid 3677] [pmid 7502077] [evidence TAS]; protein binding [goid 5515] [pmid 15232106] [evidence IPI]	HSORC1; ORC1; PARC1	HSORC1; ORC1; PARC1	NM_004153.2
ILMN_1814429	QBeq3pMkJNKJiVdDeI	Homo sapiens	RefSeq	ILMN_40037	ILMN_40037	LOC389405	XM_371829.3	XM_371829.3		389405	88995770	XM_371829.3	LOC389405	XP_371829.3	6180280	A	550	AACCTGGGGTCTGGCATAGCAAGCATCAGGAGCGAGCCCCTCAATCTGAG	6	-	64556964-64557013	6q12b	PREDICTED: Homo sapiens similar to Neurogenic locus Notch protein precursor (LOC389405), mRNA.						XM_371829.3
ILMN_1881453	6feJMxuxv7lTlMg.iU	Homo sapiens	Unigene	ILMN_106681	ILMN_106681	HS.542995	Hs.542995		Hs.542995		1515625	AA039347			4810470	S	175	CTTCTGAGCATATACGTGTACGTTTGTGCCCATGCCATAGAATTTGAGCC					zk39h02.s1 Soares_pregnant_uterus_NbHPU Homo sapiens cDNA clone IMAGE:485235 3, mRNA sequence						AA039347
ILMN_1868399	f9eA.E.jOSMf0nVgOE	Homo sapiens	Unigene	ILMN_109171	ILMN_109171	HS.546134	Hs.546134		Hs.546134		23239612	BU588333			2360681	S	117	TTCCTGAAATTTACATTTGATATGCAGATACTTTCAGCTCCCGAAATGAC					AGENCOURT_8910933 NIH_MGC_141 Homo sapiens cDNA clone IMAGE:6386573 5, mRNA sequence						BU588333
ILMN_1849784	uponqPQOQk96dSiEZ0	Homo sapiens	Unigene	ILMN_113780	ILMN_113780	HS.559673	Hs.559673		Hs.559673		46305344	BX351797			7320189	S	337	GGCGGAGCTGGGATTCAAATGCAAGCATTCTGGCTCCAGGAGACACGCTC					BX351797 Homo sapiens PLACENTA COT 25-NORMALIZED Homo sapiens cDNA clone CS0DI043YL14 3-PRIME, mRNA sequence						BX351797
ILMN_1797082	3kE_IgB5VTdCQg6b68	Homo sapiens	RefSeq	ILMN_138659	ILMN_39508	SNX13	NM_015132.3	NM_015132.3		23161	87196349	NM_015132.3	SNX13	NP_055947.1	1500307	S	3307	GCAACATTGAGAGAAAACTGCCCCCATCTCAAGCAAGAATGGCGTTGGTT	7	-	17886835-17886884	7p21.1b	Homo sapiens sorting nexin 13 (SNX13), mRNA.		protein transport [goid 15031] [evidence IEA]; intracellular signaling cascade [goid 7242] [evidence IEA]; negative regulation of signal transduction [goid 9968] [evidence IEA]	phosphoinositide binding [goid 35091] [evidence IEA]; signal transducer activity [goid 4871] [evidence IEA]; protein binding [goid 5515] [evidence IEA]	RGS-PX1; KIAA0713	RGS-PX1; KIAA0713	NM_015132.3
ILMN_1846574	ooSh0qCxhyHoDgZqdU	Homo sapiens	Unigene	ILMN_108434	ILMN_108434	HS.545163	Hs.545163		Hs.545163		21748823	AK090626			5960372	S	1854	GGACAGGACTCAGGGAAGTACGACTAGACTGGAAATGAACGCGGGCTCCC					Homo sapiens cDNA FLJ33307 fis, clone BNGH42004076						AK090626
ILMN_1913309	K30srb.UieSsA59VHk	Homo sapiens	Unigene	ILMN_79805	ILMN_79805	HS.161982	Hs.161982		Hs.161982		27833870	BX106056			1850044	S	100	TCTTCAGTAGGTCGTTTTCCAGAGCTGCAGGTAAAATGCTTCCCCACTGC					BX106056 NCI_CGAP_Ov2 Homo sapiens cDNA clone IMAGp998L032312, mRNA sequence						BX106056
ILMN_1693210	c5KhFJJcXXFUnt74iQ	Homo sapiens	RefSeq	ILMN_15101	ILMN_15101	NSMCE2	NM_173685.1	NM_173685.1		286053	27734760	NM_173685.1	NSMCE2	NP_775956.1	2480719	S	987	TGCAGGGACACCAGCAGCCTACCTCCTACCCCAGCTGTCTGTTGAGAGCA	8	+	121703009-121703058	8q24.13d-q24.13e	Homo sapiens non-SMC element 2, MMS21 homolog (S. cerevisiae) (NSMCE2), mRNA.			zinc ion binding [goid 8270] [evidence IEA]	FLJ32440; MMS21; NSE2; C8orf36	NSE2; FLJ32440; MMS21; C8orf36	NM_173685.1
ILMN_1897334	E_qksA7Eh1qgohSgoo	Homo sapiens	Unigene	ILMN_118090	ILMN_118090	HS.565640	Hs.565640		Hs.565640		21750138	AK091704			2570411	S	2074	TTGGGGGCAGTAAAATGTACAGACTCCGGGGAAGGAGACCAGGAAGGAGG					Homo sapiens cDNA FLJ34385 fis, clone HCHON1000142						AK091704
ILMN_1894042	TSCUT9C74ElEbHLpC4	Homo sapiens	Unigene	ILMN_79529	ILMN_79529	HS.158826	Hs.158826		Hs.158826		27847289	BX107120			2480672	S	288	CAGAAGCCACATTTCAAGTGTTGAACAGCCACACGTACTAGTGGCAAGTG					BX107120 Soares_NFL_T_GBC_S1 Homo sapiens cDNA clone IMAGp998D055156, mRNA sequence						BX107120
ILMN_1775074	Zh7iRpOlJtN1Kfh9Do	Homo sapiens	RefSeq	ILMN_138802	ILMN_46158	TUBGCP2	NM_006659.2	NM_006659.2		10844	89363032	NM_006659.2	TUBGCP2	NP_006650.1	2630356	S	2896	GACTGTGAGCACGGCATGGCCAGCGTCATCTCCAGGCTTGACTTCAATGG	10	-	128640218-128640233:128641605-128641638	10q26.3f	Homo sapiens tubulin, gamma complex associated protein 2 (TUBGCP2), mRNA.	cytoplasmic microtubule [goid 5881] [pmid 9566967] [evidence TAS]; spindle pole [goid 922] [evidence IEA]; microtubule organizing center [goid 5815] [pmid 9566967] [evidence TAS]	microtubule nucleation [goid 7020] [pmid 9566967] [evidence TAS]; microtubule cytoskeleton organization and biogenesis [goid 226] [evidence IEA]; protein complex assembly [goid 6461] [pmid 9566967] [evidence TAS]		Spc97p; GCP2; SPBC97; MGC138162	Spc97p; GCP2; SPBC97	NM_006659.2
ILMN_1779257	QTo5QWtFSijpAiLZN0	Homo sapiens	RefSeq	ILMN_22820	ILMN_22820	CD40	NM_001250.4	NM_001250.4		958	91105420	NM_001250.4	CD40	NP_001241.1	6420520	A	843	CATGGATGCCAACCGGTCACCCAGGAGGATGGCAAAGAGAGTCGCATCTC	20	+	41498901-41498950	20q13.12b	Homo sapiens CD40 molecule, TNF receptor superfamily member 5 (CD40), transcript variant 1, mRNA.	plasma membrane [goid 5886] [pmid 10748139] [evidence TAS]; integral to plasma membrane [goid 5887] [pmid 10748139] [evidence TAS]; membrane [goid 16020] [evidence IEA]	immune response [goid 6955] [evidence IEA]; apoptosis [goid 6915] [evidence IEA]; antimicrobial humoral response (sensu Vertebrata) [goid 19735] [evidence NR ]; positive regulation of I-kappaB kinase/NF-kappaB cascade [goid 43123] [pmid 12761501] [evidence IEP]; B cell proliferation [goid 42100] [pmid 8605945] [evidence NAS]; development [goid 7275] [evidence NR ]; signal transduction [goid 7165] [evidence IEA]; inflammatory response [goid 6954] [pmid 2475341] [evidence TAS]; platelet activation [goid 30168] [pmid 9468137] [evidence NAS]; protein complex assembly [goid 6461] [pmid 10748139] [evidence TAS]	transmembrane receptor activity [goid 4888] [evidence IEA]; enzyme binding [goid 19899] [pmid 12223522] [evidence IPI]	TNFRSF5; p50; MGC9013; Bp50; CDW40	CDW40; TNFRSF5; p50; MGC9013; Bp50	NM_001250.4
ILMN_1684523	Q8gegTQvuHg_eS3TAE	Homo sapiens	RefSeq	ILMN_32854	ILMN_32854	LOC648628	XM_937697.1	XM_937697.1		648628	89037126	XM_937697.1	LOC648628	XP_942790.1	2640750	S	121	TTAGAACTGGAACATCAAGTTGTGACTGAATTGCTGCAGTCTCATAAAAC					PREDICTED: Homo sapiens hypothetical protein LOC648628 (LOC648628), mRNA.						XM_937697.1
ILMN_1901057	c6CC_6g8ZY6VgNCkik	Homo sapiens	Unigene	ILMN_91956	ILMN_91956	HS.437797	Hs.437797		Hs.437797		23287916	BU621701			6400477	S	520	TGGAAGAAGTTGTGGGAATTACGCCGATGGCCCGAAATCAAGGCAGAGGC					UI-H-FL1-bga-h-12-0-UI.s1 NCI_CGAP_FL1 Homo sapiens cDNA clone UI-H-FL1-bga-h-12-0-UI 3, mRNA sequence						BU621701
ILMN_2309245	QKpvdUCPK2.1AiWbVo	Homo sapiens	RefSeq	ILMN_22961	ILMN_22961	BIN1	NM_139343.1	NM_139343.1		274	21536399	NM_139343.1	BIN1	NP_647593.1	650553	A	2262	AGGGGCGTTCTCCCAAAGATTAGGTCGTTTTCCAAAGAGCCGCGTCCCGG	2	-	127522387-127522436	2q14.3d	Homo sapiens bridging integrator 1 (BIN1), transcript variant 1, mRNA.	nucleus [goid 5634] [evidence IEA]; actin cytoskeleton [goid 15629] [pmid 9182667] [evidence TAS]; cytoplasm [goid 5737] [evidence IEA]	cell differentiation [goid 30154] [evidence IEA]; regulation of endocytosis [goid 30100] [evidence IEA]; cell proliferation [goid 8283] [pmid 8782822] [evidence TAS]; cell cycle [goid 7049] [evidence IEA]	protein binding [goid 5515] [evidence IEA]	MGC10367; AMPH2; DKFZp547F068; SH3P9; AMPHL	MGC10367; AMPH2; DKFZp547F068; SH3P9; AMPHL	NM_139343.1
ILMN_1821479	TeqCiiqCUtSKeUT3.s	Homo sapiens	Unigene	ILMN_116898	ILMN_116898	HS.564191	Hs.564191		Hs.564191		18987863	BM677967			4780195	S	365	CTGGGGAAGGAGGAGGGGAAGCCAGTCCAGAGGCTGCCACATTCTTTTGT					UI-E-EJ0-aig-m-09-0-UI.s1 UI-E-EJ0 Homo sapiens cDNA clone UI-E-EJ0-aig-m-09-0-UI 3, mRNA sequence						BM677967
ILMN_1809344	Q0RJyt.0guugPpJ6rE	Homo sapiens	RefSeq	ILMN_30066	ILMN_30066	BTBD10	NM_032320.5	NM_032320.5		84280	93277081	NM_032320.5	BTBD10	NP_115696.2	4250544	S	1956	TCACACAGCTAGGTCTTTTCAGAAGTGGTGGAAATTGGCAGCTGGGGTAC	11	-	13366633-13366682	11p15.2c	Homo sapiens BTB (POZ) domain containing 10 (BTBD10), mRNA.	nucleus [goid 5634] [evidence IEA]; voltage-gated potassium channel complex [goid 8076] [evidence IEA]; membrane [goid 16020] [evidence IEA]	potassium ion transport [goid 6813] [evidence IEA]	protein binding [goid 5515] [evidence IEA]; voltage-gated potassium channel activity [goid 5249] [evidence IEA]	MGC13007; GMRP-1; GMRP1	MGC13007; GMRP-1; GMRP1	NM_032320.5
ILMN_1762281	0UJD25LqOJx.lJyKWU	Homo sapiens	RefSeq	ILMN_2126	ILMN_13766	DCTN3	NM_007234.3	NM_007234.3		11258	22165423	NM_007234.3	DCTN3	NP_009165.1	7320187	A	520	CCAAGCAATTCGTGCAGTGGGATGAGCTACTTTGCCAGCTAGAGGCCGCC	9	-	34603805-34603854	9p13.3c	Homo sapiens dynactin 3 (p22) (DCTN3), transcript variant 1, mRNA.	perinuclear region [goid 48471] [pmid 9722614] [evidence IDA]; dynactin complex [goid 5869] [pmid 9722614] [evidence IPI]	mitosis [goid 7067] [pmid 9722614] [evidence TAS]; cell cycle [goid 7049] [evidence IEA]; cytokinesis [goid 910] [pmid 9722614] [evidence IDA]	structural molecule activity [goid 5198] [pmid 9722614] [evidence TAS]; protein binding [goid 5515] [pmid 9722614] [evidence IPI]	MGC111190; DCTN22; DCTN-22	MGC111190; DCTN22; DCTN-22	NM_007234.3
ILMN_1734742	NSl9XhUlKBAQqFC5EQ	Homo sapiens	RefSeq	ILMN_15874	ILMN_15874	ARHGDIA	NM_004309.3	NM_004309.3		396	34147601	NM_004309.3	ARHGDIA	NP_004300.1	4760255	S	1687	CAGGCCTTCCCTGACCCAGCCAGGAACAAACAAGGGACCAAGTGCACACA	17	-		17q25.3g	Homo sapiens Rho GDP dissociation inhibitor (GDI) alpha (ARHGDIA), mRNA.	cytoskeleton [goid 5856] [pmid 16130169] [evidence TAS]; cytoplasm [goid 5737] [evidence IEA]	Rho protein signal transduction [goid 7266] [pmid 8262133] [evidence TAS]; cell motility [goid 6928] [pmid 16130169] [evidence TAS]; negative regulation of cell adhesion [goid 7162] [pmid 8262133] [evidence TAS]; anti-apoptosis [goid 6916] [pmid 16130169] [evidence TAS]	Rho GDP-dissociation inhibitor activity [goid 5094] [pmid 8262133] [evidence TAS]; GTPase activator activity [goid 5096] [evidence IEA]; protein binding [goid 5515] [pmid 9195882] [evidence TAS]	RHOGDI-1; GDIA1; MGC117248; RHOGDI	RHOGDI-1; GDIA1; MGC117248; RHOGDI	NM_004309.3
ILMN_1903204	xpTSCGKSc_i8ZJSJQo	Homo sapiens	Unigene	ILMN_93822	ILMN_93822	HS.452789	Hs.452789		Hs.452789		34531996	AK125779			3710372	S	1953	GGCCATCAGAAGACGAGGCAGCTATTGGAGTTACGCAGCCAGAGCCAAGG					Homo sapiens cDNA FLJ43791 fis, clone TESTI2053526						AK125779
ILMN_2162234	uRDOULMF6.byK7cS1I	Homo sapiens	RefSeq	ILMN_26831	ILMN_26831	NEK1	NM_012224.1	NM_012224.1		4750	41872672	NM_012224.1	NEK1	NP_036356.1	4760674	S	5237	CACAATATGCCAAGTATAACCTGGTTTCGTTAGAGGTGTCTACAGTCCAG	4	-	166069373-166069422	4q33a	Homo sapiens NIMA (never in mitosis gene a)-related kinase 1 (NEK1), mRNA.	nucleus [goid 5634] [pmid 15604234] [evidence IDA]; cytoplasm [goid 5737] [pmid 15604234] [evidence IDA]	mitosis [goid 7067] [evidence IEA]; cell cycle [goid 7049] [evidence IEA]; protein amino acid phosphorylation [goid 6468] [pmid 8274451] [evidence NAS]; cell division [goid 51301] [evidence IEA]	transferase activity [goid 16740] [evidence IEA]; protein-tyrosine kinase activity [goid 4713] [evidence IEA]; nucleotide binding [goid 166] [evidence IEA]; ATP binding [goid 5524] [evidence IEA]; magnesium ion binding [goid 287] [evidence IEA]; protein serine/threonine kinase activity [goid 4674] [pmid 8274451] [evidence NAS]; protein binding [goid 5515] [pmid 15231747] [evidence IPI]	KIAA1901; DKFZp686D06121; DKFZp686K12169; NY-REN-55; MGC138800	KIAA1901; DKFZp686D06121; DKFZp686K12169; NY-REN-55; MGC138800	NM_012224.1
ILMN_1655684	oUuoJKG3qfxr3KhKII	Homo sapiens	RefSeq	ILMN_20962	ILMN_20962	SARS2	NM_017827.2	NM_017827.2		54938	20149644	NM_017827.2	SARS2	NP_060297.1	4730168	S	1925	CCAGTGGGAAGCAGGACGTCTGGGCTTTACGGTTCTAGGGACAGGAGAAG	19	-	44097828-44097877	19q13.2a	Homo sapiens seryl-tRNA synthetase 2, mitochondrial (SARS2), nuclear gene encoding mitochondrial protein, mRNA.	mitochondrion [goid 5739] [pmid 10764807] [evidence ISS]	protein biosynthesis [goid 6412] [evidence IEA]; seryl-tRNA aminoacylation [goid 6434] [pmid 10764807] [evidence ISS]	ATP binding [goid 5524] [pmid 10764807] [evidence ISS]; ligase activity [goid 16874] [evidence IEA]; serine-tRNA ligase activity [goid 4828] [pmid 10764807] [evidence ISS]; nucleotide binding [goid 166] [evidence IEA]	SERS; SARSM; FLJ20450; mtSerRS; SYS; SerRSmt; SARS	SERS; SARSM; FLJ20450; mtSerRS; SYS; SerRSmt; SARS	NM_017827.2
ILMN_1735832	HN1aK.CnSSjSeteN_0	Homo sapiens	RefSeq	ILMN_40117	ILMN_40117	LOC650339	XM_941991.1	XM_941991.1		650339	88970990	XM_941991.1	LOC650339	XP_947084.1	3310608	I	178	ATCTCCCGGAGGTTTAAGGCTCAGCAGGATCAGCTGGTCCTGATCTTGTC					PREDICTED: Homo sapiens similar to ataxin-1 ubiquitin-like interacting protein, transcript variant 1 (LOC650339), mRNA.						XM_941991.1
ILMN_1754567	ueuFSIRPPhXdcl1P10	Homo sapiens	RefSeq	ILMN_137947	ILMN_167787	LRRC48	XM_001133757.1	XM_001133757.1		83450	113427299	XM_001133757.1	LRRC48	XP_001133757.1	6940338	I	1338	CTGGTGACCCAGAGACACATTATTGACCCTCTCCTAGCCTCCATTTCCTC				17p11.2g	PREDICTED: Homo sapiens leucine rich repeat containing 48 (LRRC48), mRNA.						XM_001133757.1
ILMN_1686807	ZVWqYlqkmeR2uZFpJs	Homo sapiens	RefSeq	ILMN_39182	ILMN_34468	LOC648993	XM_943534.1	XM_943534.1		648993	89037173	XM_943534.1	LOC648993	XP_948627.1	6180112	S	61	CCCCCGGGGCGAGCCGGGGCAGCGCTGCACTCGGTGCGCACCGGCAGCGT					PREDICTED: Homo sapiens hypothetical LOC648993 (LOC648993), mRNA.						XM_943534.1
ILMN_1671123	rIobfPN67en54.DBcg	Homo sapiens	RefSeq	ILMN_30706	ILMN_30706	LOC647543	XM_943178.1	XM_943178.1		647543	88981079	XM_943178.1	LOC647543	XP_948271.1	6960706	I	834	AGAGGACGTCTTATTATCTGGTGTCTGGCTTGCTGATTTAATAACCTAGA					PREDICTED: Homo sapiens hypothetical protein LOC647543, transcript variant 2 (LOC647543), mRNA.						XM_943178.1
ILMN_1766125	l9NFipeiuR9ugRxaiM	Homo sapiens	RefSeq	ILMN_5804	ILMN_5804	LONP1	NM_004793.2	NM_004793.2		9361	21396488	NM_004793.2	LONP1	NP_004784.2	540717	S	2809	TTCATCACCGAGGGCCTGGAGGTGCACTTCGTGGAACACTACCGGGAGAT	19	-	5643097-5643146	19p13.3b	Homo sapiens lon peptidase 1, mitochondrial (LONP1), nuclear gene encoding mitochondrial protein, mRNA.	mitochondrion [goid 5739] [pmid 8248235] [evidence TAS]	ATP-dependent proteolysis [goid 6510] [evidence IEA]	serine-type endopeptidase activity [goid 4252] [evidence IEA]; ATP binding [goid 5524] [evidence IEA]; ATP-dependent peptidase activity [goid 4176] [pmid 8248235] [evidence TAS]; nucleotide binding [goid 166] [evidence IEA]; nucleoside-triphosphatase activity [goid 17111] [evidence IEA]	LonHS; hLON; LONP; MGC1498; PRSS15; PIM1; LON	LonHS; hLON; LONP; MGC1498; PRSS15; PIM1; LON	NM_004793.2
ILMN_1654249	0gI6ol2ty6OYERXx54	Homo sapiens	RefSeq	ILMN_36711	ILMN_36711	LOC647083	XM_930094.1	XM_930094.1		647083	88953721	XM_930094.1	LOC647083	XP_935187.1	1030609	S	234	GAAAGATGGGGAGCCTCGGTCTAGTGGATGCGAACACACCCTTACTGCTG	2	+	149377139-149377162:149377514-149377539		PREDICTED: Homo sapiens similar to Kinesin heavy chain isoform 5C (Kinesin heavy chain neuron-specific 2) (LOC647083), mRNA.						XM_930094.1
ILMN_1685369	upWX307QohTkj44igk	Homo sapiens	RefSeq	ILMN_12938	ILMN_179557	SLU7	NM_006425.4	NM_006425.4		10569	119393888	NM_006425.4	SLU7	NP_006416.3	50475	S	1754	GGCCCGCCTTCTTCATGTCAAGGAGACCATGCAGATTGATGAGAGGAAGC	5	-	154924098-154924147	5q33.3d	Homo sapiens SLU7 splicing factor homolog (S. cerevisiae) (SLU7), mRNA.	nucleus [goid 5634] [evidence NR ]	mRNA splice site selection [goid 6376] [pmid 10197984] [evidence TAS]; mRNA processing [goid 6397] [pmid 10197984] [evidence TAS]	zinc ion binding [goid 8270] [evidence IEA]; nucleic acid binding [goid 3676] [evidence IEA]	hSlu7; 9G8; MGC9280	hSlu7; MGC9280	NM_006425.4
ILMN_1653709	uklAkodfpQUYyILXjo	Homo sapiens	RefSeq	ILMN_9968	ILMN_9968	TIMM9	NM_012460.2	NM_012460.2		26520	21359892	NM_012460.2	TIMM9	NP_036592.1	4900209	S	661	GCAGCCAAAGCAGGACTCCTTGGCCAACCACGATAGAGAAGTCCTGATGG	14	-	57945490-57945504:57945505-57945539	14q23.1b	Homo sapiens translocase of inner mitochondrial membrane 9 homolog (yeast) (TIMM9), nuclear gene encoding mitochondrial protein, mRNA.	membrane [goid 16020] [evidence IEA]; mitochondrion [goid 5739] [evidence IEA]; mitochondrial inner membrane presequence translocase complex [goid 5744] [pmid 10552927] [evidence TAS]	protein folding [goid 6457] [evidence IEA]; protein transport [goid 15031] [evidence IEA]	metal ion binding [goid 46872] [evidence IEA]; zinc ion binding [goid 8270] [pmid 10552927] [evidence TAS]	TIM9A; TIM9	TIM9A; TIM9	NM_012460.2
ILMN_2126957	Z_KKCqEvkt0fqEpRJQ	Homo sapiens	RefSeq	ILMN_163182	ILMN_163182	NOMO1	NM_014287.3	NM_014287.3		23420	51944952	NM_014287.3	NOMO1	NP_055102.3	2650040	S	3732	TTGAGGAGGAAGGGGACAGTTGCAGTCTCACTTGGGACAGGCCACAGCCA	16	+	14897000-14897003:14897004-14897049	16p13.11b	Homo sapiens NODAL modulator 1 (NOMO1), mRNA.				Nomo; PM5	Nomo; PM5	NM_014287.3
ILMN_1678730	E9VUedIhpiBzvufeh0	Homo sapiens	RefSeq	ILMN_22691	ILMN_163182	NOMO1	NM_014287.3	NM_014287.3		23420	51944952	NM_014287.3	NOMO1	NP_055102.3	3310056	S	3364	TTCCCCCCACTGCTCAGAGACGGCGAGAACTATGTTGTGCTTCTGGACTC	16	+	14888194-14888220:14890454-14890476	16p13.11b	Homo sapiens NODAL modulator 1 (NOMO1), mRNA.				Nomo; PM5	Nomo; PM5	NM_014287.3
ILMN_1702114	9Vu9RtOo91tFqKt_Bo	Homo sapiens	RefSeq	ILMN_1736	ILMN_163182	NOMO1	NM_014287.3	NM_014287.3		23420	51944952	NM_014287.3	NOMO1	NP_055102.3	1430450	A	1030	CCCGTGTTCCACGTCATGGGATTCTCCGTCACCGGGAGGGTCTTGAACGG	16	+	14858575-14858624	16p13.11b	Homo sapiens NODAL modulator 1 (NOMO1), mRNA.				Nomo; PM5	Nomo; PM5	NM_014287.3
ILMN_1842887	NlIi4iu8.S8qy0qCXc	Homo sapiens	Unigene	ILMN_103482	ILMN_103482	HS.537754	Hs.537754		Hs.537754		6039557	AW084405			6520037	S	105	GCCAGAGAGTGAGAGGTGTTATTTCAGTTAGGGTAGTCAGGGAAGCCTCT					xc56f12.x1 NCI_CGAP_Eso2 Homo sapiens cDNA clone IMAGE:2588303 3, mRNA sequence						AW084405
ILMN_1801608	xhBTlRSFedTRXDlFRA	Homo sapiens	RefSeq	ILMN_29003	ILMN_29003	KCNN3	NM_002249.4	NM_002249.4		3782	116805329	NM_002249.4	KCNN3	NP_002240.3	5570068	I	990	GACAACCATGCCCACCAGACCCTGCTCCATCACCCTAATGCCACCCACAA	1	-	126203668-126203717	1q21.3e	Homo sapiens potassium intermediate/small conductance calcium-activated channel, subfamily N, member 3 (KCNN3), transcript variant 1, mRNA.	integral to membrane [goid 16021] [evidence IEA]; membrane fraction [goid 5624] [evidence NR ]; voltage-gated potassium channel complex [goid 8076] [pmid 8781233] [evidence TAS]; membrane [goid 16020] [evidence IEA]	potassium ion transport [goid 6813] [pmid 8781233] [evidence TAS]; synaptic transmission [goid 7268] [pmid 8781233] [evidence TAS]	small conductance calcium-activated potassium channel activity [goid 16286] [evidence IEA]; calmodulin binding [goid 5516] [evidence IEA]; ion channel activity [goid 5216] [evidence IEA]; calcium-activated potassium channel activity [goid 15269] [pmid 8781233] [evidence TAS]	SKCA3; KCa2.3; hSK3; SK3	SKCA3; KCa2.3; hSK3; SK3	NM_002249.4
ILMN_1744897	f8rl3H6iagiiOEoJhk	Homo sapiens	RefSeq	ILMN_12241	ILMN_29003	KCNN3	NM_002249.4	NM_002249.4		3782	116805329	NM_002249.4	KCNN3	NP_002240.3	1570184	A	2702	TTAGGTGCCTCTACTTGGGAGCGGGAAGAGGAGATGACAGGAAGCGACGC	1	-		1q21.3e	Homo sapiens potassium intermediate/small conductance calcium-activated channel, subfamily N, member 3 (KCNN3), transcript variant 1, mRNA.	integral to membrane [goid 16021] [evidence IEA]; membrane fraction [goid 5624] [evidence NR ]; voltage-gated potassium channel complex [goid 8076] [pmid 8781233] [evidence TAS]; membrane [goid 16020] [evidence IEA]	potassium ion transport [goid 6813] [pmid 8781233] [evidence TAS]; synaptic transmission [goid 7268] [pmid 8781233] [evidence TAS]	small conductance calcium-activated potassium channel activity [goid 16286] [evidence IEA]; calmodulin binding [goid 5516] [evidence IEA]; ion channel activity [goid 5216] [evidence IEA]; calcium-activated potassium channel activity [goid 15269] [pmid 8781233] [evidence TAS]	SKCA3; KCa2.3; hSK3; SK3	SKCA3; KCa2.3; hSK3; SK3	NM_002249.4
ILMN_1864136	fgteSVG3cKSR7UMEt0	Homo sapiens	Unigene	ILMN_109830	ILMN_109830	HS.548339	Hs.548339		Hs.548339		2849442	AA789322			7400692	S	411	GAAGTCCTGCAGCCCACGTCTCTAAGGCAGCACTGTCCAATAACAGTCTC					aj28g03.s1 Soares_testis_NHT Homo sapiens cDNA clone 1391668 3, mRNA sequence						AA789322
ILMN_1828584	cIsqOaCSYutKLublAI	Homo sapiens	Unigene	ILMN_93075	ILMN_93075	HS.445843	Hs.445843		Hs.445843		13672898	BG621527			5130397	S	524	AGAGTAGGGATGCGGAAGCAGCGAGTGGTCAGGAGTGTGCGTGCCAAAAG					602617110F1 NIH_MGC_79 Homo sapiens cDNA clone IMAGE:4730811 5, mRNA sequence						BG621527
ILMN_1688702	iJUrcDsOvr8_9zBVJU	Homo sapiens	RefSeq	ILMN_7559	ILMN_7559	PJA2	NM_014819.3	NM_014819.3		9867	142350628	NM_014819.3	PJA2	NP_055634.2	520431	S	4655	AGCCCAGGTCTAAATGTAATGGTTGGTTTATTGTTCTATAACCCCAGCCC				5q21.3e	Homo sapiens praja 2, RING-H2 motif containing (PJA2), mRNA.			zinc ion binding [goid 8270] [evidence IEA]; metal ion binding [goid 46872] [evidence IEA]; protein binding [goid 5515] [evidence IEA]	KIAA0438; RNF131; Neurodap1	KIAA0438; RNF131; Neurodap1	NM_014819.3
ILMN_1807393	rrDGQSF.KPTVCUAOqg	Homo sapiens	RefSeq	ILMN_43071	ILMN_43071	PLGLA1	XM_934125.1	XM_934125.1		285189	88953426	XM_934125.1	PLGLA1	XP_939218.1	4560520	I	567	GGTAATACGCAACAGACCTTTAGGATTCATCCCAAGCCAAAAATGGGGGA	2	+	106423671-106423720	2q12.2b	PREDICTED: Homo sapiens plasminogen-like A1, transcript variant 4 (PLGLA1), mRNA.						XM_934125.1
ILMN_1670130	iURHRR1Sfdu1LgFXgU	Homo sapiens	RefSeq	ILMN_18757	ILMN_18757	ARID3A	NM_005224.2	NM_005224.2		1820	118026938	NM_005224.2	ARID3A	NP_005215.1	6510553	S	2546	CCACACACTCACCACTCCCAGCTTCTCGTGTCCAGTGAAACCCCTGAACC	19	+	923539-923588	19p13.3i	Homo sapiens AT rich interactive domain 3A (BRIGHT-like) (ARID3A), mRNA.	nucleus [goid 5634] [evidence NAS]; intracellular [goid 5622] [evidence IEA]	regulation of transcription, DNA-dependent [goid 6355] [evidence NAS]; transcription [goid 6350] [evidence IEA]	transcription factor activity [goid 3700] [evidence NAS]; DNA binding [goid 3677] [evidence IEA]	E2FBP1; BRIGHT; DRIL3; DRIL1	E2FBP1; BRIGHT; DRIL3; DRIL1	NM_005224.2
ILMN_1765971	9gVhUokj4ovE0hczoo	Homo sapiens	RefSeq	ILMN_14124	ILMN_14124	MOGAT1	NM_058165.2	NM_058165.2		116255	148746190	NM_058165.2	MOGAT1	NP_477513.2	5960196	S	933	GAACCCGACCCAGGAGCAGATTGAGGAGTTACATCAGACCTATATGGAGG	2	+	223282730-223282779	2q36.1c	Homo sapiens monoacylglycerol O-acyltransferase 1 (MOGAT1), mRNA.	integral to membrane [goid 16021] [evidence IEA]; membrane [goid 16020] [evidence IEA]; endoplasmic reticulum [goid 5783] [evidence IEA]	lipid biosynthesis [goid 8610] [evidence IEA]; glycerol metabolism [goid 6071] [evidence IEA]; lipid metabolism [goid 6629] [evidence IEA]	acyltransferase activity [goid 8415] [evidence IEA]; transferase activity [goid 16740] [evidence IEA]	DGAT2L1; DGAT2L; MGAT1	DGAT2L1; DGAT2L; MGAT1	NM_058165.2
ILMN_1842785	EJxLDQh7u8_sioyETI	Homo sapiens	Unigene	ILMN_131597	ILMN_131597	HS.579416	Hs.579416		Hs.579416		4189742	AI379889			3360129	S	403	AGCTACAGTAATCAAGACTGTGTGTTATTGGTAGAGGGATAGACACATAG					tc64g05.x1 Soares_NhHMPu_S1 Homo sapiens cDNA clone IMAGE:2069432 3 similar to contains L1.t2 L1 L1 repetitive element ;, mRNA sequence						AI379889
ILMN_1913478	HSKdOrfFOrjQoKnrB0	Homo sapiens	Unigene	ILMN_103267	ILMN_103267	HS.537363	Hs.537363		Hs.537363		2841309	AA781978			4850010	S	347	CAGAGGCTCATGGGTCTTACCATGGGTGATCAAGGAAGGGCTGGTAACTC					ai78g06.s1 Soares_testis_NHT Homo sapiens cDNA clone 1376986 3, mRNA sequence						AA781978
ILMN_1659166	i4U3n76eXq06.n6c40	Homo sapiens	RefSeq	ILMN_13282	ILMN_177948	SLC6A15	NM_182767.3	NM_182767.3		55117	60115819	NM_182767.3	SLC6A15	NP_877499.1	6270445	A	1144	TGACCATCTGCTTGTTGGCTGCCTGGGTCATGGTTTGCTTGGCTATGATC	12	-	82334816-82334865	12q21.31d-q21.31e	Homo sapiens solute carrier family 6, member 15 (SLC6A15), transcript variant 1, mRNA.	integral to plasma membrane [goid 5887] [evidence IEA]; membrane [goid 16020] [evidence IEA]	neurotransmitter transport [goid 6836] [pmid 11112352] [evidence NAS]	symporter activity [goid 15293] [evidence IEA]; neurotransmitter:sodium symporter activity [goid 5328] [evidence IEA]	FLJ10316; DKFZp761I0921; NTT73; hv7-3; MGC87066; V7-3	FLJ10316; NTT73; V7-3; DKFZp761I0921; hv7-3; MGC87066	NM_182767.3
ILMN_1810533	KS7gsL3TUE.delNT3U	Homo sapiens	RefSeq	ILMN_13282	ILMN_177948	SLC6A15	NM_182767.3	NM_182767.3		55117	60115819	NM_182767.3	SLC6A15	NP_877499.1	290685	I	4315	CAGTGTGAAGTAAGTTCTCATCCAACATTTCTCCTGGCCATCCATTCTCC	12	-	82310858-82310907	12q21.31d-q21.31e	Homo sapiens solute carrier family 6, member 15 (SLC6A15), transcript variant 1, mRNA.	integral to plasma membrane [goid 5887] [evidence IEA]; membrane [goid 16020] [evidence IEA]	neurotransmitter transport [goid 6836] [pmid 11112352] [evidence NAS]	symporter activity [goid 15293] [evidence IEA]; neurotransmitter:sodium symporter activity [goid 5328] [evidence IEA]	FLJ10316; DKFZp761I0921; NTT73; hv7-3; MGC87066; V7-3	FLJ10316; NTT73; V7-3; DKFZp761I0921; hv7-3; MGC87066	NM_182767.3
ILMN_1713086	rTUh4oIVoB8qlG4lGk	Homo sapiens	RefSeq	ILMN_139166	ILMN_139166	RPL27A	NM_000990.2	NM_000990.2		6157	14141189	NM_000990.2	RPL27A	NP_000981.1	4920193	S	27	CATCCAGACTGAGGAAGACCCGGAAACTTAGGGGCCACGTGAGCCACGGC	11	+	8661326-8661375	11p15.4b	Homo sapiens ribosomal protein L27a (RPL27A), mRNA.	cytosolic large ribosomal subunit (sensu Eukaryota) [goid 5842] [pmid 7772601] [evidence TAS]; ribosome [goid 5840] [evidence IEA]	protein biosynthesis [goid 6412] [pmid 7772601] [evidence TAS]	structural constituent of ribosome [goid 3735] [pmid 7772601] [evidence TAS]; RNA binding [goid 3723] [pmid 7772601] [evidence TAS]	MGC87238	MGC87238	NM_000990.2
ILMN_1888978	B59AqJL9z9a5UaI3Yo	Homo sapiens	Unigene	ILMN_80202	ILMN_80202	HS.170439	Hs.170439		Hs.170439		4312029	AI458011			1340112	S	425	TGCTTCAAAGGGAGCAGTTTCTATTTCCGGTGCCCACGGAGATCTCGAGG					tj66d06.x1 Soares_NSF_F8_9W_OT_PA_P_S1 Homo sapiens cDNA clone IMAGE:2146475 3, mRNA sequence						AI458011
ILMN_2205695	9Up63SD3ri411RLofU	Homo sapiens	RefSeq	ILMN_20873	ILMN_20873	C4ORF28	NM_145048.2	NM_145048.2		133015	34222178	NM_145048.2	C4orf28	NP_659485.1	1740731	S	1457	CCAGGCTGGTCTCAGAATTCTGGTGAGTGATCCTCCCACAGTGGACTTCC	4	+	20078377-20078426	4p15.31d	Homo sapiens chromosome 4 open reading frame 28 (C4orf28), mRNA.			binding [goid 5488] [evidence IEA]	MGC29898	MGC29898	NM_145048.2
ILMN_1739335	3KvUoTLeKQjoqziqX0	Homo sapiens	RefSeq	ILMN_32897	ILMN_32897	LOC400948	XM_940643.1	XM_940643.1		400948	88955023	XM_940643.1	LOC400948	XP_945736.1	5860608	A	505	AGGGTTCCAGGACATAGTCTGAGGCAAGATGGAGGGTATGAGGGGCCTTC					PREDICTED: Homo sapiens similar to CG33774-PA (LOC400948), mRNA.						XM_940643.1
ILMN_1803834	33V5dL9dFc1epBRw.k	Homo sapiens	RefSeq	ILMN_45028	ILMN_45028	LOC653352	XM_934289.1	XM_934289.1		653352	89040102	XM_934289.1	LOC653352	XP_939382.1	3140332	I	184	TCTCCCTGCCTCAGTTTCCTCACCCTATCCCTGGGCAACCACTAATTTGC	16	-	28315037-28315086		PREDICTED: Homo sapiens similar to eukaryotic translation initiation factor 3, subunit 8, transcript variant 4 (LOC653352), mRNA.						XM_934289.1
ILMN_1884223	WgrqhSBESpVExO.V.s	Homo sapiens	Unigene	ILMN_94542	ILMN_94542	HS.463991	Hs.463991		Hs.463991		18970936	BM664657			2630524	S	254	GAAGGTGGGGACCAGAACACACAGGGCCCCACATACATGTTTCCCTTTGT					UI-E-CL1-afc-n-08-0-UI.s1 UI-E-CL1 Homo sapiens cDNA clone UI-E-CL1-afc-n-08-0-UI 3, mRNA sequence						BM664657
ILMN_2396639	inrVI5SQkmnjogRIoc	Homo sapiens	RefSeq	ILMN_28275	ILMN_28275	PDLIM7	NM_005451.3	NM_005451.3		9260	42741673	NM_005451.3	PDLIM7	NP_005442.2	1580446	A	499	GCTGGTCCCAGATGCCAGCAAGCAGCGGCTGATGGAGAACACAGAGGACT	5	-	176850688-176850737	5q35.3a	Homo sapiens PDZ and LIM domain 7 (enigma) (PDLIM7), transcript variant 1, mRNA.	cytoskeleton [goid 5856] [evidence IEA]	ossification [goid 1503] [evidence IEA]; cell differentiation [goid 30154] [evidence IEA]	zinc ion binding [goid 8270] [evidence IEA]; metal ion binding [goid 46872] [evidence IEA]; protein binding [goid 5515] [pmid 16713569] [evidence IPI]			NM_005451.3
ILMN_1814985	fm9fWTX5UXRKRYvTkI	Homo sapiens	RefSeq	ILMN_5202	ILMN_28275	PDLIM7	NM_005451.3	NM_005451.3		9260	42741673	NM_005451.3	PDLIM7	NP_005442.2	770639	A	577	GCGTTCCTTCCGCATCCTTGCCCACCTCACAGGCACCGAGTTCATGCAAG	5	-	176850507-176850513:176850617-176850659	5q35.3a	Homo sapiens PDZ and LIM domain 7 (enigma) (PDLIM7), transcript variant 1, mRNA.	cytoskeleton [goid 5856] [evidence IEA]	ossification [goid 1503] [evidence IEA]; cell differentiation [goid 30154] [evidence IEA]	zinc ion binding [goid 8270] [evidence IEA]; metal ion binding [goid 46872] [evidence IEA]; protein binding [goid 5515] [pmid 16713569] [evidence IPI]			NM_005451.3
ILMN_1830990	ul.HNV6_IQdnB0h_Uo	Homo sapiens	Unigene	ILMN_118006	ILMN_118006	HS.565545	Hs.565545		Hs.565545		11591884	BF508586			3940192	S	376	GCCTTTACTATCCCCTGGTTGAGACAACTCGCTAACTCAGACTTGCCAGG					UI-H-BI4-aoo-d-12-0-UI.s1 NCI_CGAP_Sub8 Homo sapiens cDNA clone IMAGE:3085510 3, mRNA sequence						BF508586
ILMN_1911503	HTx0glHe6CseqQuKW0	Homo sapiens	Unigene	ILMN_92511	ILMN_92511	HS.443185	Hs.443185		Hs.443185		26671142	CA841942			7100544	S	232	CATTACTCAGAAGCCACTCTGTGGAAGGTACTGGGGCAAGTGAGGCCGTC					ip26b05.y1 HR85 islet Homo sapiens cDNA clone IMAGE:6218432 5, mRNA sequence						CA841942
ILMN_1680462	EJKECoUafoOemSAkhc	Homo sapiens	RefSeq	ILMN_139275	ILMN_176400	CST6	XM_001129442.1	XM_001129442.1		1474	113422960	XM_001129442.1	CST6	XP_001129442.1	6860427	I	48	AGCAGGACAAAGGGACCACGGCTTGGAATGCTGGCGCAGAAAGCAGACCT				11q13.1d	PREDICTED: Homo sapiens cystatin E/M (CST6), mRNA.						XM_001129442.1
ILMN_1697733	oSSiCeZ7h.itfuvV6Q	Homo sapiens	RefSeq	ILMN_20022	ILMN_176400	CST6	XM_001129442.1	XM_001129442.1		1474	113422960	XM_001129442.1	CST6	XP_001129442.1	4010491	A	220	CAGCAGGAGAAGCTGCGCTGTGACTTTGAGGTCCTTGTGGTTCCCTGGCA				11q13.1d	PREDICTED: Homo sapiens cystatin E/M (CST6), mRNA.						XM_001129442.1
ILMN_1658713	ZZelz4K.8N9Iv2H80E	Homo sapiens	RefSeq	ILMN_1354	ILMN_1354	TNFSF11	NM_033012.2	NM_033012.2		8600	21536432	NM_033012.2	TNFSF11	NP_143026.1	6380242	I	2	CGCCTGGCCTATTGAAGGTTTTTAATCTTCAGAGTTTCGACTTTATCAAC	13	+	23949341-23949390	13q14.11c	Homo sapiens tumor necrosis factor (ligand) superfamily, member 11 (TNFSF11), transcript variant 2, mRNA.	integral to plasma membrane [goid 5887] [pmid 9312132] [evidence NAS]; membrane [goid 16020] [evidence IEA]; extracellular region [goid 5576] [pmid 9568710] [evidence NAS]; extracellular space [goid 5615] [evidence IEA]	cell differentiation [goid 30154] [evidence IEA]; immune response [goid 6955] [pmid 9312132] [evidence NAS]; osteoclast differentiation [goid 30316] [pmid 9568710] [evidence NAS]	receptor activity [goid 4872] [evidence IEA]; tumor necrosis factor receptor binding [goid 5164] [pmid 9312132] [evidence NAS]	RANKL; hRANKL2; ODF; OPGL; CD254; sOdf; OPTB2; TRANCE	RANKL; hRANKL2; ODF; OPGL; CD254; sOdf; TRANCE	NM_033012.2
ILMN_2055638	HfconlLffnEhQfujSk	Homo sapiens	RefSeq	ILMN_8069	ILMN_8069	KRTAP13-1	NM_181599.2	NM_181599.2		140258	109288005	NM_181599.2	KRTAP13-1	NP_853630.2	6250326	S	471	CTTCTAGGAGCTGCCAGTCTTCTTGCTACAGACCAACTTGTGGATCAGGC	21	+	17177784-17177833	21q22.11a	Homo sapiens keratin associated protein 13-1 (KRTAP13-1), mRNA.	intermediate filament [goid 5882] [evidence IEA]			KAP13.1; KRTAP13.1	KAP13.1; KRTAP13.1	NM_181599.2
ILMN_1662791	cSegMS6NBKspUjRIKU	Homo sapiens	RefSeq	ILMN_21881	ILMN_21881	C10ORF68	NM_024688.1	NM_024688.1		79741	13375961	NM_024688.1	C10orf68	NP_078964.1	5890162	S	2485	CAGCTGGAAATACAGTGGATCAACAGGGTAGGCCCAGATCACAGAAGGCC	10	+	33205452-33205501	10p11.22b	Homo sapiens chromosome 10 open reading frame 68 (C10orf68), mRNA.				FLJ13031; MGC149767; RP11-479G22.1; dJ1104A8.1	FLJ13031; MGC149767; RP11-479G22.1; dJ1104A8.1	NM_024688.1
ILMN_1839575	HIUXqSdd3Sl94fgg6U	Homo sapiens	Unigene	ILMN_83655	ILMN_83655	HS.257117	Hs.257117		Hs.257117		6989918	AW449142			5960259	S	247	AGACCACCTGGGCAGCTCCTCTCTCAGGCCTTCTGACTTGAAGAATGGCC					UI-H-BI3-akg-a-06-0-UI.s1 NCI_CGAP_Sub5 Homo sapiens cDNA clone IMAGE:2733994 3, mRNA sequence						AW449142
ILMN_1904521	ZoUKSAK1Iq9Otdb1F4	Homo sapiens	Unigene	ILMN_109087	ILMN_109087	HS.546019	Hs.546019		Hs.546019		2177338	AA454562			3450367	S	119	GGACCAAGGCAGAAAAGGTCCAGAGGGTTCATGGTCCTCCGTTCCACCTG					zx74f04.s1 Soares ovary tumor NbHOT Homo sapiens cDNA clone IMAGE:809503 3 similar to contains element LTR7 repetitive element ;, mRNA sequence						AA454562
ILMN_2275455	6_4g3K3cKgm8fina_o	Homo sapiens	RefSeq	ILMN_2359	ILMN_2359	RNF6	NM_183043.1	NM_183043.1		6049	34305292	NM_183043.1	RNF6	NP_898864.1	1980014	I	6	TTGTGAGAATCTAGGTCTCTAAGGGAAGCGTTACTTGAGGCTCGGTTGGG	13	-	7613529-7613578	13q12.13b	Homo sapiens ring finger protein (C3H2C3 type) 6 (RNF6), transcript variant 4, mRNA.			metal ion binding [goid 46872] [evidence IEA]; zinc ion binding [goid 8270] [pmid 10331950] [evidence NAS]; protein binding [goid 5515] [evidence IEA]	DKFZp686P0776	DKFZp686P0776	NM_183043.1
ILMN_1814002	fnuOrzNMDkn6r6JKpU	Homo sapiens	RefSeq	ILMN_25986	ILMN_162768	TEAD3	NM_003214.3	NM_003214.3		7005	148277074	NM_003214.3	TEAD3	NP_003205.2	20717	S	2867	GCTGTGATGGGTTATATCATAAATGCAGCTTGGGGTTGGAGCAGGGGCCC	6	-	35549426-35549475	6p21.31c	Homo sapiens TEA domain family member 3 (TEAD3), mRNA.	nucleus [goid 5634] [evidence IEA]	regulation of transcription, DNA-dependent [goid 6355] [evidence IEA]; transcription [goid 6350] [evidence IEA]; pregnancy [goid 7565] [pmid 9148898] [evidence TAS]; regulation of transcription from RNA polymerase II promoter [goid 6357] [pmid 9148898] [evidence TAS]	RNA polymerase II transcription factor activity [goid 3702] [pmid 9148898] [evidence TAS]; transcription factor activity [goid 3700] [evidence IEA]	TEF-5; TEF5; TEAD5; ETFR-1; DTEF-1	TEF-5; TEF5; TEAD5; ETFR-1; DTEF-1	NM_003214.3
ILMN_1702698	ZriSHwVdbl0n.1USEU	Homo sapiens	RefSeq	ILMN_29000	ILMN_29000	LSM11	NM_173491.2	NM_173491.2		134353	142357575	NM_173491.2	LSM11	NP_775762.1	940221	S	2492	GGTGAGCAGACTTAACCCCTCCGTGCCTCAGCTTTTTCCCCACAGACACC	5	+	152272279-152272328	5q33.3b	Homo sapiens LSM11, U7 small nuclear RNA associated (LSM11), mRNA.	ribonucleoprotein complex [goid 30529] [evidence IEA]; nucleus [goid 5634] [evidence IEA]	nuclear mRNA splicing, via spliceosome [goid 398] [evidence IEA]	RNA binding [goid 3723] [evidence IEA]	FLJ38273	FLJ38273	NM_173491.2
ILMN_1708151	f21noCeCHtl51g.W00	Homo sapiens	RefSeq	ILMN_1071	ILMN_1071	LAGE3	NM_006014.3	NM_006014.3		8270	110349722	NM_006014.3	LAGE3	NP_006005.2	1240482	S	656	TCGTCCGCTGGAAAGCTGAAGACTGTCGCCTGCTCCGAATTTCCGTCATC	X	-		Xq28g	Homo sapiens L antigen family, member 3 (LAGE3), mRNA.				CVG5; ITBA2; ESO3; DXS9879E; DXS9951E	CVG5; ITBA2; ESO3; DXS9951E	NM_006014.3
ILMN_1765085	TQbBwBOmrFgKKkPToI	Homo sapiens	RefSeq	ILMN_29842	ILMN_29842	TRMT6	NM_015939.3	NM_015939.3		51605	29244922	NM_015939.3	TRMT6	NP_057023.2	4060280	S	1953	CAACGTAACTAAAACATGGCGGGTACCGAAAGGAGGGCAATTCATGGAAG	20	-	5866794-5866843	20p12.3c	Homo sapiens tRNA methyltransferase 6 homolog (S. cerevisiae) (TRMT6), mRNA.	nucleus [goid 5634] [evidence IEA]	tRNA processing [goid 8033] [evidence IEA]; regulation of translational initiation [goid 6446] [evidence IEA]	translation initiation factor activity [goid 3743] [evidence IEA]; protein binding [goid 5515] [pmid 16043508] [evidence IPI]	GCD10; MGC5029; Gcd10p; CGI-09	MGC5029	NM_015939.3
ILMN_1793463	iQUZ1cjiUZF3pcEENE	Homo sapiens	RefSeq	ILMN_41629	ILMN_41629	LOC647785	XM_936850.1	XM_936850.1		647785	88952931	XM_936850.1	LOC647785	XP_941943.1	3190482	S	613	CAACCACGCTCCCTAGATGAGCCACGCACCTCTGGCCTAACAACAATCAC					PREDICTED: Homo sapiens hypothetical protein LOC647785 (LOC647785), mRNA.						XM_936850.1
ILMN_2321064	30gU06noT6H11qJp74	Homo sapiens	RefSeq	ILMN_11763	ILMN_11763	BAX	NM_138765.2	NM_138765.2		581	34335125	NM_138765.2	BAX	NP_620120.1	3520092	A	467	TCAGAACCATCATGGGCTGGACATTGGACTTCCTCCGGGAGCGGCTGTTG	19	+	54155907-54155956	19q13.33a	Homo sapiens BCL2-associated X protein (BAX), transcript variant sigma, mRNA.	integral to membrane [goid 16021] [evidence IEA]; membrane [goid 16020] [evidence IEA]	negative regulation of survival gene product activity [goid 8634] [pmid 8358790] [evidence TAS]; apoptosis [goid 6915] [evidence IEA]; apoptotic mitochondrial changes [goid 8637] [pmid 10854321] [evidence TAS]; induction of apoptosis [goid 6917] [pmid 9920818] [evidence NAS]; induction of apoptosis by extracellular signals [goid 8624] [pmid 8961277] [evidence TAS]; germ cell development [goid 7281] [pmid 9988273] [evidence TAS]; regulation of apoptosis [goid 42981] [evidence IEA]; cell cycle [goid 7049] [evidence IEA]	protein binding [goid 5515] [pmid 12732850] [evidence IPI]	Bax zeta	Bax zeta	NM_138765.2
ILMN_1663616	ZdnOEuhKFyOKKk4M6s	Homo sapiens	RefSeq	ILMN_19727	ILMN_19727	DNAJC7	NM_003315.1	NM_003315.1		7266	4507712	NM_003315.1	DNAJC7	NP_003306.1	3290037	S	1330	CTCGCTATGACAGTGGACAGGACCTAGATGAGGAGGGCATGAATATGGGT	17	-	37387399-37387448	17q21.2b	Homo sapiens DnaJ (Hsp40) homolog, subfamily C, member 7 (DNAJC7), mRNA.		protein folding [goid 6457] [pmid 8836031] [evidence TAS]	heat shock protein binding [goid 31072] [evidence IEA]	TTC2; TPR2; DANJC7	TTC2; TPR2; DANJC7	NM_003315.1
ILMN_1752791	fR3lTk7.xe6IikE.FE	Homo sapiens	RefSeq	ILMN_139135	ILMN_139135	PARP8	XM_943884.1	XM_943884.1		79668	88987735	XM_943884.1	PARP8	XP_948977.1	240040	I	1873	CACTCTGCCCATGCATGTTTTTACCTGTGGAGAGAGGCAACATTTACCAC				5q11.1d	PREDICTED: Homo sapiens poly (ADP-ribose) polymerase family, member 8, transcript variant 3 (PARP8), mRNA.						XM_943884.1
ILMN_2289849	WVfqghgqOeS9QCIKHc	Homo sapiens	RefSeq	ILMN_173573	ILMN_173573	FCGR2A	NM_021642.2	NM_021642.2		2212	50511935	NM_021642.2	FCGR2A	NP_067674.2	450762	I	1987	CCCCTTGGGGAAGACGAAGGGATGCTGCAGTTCCAAAAGAGAAGGACTCT	1	+	159755560-159755609	1q23.3a	Homo sapiens Fc fragment of IgG, low affinity IIa, receptor (CD32) (FCGR2A), mRNA.	plasma membrane [goid 5886] [pmid 2139735] [evidence NAS]; integral to membrane [goid 16021] [evidence IEA]	immune response [goid 6955] [evidence NR ]	receptor activity [goid 4872] [evidence IEA]; IgG binding [goid 19864] [evidence IEA]; receptor signaling protein activity [goid 5057] [evidence NR ]	FCGR2A1; CDw32; CD32A; CD32; FcGR; FCG2; IGFR2; FCGR2; MGC30032; MGC23887	CDw32; FcGR; IGFR2; FCGR2A1; CD32A; CD32; FCG2; FCGR2; MGC30032; MGC23887	NM_021642.2
ILMN_1665246	QmJVJTKBHNquMpFF10	Homo sapiens	RefSeq	ILMN_2144	ILMN_167641	UMODL1	NM_173568.3	NM_173568.3		89766	145580581	NM_173568.3	UMODL1	NP_775839.3	6860039	I	2161	GCGAGCCCCAGCCATAGGAACACTATCGGGGTGATAGGCACCACCTCCTC	21	+	28948775-28948824	21q22.3b	Homo sapiens uromodulin-like 1 (UMODL1), transcript variant 2, mRNA.	membrane [goid 16020] [evidence IEA]; integral to membrane [goid 16021] [evidence IEA]		calcium ion binding [goid 5509] [evidence IEA]			NM_173568.3
ILMN_1757172	WeohXJqpqpggj89S4A	Homo sapiens	RefSeq	ILMN_37051	ILMN_37051	LOC647456	XM_942813.1	XM_942813.1		647456	89061371	XM_942813.1	LOC647456	XP_947906.1	1300619	A	399	CTGGGAGACCCTAGCGGGGGCGGGGGCGAAGAAGATTTATTCCAGTGAAA					PREDICTED: Homo sapiens hypothetical protein LOC647455, transcript variant 2 (LOC647456), mRNA.						XM_942813.1
ILMN_1813027	HT_qKSnqUCrInqwwO0	Homo sapiens	RefSeq	ILMN_27834	ILMN_27834	TRIM41	NM_033549.3	NM_033549.3		90933	42516571	NM_033549.3	TRIM41	NP_291027.3	4070397	I	3055	CATTTGGGGAGGCAGGCTGGGCCAAAGGGTAGAGCTGGGTAATAAATGTC	5	+	180594849-180594898	5q35.3g	Homo sapiens tripartite motif-containing 41 (TRIM41), transcript variant 1, mRNA.	intracellular [goid 5622] [evidence IEA]		zinc ion binding [goid 8270] [evidence IEA]; metal ion binding [goid 46872] [evidence IEA]; protein binding [goid 5515] [evidence IEA]	RINCK; MGC31991; MGC1127	MGC31991; MGC1127	NM_033549.3
ILMN_1704019	Tp16OKqUiKLgwfVIR8	Homo sapiens	RefSeq	ILMN_19071	ILMN_19071	OGFOD2	NM_024623.1	NM_024623.1		79676	13375845	NM_024623.1	OGFOD2	NP_078899.1	6350128	S	1720	GGCTCCTGGATGAGGGGGCCAGAGAGGAGTGAATAACTTCCCAGACACTT	12	+	120425368-120425417	12q24.31d	Homo sapiens 2-oxoglutarate and iron-dependent oxygenase domain containing 2 (OGFOD2), mRNA.		protein metabolism [goid 19538] [evidence IEA]	oxidoreductase activity, acting on paired donors, with incorporation or reduction of molecular oxygen, 2-oxoglutarate as one donor, and incorporation of one atom each of oxygen into both donors [goid 16706] [evidence IEA]	DKFZp686H15154; MGC120436; MGC120434; FLJ13491; FLJ37501	DKFZp686H15154; MGC120436; MGC120434; FLJ13491; FLJ37501	NM_024623.1
ILMN_1673969	KCBaBzj_5fXz5dYDP8	Homo sapiens	RefSeq	ILMN_137465	ILMN_16073	LOC374491	NR_002815.1	NR_002815.1			84872100	NR_002815.1	LOC374491		1780253	A	1454	AAGAACCGGAACTATGATTTGTGCCTTCCTTATTGCCTCCGAAATATTTT	13	+	5968677-5968726		Homo sapiens TPTE and PTEN homologous inositol lipid phosphatase pseudogene (LOC374491) on chromosome 13. XR_001339 XR_001340 XR_001341						NR_002815.1
ILMN_2183424	ch9Q4bJ6NY8LMv1X1U	Homo sapiens	RefSeq	ILMN_16073	ILMN_16073	LOC374491	NR_002815.1	NR_002815.1			84872100	NR_002815.1	LOC374491		5220601	S	2527	GACTTCCAATGACGTAGCTGGATCCGATTAAGTATAGTTTCCCCTTCCCC	13	+	5984789-5984838		Homo sapiens TPTE and PTEN homologous inositol lipid phosphatase pseudogene (LOC374491) on chromosome 13. XR_001339 XR_001340 XR_001341						NR_002815.1
ILMN_1906350	QrFhzuQnPuzP_s7nAI	Homo sapiens	Unigene	ILMN_81326	ILMN_81326	HS.195349	Hs.195349		Hs.195349		10813614	BF059718			3170537	S	328	GGTACCGACTATGTGCAAGCTATTGTGTATATTTTGGTATGTGCTAAAAG					7k65d04.x1 NCI_CGAP_GC6 Homo sapiens cDNA clone IMAGE:3480246 3, mRNA sequence						BF059718
ILMN_2400947	0ToUX6jFkkU0E1l_eM	Homo sapiens	RefSeq	ILMN_21057	ILMN_21057	CUGBP2	NM_006561.2	NM_006561.2		10659	68303638	NM_006561.2	CUGBP2	NP_006552.2	5390575	A	7318	CATGGACCACCTTGGGATACCGCAGCACCATCAACATCCGCCTTGCTGAT	10	+	11418045-11418094	10p14b-p14a	Homo sapiens CUG triplet repeat, RNA binding protein 2 (CUGBP2), transcript variant 2, mRNA.		RNA processing [goid 6396] [pmid 9887331] [evidence TAS]; neuromuscular junction development [goid 7528] [evidence NR ]	nucleotide binding [goid 166] [evidence IEA]; RNA binding [goid 3723] [pmid 9887331] [evidence TAS]	BRUNOL3; ETR-3; NAPOR	BRUNOL3; ETR-3; NAPOR	NM_006561.2
ILMN_1788605	TU4T1URC4HhKKBQopE	Homo sapiens	RefSeq	ILMN_31106	ILMN_166059	LOC644623	XR_017466.1	XR_017466.1		644623	113424176	XR_017466.1	LOC644623		1580040	I	879	CCATGACATTCCCCACACAAGTGAACTGACAGGAGGAACCAAGGAGGCAC	13	-	51780394-51780435:51781332-51781339	13q14.3d	PREDICTED: Homo sapiens similar to transmembrane phosphatase with tensin homology isoform beta (LOC644623), mRNA.						XR_017466.1
ILMN_1735484	0OCgUmioXWoopnlSYk	Homo sapiens	RefSeq	ILMN_138099	ILMN_166059	LOC644623	XR_017466.1	XR_017466.1		644623	113424176	XR_017466.1	LOC644623		4850717	I	1	ATGAAGGAACCAGCGGAGGGACCTCCGGGAGGAGGCGCTGCCCAGCGAGC	13	-	51806435-51806484	13q14.3d	PREDICTED: Homo sapiens similar to transmembrane phosphatase with tensin homology isoform beta (LOC644623), mRNA.						XR_017466.1
ILMN_1681755	K83ECA4Pow30wEABOg	Homo sapiens	RefSeq	ILMN_31049	ILMN_166059	LOC644623	XR_017466.1	XR_017466.1		644623	113424176	XR_017466.1	LOC644623		5420039	A	2296	TTATCTACAAAGAAATGAATTGGATAATCTTCATAAACAAAAAACATGGA	13	-	51691713-51691762	13q14.3d	PREDICTED: Homo sapiens similar to transmembrane phosphatase with tensin homology isoform beta (LOC644623), mRNA.						XR_017466.1
ILMN_1759879	r6L.Xjfvo7p3jf54XA	Homo sapiens	RefSeq	ILMN_139123	ILMN_166059	LOC644623	XR_017466.1	XR_017466.1		644623	113424176	XR_017466.1	LOC644623		4220309	S	1062	TGGAGTTTTCCTGATCTTGTTGGATGTGGCTCTGATCTTTGCTGACCTAA	13	-	51762063-51762112	13q14.3d	PREDICTED: Homo sapiens similar to transmembrane phosphatase with tensin homology isoform beta (LOC644623), mRNA.						XR_017466.1
ILMN_1896142	f35_N0OUNIBUl7h04E	Homo sapiens	Unigene	ILMN_105384	ILMN_105384	HS.540840	Hs.540840		Hs.540840		10820503	BF061500			1980551	S	456	TCTTGCTTGATCTCAATGCCAATCAGAAACCCAGCCTGTGACTCATGAAC					7j50e12.x1 Soares_NSF_F8_9W_OT_PA_P_S1 Homo sapiens cDNA clone IMAGE:3389902 3, mRNA sequence						BF061500
ILMN_1708110	r_yPogRTsInHCdFF9U	Homo sapiens	RefSeq	ILMN_24245	ILMN_24245	TMEM144	NM_018342.3	NM_018342.3		55314	141801688	NM_018342.3	TMEM144	NP_060812.2	1340026	S	2811	TTGTAGATTGGAGAACACCATGTAAGAGCTACTAAGCTCACCACCTTCCC	4	+	159395657-159395706	4q32.1d-q32.1e	Homo sapiens transmembrane protein 144 (TMEM144), mRNA.	integral to membrane [goid 16021] [evidence IEA]			FLJ11155	FLJ11155	NM_018342.3
ILMN_1815649	rslR13lUlFHepddI.w	Homo sapiens	RefSeq	ILMN_28829	ILMN_28829	POU5F2	NM_153216.1	NM_153216.1		134187	23463325	NM_153216.1	POU5F2	NP_694948.1	6330523	S	977	GTAGCCCACTCCTCTGCCCCAGCCACCACTCTGGGCCTCCTCAGATTTTA	5	-	88249254-88249303	5q15b	Homo sapiens POU domain class 5, transcription factor 2 (POU5F2), mRNA.	nucleus [goid 5634] [evidence IEA]	regulation of transcription, DNA-dependent [goid 6355] [evidence IEA]	sequence-specific DNA binding [goid 43565] [evidence IEA]; transcription factor activity [goid 3700] [evidence IEA]	DKFZp686P02123; SPRM-1; FLJ25680	DKFZp686P02123; SPRM-1; FLJ25680	NM_153216.1
ILMN_1911802	ECkFdyBKUg4vm4wTQo	Homo sapiens	Unigene	ILMN_116079	ILMN_116079	HS.563150	Hs.563150		Hs.563150		4523240	AI564783			840246	S	150	AAGGCAACCCTCTAGAACAGGCCAGAATGAGTTGCGTGATAACATCAAGG					tn37b10.x1 NCI_CGAP_Brn25 Homo sapiens cDNA clone IMAGE:2169787 3, mRNA sequence						AI564783
ILMN_1736555	iDrownnrl8u4NCsuUU	Homo sapiens	RefSeq	ILMN_13581	ILMN_13581	ZNF280D	NM_001002844.1	NM_001002844.1		54816	50811874	NM_001002844.1	ZNF280D	NP_001002844.1	770605	I	1523	AATGGTGGATAAGCTGCTGGTGCCTTAGTGTGAATCAAGGTAGTGCCACC	15	-	33815800-33815849	15q21.3d	Homo sapiens zinc finger protein 280D (ZNF280D), transcript variant 3, mRNA.	nucleus [goid 5634] [evidence IEA]; intracellular [goid 5622] [evidence IEA]	transcription [goid 6350] [evidence IEA]; regulation of transcription, DNA-dependent [goid 6355] [evidence IEA]	DNA binding [goid 3677] [evidence IEA]; zinc ion binding [goid 8270] [evidence IEA]; metal ion binding [goid 46872] [evidence IEA]; nucleic acid binding [goid 3676] [evidence IEA]	ZNF634; MGC61687; MGC21637; SUHW4	ZNF634; MGC61687; MGC21637	NM_001002844.1
ILMN_1651584	Z1.cSQTSwrd3ginNOg	Homo sapiens	RefSeq	ILMN_32015	ILMN_32015	LOC643576	XM_932852.1	XM_932852.1		643576	89035673	XM_932852.1	LOC643576	XP_937945.1	5360538	A	435	TCCTTTCTACAGCAACATCAGTAAGGTCTCTCTGAAGAGGCTATCATGGA	12	+	102949076-102949099:102949281-102949306	12q23.3a	PREDICTED: Homo sapiens similar to Phosphoglycerate mutase 1 (Phosphoglycerate mutase isozyme B) (PGAM-B) (BPG-dependent PGAM 1), transcript variant 3 (LOC643576), mRNA.						XM_932852.1
ILMN_1802808	xHnn1xeQhkQ7O.Qq4k	Homo sapiens	RefSeq	ILMN_37027	ILMN_37027	LOC654103	XM_939368.1	XM_939368.1		654103	89028579	XM_939368.1	LOC654103	XP_944461.1	7320707	S	2555	ACTGCTGCTTCCTACCTGCAAGACGCACAATGTATGTTTCAAGGGTGAGC					PREDICTED: Homo sapiens similar to solute carrier family 25, member 37 (LOC654103), mRNA.						XM_939368.1
ILMN_1664176	cIOImESG8pP154G.VY	Homo sapiens	RefSeq	ILMN_29187	ILMN_29187	FBLN5	NM_006329.2	NM_006329.2		10516	19743802	NM_006329.2	FBLN5	NP_006320.2	5690639	S	1882	AGAATGAGAGCGACACAGACGTTAGGCATTTCCTGCTGAACGTTTCCCCG	14	-	91406198-91406247	14q32.12a	Homo sapiens fibulin 5 (FBLN5), mRNA.	extracellular matrix (sensu Metazoa) [goid 5578] [pmid 10428823] [evidence TAS]; membrane [goid 16020] [evidence IEA]; soluble fraction [goid 5625] [pmid 10428823] [evidence TAS]	blood coagulation [goid 7596] [evidence IEA]; cell adhesion [goid 7155] [evidence IEA]; cell-matrix adhesion [goid 7160] [pmid 10428823] [evidence TAS]	integrin binding [goid 5178] [pmid 10428823] [evidence TAS]; transmembrane receptor activity [goid 4888] [evidence IEA]; calcium ion binding [goid 5509] [evidence IEA]; protein binding [goid 5515] [evidence IEA]	ARMD3; UP50; DANCE; FLJ90059; EVEC	ARMD3; UP50; DANCE; FLJ90059; EVEC	NM_006329.2
ILMN_2223941	EnpqgV6iycv5._bESI	Homo sapiens	RefSeq	ILMN_29187	ILMN_29187	FBLN5	NM_006329.2	NM_006329.2		10516	19743802	NM_006329.2	FBLN5	NP_006320.2	4670441	S	2230	GCTGGCGGGGAACCCTGGGAGTAGCTAGTTTGCTTTTTGCGTACACAGAG	14	-	91405850-91405899	14q32.12a	Homo sapiens fibulin 5 (FBLN5), mRNA.	extracellular matrix (sensu Metazoa) [goid 5578] [pmid 10428823] [evidence TAS]; membrane [goid 16020] [evidence IEA]; soluble fraction [goid 5625] [pmid 10428823] [evidence TAS]	blood coagulation [goid 7596] [evidence IEA]; cell adhesion [goid 7155] [evidence IEA]; cell-matrix adhesion [goid 7160] [pmid 10428823] [evidence TAS]	integrin binding [goid 5178] [pmid 10428823] [evidence TAS]; transmembrane receptor activity [goid 4888] [evidence IEA]; calcium ion binding [goid 5509] [evidence IEA]; protein binding [goid 5515] [evidence IEA]	ARMD3; UP50; DANCE; FLJ90059; EVEC	ARMD3; UP50; DANCE; FLJ90059; EVEC	NM_006329.2
ILMN_2399503	K3iR8WpuFv3yu4iqe4	Homo sapiens	RefSeq	ILMN_172742	ILMN_172742	UBN1	NM_001079514.1	NM_001079514.1		29855	118572602	NM_001079514.1	UBN1	NP_001072982.1	7160433	A	5828	TCTGAGCACTTACCGGGCGTGACCGTTTCTTAGGTGTGAGAGGGGCTGTG	16	+	4872218-4872267	16p13.3b	Homo sapiens ubinuclein 1 (UBN1), transcript variant 2, mRNA.	nucleus [goid 5634] [evidence IEA]			VT4; VT	VT4; VT	NM_001079514.1
ILMN_2290089	xihZZqqG3mlZtpnqhA	Homo sapiens	RefSeq	ILMN_172742	ILMN_172742	UBN1	NM_001079514.1	NM_001079514.1		29855	118572602	NM_001079514.1	UBN1	NP_001072982.1	3870274	I	249	GAGGACCGCCGCGGGGGGACGTCTGCGGCCCGCGTCGGCGCTGGGGACAA	16	+	4838161-4838210	16p13.3b	Homo sapiens ubinuclein 1 (UBN1), transcript variant 2, mRNA.	nucleus [goid 5634] [evidence IEA]			VT4; VT	VT4; VT	NM_001079514.1
ILMN_1870093	ZVoVRnYTAF51cc6aQ8	Homo sapiens	Unigene	ILMN_128500	ILMN_128500	HS.576319	Hs.576319		Hs.576319		22333593	BQ918895			1240537	S	698	CCCGGACCCCACGCTCGACATAAAACCTGCTCCCTACTATGGCGGCAATT					AGENCOURT_8785260 NIH_MGC_18 Homo sapiens cDNA clone IMAGE:6370886 5, mRNA sequence						BQ918895
ILMN_1818740	xpxPrq66LHlZ.V9Me0	Homo sapiens	Unigene	ILMN_110923	ILMN_110923	HS.552276	Hs.552276		Hs.552276		28835831	BC047556			6900647	S	1611	GGCTACATTGGTGGGTGGTGGAGTACTGCCCGCTTTCCCTTCATACTGTC					Homo sapiens cDNA clone IMAGE:5303187						BC047556
ILMN_1762294	BqwUZUoRdJf1JMnQwE	Homo sapiens	RefSeq	ILMN_138028	ILMN_23416	ADAMTSL4	NM_025008.3	NM_025008.3		54507	83281434	NM_025008.3	ADAMTSL4	NP_079284.2	780678	I	2831	GGGTAACCACGCCCAGGACACCTCAGCCTTTCCAGCATAGCTCAATAAAC	1	+	121909306-121909345:121909346-121909355	1q21.2b-q21.2c	Homo sapiens ADAMTS-like 4 (ADAMTSL4), transcript variant 2, mRNA.	extracellular matrix [goid 31012] [evidence IEA]	positive regulation of apoptosis [goid 43065] [pmid 16364318] [evidence IDA]	peptidase activity [goid 8233] [evidence IEA]; metalloendopeptidase activity [goid 4222] [evidence IEA]	TSRC1	DKFZP434K1772; PP12585; FLJ13544; PP9445; RP11-54A4.3; UNQ2803; PP1396	NM_025008.3
ILMN_1687035	BSSIpe4Tqlexx5evUQ	Homo sapiens	RefSeq	ILMN_138028	ILMN_23416	ADAMTSL4	NM_025008.3	NM_025008.3		54507	83281434	NM_025008.3	ADAMTSL4	NP_079284.2	10286	A	2729	CAGCAGAGAGGCCTGTGACATGGGGCCCTGTACTACTGCCTGGTTCCACA	1	+	121909204-121909253	1q21.2b-q21.2c	Homo sapiens ADAMTS-like 4 (ADAMTSL4), transcript variant 2, mRNA.	extracellular matrix [goid 31012] [evidence IEA]	positive regulation of apoptosis [goid 43065] [pmid 16364318] [evidence IDA]	peptidase activity [goid 8233] [evidence IEA]; metalloendopeptidase activity [goid 4222] [evidence IEA]	TSRC1	DKFZP434K1772; PP12585; FLJ13544; PP9445; RP11-54A4.3; UNQ2803; PP1396	NM_025008.3
ILMN_1895935	iv6Di6XymwutEo_igo	Homo sapiens	Unigene	ILMN_79982	ILMN_79982	HS.164406	Hs.164406		Hs.164406		28364266	CB242622			1260537	S	348	GTTTGGAATGAGTGGCCTTAGGCGTAAGTGGTCACAGGATTGGAGGAAGG					UI-CF-FN0-afs-c-14-0-UI.s1 UI-CF-FN0 Homo sapiens cDNA clone UI-CF-FN0-afs-c-14-0-UI 3, mRNA sequence						CB242622
ILMN_2174296	3bOYQk3CBEiA0Hroro	Homo sapiens	RefSeq	ILMN_168524	ILMN_168524	ZRF1	NM_014377.1	NM_014377.1		27000	94538369	NM_014377.1	ZRF1	NP_055192.1	1770142	S	1545	CGTATGCGACAAGCATCTAAGAACACAGAGAAATCAACTGGTGGAGGTGG	7	-	102744596-102744645	7q22.1f	Homo sapiens zuotin related factor 1 (ZRF1), mRNA.	nucleus [goid 5634] [evidence NAS]; membrane [goid 16020] [evidence IEA]; integral to membrane [goid 16021] [evidence IEA]	regulation of transcription [goid 45449] [evidence IEA]; protein folding [goid 6457] [evidence NAS]	heat shock protein binding [goid 31072] [evidence IEA]; unfolded protein binding [goid 51082] [evidence NAS]; DNA binding [goid 3677] [evidence IEA]	MPP11; MPHOSPH11; ZUO1; DNAJC2	MPP11; MPHOSPH11; ZUO1; DNAJC2	NM_014377.1
ILMN_1897178	HTkRiuCCSQikRIqUX0	Homo sapiens	Unigene	ILMN_132650	ILMN_132650	HS.580469	Hs.580469		Hs.580469		9133767	BE313630			3850537	S	387	CATGCACACGAGGTGAAGAAGCAGCAAGAGGCACACAGAGGGCCACCTTC					601153288F1 NIH_MGC_19 Homo sapiens cDNA clone IMAGE:3509612 5, mRNA sequence						BE313630
ILMN_1697634	lFvAiZA1LU5_8Soi4k	Homo sapiens	RefSeq	ILMN_27992	ILMN_183260	FLJ35894	XM_001131199.1	XM_001131199.1		283847	113426471	XM_001131199.1	FLJ35894	XP_001131199.1	6560703	S	1615	ACCGTTAAAGAGCGCAAATCCAGTCCATGCTTGTTACAGGGAGAGTGAGC				16q22.1a	PREDICTED: Homo sapiens hypothetical protein FLJ35894 (FLJ35894), mRNA.						XM_001131199.1
ILMN_1758315	KnUpcrlSnOOLef_Cis	Homo sapiens	RefSeq	ILMN_20716	ILMN_20716	SLC9A9	NM_173653.1	NM_173653.1		285195	27734934	NM_173653.1	SLC9A9	NP_775924.1	510128	S	3223	GCTCCAGGCCTAGGTGCCCAGGCTATGATGAGTCTGCTTTTGAAGGAGGT	3	-	144467024-144467073	3q24a	Homo sapiens solute carrier family 9 (sodium/hydrogen exchanger), member 9 (SLC9A9), mRNA.	membrane [goid 16020] [evidence IEA]; integral to membrane [goid 16021] [evidence IEA]	ion transport [goid 6811] [evidence IEA]; regulation of pH [goid 6885] [evidence IEA]; sodium ion transport [goid 6814] [evidence IEA]	sodium:hydrogen antiporter activity [goid 15385] [evidence IEA]; solute:hydrogen antiporter activity [goid 15299] [evidence IEA]; sodium ion binding [goid 31402] [evidence IEA]; antiporter activity [goid 15297] [evidence IEA]	NHE9; Nbla00118; FLJ35613	NHE9; Nbla00118; FLJ35613	NM_173653.1
ILMN_1844099	r.klD.iBRXfsV6Ef1U	Homo sapiens	Unigene	ILMN_125761	ILMN_125761	HS.573580	Hs.573580		Hs.573580		38149893	CF890823			7150300	S	333	TTTGCAGCCAATTTTGAGAACCACCCTCTTGTACCCTGGACACTTTCCCC					UI-CF-EC1-aec-h-02-18-UI.s18 UI-CF-EC1 Homo sapiens cDNA clone UI-CF-EC1-aec-h-02-18-UI 3, mRNA sequence						CF890823
ILMN_1880310	Z91_Ikqno2z_updxas	Homo sapiens	Unigene	ILMN_104485	ILMN_104485	HS.539385	Hs.539385		Hs.539385		3644985	AI139013			780026	S	112	TTCTCCTTGAGAGCAGGGGCTGGATCGTATTTGGTGGGCCTCTACCGGGT					qd83h02.x1 Soares_testis_NHT Homo sapiens cDNA clone IMAGE:1736115 3, mRNA sequence						AI139013
ILMN_1820212	WOuSuiGgVyEedNUNKU	Homo sapiens	Unigene	ILMN_130884	ILMN_130884	HS.578703	Hs.578703		Hs.578703		51587175	CR737045			3450296	S	122	ATGGTGCAGGTGGAGACGGAACCCTAGACACTGCTCATCCCAATCAGGCC					CR737045 Soares_fetal_lung_NbHL19W Homo sapiens cDNA clone IMAGp971B24134 ; IMAGE:307691 5, mRNA sequence						CR737045
ILMN_1661643	BKAKdM0k0W0_hNCPak	Homo sapiens	RefSeq	ILMN_40155	ILMN_40155	LOC643563	XM_926863.2	XM_926863.2		643563	113429978	XM_926863.2	LOC643563	XP_931956.2	6860053	S	8	AGGAAAAGGCTCATATCAGCATCACCGTCATTGGACATCAAGATTCGGGC	X	+	97531171-97531220	Xq21.33d	PREDICTED: Homo sapiens similar to EEF1A1 protein (LOC643563), mRNA.						XM_926863.2
ILMN_1888987	ZJP8IkgIoMIXg9xfwo	Homo sapiens	Unigene	ILMN_114909	ILMN_114909	HS.561492	Hs.561492		Hs.561492		17152724	BM142657			580367	S	39	AGCATTTTAAGAGCAGAAAGAGGAATAAGACCTGAATTCTACCTTTAAGG					ig26b10.x1 Human Fetal Pancreas 1B Homo sapiens cDNA 3, mRNA sequence						BM142657
ILMN_1663988	iiiWSKLlJelSuAlOdY	Homo sapiens	RefSeq	ILMN_32763	ILMN_181906	LOC731283	XM_001129099.1	XM_001129099.1		731283	113411959	XM_001129099.1	LOC731283	XP_001129099.1	3170619	S	610	GAGGAGCCGCAGAGGAGTGCCAGCCTGGCCCAGGTGAAAGCCATGCTCCG					PREDICTED: Homo sapiens similar to ciliary rootlet coiled-coil, rootletin (LOC731283), mRNA.						XM_001129099.1
ILMN_2166696	cV5OXrQ60t7gieS0XU	Homo sapiens	RefSeq	ILMN_15984	ILMN_15984	ANGPTL5	NM_178127.2	NM_178127.2		253935	31342398	NM_178127.2	ANGPTL5	NP_835228.1	2360066	S	1532	CCCTGCATGCCTGGTCAATGGTCAGTCTGTGAAGAGCTGCAGTCACCTCC	11	-	101267403-101267452	11q22.1d	Homo sapiens angiopoietin-like 5 (ANGPTL5), mRNA.						NM_178127.2
ILMN_1681234	9pWhnlN3f3qL8hDvlc	Homo sapiens	RefSeq	ILMN_8091	ILMN_8091	TNRC4	NM_007185.3	NM_007185.3		11189	71164893	NM_007185.3	TNRC4	NP_009116.3	580368	S	2922	GGCCCGGACGCTGCCATCTCTCTTTCTGGGAGTTTAGACAATGTTGCCCT	1	-	123052117-123052166	1q21.3a	Homo sapiens trinucleotide repeat containing 4 (TNRC4), mRNA.	nucleus [goid 5634] [pmid 11158314] [evidence NAS]	nuclear mRNA splicing, via spliceosome [goid 398] [pmid 11158314] [evidence NAS]	mRNA binding [goid 3729] [pmid 11158314] [evidence NAS]; RNA binding [goid 3723] [evidence IEA]; nucleic acid binding [goid 3676] [evidence IEA]; nucleotide binding [goid 166] [evidence IEA]; transcription factor activity [goid 3700] [pmid 9225980] [evidence TAS]	CAGH4; BRUNOL1; CELF3; MGC57297; ERDA4	CAGH4; BRUNOL1; CELF3; MGC57297; ERDA4	NM_007185.3
ILMN_1660985	NQkLNb97xQ96JKLO6U	Homo sapiens	RefSeq	ILMN_36862	ILMN_41777	LOC442388	XM_937916.1	XM_937916.1		442388	89028730	XM_937916.1	LOC442388	XP_943009.1	1770349	A	713	CAAGCAAGTATCCGTTTCTGTTACCAATTCTGGAGCAGGAGTATGTGGCC				8q12.1b	PREDICTED: Homo sapiens similar to RIKEN cDNA 4833413O15 gene (LOC442388), mRNA.						XM_937916.1
ILMN_1870085	fpS7owpLCv_LeKI6eo	Homo sapiens	Unigene	ILMN_76712	ILMN_76712	HS.128892	Hs.128892		Hs.128892		27844023	BX099310			4900082	S	384	GGCCAGTGTGGATAAGGCAGTAAGGTTTTGAGTCTGAGGAGATGGCTGGG					BX099310 Soares_NFL_T_GBC_S1 Homo sapiens cDNA clone IMAGp998P164537, mRNA sequence						BX099310
ILMN_1654759	ZSiGfnQR6P6yjtWdy0	Homo sapiens	RefSeq	ILMN_36168	ILMN_36168	CLDN22	XM_940253.1	XM_940253.1		53842	88981331	XM_940253.1	CLDN22	XP_945346.1	1440400	A	690	CAGGAGACGCTTGCTCAACACTGGATTTGGTAGGATGTCCCGCTCTAGTC				4q35.1c	PREDICTED: Homo sapiens claudin 22 (CLDN22), mRNA.						XM_940253.1
ILMN_1834238	ole6CpALoAkhUNkOpA	Homo sapiens	Unigene	ILMN_88483	ILMN_88483	HS.375537	Hs.375537		Hs.375537		27830368	BX100006			3420711	S	277	GCCCTGTGGAAGGGCAAAAGTGGAAAAGCAGACCCAATCGCAATGGGCAA					BX100006 Soares infant brain 1NIB Homo sapiens cDNA clone IMAGp998D03176, mRNA sequence						BX100006
ILMN_1857631	xqOTJRJTx8jykj.L1U	Homo sapiens	Unigene	ILMN_108627	ILMN_108627	HS.545415	Hs.545415		Hs.545415		5393318	AI806752			2120102	S	62	GGGATGCATAGCCACAGCCATTACTTAGATTAGGCAGATTTTAGTTCCCC					wf05c05.x1 Soares_NFL_T_GBC_S1 Homo sapiens cDNA clone IMAGE:2349704 3, mRNA sequence						AI806752
ILMN_1710329	QuMxfD8up.pKmqiqgY	Homo sapiens	RefSeq	ILMN_8872	ILMN_8872	MYEF2	NM_016132.3	NM_016132.3		50804	154146212	NM_016132.3	MYEF2	NP_057216.2	520608	S	4181	GTGATATACCTTAATTTAGTGGGCTTTGGCAGGGCGGGGGAGGGGGAACG	15	-	25265929-25265978	15q21.1c	Homo sapiens myelin expression factor 2 (MYEF2), mRNA.	nucleus [goid 5634] [pmid 2601707] [evidence TAS]	myoblast cell fate determination [goid 7518] [pmid 2601707] [evidence TAS]; transcription [goid 6350] [evidence IEA]; transcription from RNA polymerase II promoter [goid 6366] [pmid 2601707] [evidence TAS]	transcription coactivator activity [goid 3713] [pmid 2601707] [evidence TAS]; RNA binding [goid 3723] [evidence IEA]; nucleotide binding [goid 166] [evidence IEA]; DNA binding [goid 3677] [evidence IEA]; RNA polymerase II transcription factor activity, enhancer binding [goid 3705] [pmid 2601707] [evidence TAS]	FLJ11213; KIAA1341; MST156; MEF-2; MSTP156; HsT18564; MGC87325	FLJ11213; KIAA1341; MST156; MEF-2; MSTP156; HsT18564; MGC87325	NM_016132.3
ILMN_1813671	Qk_6e0DU7tVXut7u4Q	Homo sapiens	RefSeq	ILMN_28181	ILMN_28181	SLC25A1	NM_005984.1	NM_005984.1		6576	21389314	NM_005984.1	SLC25A1	NP_005975.1	6900440	S	1168	GCATTGTGGCTGTCAAATCCATGTGTCCCCCCTGTGGTCTGTGTGTGACA	22	-	2784537-2784586	22q11.21b	Homo sapiens solute carrier family 25 (mitochondrial carrier; citrate transporter), member 1 (SLC25A1), nuclear gene encoding mitochondrial protein, mRNA.	integral to membrane [goid 16021] [evidence IEA]; membrane [goid 16020] [evidence IEA]; mitochondrion [goid 5739] [evidence IEA]; mitochondrial inner membrane [goid 5743] [evidence TAS]	transport [goid 6810] [evidence IEA]; mitochondrial citrate transport [goid 6843] [evidence TAS]	citrate transporter activity [goid 15137] [pmid 8666394] [evidence TAS]; transporter activity [goid 5215] [evidence IEA]; binding [goid 5488] [evidence IEA]	SLC20A3; CTP	SLC20A3; CTP	NM_005984.1
ILMN_1700633	iHq69UeThXc1eU3tVM	Homo sapiens	RefSeq	ILMN_4184	ILMN_4184	ABHD4	NM_022060.2	NM_022060.2		63874	50658086	NM_022060.2	ABHD4	NP_071343.2	3120014	S	2224	ACTGGGTGGTTCCCACTGCATGACCCTCTATCCCTGCCATCTGTCCCCAT	14	+	3199383-3199432	14q11.2e	Homo sapiens abhydrolase domain containing 4 (ABHD4), mRNA.		aromatic compound metabolism [goid 6725] [evidence IEA]; lipid catabolism [goid 16042] [evidence IEA]	hydrolase activity [goid 16787] [evidence IEA]; aminopeptidase activity [goid 4177] [evidence IEA]	FLJ12816	FLJ12816	NM_022060.2
ILMN_1660869	iOaabrgMjmmFiqjuic	Homo sapiens	RefSeq	ILMN_35646	ILMN_165861	LOC643438	XR_015310.1	XR_015310.1			113418837	XR_015310.1	LOC643438		3180619	S	1	ATGCGGCGGCGTGGTGAAATAGATGCGGCGACCGAGGGGGATGTGGAGCT	7	+	147965225-147965274		PREDICTED: Homo sapiens misc_RNA (LOC643438), miscRNA.						XR_015310.1
ILMN_1752229	NxBJfhdWnQuN1C4V14	Homo sapiens	RefSeq	ILMN_15521	ILMN_15521	TIMM50	NM_001001563.1	NM_001001563.1		92609	48526508	NM_001001563.1	TIMM50	NP_001001563.1	3610048	S	2131	TACAACAGCCTTGACCTCCCGGCTCAAGTGATCTCCAAGTGACCCTCCTG	19	+	44672927-44672976	19q13.2a	Homo sapiens translocase of inner mitochondrial membrane 50 homolog (S. cerevisiae) (TIMM50), nuclear gene encoding mitochondrial protein, mRNA.	nuclear speck [goid 16607] [pmid 16008839] [evidence IDA]; integral to membrane [goid 16021] [evidence IEA]; nucleus [goid 5634] [evidence IEA]; membrane [goid 16020] [evidence IEA]; mitochondrion [goid 5739] [evidence IEA]; mitochondrial inner membrane presequence translocase complex [goid 5744] [pmid 15044455] [evidence IPI]	protein targeting [goid 6605] [evidence IEA]; protein transport [goid 15031] [evidence IEA]; mitochondrial membrane organization and biogenesis [goid 7006] [pmid 15044455] [evidence IMP]; protein amino acid dephosphorylation [goid 6470] [pmid 15044455] [evidence IDA]	RNA binding [goid 3723] [evidence IEA]; protein tyrosine phosphatase activity [goid 4725] [pmid 15044455] [evidence IDA]; protein serine/threonine phosphatase activity [goid 4722] [pmid 15044455] [evidence IDA]; protein binding [goid 5515] [pmid 15044455] [evidence IPI]	TIM50L; MGC102733	TIM50L; MGC102733	NM_001001563.1
ILMN_2332691	iVcVNfja05cl4V.LAk	Homo sapiens	RefSeq	ILMN_8100	ILMN_8100	CAPN3	NM_173087.1	NM_173087.1		825	27765073	NM_173087.1	CAPN3	NP_775110.1	4180762	A	2647	CCCCTACCCATCCTTGATCGGTCATGCCTAGCCTGACCCTTTAGTAAAGC	15	+	19552243-19552292	15q15.1d	Homo sapiens calpain 3, (p94) (CAPN3), transcript variant 3, mRNA.	intracellular [goid 5622] [pmid 7720071] [evidence TAS]	muscle development [goid 7517] [pmid 9642272] [evidence TAS]	calpain activity [goid 4198] [pmid 9642272] [evidence TAS]; signal transducer activity [goid 4871] [pmid 7720071] [evidence TAS]; calcium ion binding [goid 5509] [evidence IEA]	CANP3; MGC14344; p94; LGMD2; MGC10767; CANPL3; MGC11121; MGC4403; LGMD2A; nCL-1	CANP3; MGC14344; p94; LGMD2; MGC10767; CANPL3; MGC11121; MGC4403; LGMD2A; nCL-1	NM_173087.1
ILMN_1734794	6XSv0nAkkiCqxLsorc	Homo sapiens	RefSeq	ILMN_10770	ILMN_10770	AKAP4	NM_139289.1	NM_139289.1		8852	21493038	NM_139289.1	AKAP4	NP_647450.1	7100575	A	2510	CCTCAGGTTTCAGCTAAAGCAGCAGAGAAGGGGTACAGTGTAGGAGGTCT	X	-	47427994-47428043	Xp11.22c	Homo sapiens A kinase (PRKA) anchor protein 4 (AKAP4), transcript variant 2, mRNA.	flagellum (sensu Eukaryota) [goid 9434] [pmid 9822690] [evidence IDA]	sperm motility [goid 30317] [pmid 9822690] [evidence IMP]	protein kinase A binding [goid 51018] [evidence ISS]; structural molecule activity [goid 5198] [evidence IEA]; protein binding [goid 5515] [evidence ISS]	FSC1; HI; p82; hAKAP82; AKAP82	AKAP82; FSC1; HI; p82; hAKAP82	NM_139289.1
ILMN_2253207	QkfdL1NwKpE3V96u0Y	Homo sapiens	RefSeq	ILMN_10770	ILMN_10770	AKAP4	NM_139289.1	NM_139289.1		8852	21493038	NM_139289.1	AKAP4	NP_647450.1	5560450	I	38	GCACTTCTCAGTTCCATCTAAAGGGGCACATCTCCCTTCTGGGTGTCACG	X	-	47437113-47437162	Xp11.22c	Homo sapiens A kinase (PRKA) anchor protein 4 (AKAP4), transcript variant 2, mRNA.	flagellum (sensu Eukaryota) [goid 9434] [pmid 9822690] [evidence IDA]	sperm motility [goid 30317] [pmid 9822690] [evidence IMP]	protein kinase A binding [goid 51018] [evidence ISS]; structural molecule activity [goid 5198] [evidence IEA]; protein binding [goid 5515] [evidence ISS]	FSC1; HI; p82; hAKAP82; AKAP82	AKAP82; FSC1; HI; p82; hAKAP82	NM_139289.1
ILMN_1874575	c5Pl6hdSDDv04LJOzU	Homo sapiens	Unigene	ILMN_89357	ILMN_89357	HS.389988	Hs.389988		Hs.389988		28099007	CB133377			1400192	S	154	TGCATTGCCTGGGACCTCCAGAATAATGTTTCATGAAGTAGCATGTATCC					K-EST0184252 L9SNU354 Homo sapiens cDNA clone L9SNU354-11-G07 5, mRNA sequence						CB133377
ILMN_1858152	fqItV_j8oRErRQoDpU	Homo sapiens	Unigene	ILMN_89789	ILMN_89789	HS.405574	Hs.405574		Hs.405574		3033969	AA897349			6860014	S	144	GGGAGAGTCCCCTTGGATTTAGGACACACAGGTCACCAAGGAAATGGCCC					al47h07.s1 Soares_NFL_T_GBC_S1 Homo sapiens cDNA clone IMAGE:1460509 3, mRNA sequence						AA897349
ILMN_1806304	Z3EFHF73enn166556U	Homo sapiens	RefSeq	ILMN_19012	ILMN_19012	ENTPD4	NM_004901.2	NM_004901.2		9583	141802192	NM_004901.2	ENTPD4	NP_004892.1	2900224	S	1850	TCTACAACCACTACCTGTTCTCTGGCTGCTTCCTGGTGGTGCTGCTGGCC	8	-	21835869-21835918	8p21.3a	Homo sapiens ectonucleoside triphosphate diphosphohydrolase 4 (ENTPD4), mRNA.	vacuole [goid 5773] [evidence IEA]; lysosome [goid 5764] [evidence IEA]; integral to membrane [goid 16021] [evidence IEA]; integral to Golgi membrane [goid 30173] [pmid 9556635] [evidence IDA]; membrane [goid 16020] [evidence IEA]	UDP catabolism [goid 6256] [pmid 9556635] [evidence IDA]	hydrolase activity [goid 16787] [evidence IEA]; magnesium ion binding [goid 287] [evidence IEA]; uridine-diphosphatase activity [goid 45134] [pmid 9556635] [evidence IDA]; calcium ion binding [goid 5509] [evidence IEA]	KIAA0392; NTPDase-4; UDPase; LYSAL1; LALP70; LAP70	KIAA0392; NTPDase-4; UDPase; LYSAL1; LALP70; LAP70	NM_004901.2
ILMN_1838780	BVLnqdOjKIcz7AQES4	Homo sapiens	Unigene	ILMN_108089	ILMN_108089	HS.544729	Hs.544729		Hs.544729		3076121	AA927224			3890253	S	78	CCCAGTGCTGGGCTCATGGATAGGAGACTATATTGTAAACAAACACAGTG					om17b05.s1 Soares_NFL_T_GBC_S1 Homo sapiens cDNA clone IMAGE:1541265 3, mRNA sequence						AA927224
ILMN_1682864	36JWb571RKl2v.XB_c	Homo sapiens	RefSeq	ILMN_20059	ILMN_20059	SPSB3	NM_080861.3	NM_080861.3		90864	38679885	NM_080861.3	SPSB3	NP_543137.2	2850433	S	1417	TGGAGCCCGCGTTGCTGTTCCCACAGGGCCTCGGTTTTTCCTAACTTGCT	16	-	1749686-1749735	16p13.3e	Homo sapiens splA/ryanodine receptor domain and SOCS box containing 3 (SPSB3), mRNA.		intracellular signaling cascade [goid 7242] [evidence IEA]	receptor activity [goid 4872] [evidence IEA]	SSB3; C16orf31	SSB3; C16orf31	NM_080861.3
ILMN_1752622	rpr6eKAFThEkQdxIS4	Homo sapiens	RefSeq	ILMN_9647	ILMN_177185	PROX1	NM_002763.3	NM_002763.3		5629	34147628	NM_002763.3	PROX1	NP_002754.2	5360689	S	2845	GGCGGTTGGCTGAGGAAAACCCATGACACAGCACAACTCTACAGACAGTG	1	+	184884739-184884788	1q41a	Homo sapiens prospero homeobox 1 (PROX1), mRNA.						NM_002763.3
ILMN_1680856	cn7uRXbqvCmJ716.Ak	Homo sapiens	RefSeq	ILMN_17288	ILMN_17288	MAMLD1	NM_005491.2	NM_005491.2		10046	120952763	NM_005491.2	MAMLD1	NP_005482.2	2320343	S	4269	GCTTGTGTGCACCCTCGTGGGGTTAAGGCGAGCTGTTCCTGGTTTAAAGC	X	+		Xq28c	Homo sapiens mastermind-like domain containing 1 (MAMLD1), mRNA.				CXorf6; F18; CG1	CG1; F18	NM_005491.2
ILMN_1691884	TulH1wooEFW3jdIPpE	Homo sapiens	RefSeq	ILMN_28725	ILMN_28725	STC2	NM_003714.2	NM_003714.2		8614	61676085	NM_003714.2	STC2	NP_003705.1	1170170	S	5175	GTGGCCACTTCCTAAGGAGGAACAACCCCGTCTGATCTCAGAATTGGCAC	5	-	167837074-167837123	5q35.2a	Homo sapiens stanniocalcin 2 (STC2), mRNA.	extracellular region [goid 5576] [evidence IEA]	cell surface receptor linked signal transduction [goid 7166] [pmid 9753616] [evidence TAS]; cell-cell signaling [goid 7267] [pmid 9753616] [evidence TAS]; response to nutrient [goid 7584] [pmid 9753616] [evidence TAS]	hormone activity [goid 5179] [pmid 9723890] [evidence TAS]	STCRP; STC-2	STCRP; STC-2	NM_003714.2
ILMN_1856234	65u5DsDJ.qTz1Xl4uo	Homo sapiens	Unigene	ILMN_82251	ILMN_82251	HS.211704	Hs.211704		Hs.211704		5527442	AI863335			2630594	S	175	TGCGTGTGCAATGTAAATAGCTTTGGGCATTATTCCCCTGCCTGAGTGGG					tz47a02.x1 NCI_CGAP_Brn52 Homo sapiens cDNA clone IMAGE:2291690 3, mRNA sequence						AI863335
ILMN_1832172	Q5GoCXifSASX1QtKJo	Homo sapiens	Unigene	ILMN_77618	ILMN_77618	HS.134945	Hs.134945		Hs.134945		10583954	BE971021			110253	S	695	TGCACGGGAAAGCCTGAGCTTCAGAAACAGCCTTCCCAAGTCAGGAGCGG					601651240F1 NIH_MGC_81 Homo sapiens cDNA clone IMAGE:3934713 5, mRNA sequence						BE971021
ILMN_1662470	oE71jl7oITlht13lyo	Homo sapiens	RefSeq	ILMN_13661	ILMN_13661	C10ORF35	NM_145306.2	NM_145306.2		219738	149588739	NM_145306.2	C10orf35	NP_660349.1	2510253	S	864	ACATGTTCCGATGCCTGTGGAAGACATGCCGACGTCTCCTCTGCCTAGGG	10	+	65382959-65383008	10q21.3e	Homo sapiens chromosome 10 open reading frame 35 (C10orf35), mRNA.	membrane [goid 16020] [evidence IEA]; integral to membrane [goid 16021] [evidence IEA]					NM_145306.2
ILMN_1726225	rJ5BNB6TETV7jTi3p0	Homo sapiens	RefSeq	ILMN_1973	ILMN_1973	SERPINI2	NM_006217.3	NM_006217.3		5276	59814587	NM_006217.3	SERPINI2	NP_006208.1	2680370	S	1073	AGCTGCAACATCAACTGGCATACACATCCCTGTGATCATGAGTCTGGCTC	3	-	168646930-168646963:168649798-168649813	3q26.1f	Homo sapiens serpin peptidase inhibitor, clade I (pancpin), member 2 (SERPINI2), mRNA.		cell motility [goid 6928] [pmid 10097100] [evidence TAS]	serine-type endopeptidase inhibitor activity [goid 4867] [pmid 10097100] [evidence TAS]	PI14; PANCPIN; TSA2004; MEPI	PI14; PANCPIN; TSA2004; MEPI	NM_006217.3
ILMN_1861120	c6mKepJKj6eA0zkiVA	Homo sapiens	Unigene	ILMN_81596	ILMN_81596	HS.200644	Hs.200644		Hs.200644		21756534	AK096928			7560068	S	3202	TGGGCGAGGCTGGGCAGCAGGGATTGGCTGAAATCATATGCAGAGCCCAA					Homo sapiens cDNA FLJ39609 fis, clone SKNSH2008043						AK096928
ILMN_1864704	lRLg4JeuucSauECkBY	Homo sapiens	Unigene	ILMN_87606	ILMN_87606	HS.364959	Hs.364959		Hs.364959		19759188	BQ023909			3060088	S	266	CACAGTGAATGAAGCCTGGTGGTGCTACAGCGGGTGACAAAGGCAAACCG					UI-1-BB1p-aun-a-03-0-UI.s1 NCI_CGAP_Pl6 Homo sapiens cDNA clone UI-1-BB1p-aun-a-03-0-UI 3, mRNA sequence						BQ023909
ILMN_1882485	iTVQkygIPHTF1X19JE	Homo sapiens	Unigene	ILMN_112048	ILMN_112048	HS.554595	Hs.554595		Hs.554595		34888963	CF552129			4290167	S	233	CATCCCCAAGCATAGGAAAGAATTACTCATACCTCCCCTTCCTTCAGCAC					AGENCOURT_15609033 NIH_MGC_183 Homo sapiens cDNA clone IMAGE:30530585 5, mRNA sequence						CF552129
ILMN_1811335	BCDF50nUiEbAqEiPqo	Homo sapiens	RefSeq	ILMN_42339	ILMN_42339	LOC653472	XM_932159.1	XM_932159.1		653472	89038268	XM_932159.1	LOC653472	XP_937252.1	940491	S	271	AAGAATACCTGCTCAGCTCCAGAGACACGTAAAGGGACAGAGATTGGGGG	15	-	32487155-32487204		PREDICTED: Homo sapiens similar to golgi autoantigen, golgin subfamily a, 8B (LOC653472), mRNA.						XM_932159.1
ILMN_1746378	rkRY6.Xs0SVAivd66U	Homo sapiens	RefSeq	ILMN_1769	ILMN_167980	GHDC	NM_032484.3	NM_032484.3		84514	31543054	NM_032484.3	GHDC	NP_115873.1	2030754	S	2296	GCACACCGATGGTTTCCTGTATCACAGCCCAAAGAGGTTCTCTGGTGGCC	17	-	37594936-37594985	17q21.2b	Homo sapiens GH3 domain containing (GHDC), mRNA.	endoplasmic reticulum [goid 5783] [evidence IEA]			D11LGP1; LGP1	D11LGP1	NM_032484.3
ILMN_1658074	iZ5pA1YTclCg7VLivE	Homo sapiens	RefSeq	ILMN_25783	ILMN_25783	ZCCHC13	NM_203303.2	NM_203303.2		389874	146219854	NM_203303.2	ZCCHC13	NP_976048.1	1190093	S	535	CGCTGCGGCAAATCCCGACATCTAGCCAAGGAATGTCCCAGTGAGGTTAC	X	+	73441284-73441327:73441328-73441333	Xq13.2c	Homo sapiens zinc finger, CCHC domain containing 13 (ZCCHC13), mRNA.			zinc ion binding [goid 8270] [evidence IEA]; metal ion binding [goid 46872] [evidence IEA]; nucleic acid binding [goid 3676] [evidence IEA]	ZNF9L; Cnbp2	ZNF9L; Cnbp2	NM_203303.2
ILMN_1792571	uTjFIopioSISQpIS6c	Homo sapiens	RefSeq	ILMN_19901	ILMN_19901	ARHGEF15	NM_173728.2	NM_173728.2		22899	32307165	NM_173728.2	ARHGEF15	NP_776089.2	3610601	S	3897	CATGATACCAGAGGAGGCGAGGGACAGAGACAGCAAGGCAGACAGTGGCT	17	+	8120801-8120850	17p13.1c	Homo sapiens Rho guanine nucleotide exchange factor (GEF) 15 (ARHGEF15), mRNA.	intracellular [goid 5622] [evidence IEA]	regulation of Rho protein signal transduction [goid 35023] [evidence IEA]	Rho guanyl-nucleotide exchange factor activity [goid 5089] [evidence IEA]; GTPase activator activity [goid 5096] [evidence IEA]	MGC44868; FLJ13791; ARGEF15; Vsm-RhoGEF; KIAA0915	MGC44868; FLJ13791; ARGEF15; Vsm-RhoGEF; KIAA0915	NM_173728.2
ILMN_1760922	NohJKkvd3avQCEO6J0	Homo sapiens	RefSeq	ILMN_14647	ILMN_14065	GIT2	NM_014776.2	NM_014776.2		9815	21237785	NM_014776.2	GIT2	NP_055591.2	2810327	A	1135	GGAGACAGCAGGGCAGTTCTCTCTCGGGTTCAAAAGACAATGTGGAGCTC	12	-	107407110-107407124:107413737-107413771	12q24.11c	Homo sapiens G protein-coupled receptor kinase interactor 2 (GIT2), transcript variant 3, mRNA.	nucleoplasm [goid 5654] [pmid 10942595] [evidence IDA]	regulation of G-protein coupled receptor protein signaling pathway [goid 8277] [pmid 10896954] [evidence TAS]; regulation of GTPase activity [goid 43087] [evidence IEA]	zinc ion binding [goid 8270] [evidence IEA]; metal ion binding [goid 46872] [evidence IEA]; GTPase activator activity [goid 5096] [evidence IEA]	CAT-2; MGC760; KIAA0148; DKFZp686G01261	CAT-2; MGC760; KIAA0148; DKFZp686G01261	NM_014776.2
ILMN_2355776	xdNBGA0qSEgvJ2vQZU	Homo sapiens	RefSeq	ILMN_14065	ILMN_14065	GIT2	NM_014776.2	NM_014776.2		9815	21237785	NM_014776.2	GIT2	NP_055591.2	4540626	A	1040	CTCATCAACACGAAATCAGGGCAGACAGAAGTTAGCTCGGTTCAACGCCC	12	-	107413817-107413848:107415168-107415185	12q24.11c	Homo sapiens G protein-coupled receptor kinase interactor 2 (GIT2), transcript variant 3, mRNA.	nucleoplasm [goid 5654] [pmid 10942595] [evidence IDA]	regulation of G-protein coupled receptor protein signaling pathway [goid 8277] [pmid 10896954] [evidence TAS]; regulation of GTPase activity [goid 43087] [evidence IEA]	zinc ion binding [goid 8270] [evidence IEA]; metal ion binding [goid 46872] [evidence IEA]; GTPase activator activity [goid 5096] [evidence IEA]	CAT-2; MGC760; KIAA0148; DKFZp686G01261	CAT-2; MGC760; KIAA0148; DKFZp686G01261	NM_014776.2
ILMN_1761348	xu5NLRRVBOdKiki99Q	Homo sapiens	RefSeq	ILMN_16961	ILMN_16961	ZNF530	NM_020880.2	NM_020880.2		348327	40254939	NM_020880.2	ZNF530	NP_065931.2	6380167	S	2649	GTGTGCATCAGTCACCACCCCAACATGCTCAGGGAGGCAGAGTTCTTCCA	19	+	62811134-62811183	19q13.43b	Homo sapiens zinc finger protein 530 (ZNF530), mRNA.	nucleus [goid 5634] [evidence IEA]; intracellular [goid 5622] [evidence IEA]	regulation of transcription, DNA-dependent [goid 6355] [evidence IEA]	zinc ion binding [goid 8270] [evidence IEA]; metal ion binding [goid 46872] [evidence IEA]; nucleic acid binding [goid 3676] [evidence IEA]	KIAA1508	KIAA1508	NM_020880.2
ILMN_2234710	BtFE3iIFILXUr31AFE	Homo sapiens	RefSeq	ILMN_12303	ILMN_12303	C12ORF60	NM_175874.2	NM_175874.2		144608	31343594	NM_175874.2	C12orf60	NP_787070.1	990162	S	703	GTCACCACATCTGAGAGAACCAGAAGTCCTCCAGGTTCTTCCAAAACCAC	12	+	14867635-14867684	12p12.3e	Homo sapiens chromosome 12 open reading frame 60 (C12orf60), mRNA.				MGC47869	MGC47869	NM_175874.2
ILMN_2234709	ipTud7r0gixQ7Iovk0	Homo sapiens	RefSeq	ILMN_12303	ILMN_12303	C12ORF60	NM_175874.2	NM_175874.2		144608	31343594	NM_175874.2	C12orf60	NP_787070.1	2340605	S	480	GGCCATGTGCTCTGTGGTTCAGAAGAGTACCAATGTAGAGGAGTTGCATC	12	+	14867412-14867461	12p12.3e	Homo sapiens chromosome 12 open reading frame 60 (C12orf60), mRNA.				MGC47869	MGC47869	NM_175874.2
ILMN_1838179	urtbt7Aoh76IUgzlFU	Homo sapiens	Unigene	ILMN_116154	ILMN_116154	HS.563242	Hs.563242		Hs.563242		47288553	CN272139			4890682	S	367	GGTGTCCGTGTCTGtaaaggagactgttggagaccagaatatgccacccc					17000600002352 GRN_PREHEP Homo sapiens cDNA 5, mRNA sequence						CN272139
ILMN_2388965	co4I4nsHrgBTqrrnh0	Homo sapiens	RefSeq	ILMN_8711	ILMN_8711	GEFT	NM_182947.1	NM_182947.1		115557	33667114	NM_182947.1	GEFT	NP_891992.1	4050131	A	2185	GGATGAAGATGAGCTGTAACTGGTGAAAACCATGGGGGTGGTGCTGACTC	12	+	56296926-56296944:56296945-56296975	12q13.3b	Homo sapiens RAC/CDC42 exchange factor (GEFT), transcript variant 1, mRNA.	intracellular [goid 5622] [evidence IEA]	regulation of Rho protein signal transduction [goid 35023] [evidence IEA]	Rho guanyl-nucleotide exchange factor activity [goid 5089] [evidence IEA]	p63RhoGEF	p63RhoGEF	NM_182947.1
ILMN_1861392	o7JVkJaLe5XU4V981c	Homo sapiens	Unigene	ILMN_74129	ILMN_74129	HS.90221	Hs.90221		Hs.90221		21755139	AK095804			2760139	S	1772	TGTAGCCCCGCAAGCCGGAGTCTGTGCCCTCCATGACCCTTCTTATCCCT					Homo sapiens cDNA FLJ38485 fis, clone FEBRA2023285						AK095804
ILMN_1665887	r4mlOXXq54G_T3teOE	Homo sapiens	RefSeq	ILMN_12961	ILMN_12961	WDR61	NM_025234.1	NM_025234.1		80349	13376839	NM_025234.1	WDR61	NP_079510.1	4120403	S	759	TGAGCGGCCATGCCTCCTGGGTGCTGAACGTTGCATTCTGTCCTGATGAC	15	-	76365454-76365503	15q25.1a	Homo sapiens WD repeat domain 61 (WDR61), mRNA.				REC14	REC14	NM_025234.1
ILMN_1700679	Bqfde70Sj.uwEXZIuI	Homo sapiens	RefSeq	ILMN_36401	ILMN_36401	LOC649661	XM_943829.1	XM_943829.1		649661	88952301	XM_943829.1	LOC649661	XP_948922.1	4830601	S	44	GGGCTTCTCCTGTGTTCACAGGATTTTGTGTAAACACCTCGCAGAGTGAG					PREDICTED: Homo sapiens hypothetical protein LOC649661 (LOC649661), mRNA.						XM_943829.1
ILMN_2057836	lZ92l.6cI0Lss3vTS8	Homo sapiens	RefSeq	ILMN_4405	ILMN_4405	RNU2	NR_002716.1	NR_002716.1			84871999	NR_002716.1	RNU2		4640082	S	3	CGCTTCTCGGCCTTTTGGCTAAGATCAAGTGTAGTATCTGTTCATCAGTT	17|NT_113932.1	-	31859-31908		Homo sapiens RNA, U2 small nuclear (RNU2) on chromosome 17.				U2	U2	NR_002716.1
ILMN_1797975	xH031ULmqLEKTpsirk	Homo sapiens	RefSeq	ILMN_2029	ILMN_2029	CXCR3	NM_001504.1	NM_001504.1		2833	4504098	NM_001504.1	CXCR3	NP_001495.1	4390202	S	1436	ACTTCATCTTCCCCAAGTGCGGGGAGTACAAGGCATGGCGTAGAGGGTGC	X	-	64650807-64650856	Xq13.1d	Homo sapiens chemokine (C-X-C motif) receptor 3 (CXCR3), mRNA.	plasma membrane [goid 5886] [pmid 10741397] [evidence TAS]; integral to plasma membrane [goid 5887] [pmid 9064356] [evidence TAS]; cytoplasm [goid 5737] [pmid 10903743] [evidence TAS]	cell motility [goid 6928] [pmid 10741397] [evidence TAS]; antimicrobial humoral response (sensu Vertebrata) [goid 19735] [pmid 9064356] [evidence TAS]; cell adhesion [goid 7155] [pmid 10942362] [evidence TAS]; chemotaxis [goid 6935] [pmid 10903763] [evidence TAS]; G-protein coupled receptor protein signaling pathway [goid 7186] [evidence IEA]; signal transduction [goid 7165] [evidence IEA]	C-C chemokine receptor activity [goid 16493] [evidence IEA]; receptor activity [goid 4872] [evidence IEA]; rhodopsin-like receptor activity [goid 1584] [evidence IEA]; C-X-C chemokine receptor activity [goid 16494] [evidence IEA]	CD182; IP10-R; IP10; Mig-R; CKR-L2; CD183; CMKAR3; GPR9; MigR	CD182; IP10-R; IP10; Mig-R; CKR-L2; CD183; CMKAR3; GPR9; MigR	NM_001504.1
ILMN_1870737	f6dKCSTKKikLslUHUs	Homo sapiens	Unigene	ILMN_91707	ILMN_91707	HS.436464	Hs.436464		Hs.436464		19753715	BQ018438			2940121	S	513	TGGCTCAGGAAGCAGCATAGGAGGGAGGCAAGTGTAGCCCCAACTCCAGT					UI-H-DH1-awq-p-13-0-UI.s1 NCI_CGAP_DH1 Homo sapiens cDNA clone IMAGE:5893116 3, mRNA sequence						BQ018438
ILMN_2154053	idA58qBv0.dPTqgKSU	Homo sapiens	RefSeq	ILMN_5671	ILMN_5671	FVT1	NM_002035.1	NM_002035.1		2531	4503816	NM_002035.1	FVT1	NP_002026.1	160537	S	1835	CTCAAATGCTTAGGGAACGTTTCATTTCTCATTCATGGGGAAAGGCAGCC	18	-	59149216-59149265	18q21.33b	Homo sapiens follicular lymphoma variant translocation 1 (FVT1), mRNA.	extracellular space [goid 5615] [pmid 8417785] [evidence TAS]; endoplasmic reticulum [goid 5783] [evidence IEA]; integral to membrane [goid 16021] [evidence IEA]; membrane [goid 16020] [evidence IEA]	metabolism [goid 8152] [evidence IEA]	3-dehydrosphinganine reductase activity [goid 47560] [evidence IEA]; oxidoreductase activity [goid 16491] [evidence IEA]			NM_002035.1
ILMN_2154052	KhJXu_50odHeeeugHQ	Homo sapiens	RefSeq	ILMN_5671	ILMN_5671	FVT1	NM_002035.1	NM_002035.1		2531	4503816	NM_002035.1	FVT1	NP_002026.1	1740242	S	1670	GACAGCCCTGTGTTGTGCTCAGGACTCACTCTGCTGCTGGTGGAAACTCA	18	-	59149381-59149430	18q21.33b	Homo sapiens follicular lymphoma variant translocation 1 (FVT1), mRNA.	extracellular space [goid 5615] [pmid 8417785] [evidence TAS]; endoplasmic reticulum [goid 5783] [evidence IEA]; integral to membrane [goid 16021] [evidence IEA]; membrane [goid 16020] [evidence IEA]	metabolism [goid 8152] [evidence IEA]	3-dehydrosphinganine reductase activity [goid 47560] [evidence IEA]; oxidoreductase activity [goid 16491] [evidence IEA]			NM_002035.1
ILMN_1850881	0q.LyqQG0RAPgxfot0	Homo sapiens	Unigene	ILMN_119244	ILMN_119244	HS.567029	Hs.567029		Hs.567029		7153262	AW515180			10750	S	307	GGGTTTAGTTAGGGGCAAACGTCACACAAAATTGAATACCTTGGAGTCtc					xu84a10.x1 NCI_CGAP_Ut2 Homo sapiens cDNA clone IMAGE:2808378 3 similar to contains L1.t3 L1 repetitive element ;, mRNA sequence						AW515180
ILMN_1888359	ZEpf4XXoCR50AtPLlQ	Homo sapiens	Unigene	ILMN_125243	ILMN_125243	HS.573062	Hs.573062		Hs.573062		34454523	CF454867			2600707	S	266	ACAGGCCTTTGACCTCCTGGAAAGCACTGCTCAAAAGTCATTAGTGCCCA					AGENCOURT_15463101 Human Anterior Horn Homo sapiens cDNA clone IMAGE:30516556 5, mRNA sequence						CF454867
ILMN_1869651	op9ddRU6DCUg54C6io	Homo sapiens	Unigene	ILMN_86567	ILMN_86567	HS.334493	Hs.334493		Hs.334493		13928408	AB027121			770465	S	468	GGCTTCCTCCTCCACCCATGGAATAAGCCAGAATGCTGAAAGTGGGAGGG					Homo sapiens mRNA for HEIL1, complete cds						AB027121
ILMN_1859863	cqwUm98Ds6._FK6FX8	Homo sapiens	Unigene	ILMN_112210	ILMN_112210	HS.555181	Hs.555181		Hs.555181		18507115	BM458075			4280040	S	643	GGGTAACCAGCGTTCTTAAATGTATGGTTTTTGACCAGGTGGACCCCTTT					AGENCOURT_6411402 NIH_MGC_71 Homo sapiens cDNA clone IMAGE:5530423 5, mRNA sequence						BM458075
ILMN_1665144	cxp6XPPns9wfPTdc7s	Homo sapiens	RefSeq	ILMN_44411	ILMN_44411	LOC653468	XM_934208.1	XM_934208.1		653468	89031240	XM_934208.1	LOC653468	XP_939301.1	110376	I	1228	TACGGCTGGCCTATTATTGCTGTATTCTAACTTATTCATCTCCTATGTGT	10	-	75143093-75143096:75147779-75147824		PREDICTED: Homo sapiens similar to centaurin, gamma-like family, member 1, transcript variant 4 (LOC653468), mRNA.						XM_934208.1
ILMN_1661657	QqPuKFSg00oFqfShHo	Homo sapiens	RefSeq	ILMN_31624	ILMN_14328	TRPC2	NR_002720.1	NR_002720.1			84872003	NR_002720.1	TRPC2		4230746	S	1004	GGGATTGTGAGGACCCAGGAATCATCAGGAACCGGGCTTCAGGACACTGG	11	+	3615180-3615229		Homo sapiens transient receptor potential cation channel, subfamily C, member 2 (pseudogene) (TRPC2) on chromosome 11.						NR_002720.1
ILMN_2127007	6Lob_dnUJ7N73H3iKk	Homo sapiens	RefSeq	ILMN_14328	ILMN_14328	TRPC2	NR_002720.1	NR_002720.1			84872003	NR_002720.1	TRPC2		4610008	S	477	AGTGGACGTTTGCTCGCTCCAAGCTGTATCTGTTCTACTTCTGAGAGGGC	11	+	3612874-3612923		Homo sapiens transient receptor potential cation channel, subfamily C, member 2 (pseudogene) (TRPC2) on chromosome 11.						NR_002720.1
ILMN_2184109	WNygKKLq7JbkkI_qXU	Homo sapiens	RefSeq	ILMN_13850	ILMN_13850	SLC34A2	NM_006424.2	NM_006424.2		10568	110611905	NM_006424.2	SLC34A2	NP_006415.2	4490037	S	3527	ATCTAGGAAAGGAGGAGTGGGTGTAGCCGTGCAGCAAGATTGGGGCCTCC	4	+	25018195-25018244	4p15.2c	Homo sapiens solute carrier family 34 (sodium phosphate), member 2 (SLC34A2), mRNA.	membrane fraction [goid 5624] [pmid 10329428] [evidence TAS]; integral to plasma membrane [goid 5887] [pmid 10329428] [evidence TAS]; membrane [goid 16020] [evidence IEA]	ion transport [goid 6811] [evidence IEA]; phosphate metabolism [goid 6796] [pmid 10329428] [evidence TAS]; sodium ion transport [goid 6814] [evidence IEA]; phosphate transport [goid 6817] [pmid 10329428] [evidence TAS]	symporter activity [goid 15293] [evidence IEA]; sodium ion binding [goid 31402] [evidence IEA]; sodium-dependent phosphate transporter activity [goid 15321] [pmid 10329428] [evidence TAS]	NPTIIb; NAPI-3B; FLJ90534; NAPI-IIb	NPTIIb; NAPI-3B; FLJ90534; NAPI-IIb	NM_006424.2
ILMN_1660541	6SIB0US7.1_jVOOVI4	Homo sapiens	RefSeq	ILMN_1983	ILMN_1983	PCNXL2	NM_024938.2	NM_024938.2		80003	33946286	NM_024938.2	PCNXL2	NP_079214.2	5700603	I	3210	CAGAGAAACTCACCACAGTGTTTTTCCTTGGATCCCATGATGCCCAGATG	1	-	231267947-231267996	1q42.2b-q42.2c	Homo sapiens pecanex-like 2 (Drosophila) (PCNXL2), transcript variant 2, mRNA.	integral to membrane [goid 16021] [evidence IEA]			KIAA0435; FLJ11383	KIAA0435; FLJ11383	NM_024938.2
ILMN_2085760	xiVNJ5Rl6BChZFSPlM	Homo sapiens	RefSeq	ILMN_15741	ILMN_15741	ARPC1B	NM_005720.2	NM_005720.2		10095	22907055	NM_005720.2	ARPC1B	NP_005711.1	130717	S	114	GAGCCCATCAGCTGCCACGCCTGGAACAAGGACCGCACCCAGATTGCCAT	7	+	98343135-98343174:98344081-98344090	7q22.1b	Homo sapiens actin related protein 2/3 complex, subunit 1B, 41kDa (ARPC1B), mRNA.	Arp2/3 protein complex [goid 5885] [pmid 9230079] [evidence TAS]; membrane [goid 16020] [evidence IEA]	cell motility [goid 6928] [pmid 9230079] [evidence TAS]; cell adhesion [goid 7155] [evidence IEA]	structural constituent of cytoskeleton [goid 5200] [pmid 9230079] [evidence TAS]	p41-ARC; ARC41; p40-ARC	p41-ARC; ARC41; p40-ARC	NM_005720.2
ILMN_1885152	cdEiC2qS4ocQJ3X3pc	Homo sapiens	Unigene	ILMN_99337	ILMN_99337	HS.517884	Hs.517884		Hs.517884		3756693	AI204087			4120468	S	299	CTCACAGAGAAGTCGGGGCAGTGAGGACTACAAAGCTCTCCTTCTGGCCT					qd73b12.x1 Soares_testis_NHT Homo sapiens cDNA clone IMAGE:1735103 3, mRNA sequence						AI204087
ILMN_1852349	0gouIpcII_4qz8qgzo	Homo sapiens	Unigene	ILMN_106723	ILMN_106723	HS.543052	Hs.543052		Hs.543052		4299106	AI434856			6960102	S	344	GAAGGAGTGAGAGGCCTAAGAAGATTGTGAGGGTATTTAGGGGAATATGG					ti13b08.x1 NCI_CGAP_Kid11 Homo sapiens cDNA clone IMAGE:2130327 3, mRNA sequence						AI434856
ILMN_1873650	u6HY4EmdLQKXVyFluA	Homo sapiens	Unigene	ILMN_85557	ILMN_85557	HS.304650	Hs.304650		Hs.304650		5812411	AI985134			270471	S	223	TGGACTCGATGAACAGCGCTCAGTCAAAGGCCTCCCTAGACCGCCGTGAA					wr98b02.x1 NCI_CGAP_Kid11 Homo sapiens cDNA clone IMAGE:2495691 3, mRNA sequence						AI985134
ILMN_1740545	Q4lFOO4XUQCgOL_CPE	Homo sapiens	RefSeq	ILMN_38603	ILMN_38603	LOC652286	XM_941705.1	XM_941705.1		652286	89070773	XM_941705.1	LOC652286	XP_946798.1	160300	S	2	TGAGCCACCATGATGTGACCTCCACAAAAGGAAATGAGTTTGAAGATTAC					PREDICTED: Homo sapiens similar to Probable ATP-dependent RNA helicase DDX6 (DEAD-box protein 6) (ATP-dependent RNA helicase p54) (Oncogene RCK homolog) (LOC652286), mRNA.						XM_941705.1
ILMN_1653496	cR6LjvnhSW.XsXdwvo	Homo sapiens	RefSeq	ILMN_25881	ILMN_26367	GLUL	NM_001033056.1	NM_001033056.1		2752	74271825	NM_001033056.1	GLUL	NP_001028228.1	7550392	A	2955	CACTGGAGTGATGTTGCTGACCAGCCGTTTCCTGTACCTCTCTAAGTTGG	1	-	153588205-153588254	1q25.3c	Homo sapiens glutamate-ammonia ligase (glutamine synthetase) (GLUL), transcript variant 3, mRNA.		nitrogen compound metabolism [goid 6807] [evidence IEA]; regulation of neurotransmitter levels [goid 1505] [evidence NR ]; glutamine biosynthesis [goid 6542] [evidence IEA]	ligase activity [goid 16874] [evidence IEA]; glutamate-ammonia ligase activity [goid 4356] [evidence IEA]	GLNS; GS; PIG59; PIG43	GLNS; GS; PIG43	NM_001033056.1
ILMN_1765208	Q266pfaJDbXr3pjr4g	Homo sapiens	RefSeq	ILMN_26367	ILMN_26367	GLUL	NM_001033056.1	NM_001033056.1		2752	74271825	NM_001033056.1	GLUL	NP_001028228.1	130392	I	127	TCGTGGTGGGGCCTTCGGAGCAATCGTCCTGGTTCTGGCGATGGTTGAGA	1	-	153596662-153596711	1q25.3c	Homo sapiens glutamate-ammonia ligase (glutamine synthetase) (GLUL), transcript variant 3, mRNA.		nitrogen compound metabolism [goid 6807] [evidence IEA]; regulation of neurotransmitter levels [goid 1505] [evidence NR ]; glutamine biosynthesis [goid 6542] [evidence IEA]	ligase activity [goid 16874] [evidence IEA]; glutamate-ammonia ligase activity [goid 4356] [evidence IEA]	GLNS; GS; PIG59; PIG43	GLNS; GS; PIG43	NM_001033056.1
ILMN_1656913	uVSKiL_7U6u83eOkHU	Homo sapiens	RefSeq	ILMN_4304	ILMN_4304	MDH1	NM_005917.2	NM_005917.2		4190	21735619	NM_005917.2	MDH1	NP_005908.1	3390603	S	838	CCCCAGAGGGAGAGTTTGTGTCCATGGGTGTTATCTCTGATGGCAACTCC	2	+	63686024-63686031:63686577-63686618	2p15a	Homo sapiens malate dehydrogenase 1, NAD (soluble) (MDH1), mRNA.	cytosol [goid 5829] [pmid 8786100] [evidence TAS]	tricarboxylic acid cycle [goid 6099] [evidence IEA]; malate metabolism [goid 6108] [evidence IEA]; glycolysis [goid 6096] [evidence IEA]	oxidoreductase activity [goid 16491] [evidence IEA]; L-malate dehydrogenase activity [goid 30060] [evidence IEA]; L-lactate dehydrogenase activity [goid 4459] [evidence IEA]; malic enzyme activity [goid 4470] [pmid 8786100] [evidence TAS]	MOR2; MDH-s; MGC:1375; MDHA	MOR2; MDH-s; MGC:1375; MDHA	NM_005917.2
ILMN_1656837	rS4nqGiEJ1Lu5IKuII	Homo sapiens	RefSeq	ILMN_11289	ILMN_11289	RBP1	NM_002899.2	NM_002899.2		5947	8400726	NM_002899.2	RBP1	NP_002890.1	6650731	S	382	CAGTGAGCTGGGACGGAGACAAGCTCCAGTGTGTGCAGAAGGGTGAGAAG	3	-	140719986-140720035	3q23a	Homo sapiens retinol binding protein 1, cellular (RBP1), mRNA.		transport [goid 6810] [evidence IEA]; vitamin A metabolism [goid 6776] [pmid 3472205] [evidence TAS]	retinal binding [goid 16918] [evidence IEA]; retinol binding [goid 19841] [evidence IEA]; lipid binding [goid 8289] [evidence IEA]	RBPC; CRBP1; CRBP; CRABP-I	RBPC; CRBP1; CRBP; CRABP-I	NM_002899.2
ILMN_1894535	lX6J0qfyz9SuetN5.4	Homo sapiens	Unigene	ILMN_106106	ILMN_106106	HS.542089	Hs.542089		Hs.542089		1211343	N63514			3460315	S	309	CCTTGGAGCTCAGGGCTTTAGTATTTCCAGGTGCTGGTCATCTGCTTTTG					yy62e03.s1 Soares_multiple_sclerosis_2NbHMSP Homo sapiens cDNA clone IMAGE:278140 3, mRNA sequence						N63514
ILMN_1888264	9e6XuEO0OB_7eH6ruo	Homo sapiens	Unigene	ILMN_131660	ILMN_131660	HS.579479	Hs.579479		Hs.579479		83086115	DB302602			2100168	S	504	CTGTGGCCTGTGACAATGTCAATGAACTTGTGTCTGACTTGGGGTGTGGG					DB302602 BRAMY2 Homo sapiens cDNA clone BRAMY2033623 3, mRNA sequence						DB302602
ILMN_1656196	f7F_V3dSd51RP9Exck	Homo sapiens	RefSeq	ILMN_14185	ILMN_21495	E2F6	NM_198256.2	NM_198256.2		1876	109637794	NM_198256.2	E2F6	NP_937987.2	7510707	A	2100	TGTACCTTGCCCTCTCTCCAGCTCTGCTCCCACATTTTCACATACCTAGC	2	-	11503042-11503091	2p25.1b	Homo sapiens E2F transcription factor 6 (E2F6), mRNA.	transcription factor complex [goid 5667] [evidence IEA]; nucleus [goid 5634] [evidence IEA]	transcription [goid 6350] [evidence IEA]; regulation of transcription, DNA-dependent [goid 6355] [evidence IEA]; negative regulation of transcription from RNA polymerase II promoter [goid 122] [pmid 9501179] [evidence TAS]; cell cycle [goid 7049] [evidence IEA]	transcription corepressor activity [goid 3714] [pmid 9501179] [evidence TAS]; transcription factor activity [goid 3700] [evidence IEA]	E2F-6; MGC111545	E2F-6; MGC111545	NM_198256.2
ILMN_1700923	WtJMCj9XfiE9R5X3VA	Homo sapiens	RefSeq	ILMN_29828	ILMN_29828	ATG4C	NM_032852.2	NM_032852.2		84938	30410843	NM_032852.2	ATG4C	NP_116241.2	5090291	A	1273	GTCAGCATAAAGGATTTCCCTCTTGAGACATTCCACTGCCCTTCTCCCAA	1	+	63073085-63073111:63079687-63079709	1p31.3c	Homo sapiens ATG4 autophagy related 4 homolog C (S. cerevisiae) (ATG4C), transcript variant 7, mRNA.	microtubule associated complex [goid 5875] [pmid 12446702] [evidence ISS]; extracellular region [goid 5576] [pmid 12446702] [evidence IDA]; cytosol [goid 5829] [pmid 12446702] [evidence ISS]; cytoplasm [goid 5737] [pmid 12446702] [evidence ISS]	ubiquitin cycle [goid 6512] [evidence IEA]; autophagic vacuole formation [goid 45] [pmid 12446702] [evidence ISS]; protein transport [goid 15031] [evidence IEA]; protein targeting to membrane [goid 6612] [pmid 12446702] [evidence ISS]; autophagy [goid 6914] [pmid 12446702] [evidence IGI]; protein targeting to vacuole [goid 6623] [pmid 12446702] [evidence ISS]	microtubule binding [goid 8017] [pmid 12446702] [evidence ISS]; protein binding [goid 5515] [pmid 12446702] [evidence ISS]; cysteine-type endopeptidase activity [goid 4197] [pmid 12446702] [evidence ISS]	FLJ14867; AUTL3; AUTL1; APG4C; APG4-C	FLJ14867; AUTL3; AUTL1; APG4C; APG4-C	NM_032852.2
ILMN_2383727	uIfrogIFBFhx8g.uCo	Homo sapiens	RefSeq	ILMN_29828	ILMN_29828	ATG4C	NM_032852.2	NM_032852.2		84938	30410843	NM_032852.2	ATG4C	NP_116241.2	2970528	A	1096	AGACTTGGTGGAGAAAGAACCAACACCGACTACTTAGAATTTGTGAAGGG	1	+	63067388-63067435:63072297-63072298	1p31.3c	Homo sapiens ATG4 autophagy related 4 homolog C (S. cerevisiae) (ATG4C), transcript variant 7, mRNA.	microtubule associated complex [goid 5875] [pmid 12446702] [evidence ISS]; extracellular region [goid 5576] [pmid 12446702] [evidence IDA]; cytosol [goid 5829] [pmid 12446702] [evidence ISS]; cytoplasm [goid 5737] [pmid 12446702] [evidence ISS]	ubiquitin cycle [goid 6512] [evidence IEA]; autophagic vacuole formation [goid 45] [pmid 12446702] [evidence ISS]; protein transport [goid 15031] [evidence IEA]; protein targeting to membrane [goid 6612] [pmid 12446702] [evidence ISS]; autophagy [goid 6914] [pmid 12446702] [evidence IGI]; protein targeting to vacuole [goid 6623] [pmid 12446702] [evidence ISS]	microtubule binding [goid 8017] [pmid 12446702] [evidence ISS]; protein binding [goid 5515] [pmid 12446702] [evidence ISS]; cysteine-type endopeptidase activity [goid 4197] [pmid 12446702] [evidence ISS]	FLJ14867; AUTL3; AUTL1; APG4C; APG4-C	FLJ14867; AUTL3; AUTL1; APG4C; APG4-C	NM_032852.2
ILMN_1817144	QpfoCkw450igIqJOuY	Homo sapiens	Unigene	ILMN_104607	ILMN_104607	HS.539586	Hs.539586		Hs.539586		2359020	AA581248			2230246	S	64	GGCCTTGGAAAGGCATAATGATGCTCAGAGGAAAGAGGGAGCATGGTGCG					nd38c06.s1 NCI_CGAP_Co1 Homo sapiens cDNA clone IMAGE:802570 3, mRNA sequence						AA581248
ILMN_1673605	07EZK7WX_6Xo3qG69o	Homo sapiens	RefSeq	ILMN_17609	ILMN_17609	PRSSL1	NM_214710.2	NM_214710.2		400668	141802910	NM_214710.2	PRSSL1	NP_999875.1	2360603	S	771	TGTACACGCAGGTGTCCGCCTTTGTGGCCTGGATCTGGGACGTGGTTCGG				19p13.3j	Homo sapiens protease, serine-like 1 (PRSSL1), mRNA.			serine-type endopeptidase activity [goid 4252] [evidence IEA]	UNQ782	UNQ782	NM_214710.2
ILMN_2285708	95TvtSnrdx16nQktdc	Homo sapiens	RefSeq	ILMN_163175	ILMN_163175	C6ORF48	NM_001040437.1	NM_001040437.1		50854	94681054	NM_001040437.1	C6orf48	NP_001035527.1	1190082	I	338	TGCCATGTTGTCCAGGCTGGTCTCTACTCCTGGGCTCAAGCAGTCCTCCT	6	+	31912191-31912240	6p21.32b	Homo sapiens chromosome 6 open reading frame 48 (C6orf48), transcript variant 1, mRNA.				G8; D6S57	G8; D6S57	NM_001040437.1
ILMN_2391765	ouPXkH4X0p6iK6IlOU	Homo sapiens	RefSeq	ILMN_163175	ILMN_163175	C6ORF48	NM_001040437.1	NM_001040437.1		50854	94681054	NM_001040437.1	C6orf48	NP_001035527.1	7150017	A	551	GTGATTCCTGCAACTTGACCTTCAGGCTGGGAGAGGTGGAGAGCCATGCC	6	+	31913122-31913171	6p21.32b	Homo sapiens chromosome 6 open reading frame 48 (C6orf48), transcript variant 1, mRNA.				G8; D6S57	G8; D6S57	NM_001040437.1
ILMN_2408968	6e9.A3EkqsBPTeS7k0	Homo sapiens	RefSeq	ILMN_164474	ILMN_164474	UEVLD	NM_001040697.1	NM_001040697.1		55293	103472010	NM_001040697.1	UEVLD	NP_001035787.1	6650592	A	1718	CTGTTCTTTAAATCTACAGCAGGGGTAAACATTCATCTGCAGTGTGCATC	11	-	18510171-18510220	11p15.1c	Homo sapiens UEV and lactate/malate dehyrogenase domains (UEVLD), transcript variant 1, mRNA.		tricarboxylic acid cycle intermediate metabolism [goid 6100] [evidence IEA]; ubiquitin cycle [goid 6512] [evidence IEA]; protein transport [goid 15031] [evidence IEA]; glycolysis [goid 6096] [evidence IEA]	oxidoreductase activity [goid 16491] [evidence IEA]; L-lactate dehydrogenase activity [goid 4459] [evidence IEA]; ubiquitin-protein ligase activity [goid 4842] [evidence IEA]	ATTP; FLJ11068; UEV3	ATTP; FLJ11068; UEV3	NM_001040697.1
ILMN_1657627	E3aVTZVFknHVf31Af8	Homo sapiens	RefSeq	ILMN_11754	ILMN_11754	CBFA2T3	NM_005187.4	NM_005187.4		863	28872802	NM_005187.4	CBFA2T3	NP_005178.4	630053	A	3546	TCTCGGCCCCATCGCCCCACCGCAGCTACTCCCCTTTCTTCCAAACTTTT	16	-	87469437-87469486	16q24.3a	Homo sapiens core-binding factor, runt domain, alpha subunit 2; translocated to, 3 (CBFA2T3), transcript variant 1, mRNA.	nucleus [goid 5634] [evidence IEA]	cell proliferation [goid 8283] [pmid 9447981] [evidence TAS]; regulation of transcription, DNA-dependent [goid 6355] [evidence IEA]; granulocyte differentiation [goid 30851] [pmid 15231665] [evidence IDA]	zinc ion binding [goid 8270] [evidence IEA]; transcription factor activity [goid 3700] [evidence IEA]	ZMYND4; MTGR2; MTG16; ETO2	ZMYND4; MTGR2; MTG16; ETO2	NM_005187.4
ILMN_1915908	u9emCFJF_qCJeaeB_A	Homo sapiens	Unigene	ILMN_81121	ILMN_81121	HS.191591	Hs.191591		Hs.191591		10853972	AV736391			6280274	S	375	TTCCTGGCGAAGACCAGCACCTTGGGGAAGAGCCTGCGGCTGAACTTGAA					AV736391 CB Homo sapiens cDNA clone CBMAGD02 5, mRNA sequence						AV736391
ILMN_1892499	Nz1X2d_8xSyFmWiWZ8	Homo sapiens	Unigene	ILMN_85851	ILMN_85851	HS.311091	Hs.311091		Hs.311091		20396206	BQ214806			5310026	S	950	TATTCCCCTTCGCTCTTGTTATACCAGTAGACCGCGCCGGAGCCGCGCTT					AGENCOURT_7589206 NIH_MGC_72 Homo sapiens cDNA clone IMAGE:6063581 5, mRNA sequence						BQ214806
ILMN_1792622	Z6QEdJ7d61NkfsS15I	Homo sapiens	RefSeq	ILMN_35379	ILMN_35379	LOC391209	XM_372840.3	XM_372840.3		391209	88947007	XM_372840.3	LOC391209	XP_372840.3	5890309	S	2	TGGCAAACACTCAGCTGTCTCTGGTCCATCGCACTTGTACAGTCCTGCAG					PREDICTED: Homo sapiens similar to ribosomal protein L36 (LOC391209), mRNA.						XM_372840.3
ILMN_2097997	9ShxJF7l6lPtQsgNJY	Homo sapiens	RefSeq	ILMN_164114	ILMN_164114	IFNE1	NM_176891.3	NM_176891.3		338376	54262143	NM_176891.3	IFNE1	NP_795372.1	6840441	S	1092	CAGGACTACAGCACCTGTGCCTGGGCCATTGTCCAAGTAGAAATCAGCCG	9	-	21471171-21471220	9p21.3c	Homo sapiens interferon epsilon 1 (IFNE1), mRNA.	extracellular region [goid 5576] [evidence IEA]; extracellular space [goid 5615] [evidence IEA]	defense response [goid 6952] [evidence IEA]; response to virus [goid 9615] [evidence IEA]	hematopoietin/interferon-class (D200-domain) cytokine receptor binding [goid 5126] [evidence IEA]	MGC119018; PRO655; MGC119020; IFNT1	MGC119018; PRO655; MGC119020; IFNT1	NM_176891.3
ILMN_1734781	WkdOoegkiCcLrH_rLg	Homo sapiens	RefSeq	ILMN_4443	ILMN_164114	IFNE1	NM_176891.3	NM_176891.3		338376	54262143	NM_176891.3	IFNE1	NP_795372.1	6380541	S	984	GCACTCATGGGACTGGAAGCAGAGAAGCTAAGTGGTACTTTGGGTAGTGA	9	-	21471279-21471328	9p21.3c	Homo sapiens interferon epsilon 1 (IFNE1), mRNA.	extracellular region [goid 5576] [evidence IEA]; extracellular space [goid 5615] [evidence IEA]	defense response [goid 6952] [evidence IEA]; response to virus [goid 9615] [evidence IEA]	hematopoietin/interferon-class (D200-domain) cytokine receptor binding [goid 5126] [evidence IEA]	MGC119018; PRO655; MGC119020; IFNT1	MGC119018; PRO655; MGC119020; IFNT1	NM_176891.3
ILMN_2143011	WL6Ffu.4IDlB5_CD9c	Homo sapiens	RefSeq	ILMN_10083	ILMN_10083	DLEU2L	NR_002771.1	NR_002771.1			84872048	NR_002771.1	DLEU2L		3420615	S	1003	AGTTGGACCCTTGTGTTTTGAAGAAATGCCAACTGCTTGAAGAATTTCCT	1	+	63788241-63788290		Homo sapiens deleted in lymphocytic leukemia 2-like (DLEU2L) on chromosome 1.				BCMSUNL	BCMSUNL	NR_002771.1
ILMN_1743784	QzQ957vV6XkqK1UQUY	Homo sapiens	RefSeq	ILMN_18055	ILMN_18055	SHMT1	NM_004169.3	NM_004169.3		6470	22547185	NM_004169.3	SHMT1	NP_004160.3	3420433	I	1063	TATCAATTCTGCTGTGTTCCCTGGCCTGCAGGGAGGTCCCCACAACCACG	17	-	18179606-18179655	17p11.2f	Homo sapiens serine hydroxymethyltransferase 1 (soluble) (SHMT1), transcript variant 1, mRNA.	cytosol [goid 5829] [pmid 8505317] [evidence TAS]	L-serine catabolism [goid 6565] [evidence NR ]; one-carbon compound metabolism [goid 6730] [evidence IEA]; L-serine metabolism [goid 6563] [evidence IEA]; glycine metabolism [goid 6544] [evidence IEA]	transferase activity [goid 16740] [evidence IEA]; glycine hydroxymethyltransferase activity [goid 4372] [evidence IEA]	MGC15229; MGC24556; SHMT; CSHMT	MGC15229; SHMT; CSHMT; MGC24556	NM_004169.3
ILMN_1811933	BUp.XnUXiMFB1dWw0o	Homo sapiens	RefSeq	ILMN_17710	ILMN_18055	SHMT1	NM_004169.3	NM_004169.3		6470	22547185	NM_004169.3	SHMT1	NP_004160.3	2690528	A	2276	CCAGGCTTTCCTGCTCCACCTGAGATAACCAACTCCCTCCCGTAATCAGG	17	-	18172105-18172154	17p11.2f	Homo sapiens serine hydroxymethyltransferase 1 (soluble) (SHMT1), transcript variant 1, mRNA.	cytosol [goid 5829] [pmid 8505317] [evidence TAS]	L-serine catabolism [goid 6565] [evidence NR ]; one-carbon compound metabolism [goid 6730] [evidence IEA]; L-serine metabolism [goid 6563] [evidence IEA]; glycine metabolism [goid 6544] [evidence IEA]	transferase activity [goid 16740] [evidence IEA]; glycine hydroxymethyltransferase activity [goid 4372] [evidence IEA]	MGC15229; MGC24556; SHMT; CSHMT	MGC15229; SHMT; CSHMT; MGC24556	NM_004169.3
ILMN_1732575	9IHv4PklNV5VdUp4I0	Homo sapiens	RefSeq	ILMN_137926	ILMN_137926	SEC14L1	NM_003003.1	NM_003003.1		6397	4506866	NM_003003.1	SEC14L1	NP_002994.1	3060379	S	4957	AGAACTGTTTGAATTGCAGCCATCCCCTGCCCCCTCCCAGGCTGAAGATC	17	+	72724294-72724343	17q25.2b	Homo sapiens SEC14-like 1 (S. cerevisiae) (SEC14L1), mRNA.	Golgi apparatus [goid 5794] [pmid 8697811] [evidence TAS]; membrane [goid 16020] [pmid 8697811] [evidence TAS]; intracellular [goid 5622] [evidence IEA]	transport [goid 6810] [evidence IEA]	transporter activity [goid 5215] [evidence IEA]; binding [goid 5488] [pmid 8697811] [evidence TAS]	SEC14L; DKFZp686C06176	SEC14L; DKFZp686C06176	NM_003003.1
ILMN_2176755	Q9ZCSW9e6ZnkedxxFM	Homo sapiens	RefSeq	ILMN_167940	ILMN_167940	LOC653319	NM_001040715.1	NM_001040715.1		653319	106507203	NM_001040715.1	LOC653319	NP_001035805.1	4560066	S	1751	TTCCGCAAGCAGCCGTTCCTGTGGCGCGCTGCACTGCTCTACTACACCAT	16	-	53085405-53085454	16q22.1a	Homo sapiens hypothetical protein LOC653319 (LOC653319), mRNA. XM_933435 XM_933438 XM_933442 XM_933445 XM_933447 XM_941971 XM_945589 XM_945591 XM_945592 XM_945593 XM_945594 XM_945596 XM_945598 XM_945599 XM_945600						NM_001040715.1
ILMN_1797102	ifUprkeV5FC1LT1Ed8	Homo sapiens	RefSeq	ILMN_15723	ILMN_15723	ST6GAL2	NM_032528.1	NM_032528.1		84620	26190609	NM_032528.1	ST6GAL2	NP_115917.1	2190129	S	1714	CTTCCAGGCGGTGCACTGCCCTGCACCAAGTCCAGTCATTCCACACTCTT	2	-	106789568-106789617	2q12.3a	Homo sapiens ST6 beta-galactosamide alpha-2,6-sialyltranferase 2 (ST6GAL2), mRNA.	integral to Golgi membrane [goid 30173] [evidence IEA]; integral to membrane [goid 16021] [pmid 12235148] [evidence NAS]	growth [goid 40007] [pmid 12235148] [evidence NAS]; development [goid 7275] [pmid 12235148] [evidence NAS]; oligosaccharide metabolism [goid 9311] [pmid 12235148] [evidence IDA]; protein amino acid glycosylation [goid 6486] [evidence IEA]	beta-galactoside alpha-2,6-sialyltransferase activity [goid 3835] [pmid 12235148] [evidence IDA]	SIAT2; KIAA1877; ST6GalII	SIAT2; KIAA1877; ST6GalII	NM_032528.1
ILMN_1795728	iwWpL41FKQuENKOSgg	Homo sapiens	RefSeq	ILMN_32590	ILMN_32590	LOC651495	XM_944721.1	XM_944721.1		651495	89035215	XM_944721.1	LOC651495	XP_949814.1	6200639	S	1	TAACCGGGCAGTTGATCCACCAGGCAAGTGACAATCAGGATGCAGGAAGA					PREDICTED: Homo sapiens hypothetical protein LOC651495 (LOC651495), mRNA.						XM_944721.1
ILMN_1779915	lSRUeXKorYFLtVQtwQ	Homo sapiens	RefSeq	ILMN_42129	ILMN_42129	LOC652115	XM_941449.1	XM_941449.1		652115	89043122	XM_941449.1	LOC652115	XP_946542.1	5360050	S	54	CAGCACCCACTGCCTAGGGGAGGTCGAACCAGTGTCCCCCAAGTCTAACA					PREDICTED: Homo sapiens similar to F59A6.3 (LOC652115), mRNA.						XM_941449.1
ILMN_1884793	i3PpQNi0So6XI9CqSo	Homo sapiens	Unigene	ILMN_89068	ILMN_89068	HS.385604	Hs.385604		Hs.385604		23272685	BC033557			4060379	S	1817	TCTATTGGCCAAATCGAGTCACAGGGATGGCCTAGATTCAAGGGGCAGGG					Homo sapiens cDNA clone IMAGE:4825052						BC033557
ILMN_1850461	lq0iC8eH1ekepVEtIA	Homo sapiens	Unigene	ILMN_135859	ILMN_135859	HS.583678	Hs.583678		Hs.583678		83151634	DB338491			5550255	S	338	GGGTCAGAGAAGTTACTGACTTCCCTGGCACTGGGCCCCACAGTCAGAAA					DB338491 TESTI2 Homo sapiens cDNA clone TESTI2039351 3, mRNA sequence						DB338491
ILMN_1685002	HStUolER1fXR.oeefc	Homo sapiens	RefSeq	ILMN_9401	ILMN_9401	RCE1	NM_001032279.1	NM_001032279.1		9986	73858574	NM_001032279.1	RCE1	NP_001027450.1	3520288	A	1263	CAGGTCCCAGGAGCCACACACTCCCTTCCTCACTTTGGACTGCTGCTTCT	11	+	66370375-66370424	11q13.1e	Homo sapiens RCE1 homolog, prenyl protein peptidase (S. cerevisiae) (RCE1), transcript variant 2, mRNA.	integral to plasma membrane [goid 5887] [pmid 10085068] [evidence TAS]; membrane [goid 16020] [evidence IEA]; endoplasmic reticulum [goid 5783] [evidence IEA]		hydrolase activity [goid 16787] [evidence IEA]; prenyl-dependent CAAX protease activity [goid 8487] [pmid 10085068] [evidence TAS]	FACE2; RCE1B; RCE1A	FACE2; RCE1B; RCE1A	NM_001032279.1
ILMN_2337492	ZPE6v1Se.maX6JFRIo	Homo sapiens	RefSeq	ILMN_9401	ILMN_9401	RCE1	NM_001032279.1	NM_001032279.1		9986	73858574	NM_001032279.1	RCE1	NP_001027450.1	6290187	A	834	ATTACATGGGTTTCCCAGCTGTTTGCGCGGCCTTGGAGCACCCACAGAGG	11	+	66369946-66369995	11q13.1e	Homo sapiens RCE1 homolog, prenyl protein peptidase (S. cerevisiae) (RCE1), transcript variant 2, mRNA.	integral to plasma membrane [goid 5887] [pmid 10085068] [evidence TAS]; membrane [goid 16020] [evidence IEA]; endoplasmic reticulum [goid 5783] [evidence IEA]		hydrolase activity [goid 16787] [evidence IEA]; prenyl-dependent CAAX protease activity [goid 8487] [pmid 10085068] [evidence TAS]	FACE2; RCE1B; RCE1A	FACE2; RCE1B; RCE1A	NM_001032279.1
ILMN_1663657	cfXLonuIKqUe03o3gA	Homo sapiens	RefSeq	ILMN_40092	ILMN_40092	LOC650853	XM_939941.1	XM_939941.1		650853	89061779	XM_939941.1	LOC650853	XP_945034.1	4150730	S	226	CTTCCTAGTGGAGCTGTGAGAAGGGGGCCACTGTCATCTGGATCTGAAAA					PREDICTED: Homo sapiens hypothetical protein LOC650853 (LOC650853), mRNA.						XM_939941.1
ILMN_1910028	3keg0IyEFIKp_IYSJU	Homo sapiens	Unigene	ILMN_113893	ILMN_113893	HS.559851	Hs.559851		Hs.559851		23681681	BU740879			2600270	S	122	GCACTGGAATCAAGATAGACAACCAGAAGGGGCTTGAGACGACAGAGCCC					UI-E-EJ0-aik-g-22-0-UI.s1 UI-E-EJ0 Homo sapiens cDNA clone UI-E-EJ0-aik-g-22-0-UI 3, mRNA sequence						BU740879
ILMN_1668914	QnnacTkDhTRQTpWkuc	Homo sapiens	RefSeq	ILMN_710	ILMN_710	C14ORF48	NM_152777.2	NM_152777.2		256369	34303957	NM_152777.2	C14orf48	NP_689990.1	4010369	S	908	GCTGCTCGGCTACATGCAAATGACCATCACCAACATGGCCCGGCAGTGCT	14	+	93540958-93541007	14q32.13a	Homo sapiens chromosome 14 open reading frame 48 (C14orf48), mRNA.				c14_5713; MGC33356	c14_5713; MGC33356	NM_152777.2
ILMN_1819331	NSHf78WerOlLl4gqLo	Homo sapiens	Unigene	ILMN_130288	ILMN_130288	HS.578107	Hs.578107		Hs.578107		83130697	DB337736			2690576	S	125	CAGACTCTTTGTTTACCGCTGGGTATGGCCAGTGCCTGAGAAGGGAGTGG					DB337736 TESTI2 Homo sapiens cDNA clone TESTI2026418 3, mRNA sequence						DB337736
ILMN_1825085	lScOK4KUS5d84dJfqI	Homo sapiens	Unigene	ILMN_115832	ILMN_115832	HS.562812	Hs.562812		Hs.562812		16535701	BM021345			5870156	S	244	CAGCTAATGAGGTGAAGGCCACAGTGCCTCTTATGACTCAGCCTTGGGAG					ie76a04.y1 Melton Normalized Human Islet 4 N4-HIS 1 Homo sapiens cDNA clone IMAGE:5672719 5, mRNA sequence						BM021345
ILMN_1826165	xRlQ1LP45trrR2gr7w	Homo sapiens	Unigene	ILMN_79597	ILMN_79597	HS.159264	Hs.159264		Hs.159264		1710274	U79293			4050669	S	1680	CACGCCCAATCCAGTATTTGATGCGTCGGTGGTCACTCGGAAGGTTGTTA					Human clone 23948 mRNA sequence						U79293
ILMN_1674201	WOudco80iXN.SdXI38	Homo sapiens	RefSeq	ILMN_41472	ILMN_41472	LOC441511	XM_497141.2	XM_497141.2		441511	89059964	XM_497141.2	LOC441511	XP_497141.1	6860592	S	1	ATGGTGCTCCTAGGATTATCAGAGCCTATCTTTCAGCTCCCTAGATCTTT	X	+	108699578-108699627	Xq22.3c	PREDICTED: Homo sapiens similar to mitofusin 1 (LOC441511), mRNA.						XM_497141.2
ILMN_2357770	lSOlCHrqFSHh_9E7pA	Homo sapiens	RefSeq	ILMN_9423	ILMN_9423	TCEA1	NM_201437.1	NM_201437.1		6917	45439354	NM_201437.1	TCEA1	NP_958845.1	110427	A	1005	CAGATGGCCAAGACTGGTGGGACCCAGACTGACTTGTTCACATGTGGCAA	8	-	50348716-50348765	8q11.23d	Homo sapiens transcription elongation factor A (SII), 1 (TCEA1), transcript variant 2, mRNA.	nucleus [goid 5634] [evidence IEA]	regulation of transcription from RNA polymerase II promoter [goid 6357] [evidence NR ]; defense response [goid 6952] [evidence IEA]; RNA elongation [goid 6354] [evidence IEA]	translation elongation factor activity [goid 3746] [evidence IEA]; DNA binding [goid 3677] [evidence IEA]; zinc ion binding [goid 8270] [evidence IEA]; metal ion binding [goid 46872] [evidence IEA]; general RNA polymerase II transcription factor activity [goid 16251] [pmid 1708494] [evidence TAS]	SII; GTF2S; TF2S; TCEA; TFIIS	SII; GTF2S; TF2S; TCEA; TFIIS	NM_201437.1
ILMN_1751607	96ltV3Vfr3ke_UMAJ0	Homo sapiens	RefSeq	ILMN_13603	ILMN_13603	FOSB	NM_006732.1	NM_006732.1		2354	5803016	NM_006732.1	FOSB	NP_006723.1	7160239	S	3716	TGGGCCGTCCCCTCTCCCCTTGGTTCTGCACTGTTGCCAATAAAAAGCTC	19	+	50670217-50670266	19q13.32a	Homo sapiens FBJ murine osteosarcoma viral oncogene homolog B (FOSB), mRNA.	nucleus [goid 5634] [evidence IEA]	behavior [goid 7610] [pmid 8706134] [evidence TAS]; regulation of transcription, DNA-dependent [goid 6355] [evidence IEA]; negative regulation of transcription from RNA polymerase II promoter [goid 122] [pmid 1900040] [evidence TAS]; development [goid 7275] [pmid 8706134] [evidence TAS]	sequence-specific DNA binding [goid 43565] [evidence IEA]; protein dimerization activity [goid 46983] [evidence IEA]; transcription factor activity [goid 3700] [evidence IEA]; transcription factor binding [goid 8134] [pmid 1900040] [evidence TAS]	GOS3; G0S3; MGC42291; GOSB; DKFZp686C0818	GOS3; MGC42291; GOSB; DKFZp686C0818; G0S3	NM_006732.1
ILMN_1899012	36DSld5_T1Tgf0.pRk	Homo sapiens	Unigene	ILMN_104099	ILMN_104099	HS.538756	Hs.538756		Hs.538756		3753926	AI201320			670437	S	113	TGGAATCAGGCCCTCTGCTTGCATTCCCATGAACTTTCATTTGGCCACGC					qf71d01.x1 Soares_testis_NHT Homo sapiens cDNA clone IMAGE:1755457 3, mRNA sequence						AI201320
ILMN_1785462	KLZ4q1y_epnEXkaeFQ	Homo sapiens	RefSeq	ILMN_35186	ILMN_35186	LOC390387	XR_000589.1	XR_000589.1			89036669	XR_000589.1	LOC390387		5090129	I	77	AGTCGCTGAGGGTCCTAGTTGCTGGGCGCTACACCTGCACGGCTGACCCA	13	+	24459125-24459174		PREDICTED: Homo sapiens similar to Striatin (LOC390387), misc RNA.						XR_000589.1
ILMN_1810069	ip1TXERIz_fHu6ljJ4	Homo sapiens	RefSeq	ILMN_15457	ILMN_15457	CCNYL1	NM_152523.1	NM_152523.1		151195	22749084	NM_152523.1	CCNYL1	NP_689736.1	1410398	S	1431	GGCTCCCATCCTACACACAGATATTTGCTTACTGTGTGGGCCGATAGCTG	2	+	208326913-208326962	2q33.3d	Homo sapiens cyclin Y-like 1 (CCNYL1), mRNA.				FLJ40432	FLJ40432	NM_152523.1
ILMN_2166524	TokhJJvvKx4KvfXVx4	Homo sapiens	RefSeq	ILMN_15457	ILMN_15457	CCNYL1	NM_152523.1	NM_152523.1		151195	22749084	NM_152523.1	CCNYL1	NP_689736.1	2060112	S	1657	GGAGCAGACAGCAGCGTTGTTAGGTACTGAAGGGTTCTTCCTCCCTACTG	2	+	208327139-208327188	2q33.3d	Homo sapiens cyclin Y-like 1 (CCNYL1), mRNA.				FLJ40432	FLJ40432	NM_152523.1
ILMN_1718542	E3hn8vCMKeM0eHDgDk	Homo sapiens	RefSeq	ILMN_39801	ILMN_39801	LOC643430	XM_928115.1	XM_928115.1		643430	89038687	XM_928115.1	LOC643430	XP_933208.1	7160326	S	1	TCTGACGCTTTAGTTAAGATAAGGCTGATATCACTGACTAATGAAAATGC	15	+	97615673-97615722		PREDICTED: Homo sapiens similar to Endoplasmin precursor (94 kDa glucose-regulated protein) (GRP94) (gp96 homolog) (Tumor rejection antigen 1) (LOC643430), mRNA.						XM_928115.1
ILMN_1819410	WX4Egn1HoDfT5e_gIk	Homo sapiens	Unigene	ILMN_106189	ILMN_106189	HS.542223	Hs.542223		Hs.542223		3179084	AA992328			6760468	S	269	CCTTGAACAGAAGCTTCCACTGGAAATCTTCATTGCCTGTTGGAAAGAGC					ot53f11.s1 Soares_testis_NHT Homo sapiens cDNA clone IMAGE:1620525 3, mRNA sequence						AA992328
ILMN_2095789	9SH89B.Io.xqpAAXXE	Homo sapiens	RefSeq	ILMN_26289	ILMN_26289	ZNF678	NM_178549.2	NM_178549.2		339500	31341723	NM_178549.2	ZNF678	NP_848644.1	6420170	S	2141	CAGACTTTATTCAACTTTAGAGGATTTTACGGGGGCAAAAAACCTCCTAC	1	+	198360310-198360359	1q42.13b	Homo sapiens zinc finger protein 678 (ZNF678), mRNA.	nucleus [goid 5634] [evidence IEA]; intracellular [goid 5622] [evidence IEA]	regulation of transcription, DNA-dependent [goid 6355] [evidence IEA]; transcription [goid 6350] [evidence IEA]	zinc ion binding [goid 8270] [evidence IEA]; metal ion binding [goid 46872] [evidence IEA]; DNA binding [goid 3677] [evidence IEA]	MGC42493	MGC42493	NM_178549.2
ILMN_1706960	lkLuuX6O6Xvp2f33e4	Homo sapiens	RefSeq	ILMN_29167	ILMN_307094	KIAA1217	NM_001098500.1	NM_001098500.1		56243	148612812	NM_001098500.1	KIAA1217	NP_001091970.1	1450731	S	5936	GCAAGTGTGGTGCCTTGGATGTGGCCTGTTGGCTCGCTTTCTTCTCTGTG	10	+	24497712-24497761	10p12.2a-p12.1d	Homo sapiens KIAA1217 (KIAA1217), transcript variant 2, mRNA.				DKFZP761L0424; RP11-324E23.1; MGC31990; SKT	DKFZP761L0424; RP11-324E23.1; MGC31990	NM_001098500.1
ILMN_1851729	0vnV1yPNU5IupNT6aQ	Homo sapiens	Unigene	ILMN_99782	ILMN_99782	HS.520477	Hs.520477		Hs.520477		13707179	BG185492			2000707	S	544	GTTGCTCCCTCCTAGATTATCCCATGCAGAGTGGGCATCCATTGGCGGCA					RST4438 Athersys RAGE Library Homo sapiens cDNA, mRNA sequence						BG185492
ILMN_1858084	rA5M.0SHIDw4BN4M08	Homo sapiens	Unigene	ILMN_115897	ILMN_115897	HS.562901	Hs.562901		Hs.562901		4971815	AI694475			150379	S	333	AAATGCATATTTTCACAGACTAGAAATTAATGAAACATCTGAATATCATT					wd62f11.x1 NCI_CGAP_Lu24 Homo sapiens cDNA clone IMAGE:2336205 3, mRNA sequence						AI694475
ILMN_1879823	N_efX8XWyXukuGnnQo	Homo sapiens	Unigene	ILMN_110572	ILMN_110572	HS.551283	Hs.551283		Hs.551283		5855074	AW006296			5360161	S	404	TTGCTGCTTCCTTTACCTCCGTAGCCTGTGGCAGTGACGGCTGCTCAAGG					wq69g05.x1 NCI_CGAP_GC6 Homo sapiens cDNA clone IMAGE:2476568 3, mRNA sequence						AW006296
ILMN_2135527	xxhpx8f86Q6TSJUOXE	Homo sapiens	RefSeq	ILMN_42211	ILMN_42211	DEPDC4	NM_152317.2	NM_152317.2		120863	90855782	NM_152317.2	DEPDC4	NP_689530.1	2140743	S	960	TACGACGGCTACTTACTTTTATGGCAATGGCATCAGAGCCCAATGCCTAC	12	-	97707412-97707461	12q23.1d	Homo sapiens DEP domain containing 4 (DEPDC4), mRNA.		intracellular signaling cascade [goid 7242] [evidence IEA]		FLJ33505; DEP.4	FLJ33505; DEP.4	NM_152317.2
ILMN_1773301	xVIlniiQpIgeQ1CQO4	Homo sapiens	RefSeq	ILMN_41255	ILMN_41255	LOC650268	XM_945802.1	XM_945802.1		650268	88989555	XM_945802.1	LOC650268	XP_950895.1	6760519	A	440	CCCAGAGCCGCTGAGGAGCAAGGCAGAGAACTGCAATCCAAGCAAATGTG					PREDICTED: Homo sapiens hypothetical protein LOC650268, transcript variant 2 (LOC650268), mRNA.						XM_945802.1
ILMN_1700316	BL3ZX9XXlli2Zopop8	Homo sapiens	RefSeq	ILMN_41331	ILMN_46395	LOC440055	XM_495885.3	XM_495885.3		440055	113422517	XM_495885.3	LOC440055	XP_495885.1	3460553	A	9	AGTTCTCGCCCTTTCCCTCCTGCCGCCGAGTCGCGCGGAGGCGGAGGCTT	11	-	74134847-74134895:74137324-74137324	11q13.4c	PREDICTED: Homo sapiens similar to ribosomal protein S12 (LOC440055), mRNA.						XM_495885.3
ILMN_1682520	QAAkriambVZhZnl1WI	Homo sapiens	RefSeq	ILMN_31193	ILMN_31193	LOC645293	XM_928337.1	XM_928337.1		645293	88942724	XM_928337.1	LOC645293	XP_933430.1	6180601	S	66	AAAAAAGCAGGTGAGCGGGCGCGTCCCCGCGACCGCGCTGCCTCCCCGAG	1	+	52606713-52606762		PREDICTED: Homo sapiens hypothetical protein LOC645293 (LOC645293), mRNA.						XM_928337.1
ILMN_1655922	Hn1F93unIBKFtSC0Xs	Homo sapiens	RefSeq	ILMN_138398	ILMN_138398	SAPS2	XM_942540.1	XM_942540.1		9701	89059397	XM_942540.1	SAPS2	XP_947633.1	6200615	I	197	GCTTCCACCTTCTCTGTGGCTAGAAACAGGACCGTCCAGAAGTCACCTGT				22q13.33b	PREDICTED: Homo sapiens SAPS domain family, member 2, transcript variant 2 (SAPS2), mRNA.						XM_942540.1
ILMN_2311761	EDeKenySidSVuezSew	Homo sapiens	RefSeq	ILMN_7845	ILMN_7845	AP3S1	NM_001002924.1	NM_001002924.1		1176	50959221	NM_001002924.1	AP3S1	NP_001002924.1	7200402	A	598	AATCTGAGGCTGGCTTAGCAGGAGCTCCAGCCCGTGCTGTATCAGCTGTA	5	+	115266581-115266588:115276958-115276999	5q23.1a	Homo sapiens adaptor-related protein complex 3, sigma 1 subunit (AP3S1), transcript variant 2, mRNA.	membrane coat adaptor complex [goid 30119] [pmid 8697810] [evidence TAS]; transport vesicle [goid 30133] [pmid 9118953] [evidence TAS]	insulin receptor signaling pathway [goid 8286] [pmid 9792713] [evidence TAS]; intracellular protein transport [goid 6886] [evidence IEA]	transporter activity [goid 5215] [pmid 9118953] [evidence NAS]	CLAPS3; Sigma3A	CLAPS3; Sigma3A	NM_001002924.1
ILMN_1711269	lVKnz.feH36cH1Ic6g	Homo sapiens	RefSeq	ILMN_14971	ILMN_14971	ASB5	NM_080874.2	NM_080874.2		140458	22208965	NM_080874.2	ASB5	NP_543150.1	1440445	S	2345	CCCAGGGCTTATTTTCTTCTGACTTCTTGGCTAACTTCCAGACTATGGGA	4	-	172886042-172886091	4q34.2a	Homo sapiens ankyrin repeat and SOCS box-containing 5 (ASB5), mRNA.		intracellular signaling cascade [goid 7242] [evidence IEA]				NM_080874.2
ILMN_2126055	rnn.qwBK.UUs.1eJyI	Homo sapiens	RefSeq	ILMN_14971	ILMN_14971	ASB5	NM_080874.2	NM_080874.2		140458	22208965	NM_080874.2	ASB5	NP_543150.1	5270554	S	2658	GCTGCTTTTGGGTAAAACAGGTTTCCACCAGTATTTTCCCTGAGCTAGAG	4	-	172885729-172885778	4q34.2a	Homo sapiens ankyrin repeat and SOCS box-containing 5 (ASB5), mRNA.		intracellular signaling cascade [goid 7242] [evidence IEA]				NM_080874.2
ILMN_1662792	WeuBM9DAfiBIn9aTFI	Homo sapiens	RefSeq	ILMN_35218	ILMN_35218	LOC653366	XM_931821.1	XM_931821.1		653366	89034314	XM_931821.1	LOC653366	XP_936914.1	7050324	S	61	CTGGTGAACATATTCAATAAACTTGAGAACAGAGCTTTCCGGCATACCAG	11	+	104964420-104964469		PREDICTED: Homo sapiens similar to glutamate receptor, ionotrophic, AMPA 4 (LOC653366), mRNA.						XM_931821.1
ILMN_1716579	WOnkjfpN3uf0q1SglU	Homo sapiens	RefSeq	ILMN_45273	ILMN_45273	LOC641841	XM_935583.1	XM_935583.1		641841	89027381	XM_935583.1	LOC641841	XP_940676.1	6760382	S	121	ATGGCTGCAGATCTTGGCATCTCTGTGCTTTCAGGGTCCCAGGAAGCCCC					PREDICTED: Homo sapiens hypothetical protein LOC641841 (LOC641841), mRNA.						XM_935583.1
ILMN_1811592	rk4ofDg1AXu05e7kxU	Homo sapiens	RefSeq	ILMN_10414	ILMN_10414	ARHGAP21	NM_020824.2	NM_020824.2		57584	50345878	NM_020824.2	ARHGAP21	NP_065875.2	1260543	S	7025	GCATGAGGACTTAATGAATCCAAACCTGTGTCATGCCTGTGTGCATACCC	10	-	24534129-24534178	10p12.1d	Homo sapiens Rho GTPase activating protein 21 (ARHGAP21), mRNA.	intracellular [goid 5622] [evidence IEA]	signal transduction [goid 7165] [evidence IEA]	protein binding [goid 5515] [evidence IEA]	FLJ33323; DKFZp761L0424; ARHGAP10	FLJ33323; ARHGAP10; DKFZp761L0424	NM_020824.2
ILMN_1688034	ESkXp4u56LijfgSAfU	Homo sapiens	RefSeq	ILMN_4873	ILMN_4873	COIL	NM_004645.2	NM_004645.2		8161	57863302	NM_004645.2	COIL	NP_004636.1	4250768	S	2456	CAGGCACCTGGCTGAGTGTGCTGGAGTGAGGATCTTGAACAGAAACTTCC	17	-	52370687-52370736	17q22c	Homo sapiens coilin (COIL), mRNA.	nucleus [goid 5634] [pmid 7971277] [evidence TAS]		protein binding [goid 5515] [pmid 16713569] [evidence IPI]	p80-coilin; CLN80	p80-coilin; CLN80	NM_004645.2
ILMN_1690035	3SV5d5659lRAV57OE8	Homo sapiens	RefSeq	ILMN_21699	ILMN_21699	FLYWCH1	NM_032296.2	NM_032296.2		84256	62953133	NM_032296.2	FLYWCH1	NP_115672.2	3390661	I	4849	CAGCCCTGCCTCTGCTGGTGCTTCGCCCACAAACCCTGCTGTATGACATT	16	+	2941067-2941116	16p13.3d	Homo sapiens FLYWCH-type zinc finger 1 (FLYWCH1), transcript variant 1, mRNA.						NM_032296.2
ILMN_1678390	KZOoYCv02sgCTMEqA0	Homo sapiens	RefSeq	ILMN_44680	ILMN_44680	LOC653468	XM_934224.1	XM_934224.1		653468	89031248	XM_934224.1	LOC653468	XP_939317.1	7380324	I	50	CGCATGGGACGAAAGGTTTCATCGGTAGAAAAGCATATAACAGGGAAATC	10	-	75110121-75110170		PREDICTED: Homo sapiens similar to centaurin, gamma-like family, member 1, transcript variant 7 (LOC653468), mRNA.						XM_934224.1
ILMN_2215640	9L2N07OUJqX_5HrG6k	Homo sapiens	RefSeq	ILMN_30319	ILMN_30319	TUBA3D	NM_080386.1	NM_080386.1		113457	58743305	NM_080386.1	TUBA3D	NP_525125.1	3930132	S	1260	AGTTCGATCTCATGTATGCCAAGCGGGCCTTTGTGCACTGGTACGTGGGC	2	+	131956719-131956768	2q21.1d	Homo sapiens tubulin, alpha 3d (TUBA3D), mRNA.	microtubule [goid 5874] [evidence IEA]; protein complex [goid 43234] [evidence IEA]	microtubule-based movement [goid 7018] [evidence IEA]; protein polymerization [goid 51258] [evidence IEA]	GTP binding [goid 5525] [evidence IEA]; structural molecule activity [goid 5198] [evidence IEA]; GTPase activity [goid 3924] [evidence IEA]	H2-ALPHA	H2-ALPHA	NM_080386.1
ILMN_2215639	61XlFVqOnn1C_.kPAo	Homo sapiens	RefSeq	ILMN_30319	ILMN_30319	TUBA3D	NM_080386.1	NM_080386.1		113457	58743305	NM_080386.1	TUBA3D	NP_525125.1	1240703	S	1453	TCCCCTGCCACCCCCGGGATGGCTGCTTCCAAGTTGTTTGCAATTAAAGG	2	+	131956912-131956961	2q21.1d	Homo sapiens tubulin, alpha 3d (TUBA3D), mRNA.	microtubule [goid 5874] [evidence IEA]; protein complex [goid 43234] [evidence IEA]	microtubule-based movement [goid 7018] [evidence IEA]; protein polymerization [goid 51258] [evidence IEA]	GTP binding [goid 5525] [evidence IEA]; structural molecule activity [goid 5198] [evidence IEA]; GTPase activity [goid 3924] [evidence IEA]	H2-ALPHA	H2-ALPHA	NM_080386.1
ILMN_1752213	Nt9PX86l_enqn8Egdo	Homo sapiens	RefSeq	ILMN_19683	ILMN_19683	TMEM60	NM_032936.2	NM_032936.2		85025	24475725	NM_032936.2	TMEM60	NP_116325.1	4480368	S	553	GTCTTCATTCCTTTATGGGCCTTGCTGGCTGGGGCTTTAACAGAACTCGG	7	-	72026403-72026452	7q11.23g	Homo sapiens transmembrane protein 60 (TMEM60), mRNA.	membrane [goid 16020] [evidence IEA]; integral to membrane [goid 16021] [evidence IEA]			MGC74482; C7orf35; DC32	MGC74482; C7orf35; DC32	NM_032936.2
ILMN_1898216	ZjuKe9_kT_Sq0uyfeI	Homo sapiens	Unigene	ILMN_87038	ILMN_87038	HS.350697	Hs.350697		Hs.350697		16552940	AK057304			1850608	S	1618	GATGTGAGGCTGTTCTTGGCACATTTGCAGGGGTCAGTGTAGCTTCTGAG					Homo sapiens cDNA FLJ32742 fis, clone TESTI2001352						AK057304
ILMN_1695246	QovQuig56f4ldxHnr4	Homo sapiens	RefSeq	ILMN_6513	ILMN_6513	KLHDC8B	NM_173546.1	NM_173546.1		200942	27734908	NM_173546.1	KLHDC8B	NP_775817.1	7560114	S	1732	GGAGTTCAAGTGGAGGAATGCTGGCTTTGAGCCCTCTACACTGCTGGTTG	3	+	49188720-49188769	3p21.31d	Homo sapiens kelch domain containing 8B (KLHDC8B), mRNA.				FLJ11302; MGC35097	MGC35097	NM_173546.1
ILMN_1681076	W0EKRp0y2Il9JV6fXE	Homo sapiens	RefSeq	ILMN_34448	ILMN_34448	LOC441119	XM_499019.2	XM_499019.2		441119	88986487	XM_499019.2	LOC441119	XP_499019.2	2470167	S	1091	TCAACAAGGCACGGCTCATAGTCGAGAGCCTTCAGCCCCTGGCTTCCTAC	5	-	177316133-177316148:177317030-177317063	5q35.3b	PREDICTED: Homo sapiens hypothetical LOC441119 (LOC441119), mRNA.						XM_499019.2
ILMN_1738589	il69491Ke26_6DkBlI	Homo sapiens	RefSeq	ILMN_6273	ILMN_166333	MGLL	NM_007283.5	NM_007283.5		11343	51242951	NM_007283.5	MGLL	NP_009214.1	160612	I	485	GCCTGGTTCTGATTCTCCAGGCTGTCGTGGTTGTGGAATGCAAACGCCAG	3	-	129023857-129023906	3q21.3b	Homo sapiens monoglyceride lipase (MGLL), transcript variant 1, mRNA.		aromatic compound metabolism [goid 6725] [evidence IEA]; lipid metabolism [goid 6629] [pmid 9495531] [evidence TAS]; inflammatory response [goid 6954] [pmid 9495531] [evidence TAS]	hydrolase activity [goid 16787] [evidence IEA]; serine esterase activity [goid 4759] [evidence IEA]; acylglycerol lipase activity [goid 47372] [evidence IEA]; lysophospholipase activity [goid 4622] [pmid 9495531] [evidence TAS]	MGL; HU-K5	MGL; HU-K5	NM_007283.5
ILMN_1657708	cFcSl0vX5IriqyItJc	Homo sapiens	RefSeq	ILMN_6273	ILMN_166333	MGLL	NM_007283.5	NM_007283.5		11343	51242951	NM_007283.5	MGLL	NP_009214.1	3830327	A	4233	ACCCTACAGGCCTCAGTTCCTTGCAGAGGTGAGGGGTAGAGAGTCAGCCT	3	-	128890930-128890979	3q21.3b	Homo sapiens monoglyceride lipase (MGLL), transcript variant 1, mRNA.		aromatic compound metabolism [goid 6725] [evidence IEA]; lipid metabolism [goid 6629] [pmid 9495531] [evidence TAS]; inflammatory response [goid 6954] [pmid 9495531] [evidence TAS]	hydrolase activity [goid 16787] [evidence IEA]; serine esterase activity [goid 4759] [evidence IEA]; acylglycerol lipase activity [goid 47372] [evidence IEA]; lysophospholipase activity [goid 4622] [pmid 9495531] [evidence TAS]	MGL; HU-K5	MGL; HU-K5	NM_007283.5
ILMN_1708890	fIGoE0SVKpQk9JS5EI	Homo sapiens	RefSeq	ILMN_2116	ILMN_2116	RASSF4	NM_032023.3	NM_032023.3		83937	30474868	NM_032023.3	RASSF4	NP_114412.2	540564	I	433	AGAACGGGAACATCACAGCCCAGGGGCCAAGCATTCAGCCAGTGCACAAG	10	+	42004028-42004077	10q11.21c	Homo sapiens Ras association (RalGDS/AF-6) domain family member 4 (RASSF4), mRNA.		cell cycle [goid 7049] [evidence IEA]; signal transduction [goid 7165] [evidence IEA]	protein binding [goid 5515] [evidence IEA]	AD037; MGC44914	AD037; MGC44914	NM_032023.3
ILMN_1690566	3tEko.VQVJ1NNEhEiI	Homo sapiens	RefSeq	ILMN_1013	ILMN_2116	RASSF4	NM_032023.3	NM_032023.3		83937	30474868	NM_032023.3	RASSF4	NP_114412.2	10639	A	2339	GTCACAGCAGGATTTCCCCAACCCAGCTCCATCATCACAGACACAGAGAG	10	+	42015390-42015439	10q11.21c	Homo sapiens Ras association (RalGDS/AF-6) domain family member 4 (RASSF4), mRNA.		cell cycle [goid 7049] [evidence IEA]; signal transduction [goid 7165] [evidence IEA]	protein binding [goid 5515] [evidence IEA]	AD037; MGC44914	MGC44914; AD037	NM_032023.3
ILMN_1820820	KeE6scfoT.kRSpX4VU	Homo sapiens	Unigene	ILMN_108404	ILMN_108404	HS.545123	Hs.545123		Hs.545123		3765392	AI206720			2940092	S	524	CTGACATGGGTACTACTTGGACATTTTGCACACCAGGGCCCTTGACCCCC					qf61c02.x1 Soares_testis_NHT Homo sapiens cDNA clone IMAGE:1754498 3, mRNA sequence						AI206720
ILMN_1728301	fSeUA2yu_neetHosvk	Homo sapiens	RefSeq	ILMN_24471	ILMN_24471	GAD2	NM_000818.1	NM_000818.1		2572	4503874	NM_000818.1	GAD2	NP_000809.1	7210736	S	2058	CAGCTGCCAAAATCGTAGGTGTTGGCTCTGCTGGTCACTGGAGTAGTTGC	10	+	26252511-26252560	10p12.1b	Homo sapiens glutamate decarboxylase 2 (pancreatic islets and brain, 65kDa) (GAD2), mRNA.	membrane [goid 16020] [evidence IEA]	glutamate decarboxylation to succinate [goid 6540] [pmid 1549570] [evidence TAS]; neurotransmitter biosynthesis [goid 42136] [evidence IEA]; synaptic transmission [goid 7268] [pmid 8954991] [evidence TAS]; carboxylic acid metabolism [goid 19752] [evidence IEA]	lyase activity [goid 16829] [evidence IEA]; carboxy-lyase activity [goid 16831] [evidence IEA]; glutamate decarboxylase activity [goid 4351] [evidence IEA]; protein binding [goid 5515] [pmid 10671565] [evidence IPI]	MGC161607; GAD65; MGC161605	MGC161607; GAD65; MGC161605	NM_000818.1
ILMN_1860100	fqA1QINBAD7JAw8Bww	Homo sapiens	Unigene	ILMN_113905	ILMN_113905	HS.559868	Hs.559868		Hs.559868		51650129	CR742604			4260288	S	68	GGGAAATCCCAAAGAATCAACAAAAATTGTAGCAAATAATTAAACTAATA					CR742604 NCI_CGAP_Kid1 Homo sapiens cDNA clone IMAGp971K11108 ; IMAGE:911423 5, mRNA sequence						CR742604
ILMN_1813131	0E6EE70InE0EF8ppJ4	Homo sapiens	RefSeq	ILMN_41064	ILMN_41064	LOC643431	XM_928128.1	XM_928128.1		643431	88984854	XM_928128.1	LOC643431	XP_933221.1	4880440	S	477	ACATGGACAACATGTTCAAGAGCTACATCAACAACCTTAGGCGGCAGCTG	5	-	122765483-122765532		PREDICTED: Homo sapiens similar to Keratin, type II cytoskeletal 8 (Cytokeratin-8) (CK-8) (Keraton-8) (K8) (LOC643431), mRNA.						XM_928128.1
ILMN_1653077	QVWuhck56kAknNv6fg	Homo sapiens	RefSeq	ILMN_37816	ILMN_37816	LOC650549	XM_939635.1	XM_939635.1		650549	89039095	XM_939635.1	LOC650549	XP_944728.1	6980338	S	1	CCCCCGGTGGACCTAGCATGCTGGGCAAAAGCAGCTATCGTTTGGCTTGA					PREDICTED: Homo sapiens hypothetical protein LOC650549 (LOC650549), mRNA.						XM_939635.1
ILMN_1731397	BiXUpFO_KIjgBSprIE	Homo sapiens	RefSeq	ILMN_24504	ILMN_162349	STMN4	NM_030795.2	NM_030795.2		81551	21361946	NM_030795.2	STMN4	NP_110422.2	6860138	S	1083	GAGCCTCCAGGCACCATGTTGAGGAGAGATGAAAACCAGGGCGGTAGAAC	8	-	25639115-25639164	8p21.2a	Homo sapiens stathmin-like 4 (STMN4), mRNA.		intracellular signaling cascade [goid 7242] [evidence IEA]		RB3; MGC111012	RB3	NM_030795.2
ILMN_1759870	EV424e.90aUb115wXk	Homo sapiens	RefSeq	ILMN_39834	ILMN_39834	LOC653066	XM_930921.1	XM_930921.1		653066	88954403	XM_930921.1	LOC653066	XP_936014.1	6200113	I	2244	CCCTGATCGTGACTGTTTTTCTCACGGCCACGTTCCTCCTGCTAACCTGC	2	+	138136-138185		PREDICTED: Homo sapiens similar to inhibitor of growth family, member 5, transcript variant 4 (LOC653066), mRNA.						XM_930921.1
ILMN_1744887	fgHz2QyEC4JZISS19I	Homo sapiens	RefSeq	ILMN_17647	ILMN_27438	RLN2	NM_134441.1	NM_134441.1		6019	20143932	NM_134441.1	RLN2	NP_604390.1	4180711	A	390	GAAACTTATTCGCAATAGACAAAGTGAAGCCGCAGACAGCAGTCCTTCAG	9	-	5290216-5290265	9p24.1c	Homo sapiens relaxin 2 (RLN2), transcript variant 1, mRNA.	extracellular region [goid 5576] [evidence IEA]	physiological process [goid 7582] [evidence IEA]; pregnancy [goid 7565] [pmid 6548702] [evidence TAS]	hormone activity [goid 5179] [evidence IEA]	bA12D24.1.1; H2; bA12D24.1.2; RLXH2	bA12D24.1.1; H2; bA12D24.1.2; RLXH2	NM_134441.1
ILMN_1775646	BV5U6U3o6.0757sCik	Homo sapiens	RefSeq	ILMN_21894	ILMN_21894	L3MBTL4	NM_173464.2	NM_173464.2		91133	141801799	NM_173464.2	L3MBTL4	NP_775735.1	6280392	S	3890	CCCTGCCCATGGCCATCTGGATGGTTTTCATGTTGCTGTGTAAAGGAGGC				18p11.31b-p11.31a	Homo sapiens l(3)mbt-like 4 (Drosophila) (L3MBTL4), mRNA.	nucleus [goid 5634] [evidence IEA]; integrin complex [goid 8305] [pmid 2444974] [evidence ISS]	regulation of transcription, DNA-dependent [goid 6355] [evidence IEA]; cell adhesion [goid 7155] [pmid 2444974] [evidence NAS]; platelet activation [goid 30168] [pmid 2444974] [evidence ISS]	zinc ion binding [goid 8270] [evidence IEA]; transcription factor activity [goid 3700] [evidence IEA]	HsT1031	HsT1031	NM_173464.2
ILMN_2396903	E7VJSHxIPqt7N8EIFU	Homo sapiens	RefSeq	ILMN_27403	ILMN_27403	KCNJ15	NM_170737.1	NM_170737.1		3772	25777639	NM_170737.1	KCNJ15	NP_733933.1	2190349	A	2080	TGTCCCAGCCAGACTTACAGAATTGGGGTCTGTATCTTAACAAGAACCCC	21	+	38594966-38595015	21q22.13b	Homo sapiens potassium inwardly-rectifying channel, subfamily J, member 15 (KCNJ15), transcript variant 3, mRNA.	membrane fraction [goid 5624] [evidence NR ]; integral to plasma membrane [goid 5887] [pmid 8995301] [evidence TAS]; membrane [goid 16020] [evidence IEA]	ion transport [goid 6811] [evidence IEA]; potassium ion transport [goid 6813] [pmid 8995301] [evidence TAS]	voltage-gated ion channel activity [goid 5244] [evidence IEA]; potassium ion binding [goid 30955] [evidence IEA]; inward rectifier potassium channel activity [goid 5242] [pmid 8995301] [evidence TAS]	KIR1.3; IRKK; KIR4.2; MGC13584	KIR1.3; IRKK; KIR4.2; MGC13584	NM_170737.1
ILMN_1661939	cJnaJTpdpVZopohWEg	Homo sapiens	RefSeq	ILMN_34350	ILMN_35494	SGSM1	NM_001039948.2	NM_001039948.2		129049	148612873	NM_001039948.2	SGSM1	NP_001035037.1	110072	S	145	AGCGCTCGGAGCCATGGCCTCGGCCCCCGCGGAGGCGGAGACCCGACAGA	22	+	8151360-8151372:8151373-8151391:8151488-8151505	22q11.23c	Homo sapiens small G protein signaling modulator 1 (SGSM1), transcript variant 1, mRNA.				MGC133298; RUTBC2; SGSM1; KIAA1941		NM_001039948.2
ILMN_1762207	Eu797teg_jm6h297WY	Homo sapiens	RefSeq	ILMN_137496	ILMN_35494	SGSM1	NM_001039948.2	NM_001039948.2		129049	148612873	NM_001039948.2	SGSM1	NP_001035037.1	840364	A	6023	GTGTGTTTCTGTGTCCTGGAATTGGATGCGTGGGACTCGTTCTGTCCGCG	22	+	8271426-8271475	22q11.23c	Homo sapiens small G protein signaling modulator 1 (SGSM1), transcript variant 1, mRNA.				MGC133298; RUTBC2; SGSM1; KIAA1941		NM_001039948.2
ILMN_1862169	HeUkIihMM6u6j6I6iI	Homo sapiens	Unigene	ILMN_74359	ILMN_74359	HS.97553	Hs.97553		Hs.97553		19599855	BM979422			3460544	S	387	CTGCCAGCAAGAGAGGACATAATATGGGTGTGGGATTGGAGATGGGAGAG					UI-CF-DU1-adr-f-01-0-UI.s1 UI-CF-DU1 Homo sapiens cDNA clone UI-CF-DU1-adr-f-01-0-UI 3, mRNA sequence						BM979422
ILMN_1812474	NOZsFtdX_tKnMVBehc	Homo sapiens	RefSeq	ILMN_7895	ILMN_8251	TFG	NM_001007565.1	NM_001007565.1		10342	56090138	NM_001007565.1	TFG	NP_001007566.1	870176	A	1301	ATGCGCGTAACCGTCCTCCCTTTGGTCAGGGCTATACCCAACCTGGACCT	3	+	101950004-101950053	3q12.2a	Homo sapiens TRK-fused gene (TFG), transcript variant 2, mRNA.	membrane [goid 16020] [evidence IEA]; cytoplasm [goid 5737] [pmid 7565764] [evidence NAS]	positive regulation of I-kappaB kinase/NF-kappaB cascade [goid 43123] [pmid 12761501] [evidence IMP]; transmembrane receptor protein tyrosine kinase signaling pathway [goid 7169] [evidence IEA]; protein amino acid phosphorylation [goid 6468] [evidence IEA]	transmembrane receptor protein tyrosine kinase activity [goid 4714] [evidence IEA]; ATP binding [goid 5524] [evidence IEA]; signal transducer activity [goid 4871] [pmid 12761501] [evidence IMP]	TF6; FLJ36137; TRKT3	TF6; TRKT3	NM_001007565.1
ILMN_1747192	9aKXu97Uf5b8MVjiDU	Homo sapiens	RefSeq	ILMN_16957	ILMN_16957	RNF125	NM_017831.3	NM_017831.3		54941	115387109	NM_017831.3	RNF125	NP_060301.2	2970703	S	875	CGGAGGCCTGTGTTCTGTCCACTTTGCCGTTTAATACCCGATGAGAATCC	18	+	26482052-26482063:26502791-26502828	18q12.1e	Homo sapiens ring finger protein 125 (RNF125), mRNA.	intracellular [goid 5622] [evidence IEA]	ubiquitin cycle [goid 6512] [evidence IEA]; immune response [goid 6955] [evidence IEA]	ligase activity [goid 16874] [evidence IEA]; zinc ion binding [goid 8270] [evidence IEA]; metal ion binding [goid 46872] [evidence IEA]; nucleic acid binding [goid 3676] [evidence IEA]; protein binding [goid 5515] [evidence IEA]	FLJ20456; MGC21737; TRAC1	FLJ20456; MGC21737	NM_017831.3
ILMN_2260833	ckOuY3adHkF.l26vQs	Homo sapiens	RefSeq	ILMN_173981	ILMN_173981	CCNB1IP1	NM_182851.1	NM_182851.1		57820	33519437	NM_182851.1	CCNB1IP1	NP_878271.1	3130095	I	431	GCAATGGTGCGATCTCGGCTCACTGCAACCTTTGCCTCGTGGGTTCAAGT	14	-	19856386-19856435	14q11.2b	Homo sapiens cyclin B1 interacting protein 1 (CCNB1IP1), transcript variant 3, mRNA.	nucleus [goid 5634] [evidence IEA]	ubiquitin cycle [goid 6512] [evidence IEA]	zinc ion binding [goid 8270] [evidence IEA]; metal ion binding [goid 46872] [evidence IEA]; ligase activity [goid 16874] [evidence IEA]	C14orf18; HEI10	C14orf18; HEI10	NM_182851.1
ILMN_2347349	x_JRky7RkXuNUnHyis	Homo sapiens	RefSeq	ILMN_173981	ILMN_173981	CCNB1IP1	NM_182851.1	NM_182851.1		57820	33519437	NM_182851.1	CCNB1IP1	NP_878271.1	510114	A	1480	TTGAGCCACGCATAGTGTCACGCACCTGTGATCCCAGCTACTTAGGAGGT	14	-	19849502-19849548:19849549-19849551	14q11.2b	Homo sapiens cyclin B1 interacting protein 1 (CCNB1IP1), transcript variant 3, mRNA.	nucleus [goid 5634] [evidence IEA]	ubiquitin cycle [goid 6512] [evidence IEA]	zinc ion binding [goid 8270] [evidence IEA]; metal ion binding [goid 46872] [evidence IEA]; ligase activity [goid 16874] [evidence IEA]	C14orf18; HEI10	C14orf18; HEI10	NM_182851.1
ILMN_1654732	Bg3URA7VE7oIF.DSII	Homo sapiens	RefSeq	ILMN_139333	ILMN_162103	OSR2	XM_001126824.1	XM_001126824.1		116039	113420473	XM_001126824.1	OSR2	XP_001126824.1	110079	I	1040	GAATCTCCACACAAATGTCCCACATGTGGAAGAACCTTTAATCAGAGAAG				8q22.2a	PREDICTED: Homo sapiens odd-skipped related 2 (Drosophila) (OSR2), mRNA.						XM_001126824.1
ILMN_1737715	HNXJX0eFUnfV_eSWRc	Homo sapiens	RefSeq	ILMN_22030	ILMN_162103	OSR2	XM_001126824.1	XM_001126824.1		116039	113420473	XM_001126824.1	OSR2	XP_001126824.1	5420452	A	1301	ATCCCTAGCCCTTCACTGACCCCAGCTCTTCCCTTGCTGCAGCCGCACCT				8q22.2a	PREDICTED: Homo sapiens odd-skipped related 2 (Drosophila) (OSR2), mRNA.					FLJ90037	XM_001126824.1
ILMN_1834933	QaK7UehJXMxIX9VfDc	Homo sapiens	Unigene	ILMN_78593	ILMN_78593	HS.147846	Hs.147846		Hs.147846		3804531	AI222328			1030113	S	35	CGGAGGTGTCCACTGGACAGCCCTATATACAGACCTTTCCCCCTTAATCT					qg97h10.x1 Soares_NFL_T_GBC_S1 Homo sapiens cDNA clone IMAGE:1843171 3, mRNA sequence						AI222328
ILMN_2389528	Hay0Gref1XajQd9ShQ	Homo sapiens	RefSeq	ILMN_46873	ILMN_46873	MTL5	NM_001039656.1	NM_001039656.1		9633	89111118	NM_001039656.1	MTL5	NP_001034745.1	2360121	A	988	CGGTAGTCAACGGGTCTGCTTTCCCCTCGGGATCAACTCTTCCAGGACCA	11	-	68262763-68262812	11q13.2b	Homo sapiens metallothionein-like 5, testis-specific (tesmin) (MTL5), transcript variant 2, mRNA.		response to oxidative stress [goid 6979] [evidence NR ]; metal ion homeostasis [goid 6875] [pmid 10191092] [evidence TAS]; spermatogenesis [goid 7283] [pmid 10191092] [evidence TAS]; anti-apoptosis [goid 6916] [evidence NR ]; cell differentiation [goid 30154] [evidence IEA]; defense response [goid 6952] [evidence IEA]; response to metal ion [goid 10038] [pmid 10191092] [evidence TAS]	metal ion binding [goid 46872] [pmid 10191092] [evidence TAS]	TESMIN; MTLT; CXCDC2	TESMIN; MTLT; CXCDC2	NM_001039656.1
ILMN_1893179	l3_UeLkjsl0jV.Q5Lk	Homo sapiens	Unigene	ILMN_118149	ILMN_118149	HS.565707	Hs.565707		Hs.565707		19759967	BQ024688			6770093	S	267	TCTTTGCCACTGAGTGCAGATGTAGCCTCAGATCCCTTTCAATGCAGTGC					UI-1-BB1p-atm-g-05-0-UI.s1 NCI_CGAP_Pl6 Homo sapiens cDNA clone UI-1-BB1p-atm-g-05-0-UI 3, mRNA sequence						BQ024688
ILMN_1793950	Hv0UU6WJKA25uE0SII	Homo sapiens	RefSeq	ILMN_36679	ILMN_36679	P704P	XM_926231.1	XM_926231.1		641455	89037242	XM_926231.1	P704P	XP_931324.1	7100392	S	704	GTTTCACCACCATGGCCGAGCAGGAAATCGTGCGTGACATCACAGAGAAG	14	-	19058193-19058242	14q11.1d	PREDICTED: Homo sapiens prostate-specific P704P (P704P), mRNA.						XM_926231.1
ILMN_1785297	i6HUlW986VKtQuAIVE	Homo sapiens	RefSeq	ILMN_7627	ILMN_166166	RAB19	NM_001008749.1	NM_001008749.1		401409	56847627	NM_001008749.1	RAB19	NP_001008749.1	4060273	S	734	TGGACTCCAGCCCCGTTCTTATGGCCCAGGGTCCAAGTGAAAAGACCCAC	7	+	139454722-139454771	7q34c	Homo sapiens RAB19, member RAS oncogene family (RAB19), mRNA.		small GTPase mediated signal transduction [goid 7264] [evidence IEA]	GTP binding [goid 5525] [evidence IEA]; nucleotide binding [goid 166] [evidence IEA]	RAB19B		NM_001008749.1
ILMN_1801776	f1Bk1eeNSDtFaCjkoE	Homo sapiens	RefSeq	ILMN_17742	ILMN_17742	PSG9	NM_002784.2	NM_002784.2		5678	21314634	NM_002784.2	PSG9	NP_002775.2	4120243	S	404	TCCAACGCATCCCTGCTGATCCAGAATGTCACCCGGAAGGATGCAGGAAC	19	-	48463849-48463898	19q13.31a	Homo sapiens pregnancy specific beta-1-glycoprotein 9 (PSG9), mRNA.	membrane fraction [goid 5624] [pmid 2537311] [evidence TAS]; extracellular region [goid 5576] [evidence NAS]; integral to membrane [goid 16021] [evidence IEA]	defense response [goid 6952] [evidence NAS]; pregnancy [goid 7565] [pmid 7794280] [evidence TAS]		PSG11	PSG11	NM_002784.2
ILMN_1840508	lZ4TrdJTH549X6Crp0	Homo sapiens	Unigene	ILMN_75832	ILMN_75832	HS.122133	Hs.122133		Hs.122133		3423402	AI084979			4250022	S	264	CGCTGACATGGTCTCAGCCATACTTGCTGATTCCCTTGGAAGGGTGGCTC					ow88b03.s1 Soares_fetal_liver_spleen_1NFLS_S1 Homo sapiens cDNA clone IMAGE:1653869 3, mRNA sequence						AI084979
ILMN_1669281	Wqden_XeTh9d5Sd14w	Homo sapiens	RefSeq	ILMN_24228	ILMN_169963	CLN3	NM_001042432.1	NM_001042432.1		1201	109698600	NM_001042432.1	CLN3	NP_001035897.1	520630	S	1629	GGGCTCCTGGCTTTGCCTCTGCATGACTTCCTCTGCCAGCTCTCCTGATA	16	-	28396335-28396337:28396338-28396384	16p11.2e	Homo sapiens ceroid-lipofuscinosis, neuronal 3, juvenile (Batten, Spielmeyer-Vogt disease) (CLN3), transcript variant 1, mRNA.	lysosome [goid 5764] [evidence IEA]; membrane [goid 16020] [evidence IEA]; mitochondrion [goid 5739] [pmid 8980123] [evidence TAS]; integral to membrane [goid 16021] [evidence IEA]	protein folding [goid 6457] [pmid 8980123] [evidence TAS]	unfolded protein binding [goid 51082] [pmid 8980123] [evidence TAS]	MGC102840; BTS	BTS; MGC102840	NM_001042432.1
ILMN_1672961	uOqx.KnueC.nnlHolE	Homo sapiens	RefSeq	ILMN_46806	ILMN_46806	LOC652624	XM_942165.1	XM_942165.1		652624	89063332	XM_942165.1	LOC652624	XP_947258.1	2120164	S	1	ATGGGGTACTTTAGGGCTGTGCTGAAGTTTGCTGCTGCCACTGGAGCCAC				7q22.1d	PREDICTED: Homo sapiens similar to 40S ribosomal protein SA (p40) (34/67 kDa laminin receptor) (LOC652624), mRNA.						XM_942165.1
ILMN_1891067	Woh7UTWE.RYRdChH3E	Homo sapiens	Unigene	ILMN_111275	ILMN_111275	HS.553187	Hs.553187		Hs.553187		34534477	AK127526			6620390	S	3229	GGAGACTGTCCACATCCGACATTTCACCGACACCTCAAGGACACTTCTAC					Homo sapiens cDNA FLJ45619 fis, clone BRTHA3027318						AK127526
ILMN_1699520	HWh5QnXRNeXf7nXOnc	Homo sapiens	RefSeq	ILMN_29304	ILMN_29304	SLC8A1	NM_021097.2	NM_021097.2		6546	115529447	NM_021097.2	SLC8A1	NP_066920.1	6450288	S	2844	CCGGACTGCCAAGCTCCTCACATCCTGCCTCTTTGTGCTCCTATGGCTCT	2	-	40195949-40195998	2p22.1b	Homo sapiens solute carrier family 8 (sodium/calcium exchanger), member 1 (SLC8A1), transcript variant A, mRNA.	integral to plasma membrane [goid 5887] [pmid 1374913] [evidence TAS]; membrane [goid 16020] [evidence IEA]	ion transport [goid 6811] [evidence IEA]; sodium ion transport [goid 6814] [pmid 1374913] [evidence TAS]; muscle contraction [goid 6936] [pmid 1374913] [evidence TAS]; cell communication [goid 7154] [evidence IEA]; calcium ion transport [goid 6816] [pmid 1374913] [evidence TAS]	antiporter activity [goid 15297] [evidence IEA]; sodium ion binding [goid 31402] [evidence IEA]; calcium ion transporter activity [goid 15085] [pmid 1374913] [evidence TAS]; sodium ion transporter activity [goid 15081] [pmid 1374913] [evidence TAS]; calmodulin binding [goid 5516] [evidence IEA]; calcium ion binding [goid 5509] [evidence IEA]; calcium:sodium antiporter activity [goid 5432] [evidence IEA]	NCX1; DKFZp779F0871; FLJ43417; FLJ37694; MGC119581	NCX1; DKFZp779F0871; MGC119581	NM_021097.2
ILMN_1758392	fAx6451ciSilaC54ZI	Homo sapiens	RefSeq	ILMN_28640	ILMN_28640	ANKS1B	NM_181670.2	NM_181670.2		56899	50511946	NM_181670.2	ANKS1B	NP_858056.2	2350201	I	2561	AAATACTGGTGATGCTCCCTAGAGCAGGAGGCCCGGAAGTGCTGACGCAG	12	-	96199741-96199790	12q23.1c-q23.1d	Homo sapiens ankyrin repeat and sterile alpha motif domain containing 1B (ANKS1B), transcript variant 2, mRNA.				MGC26087; ANKS2; AIDA; cajalin-2; EB-1; AIDA-1	MGC26087; ANKS2; AIDA; cajalin-2; EB-1; AIDA-1	NM_181670.2
ILMN_1723113	Nk7JFF4lIB5IoThLuk	Homo sapiens	RefSeq	ILMN_13833	ILMN_13833	WFDC13	NM_172005.1	NM_172005.1		164237	25188180	NM_172005.1	WFDC13	NP_742002.1	6110379	S	992	GCATGTAGCACCACCTGAGCCAGAAACTGCAGAGGACATGACAGTGTGGC	20	+	41078525-41078574	20q13.12b	Homo sapiens WAP four-disulfide core domain 13 (WFDC13), mRNA.				WAP13; dJ601O1.3; C20orf138	C20orf138; WAP13; dJ601O1.3	NM_172005.1
ILMN_1720255	ZUggXfqefmq3voRceQ	Homo sapiens	RefSeq	ILMN_38568	ILMN_38568	LOC642072	XM_936152.1	XM_936152.1		642072	88998799	XM_936152.1	LOC642072	XP_941245.1	20674	S	213	CCAGAAGAACCTCTTGGGCTGCTTGCGGGGTCTGTTGGACACCTACTGCA					PREDICTED: Homo sapiens similar to HLA class II histocompatibility antigen, DRB1-4 beta chain precursor (MHC class I antigen DRB1*4) (DR-4) (DR4) (LOC642072), mRNA.						XM_936152.1
ILMN_1668847	WxZddVtneX.UAdH6lc	Homo sapiens	RefSeq	ILMN_28029	ILMN_28029	WWP2	NM_199424.1	NM_199424.1		11060	40806210	NM_199424.1	WWP2	NP_955456.1	450431	I	165	TACCGCCTCCTCCCCGTCGCTCTGCCTTTTCCAAAACTCACTTGGGCCCT	16	+	55837210-55837259	16q22.1e	Homo sapiens WW domain containing E3 ubiquitin protein ligase 2 (WWP2), transcript variant 2, mRNA.	ubiquitin ligase complex [goid 151] [pmid 9647693] [evidence TAS]; intracellular [goid 5622] [evidence IEA]	ubiquitin cycle [goid 6512] [evidence IEA]	ligase activity [goid 16874] [evidence IEA]; ubiquitin-protein ligase activity [goid 4842] [pmid 9169421] [evidence TAS]; protein binding [goid 5515] [pmid 9647693] [evidence IPI]	WWp2-like; AIP2	WWp2-like; AIP2	NM_199424.1
ILMN_1777340	cSOXXjqEyVwdfBB7JA	Homo sapiens	RefSeq	ILMN_25649	ILMN_25649	DDX6	NM_004397.3	NM_004397.3		1656	21536329	NM_004397.3	DDX6	NP_004388.1	5560209	S	3897	CAGATGCCTCCTGATGGGACATAGCCCTAACTCCTTAACAACTGTAGCAA	11	-	114559000-114559049	11q23.3e	Homo sapiens DEAD (Asp-Glu-Ala-Asp) box polypeptide 6 (DDX6), mRNA.	nucleus [goid 5634] [evidence IEA]		ATP-dependent helicase activity [goid 8026] [evidence IEA]; RNA helicase activity [goid 3724] [pmid 1579499] [evidence TAS]; hydrolase activity [goid 16787] [evidence IEA]; RNA binding [goid 3723] [evidence IEA]; nucleotide binding [goid 166] [evidence IEA]; ATP binding [goid 5524] [evidence IEA]; nucleic acid binding [goid 3676] [evidence IEA]	P54; HLR2; FLJ36338; RCK	P54; HLR2; FLJ36338; RCK	NM_004397.3
ILMN_1898596	u97if04Kf6CjUpKOl0	Homo sapiens	Unigene	ILMN_86559	ILMN_86559	HS.334424	Hs.334424		Hs.334424		13712942	BG191255			870279	S	97	TTCTGTGAGCTTTCATGAAGGCTTTGGAAGGATCCAGGCAGGATGGCCTC					RST10343 Athersys RAGE Library Homo sapiens cDNA, mRNA sequence						BG191255
ILMN_1853152	0k3S0qUI8q49C4oQvk	Homo sapiens	Unigene	ILMN_111013	ILMN_111013	HS.552468	Hs.552468		Hs.552468		5745673	AI953363			840224	S	135	GCATCTCAGTCAGGGCCAAGATTAGGGTGATTCAAGTGAGGACAAGTTGC					wq27e11.x1 NCI_CGAP_Kid11 Homo sapiens cDNA clone IMAGE:2472524 3, mRNA sequence						AI953363
ILMN_1797281	KCh0jkq33edVtESKuk	Homo sapiens	RefSeq	ILMN_30637	ILMN_181553	LOC727851	XM_001126260.1	XM_001126260.1		727851	113413169	XM_001126260.1	LOC727851	XP_001126260.1	4890482	I	194	AAGGACTCAGATGCAGGGTCTTCTCTGCTCCCCGTCACACAGAGGGTGGC	2	-	112908292-112908341	2q13d	PREDICTED: Homo sapiens similar to RAN binding protein 2, transcript variant 6 (LOC727851), mRNA.						XM_001126260.1
ILMN_1672600	uOXiXVXHlup1zulQl0	Homo sapiens	RefSeq	ILMN_39723	ILMN_39723	LOC651401	XM_944646.1	XM_944646.1		651401	88958122	XM_944646.1	LOC651401	XP_949739.1	5390243	S	1	ATGCCTGAGCCTCCCCCTACTGCCGTGGGCTCCTATGTGGCCCAAGCCTC					PREDICTED: Homo sapiens hypothetical protein LOC651401 (LOC651401), mRNA.						XM_944646.1
ILMN_1652940	fVeClZNfzohBV.0bSc	Homo sapiens	RefSeq	ILMN_12774	ILMN_307745	MGC16703	NR_003608.1	NR_003608.1			153070786	NR_003608.1	MGC16703		2470681	S	1453	CCCCTGAAGGCCCGCATCCTTTATGGAGACAACCCCTTTTCACGTCAGCT	22	-	4631213-4631262		Homo sapiens tubulin, alpha pseudogene (MGC16703) on chromosome 22.						NR_003608.1
ILMN_1785202	cVO3ULuzmu_IgBeLVE	Homo sapiens	RefSeq	ILMN_8937	ILMN_175131	STAT4	NM_003151.2	NM_003151.2		6775	21618332	NM_003151.2	STAT4	NP_003142.1	7320370	S	2409	CCCATGTCTCCAAGTGTGTATGCGGTGTTGAGAGAAAACCTGAGTCCCAC	2	-	191603958-191604007	2q32.3a	Homo sapiens signal transducer and activator of transcription 4 (STAT4), mRNA.	nucleus [goid 5634] [evidence IEA]	JAK-STAT cascade [goid 7259] [pmid 9284918] [evidence TAS]; transcription [goid 6350] [evidence IEA]; regulation of transcription from RNA polymerase II promoter [goid 6357] [evidence NR ]; intracellular signaling cascade [goid 7242] [evidence IEA]	transcription factor activity [goid 3700] [pmid 9284918] [evidence TAS]; signal transducer activity [goid 4871] [evidence IEA]; calcium ion binding [goid 5509] [evidence IEA]			NM_003151.2
ILMN_1696468	9y9KN4KJ3l.oOTqIyI	Homo sapiens	RefSeq	ILMN_40767	ILMN_40767	LOC644544	XM_927666.1	XM_927666.1		644544	89040466	XM_927666.1	LOC644544	XP_932759.1	4150176	S	151	TAGTTCAGGATCTGAAGGAGCTCTGCCTTTGGAATGCATGGGAGATAGAG	16	-	56755202-56755251		PREDICTED: Homo sapiens hypothetical protein LOC644544 (LOC644544), mRNA.						XM_927666.1
ILMN_1851396	rtH89O1UgVygJNJPQo	Homo sapiens	Unigene	ILMN_85723	ILMN_85723	HS.308351	Hs.308351		Hs.308351		27833860	BX106045			6060673	S	110	GTCACTTTATTCATGTCCCCAGAACCCTAGGAAAGCATCAGCATTCAAGG					BX106045 NCI_CGAP_Brn35 Homo sapiens cDNA clone IMAGp998O244859, mRNA sequence						BX106045
ILMN_1846200	unsEOOepXgQxbyKQLk	Homo sapiens	Unigene	ILMN_110641	ILMN_110641	HS.551432	Hs.551432		Hs.551432		2657015	AA676493			2900743	S	356	GCTGTAACAATGATGCTGGGCCCTGAACAATACCGTTAGAGGCAAAGTGC					ad39d09.s1 Stratagene HeLa cell s3 937216 Homo sapiens cDNA clone IMAGE:882545 3, mRNA sequence						AA676493
ILMN_1802702	B3BRAooAiCFFflUtaU	Homo sapiens	RefSeq	ILMN_25707	ILMN_25707	C10ORF91	NM_173541.1	NM_173541.1		170393	27734914	NM_173541.1	C10orf91	NP_775812.1	6250204	S	843	TCTAACCACAAAGGAGGAAAAGAGAAGACCACCCTTGCCCCAGTCCGGCC	10	+	134111899-134111926:134112494-134112515	10q26.3e	Homo sapiens chromosome 10 open reading frame 91 (C10orf91), mRNA.				bA432J24.4; RP11-432J24.4	bA432J24.4; RP11-432J24.4	NM_173541.1
ILMN_1884041	iUlOFKEh9EndOUC2y4	Homo sapiens	Unigene	ILMN_124942	ILMN_124942	HS.572761	Hs.572761		Hs.572761		62640121	DN831478			2640102	S	267	CCAGCCATGACCAGGACAGACTTCACAGCTCTCATGCCAAAGTCGTAGTG					MGC_EST_41324 BD# 636643 Human Total RNA Master Panel II Homo sapiens cDNA, mRNA sequence						DN831478
ILMN_1859725	EUdK6_JD_HlXT_ERBo	Homo sapiens	Unigene	ILMN_129242	ILMN_129242	HS.577061	Hs.577061		Hs.577061		83078255	DB341593			1710180	S	239	CCACTCAGGTGGTTGAGCAATTTGACTGCCCCTCATTTGACACACAACGG					DB341593 TESTI4 Homo sapiens cDNA clone TESTI4043652 3, mRNA sequence						DB341593
ILMN_1822495	0Fuf_f6JeKgO6Cmei0	Homo sapiens	Unigene	ILMN_107597	ILMN_107597	HS.544127	Hs.544127		Hs.544127		78680340	DA102929			730168	S	291	ACCGTGCTTTTGCTTTGGAGCCTGAGGGAAATGTGGAAGGCGCTGGAGTC					DA102929 BRACE3 Homo sapiens cDNA clone BRACE3015743 5, mRNA sequence						DA102929
ILMN_1880280	BW7tKieLop4CKOgR9U	Homo sapiens	Unigene	ILMN_110121	ILMN_110121	HS.549989	Hs.549989		Hs.549989		10438414	AK025793			1500309	S	3313	CCGTGTGTCAGGGAGCTGAGTGGAGGCTGAAAGAGGATGGAACACTTCCC					Homo sapiens cDNA: FLJ22140 fis, clone HEP20977						AK025793
ILMN_1697872	El3_iTFR4669EJxUZU	Homo sapiens	RefSeq	ILMN_18577	ILMN_18577	C21ORF121	NM_198078.1	NM_198078.1		150142	37620213	NM_198078.1	C21orf121	NP_932344.1	6980167	S	623	GCCTCTTTGGAGCATACCCACTGATGGTGGTTCACAAGCTACCCACGCCC	21	+	42317944-42317993	21q22.3a	Homo sapiens chromosome 21 open reading frame 121 (C21orf121), mRNA.				PRED87	PRED87	NM_198078.1
ILMN_2403458	9xl9JiBXeVEuiPlNaA	Homo sapiens	RefSeq	ILMN_20096	ILMN_20096	SMARCB1	NM_001007468.1	NM_001007468.1		6598	55956800	NM_001007468.1	SMARCB1	NP_001007469.1	130241	A	1156	TACGCCTTCAGCGAGAACCCTCTGCCCACAGTGGAGATTGCCATCCGGAA	22	+	7155531-7155541:7163680-7163718	22q11.23a	Homo sapiens SWI/SNF related, matrix associated, actin dependent regulator of chromatin, subfamily b, member 1 (SMARCB1), transcript variant 2, mRNA.	nucleus [goid 5634] [pmid 11430827] [evidence IDA]; nucleoplasm [goid 5654] [pmid 7801128] [evidence TAS]; nuclear chromosome [goid 228] [evidence IEA]; SWI/SNF complex [goid 16514] [pmid 8895581] [evidence IDA]	chromatin remodeling [goid 6338] [evidence IEA]; transcription [goid 6350] [evidence IEA]; regulation of transcription from RNA polymerase II promoter [goid 6357] [pmid 7801128] [evidence TAS]; DNA integration [goid 15074] [pmid 7801128] [evidence TAS]; cell cycle [goid 7049] [evidence IEA]; retroviral genome replication [goid 45090] [pmid 14963118] [evidence IDA]	protein binding [goid 5515] [pmid 15985610] [evidence IPI]	Sfh1p; RDT; hSNFS; SNF5; Snr1; SNF5L1; INI1; BAF47	Sfh1p; RDT; hSNFS; SNF5; Snr1; SNF5L1; INI1; BAF47	NM_001007468.1
ILMN_1758823	fui6qfUrpX1aRE9T_8	Homo sapiens	RefSeq	ILMN_20096	ILMN_20096	SMARCB1	NM_001007468.1	NM_001007468.1		6598	55956800	NM_001007468.1	SMARCB1	NP_001007469.1	150021	A	1460	GTGGAGTGGGGGCTTCCAGGTGGCCCTTCCCGGCACACATTCCATTTGTT	22	+	7164410-7164459	22q11.23a	Homo sapiens SWI/SNF related, matrix associated, actin dependent regulator of chromatin, subfamily b, member 1 (SMARCB1), transcript variant 2, mRNA.	nucleus [goid 5634] [pmid 11430827] [evidence IDA]; nucleoplasm [goid 5654] [pmid 7801128] [evidence TAS]; nuclear chromosome [goid 228] [evidence IEA]; SWI/SNF complex [goid 16514] [pmid 8895581] [evidence IDA]	chromatin remodeling [goid 6338] [evidence IEA]; transcription [goid 6350] [evidence IEA]; regulation of transcription from RNA polymerase II promoter [goid 6357] [pmid 7801128] [evidence TAS]; DNA integration [goid 15074] [pmid 7801128] [evidence TAS]; cell cycle [goid 7049] [evidence IEA]; retroviral genome replication [goid 45090] [pmid 14963118] [evidence IDA]	protein binding [goid 5515] [pmid 15985610] [evidence IPI]	Sfh1p; RDT; hSNFS; SNF5; Snr1; SNF5L1; INI1; BAF47	Sfh1p; RDT; hSNFS; SNF5; Snr1; SNF5L1; INI1; BAF47	NM_001007468.1
ILMN_1656882	xFwB3WuSXej0W2snrE	Homo sapiens	RefSeq	ILMN_35885	ILMN_35885	LOC390712	XM_372630.2	XM_372630.2		390712	89040320	XM_372630.2	LOC390712	XP_372630.2	6280136	A	107	ACCTAAAACTCTCCGGTGCAGCCTCTGGATTCACCGTCGGTAGCTGGTAC	16	+	33512939-33512988	16p11.2a	PREDICTED: Homo sapiens similar to Ig heavy chain V-III region VH26 precursor (LOC390712), mRNA.						XM_372630.2
ILMN_1689004	fSAqJdGenREASeEeHA	Homo sapiens	RefSeq	ILMN_11654	ILMN_11654	TNFRSF12A	NM_016639.1	NM_016639.1		51330	7706185	NM_016639.1	TNFRSF12A	NP_057723.1	6510377	S	634	CAGAAAGGGAGCCTCACGCTGGCTCACACAAAACAGCTGACACTGACTAA	16	+	3012033-3012082	16p13.3d	Homo sapiens tumor necrosis factor receptor superfamily, member 12A (TNFRSF12A), mRNA.	integral to membrane [goid 16021] [evidence IEA]; membrane [goid 16020] [evidence IEA]	angiogenesis [goid 1525] [evidence IEA]; cell motility [goid 6928] [pmid 10551889] [evidence TAS]; apoptosis [goid 6915] [evidence IEA]; cell adhesion [goid 7155] [evidence IEA]; cell differentiation [goid 30154] [evidence IEA]	receptor activity [goid 4872] [evidence IEA]; protein binding [goid 5515] [evidence IEA]	CD266; TWEAKR; FN14	CD266; FN14; TWEAKR	NM_016639.1
ILMN_1710280	Bh8SXmPMQo.ETn13rk	Homo sapiens	RefSeq	ILMN_19869	ILMN_19869	TUBB1	NM_030773.2	NM_030773.2		81027	41152077	NM_030773.2	TUBB1	NP_110400.1	1050347	S	3248	GACTTACAGCCTGCGATTATACAAGGATTTACACATGCTTCCTCTGGTGC	20	+	57034856-57034905	20q13.32b	Homo sapiens tubulin, beta 1 (TUBB1), mRNA.	microtubule [goid 5874] [evidence IEA]; protein complex [goid 43234] [evidence IEA]	microtubule-based movement [goid 7018] [evidence IEA]; protein polymerization [goid 51258] [evidence IEA]	GTP binding [goid 5525] [evidence IEA]; structural molecule activity [goid 5198] [evidence IEA]; GTPase activity [goid 3924] [evidence IEA]; nucleotide binding [goid 166] [evidence IEA]	dJ543J19.4	dJ543J19.4	NM_030773.2
ILMN_2157843	KoO6Ap.6y2d4XT2U4o	Homo sapiens	RefSeq	ILMN_1779	ILMN_1779	ZNF829	NM_001037232.2	NM_001037232.2		374899	117956400	NM_001037232.2	ZNF829	NP_001032309.2	2350400	S	1595	GGAATGTGGAAAGGCTTTTGGTAGTCGCTCTGACCTCATTCGCCATGAGG	19	-	42074250-42074299	19q13.12b	Homo sapiens zinc finger protein 829 (ZNF829), mRNA.	nucleus [goid 5634] [evidence IEA]; intracellular [goid 5622] [evidence IEA]	regulation of transcription, DNA-dependent [goid 6355] [evidence IEA]	zinc ion binding [goid 8270] [evidence IEA]; metal ion binding [goid 46872] [evidence IEA]; nucleic acid binding [goid 3676] [evidence IEA]	MGC129867; MGC129866; DKFZp686K21248; FLJ27459	MGC129867; MGC129866; DKFZp686K21248; FLJ27459	NM_001037232.2
ILMN_1718259	Nl6lRWAaedXQd0E1JY	Homo sapiens	RefSeq	ILMN_42131	ILMN_1779	ZNF829	NM_001037232.2	NM_001037232.2		374899	117956400	NM_001037232.2	ZNF829	NP_001032309.2	2680315	S	149	GCCTGGGCCCACCCGAAACGGCTGCTCCCTCAACTCTCAACATCCAGCCG	19	-	42098832-42098881	19q13.12b	Homo sapiens zinc finger protein 829 (ZNF829), mRNA.	nucleus [goid 5634] [evidence IEA]; intracellular [goid 5622] [evidence IEA]	regulation of transcription, DNA-dependent [goid 6355] [evidence IEA]	zinc ion binding [goid 8270] [evidence IEA]; metal ion binding [goid 46872] [evidence IEA]; nucleic acid binding [goid 3676] [evidence IEA]	MGC129867; MGC129866; DKFZp686K21248; FLJ27459		NM_001037232.2
ILMN_1712605	ioEKAIlejr4yInhyKU	Homo sapiens	RefSeq	ILMN_35313	ILMN_1779	ZNF829	NM_001037232.2	NM_001037232.2		374899	117956400	NM_001037232.2	ZNF829	NP_001032309.2	7050059	A	623	GGAACAAGGAAAAGAGCCCTGGATGGTTGATAGAGAGCTGACTAGAGGCC	19	-	42090679-42090728	19q13.12b	Homo sapiens zinc finger protein 829 (ZNF829), mRNA.	nucleus [goid 5634] [evidence IEA]; intracellular [goid 5622] [evidence IEA]	regulation of transcription, DNA-dependent [goid 6355] [evidence IEA]	zinc ion binding [goid 8270] [evidence IEA]; metal ion binding [goid 46872] [evidence IEA]; nucleic acid binding [goid 3676] [evidence IEA]	MGC129867; MGC129866; DKFZp686K21248; FLJ27459		NM_001037232.2
ILMN_2170625	i5pfWS7_7V6sfCPKi4	Homo sapiens	RefSeq	ILMN_181100	ILMN_181100	LOC389286	NM_001018022.1	NM_001018022.1		389286	65283615	NM_001018022.1	LOC389286	NP_001018022.1	6180445	S	2	TGCGGCCTTCCGCAGTGTTTGTGTCCCTGGGTACTTAAGATTAGGGAGTG	2	+	201855047-201855096	2q33.1f	Homo sapiens similar to FKSG62 (LOC389286), mRNA.				FKSG69	FKSG69	NM_001018022.1
ILMN_1669826	TkTZZRFSdP.s8uiEqc	Homo sapiens	RefSeq	ILMN_1155	ILMN_1155	LUZP5	NM_017760.4	NM_017760.4		54892	40255236	NM_017760.4	LUZP5	NP_060230.4	3840114	S	4641	GCACATCGCCGCCACACCCAGCTCATTTTTGTATTAGTGGAGACAGGGCT	7	-	158125811-158125860	7q36.3e	Homo sapiens leucine zipper protein 5 (LUZP5), mRNA.			binding [goid 5488] [evidence IEA]	hCAP-G2; MTB; FLJ20311; CAP-G2	hCAP-G2; LUZP5; CAP-G2; MTB; FLJ20311	NM_017760.4
ILMN_2233279	KQjZlPkdSXqQQCQB0s	Homo sapiens	RefSeq	ILMN_11964	ILMN_11964	C19ORF31	NM_001014373.1	NM_001014373.1		404664	62122870	NM_001014373.1	C19orf31	NP_001014395.1	4730356	S	2226	CAAGATCGCGCCATTGCACTCCAGCCTGGGCAACAAAAGCAAAACTCAGT	19	-	4858744-4858793	19p13.3c	Homo sapiens chromosome 19 open reading frame 31 (C19orf31), mRNA.				FLJ40719	FLJ40719	NM_001014373.1
ILMN_1782782	cObdyFVG12VUo3uDEs	Homo sapiens	RefSeq	ILMN_11964	ILMN_11964	C19ORF31	NM_001014373.1	NM_001014373.1		404664	62122870	NM_001014373.1	C19orf31	NP_001014395.1	3180707	S	1751	ATGCGTCTCTAGACCCCCACGTCCTCGCCCCCAGGATCTGTGAATACAGT	19	-	4859219-4859268	19p13.3c	Homo sapiens chromosome 19 open reading frame 31 (C19orf31), mRNA.				FLJ40719	FLJ40719	NM_001014373.1
ILMN_1764754	ci1Islines8F6CVV6c	Homo sapiens	RefSeq	ILMN_16245	ILMN_16245	RAMP1	NM_005855.2	NM_005855.2		10267	73486764	NM_005855.2	RAMP1	NP_005846.1	7050064	S	717	GAGTCCAGAGTAGCCGAGGCTCTGGTATTAACCTGGAAGCCCCCCTGGCT	2	+	230612585-230612634	2q37.3b	Homo sapiens receptor (G protein-coupled) activity modifying protein 1 (RAMP1), mRNA.	plasma membrane [goid 5886] [pmid 9620797] [evidence TAS]; integral to plasma membrane [goid 5887] [pmid 9620797] [evidence TAS]	intracellular protein transport [goid 6886] [evidence IEA]; regulation of G-protein coupled receptor protein signaling pathway [goid 8277] [pmid 9620797] [evidence TAS]; transport [goid 6810] [evidence IEA]	receptor activity [goid 4872] [evidence IEA]; protein transporter activity [goid 8565] [pmid 9620797] [evidence TAS]			NM_005855.2
ILMN_1875735	Tj06tz2h7I_d5T3i9I	Homo sapiens	Unigene	ILMN_78880	ILMN_78880	HS.149763	Hs.149763		Hs.149763		24901271	BC039665			2230661	S	1183	GATTCATGGGTCTATTCGGACTGTAGATTGCTCTGCCATTCTGAGTTCAG					Homo sapiens, clone IMAGE:5163213, mRNA						BC039665
ILMN_1719344	Eroe6iSKT5Sh_oBLR4	Homo sapiens	RefSeq	ILMN_27547	ILMN_162734	LOC730820	XM_001127763.1	XM_001127763.1		730820	113420481	XM_001127763.1	LOC730820	XP_001127763.1	380327	S	1088	GGTGGACTGTGGGAGCAGAGGCATTGCCAGGACTTGGGAAACAGTCACTG					PREDICTED: Homo sapiens similar to nuclear receptor binding factor 2 (LOC730820), mRNA.					FLJ30395; DKFZp564C1664; COPR2; COPR1; NRBF-2	XM_001127763.1
ILMN_1685763	ul7rfdbFZButN7lbhs	Homo sapiens	RefSeq	ILMN_10751	ILMN_10751	WDR45L	NM_019613.2	NM_019613.2		56270	19923554	NM_019613.2	WDR45L	NP_062559.1	2600646	S	1780	GCCTGTGGTCTTCTCCGTACCCGCAACGTGGTCATCTGTGCCCGTGACGT	17	-	78166351-78166400	17q25.3h	Homo sapiens WDR45-like (WDR45L), mRNA.				WIPI-3; WIPI3	WIPI-3; WIPI3	NM_019613.2
ILMN_1688413	W3q5SNUkcf.PHogOqo	Homo sapiens	RefSeq	ILMN_7530	ILMN_7530	SNW1	NM_012245.2	NM_012245.2		22938	18860912	NM_012245.2	SNW1	NP_036377.1	830189	S	1737	TCTGGGTGCCAGATCCCAGCACTACTTTTTATTACTGGAGAAATGGGGGG	14	-	77254035-77254084	14q24.3d	Homo sapiens SNW domain containing 1 (SNW1), mRNA.	nucleus [goid 5634] [pmid 9569025] [evidence TAS]; spliceosome complex [goid 5681] [pmid 15194481] [evidence IDA]	regulation of transcription from RNA polymerase II promoter [goid 6357] [pmid 9632709] [evidence TAS]; negative regulation of transcription [goid 16481] [pmid 10713164] [evidence IDA]; nuclear mRNA splicing, via spliceosome [goid 398] [pmid 15194481] [evidence IDA]	transcription coactivator activity [goid 3713] [pmid 9569025] [evidence TAS]; Notch binding [goid 5112] [pmid 10713164] [evidence IPI]; protein binding [goid 5515] [pmid 16102918] [evidence IPI]	SKIIP; Prp45; SKIP; NCOA-62; Bx42; MGC119379; PRPF45	SKIIP; Prp45; SKIP; NCOA-62; Bx42; MGC119379; PRPF45	NM_012245.2
ILMN_1694502	iFenouojznUse.1Gno	Homo sapiens	RefSeq	ILMN_20991	ILMN_20991	PRIM1	NM_000946.2	NM_000946.2		5557	41349493	NM_000946.2	PRIM1	NP_000937.1	6200390	S	931	ACCCTGGCTGGAGTGGGAGATTATGCTCCAGTACTGTTTTCCACGGCTGG	12	-	55421551-55421600	12q13.3a	Homo sapiens primase, DNA, polypeptide 1 (49kDa) (PRIM1), mRNA.	alpha DNA polymerase:primase complex [goid 5658] [evidence IEA]	DNA replication, synthesis of RNA primer [goid 6269] [pmid 8026492] [evidence TAS]; DNA replication [goid 6260] [evidence IEA]	zinc ion binding [goid 8270] [evidence IEA]; metal ion binding [goid 46872] [evidence IEA]; transferase activity [goid 16740] [evidence IEA]; DNA primase activity [goid 3896] [pmid 8026492] [evidence TAS]	MGC12308; p49	MGC12308; p49	NM_000946.2
ILMN_2067708	0V6CMrJByHtv.romvQ	Homo sapiens	RefSeq	ILMN_24706	ILMN_24706	TFB2M	NM_022366.1	NM_022366.1		64216	11641288	NM_022366.1	TFB2M	NP_071761.1	5270296	S	1299	CCCTGGAAGATAGGTAGCAACTAGACTGTCGTTTTTGGTGGAGCGGTTCA	1	-	217090094-217090128:217090129-217090143	1q44d	Homo sapiens transcription factor B2, mitochondrial (TFB2M), nuclear gene encoding mitochondrial protein, mRNA.		rRNA modification [goid 154] [evidence IEA]	rRNA methyltransferase activity [goid 8649] [evidence IEA]; rRNA (adenine-N6,N6-)-dimethyltransferase activity [goid 179] [evidence IEA]	FLJ22661; Hkp1; FLJ23182	FLJ22661; Hkp1; FLJ23182	NM_022366.1
ILMN_2067709	Bt_RCUpI0.dcJ4zT6c	Homo sapiens	RefSeq	ILMN_24706	ILMN_24706	TFB2M	NM_022366.1	NM_022366.1		64216	11641288	NM_022366.1	TFB2M	NP_071761.1	990100	S	1421	GTCTTGCACAAGCCAGGCAGATCATTTCTCCTAAGCTGATATCATTGGCT	1	-	217089972-217090021	1q44d	Homo sapiens transcription factor B2, mitochondrial (TFB2M), nuclear gene encoding mitochondrial protein, mRNA.		rRNA modification [goid 154] [evidence IEA]	rRNA methyltransferase activity [goid 8649] [evidence IEA]; rRNA (adenine-N6,N6-)-dimethyltransferase activity [goid 179] [evidence IEA]	FLJ22661; Hkp1; FLJ23182	FLJ22661; Hkp1; FLJ23182	NM_022366.1
ILMN_1661078	oXlXneR3Ss9XnfHUAI	Homo sapiens	RefSeq	ILMN_43691	ILMN_43691	LOC644844	XM_927939.2	XM_927939.2		644844	113425212	XM_927939.2	LOC644844	XP_933032.2	5960328	S	103	CCTGCCCCTGCTCTGCACTCTCAGGTATTCCCTGCTCTTACTCCAAAAAG	15	+	38430532-38430555:38432725-38432750	15q15.1a	PREDICTED: Homo sapiens hypothetical LOC644844 (LOC644844), mRNA.						XM_927939.2
ILMN_1907648	H_lKokK6K_Jdau60rs	Homo sapiens	Unigene	ILMN_112055	ILMN_112055	HS.554608	Hs.554608		Hs.554608		561211	Z38819			5130437	S	184	TTGGCCAGGGGAGCAAGGTGGAGGTTGAGCCTCCGGGTGTGGTCAGGTGT					HSC0QD082 normalized infant brain cDNA Homo sapiens cDNA clone c-0qd08 3, mRNA sequence						Z38819
ILMN_1803528	c6x5B5.XflSA7.l338	Homo sapiens	RefSeq	ILMN_14959	ILMN_14959	LRRC31	NM_024727.2	NM_024727.2		79782	113205084	NM_024727.2	LRRC31	NP_079003.2	5310328	S	2093	TGGTACTGCAACTGCTTTCCTCTTGCCCAGAAATGTTTTGCCTCTTCTTT	3	-	171040057-171040106	3q26.2b	Homo sapiens leucine rich repeat containing 31 (LRRC31), mRNA.			transferase activity [goid 16740] [evidence IEA]	FLJ40019; FLJ23259	FLJ40019; FLJ23259	NM_024727.2
ILMN_1703425	oMahMfz0nq54AIN_gM	Homo sapiens	RefSeq	ILMN_36003	ILMN_36003	LOC642918	XM_932504.1	XM_932504.1		642918	89035777	XM_932504.1	LOC642918	XP_937597.1	6110040	I	121	ATACGGGACATACTTTATTCAGCTGGGTGCTGAAAAAGAATCTTGGAAAT	12	+	125787650-125787655:125793239-125793282		PREDICTED: Homo sapiens hypothetical protein LOC642917, transcript variant 2 (LOC642918), mRNA.						XM_932504.1
ILMN_1662306	rm2_tPoJ3QSo.rlB6I	Homo sapiens	RefSeq	ILMN_23148	ILMN_172352	RABL3	NM_173825.3	NM_173825.3		285282	115529441	NM_173825.3	RABL3	NP_776186.2	5860110	S	348	GCGTCGTTGGTCATTGGAAGCTCTCAACAGGGATTTGGTGCCAACTGGAG	3	-	121907552-121907601	3q13.33b	Homo sapiens RAB, member of RAS oncogene family-like 3 (RABL3), mRNA.	intracellular [goid 5622] [evidence IEA]	regulation of transcription, DNA-dependent [goid 6355] [evidence IEA]; small GTPase mediated signal transduction [goid 7264] [evidence IEA]	ATP binding [goid 5524] [evidence IEA]; GTP binding [goid 5525] [evidence IEA]; transcription factor binding [goid 8134] [evidence IEA]	MGC23920	MGC23920	NM_173825.3
ILMN_2221769	N7pNMh1QtBlN_XleJY	Homo sapiens	RefSeq	ILMN_20890	ILMN_20890	PRAMEF4	NM_001009611.1	NM_001009611.1		400735	59958372	NM_001009611.1	PRAMEF4	NP_001009611.1	1190240	S	1155	TGTGGCATCATAGACTCCCAAGTCAACGCCATCTTGCCTGCCCTGAGCCG	1	-	12862255-12862304	1p36.21d	Homo sapiens PRAME family member 4 (PRAMEF4), mRNA.				RP5-845O24.6	RP5-845O24.6	NM_001009611.1
ILMN_2221768	u6PY6h.qhe7Xsi2AOo	Homo sapiens	RefSeq	ILMN_20890	ILMN_20890	PRAMEF4	NM_001009611.1	NM_001009611.1		400735	59958372	NM_001009611.1	PRAMEF4	NP_001009611.1	4060142	S	1686	TGGATTCGATGGGACTTTGGGGACCTGTGTCCTGTAGAGTCGAAAATGGG	1	-	12861724-12861773	1p36.21d	Homo sapiens PRAME family member 4 (PRAMEF4), mRNA.				RP5-845O24.6	RP5-845O24.6	NM_001009611.1
ILMN_1828491	05.5766n_IAEYelqdU	Homo sapiens	Unigene	ILMN_77588	ILMN_77588	HS.134728	Hs.134728		Hs.134728		21752806	AK093862			3520086	S	1784	TGCTTTTGCTGTTGGTGGGCTTTGAGAAAAACACGACTGGCCGGGCTCCC					Homo sapiens cDNA FLJ36543 fis, clone TRACH2006194						AK093862
ILMN_1753729	Kkg30dSkTJVBRd5SQU	Homo sapiens	RefSeq	ILMN_22281	ILMN_22281	KNG1	NM_000893.2	NM_000893.2		3827	38455404	NM_000893.2	KNG1	NP_000884.1	1450619	S	1504	GCAGAATCTTCACTCCAGGCACATAGCCCCAACCACCTCTGCCAGCAACC	3	+	187944276-187944325	3q27.3a	Homo sapiens kininogen 1 (KNG1), transcript variant 2, mRNA.	extracellular region [goid 5576] [pmid 14718574] [evidence NAS]	diuresis [goid 30146] [pmid 11385996] [evidence TAS]; negative regulation of cell adhesion [goid 7162] [pmid 11970955] [evidence IDA]; vasodilation [goid 42311] [evidence IEA]; positive regulation of apoptosis [goid 43065] [pmid 12715893] [evidence NAS]; blood coagulation [goid 7596] [evidence IEA]; smooth muscle contraction [goid 6939] [pmid 11385996] [evidence TAS]; natriuresis [goid 30147] [pmid 11385996] [evidence TAS]; negative regulation of blood coagulation [goid 30195] [pmid 11970955] [evidence IDA]; inflammatory response [goid 6954] [pmid 11385996] [evidence TAS]	receptor binding [goid 5102] [pmid 11290596] [evidence IPI]; cysteine protease inhibitor activity [goid 4869] [evidence IEA]; zinc ion binding [goid 8270] [pmid 12911595] [evidence NAS]; heparin binding [goid 8201] [pmid 12911595] [evidence NAS]	kininogen; KNG; BDK	kininogen; KNG; BDK	NM_000893.2
ILMN_1900248	ZrU2X4Nok9WeLRUIJc	Homo sapiens	Unigene	ILMN_77133	ILMN_77133	HS.131275	Hs.131275		Hs.131275		19752602	BQ017325			5420402	S	392	GGTCCATCGCCTTGAATCGGAGCATTCCCGCTGAGTCACCCAAGAAGCCT					UI-H-DT1-awg-l-24-0-UI.s1 NCI_CGAP_DT1 Homo sapiens cDNA clone IMAGE:5889191 3, mRNA sequence						BQ017325
ILMN_1888546	ZX4FdF7UyRUSiQAkUU	Homo sapiens	Unigene	ILMN_106378	ILMN_106378	HS.542573	Hs.542573		Hs.542573		3278427	AI039233			6660672	S	279	CCTTGAACCCTCACCTGTCCATAGCACCCACAGGAGCAAAAAGCACCACC					ox32e08.s1 Soares_total_fetus_Nb2HF8_9w Homo sapiens cDNA clone IMAGE:1658054 3, mRNA sequence						AI039233
ILMN_1714586	oN71X8JOEdzX9_6N_c	Homo sapiens	RefSeq	ILMN_25235	ILMN_25235	VGLL3	NM_016206.2	NM_016206.2		389136	56550034	NM_016206.2	VGLL3	NP_057290.2	450626	S	9893	ATCTGTTCCCCTTTAAGCATGACACTCTATCCTTTCTTGTGGATCTTGCT	3	-	87070266-87070315	3p12.1a	Homo sapiens vestigial like 3 (Drosophila) (VGLL3), mRNA.	nucleus [goid 5634] [evidence IEA]	regulation of transcription [goid 45449] [evidence IEA]	transcription regulator activity [goid 30528] [evidence IEA]	VGL-3; DKFZp686O1845; VGL3; FLJ38507	VGL-3; DKFZp686O1845; VGL3; FLJ38507	NM_016206.2
ILMN_1696087	QqwgOJctFCB1FVIoLo	Homo sapiens	RefSeq	ILMN_15515	ILMN_15515	PHB2	NM_007273.3	NM_007273.3		11331	31543548	NM_007273.3	PHB2	NP_009204.1	4060722	S	1073	GGGTAAGAAATGAGCCTAGTCACCAAGAACTCCACCCCCAGAGGAAGTGG	12	-	6945071-6945108:6945109-6945120	12p13.31d	Homo sapiens prohibitin 2 (PHB2), mRNA.	nucleus [goid 5634] [evidence ISS]; membrane [goid 16020] [evidence IEA]; mitochondrion [goid 5739] [evidence IEA]; mitochondrial inner membrane [goid 5743] [evidence ISS]	transcription [goid 6350] [evidence IEA]; regulation of transcription, DNA-dependent [goid 6355] [evidence IEA]; negative regulation of transcription [goid 16481] [pmid 10359819] [evidence NAS]	receptor activity [goid 4872] [evidence IEA]; estrogen receptor binding [goid 30331] [pmid 10359819] [evidence NAS]; specific transcriptional repressor activity [goid 16566] [pmid 10359819] [evidence IDA]; protein binding [goid 5515] [pmid 11302691] [evidence IPI]	MGC117268; BCAP37; BAP; REA; p22; Bap37; PNAS-141	MGC117268; BCAP37; BAP; REA; p22; Bap37; PNAS-141	NM_007273.3
ILMN_1811387	fl47fBgwK1TnUVihL0	Homo sapiens	RefSeq	ILMN_6502	ILMN_6502	TFF3	NM_003226.2	NM_003226.2		7033	48928026	NM_003226.2	TFF3	NP_003217.2	7570484	S	608	GCCTGATGTCTTAACGAATAAAGGTCCCATGCTCCACCCGAGGACAGTTC	21	-	29149455-29149504	21q22.3b	Homo sapiens trefoil factor 3 (intestinal) (TFF3), mRNA.	extracellular region [goid 5576] [pmid 8454642] [evidence TAS]	defense response [goid 6952] [pmid 8454642] [evidence TAS]; digestion [goid 7586] [pmid 8454642] [evidence TAS]		TFI; hP1.B; HITF; ITF	TFI; hP1.B; HITF; ITF	NM_003226.2
ILMN_1665696	ZqhHVJVd7d_c8eefeM	Homo sapiens	RefSeq	ILMN_18185	ILMN_18185	EFNA4	NM_005227.2	NM_005227.2		1945	33359684	NM_005227.2	EFNA4	NP_005218.1	1780278	I	619	GGGGACACTCCCAGCCCCCTCTGTCTCTTGCTATTACTGCTGCTTCTGAT	1	+	126403392-126403441	1q22a	Homo sapiens ephrin-A4 (EFNA4), transcript variant 1, mRNA.	integral to plasma membrane [goid 5887] [pmid 8660976] [evidence TAS]; membrane [goid 16020] [evidence IEA]	cell-cell signaling [goid 7267] [pmid 8660976] [evidence TAS]	transmembrane-ephrin receptor activity [goid 5005] [pmid 8660976] [evidence TAS]; GPI anchor binding [goid 48503] [evidence IEA]	EFL4; LERK4; MGC125826; EPLG4	EFL4; LERK4; MGC125826; EPLG4	NM_005227.2
ILMN_1683909	rnHriekhePQQdJiC.o	Homo sapiens	RefSeq	ILMN_1294	ILMN_1294	TRPC7	NM_020389.1	NM_020389.1		57113	9966864	NM_020389.1	TRPC7	NP_065122.1	4900594	S	2488	GCTACTGGTGAGCTGGCAGACCTGATTCAACAACTCAGCGAGAAGTTTGG	5	-	135577073-135577122	5q31.2a	Homo sapiens transient receptor potential cation channel, subfamily C, member 7 (TRPC7), mRNA.	integral to membrane [goid 16021] [evidence IEA]; membrane [goid 16020] [evidence IEA]	ion transport [goid 6811] [evidence IEA]; calcium ion transport [goid 6816] [evidence IEA]	receptor activity [goid 4872] [evidence IEA]; ion channel activity [goid 5216] [evidence IEA]; calcium ion binding [goid 5509] [evidence IEA]; calcium channel activity [goid 5262] [evidence IEA]	TRP7	TRP7	NM_020389.1
ILMN_1717013	HoAR4I6AIG4nVQiamU	Homo sapiens	RefSeq	ILMN_33937	ILMN_33937	LOC647910	XM_936970.1	XM_936970.1		647910	89040727	XM_936970.1	LOC647910	XP_942063.1	7050601	S	189	GGAAAACACTGAAGATGGAAAAGAACGTGAGCTCCCCAAGAGCGGGCGCC					PREDICTED: Homo sapiens similar to islet cell autoantigen 1 isoform 1 (LOC647910), mRNA.						XM_936970.1
ILMN_1900224	BpIgBJIdABVuE1eJN0	Homo sapiens	Unigene	ILMN_92311	ILMN_92311	HS.440981	Hs.440981		Hs.440981		34191471	BC041342			2490221	S	2808	GGCAGAGAAAACAGCAGACTCAAAAACCCCGTGACATCCCTGAGCATCTC					Homo sapiens cDNA clone IMAGE:5272084						BC041342
ILMN_1729874	Ko.XSeogJECb.UXuvU	Homo sapiens	RefSeq	ILMN_16391	ILMN_183871	OR7C1	NM_198944.1	NM_198944.1		26664	39812354	NM_198944.1	OR7C1	NP_945182.1	6110070	S	680	GGATTTCCTCAGCTGGGAGAAAGCACAAAGCGTTTTCCACCTGTGGTTCC	19	-	14771219-14771268	19p13.12b	Homo sapiens olfactory receptor, family 7, subfamily C, member 1 (OR7C1), mRNA.				CIT-HSP-146E8; OR7C4; TPCR86; HSTPCR86P; OR19-5	CIT-HSP-146E8; OR7C4; TPCR86; HSTPCR86P; OR19-5	NM_198944.1
ILMN_1752320	E39V7qVd3rXqtej6Fc	Homo sapiens	RefSeq	ILMN_37855	ILMN_37855	LOC644836	XM_927932.1	XM_927932.1		644836	89025131	XM_927932.1	LOC644836	XP_933025.1	2640041	S	91	TCTTTCCCCTGTGGGCCCCTCTCTGGTCCTGGGGTCCTGGATTGGACCCT	7	+	66461617-66461666		PREDICTED: Homo sapiens hypothetical protein LOC644836 (LOC644836), mRNA.						XM_927932.1
ILMN_1769116	xKetFUpSbe_CjgknXs	Homo sapiens	RefSeq	ILMN_137470	ILMN_137470	LCN12	NM_178536.2	NM_178536.2		286256	31341771	NM_178536.2	LCN12	NP_848631.1	3370240	S	1676	AGGCTGGTCACCCCAGGCCAGCGTCTGTTGAAGGATGAAGCAGCTCCTGT	9	+	138969642-138969691	9q34.3e	Homo sapiens lipocalcin 12 (LCN12), mRNA.		prostaglandin metabolism [goid 6693] [evidence IEA]; transport [goid 6810] [evidence IEA]	prostaglandin-D synthase activity [goid 4667] [evidence IEA]; binding [goid 5488] [evidence IEA]	MGC48935; MGC34753	MGC48935; MGC34753	NM_178536.2
ILMN_1740586	xOSAk1dFTXIpSkolfc	Homo sapiens	RefSeq	ILMN_13069	ILMN_13069	PLA2G2A	NM_000300.2	NM_000300.2		5320	20149501	NM_000300.2	PLA2G2A	NP_000291.1	4860152	S	795	ATGCAGAAAGCATCCCTCACCCATCCTAGAGGCCAGGCAGGAGCCCTTCT	1	-	18547842-18547891	1p36.13a	Homo sapiens phospholipase A2, group IIA (platelets, synovial fluid) (PLA2G2A), mRNA.	extracellular region [goid 5576] [pmid 9272153] [evidence TAS]; membrane [goid 16020] [evidence IEA]; endoplasmic reticulum [goid 5783] [pmid 11256614] [evidence IDA]	lipid catabolism [goid 16042] [evidence IEA]; phospholipid metabolism [goid 6644] [evidence IEA]	calcium-dependent phospholipase A2 activity [goid 47498] [pmid 9272153] [evidence TAS]; hydrolase activity [goid 16787] [evidence IEA]; calcium ion binding [goid 5509] [evidence IEA]	sPLA2; PLAS1; PLA2S; PLA2; PLA2L; MOM1; PLA2B	sPLA2; PLAS1; PLA2S; PLA2; PLA2L; MOM1; PLA2B	NM_000300.2
ILMN_1742197	ZpTKN05SXtfen13tUY	Homo sapiens	RefSeq	ILMN_27812	ILMN_27812	PIP5K3	NM_152671.3	NM_152671.3		200576	121583881	NM_152671.3	PIP5K3	NP_689884.1	4210563	I	1551	GGCCATAGGATCTCATGCCAGCCTGTCCTTCTGGCTTCCTCTGTCCCACG	2	+	208878030-208878079	2q33.3d	Homo sapiens phosphatidylinositol-3-phosphate/phosphatidylinositol 5-kinase, type III (PIP5K3), transcript variant 3, mRNA.	lipid raft [goid 45121] [pmid 15046600] [evidence IDA]	calcium-mediated signaling [goid 19722] [pmid 15046600] [evidence TAS]; cellular protein metabolism [goid 44267] [evidence IEA]; intracellular signaling cascade [goid 7242] [pmid 15046600] [evidence TAS]; protein folding [goid 6457] [evidence IEA]	kinase activity [goid 16301] [evidence IEA]; transferase activity [goid 16740] [evidence IEA]; nucleotide binding [goid 166] [evidence IEA]; zinc ion binding [goid 8270] [evidence IEA]; metal ion binding [goid 46872] [evidence IEA]; ATP binding [goid 5524] [evidence IEA]; 1-phosphatidylinositol-4-phosphate 5-kinase activity [goid 16308] [pmid 15046600] [evidence TAS]; protein binding [goid 5515] [pmid 15046600] [evidence IPI]	PIKFYVE; KIAA0981; PIP5K; CFD; MGC40423	PIKfyve; KIAA0981; PIP5K; CFD; MGC40423	NM_152671.3
ILMN_1859750	TSl1dk0tNJ9DxS.1ok	Homo sapiens	Unigene	ILMN_122550	ILMN_122550	HS.570369	Hs.570369		Hs.570369		78755635	DA209684			2630364	S	500	CAGGCCTCCCTCGCATCAGTCATCAGCTTCAATTACCAGTTTTCCGGAGC					DA209684 BRAWH2 Homo sapiens cDNA clone BRAWH2017569 5, mRNA sequence						DA209684
ILMN_2113049	B0GMv3QSx8DJr6AGyU	Homo sapiens	RefSeq	ILMN_6510	ILMN_6510	QPCT	NM_012413.3	NM_012413.3		25797	68216098	NM_012413.3	QPCT	NP_036545.1	1820075	S	1515	TCAACGATAGTTTCTCAACAGTACTTAAATAGCGGTTGGAAAACGTAGCC	2	+	37453781-37453830	2p22.2a	Homo sapiens glutaminyl-peptide cyclotransferase (glutaminyl cyclase) (QPCT), mRNA.		protein modification [goid 6464] [pmid 7999256] [evidence TAS]	acyltransferase activity [goid 8415] [evidence IEA]; transferase activity [goid 16740] [evidence IEA]; peptidase activity [goid 8233] [evidence IEA]; glutaminyl-peptide cyclotransferase activity [goid 16603] [evidence IEA]	QC; GCT	QC; GCT	NM_012413.3
ILMN_1741727	rS95N4xbdf1eC3pEU4	Homo sapiens	RefSeq	ILMN_6510	ILMN_6510	QPCT	NM_012413.3	NM_012413.3		25797	68216098	NM_012413.3	QPCT	NP_036545.1	5570139	S	1069	CAGTTCTGCATCTGATACCGTCTCCTTTCCCTGAAGTCTGGCACACCATG	2	+	37453335-37453384	2p22.2a	Homo sapiens glutaminyl-peptide cyclotransferase (glutaminyl cyclase) (QPCT), mRNA.		protein modification [goid 6464] [pmid 7999256] [evidence TAS]	acyltransferase activity [goid 8415] [evidence IEA]; transferase activity [goid 16740] [evidence IEA]; peptidase activity [goid 8233] [evidence IEA]; glutaminyl-peptide cyclotransferase activity [goid 16603] [evidence IEA]	QC; GCT	QC; GCT	NM_012413.3
ILMN_1670177	N_dB7S0ULPHT0x3e18	Homo sapiens	RefSeq	ILMN_35268	ILMN_35268	LOC647190	XM_941815.2	XM_941815.2		647190	113418080	XM_941815.2	LOC647190	XP_946908.1	830343	S	127	TTGCTCAACTGTCAGTCACCAAGTATTACTCATTCATACTCTCTGTCCTT				6p12.1d	PREDICTED: Homo sapiens similar to 40S ribosomal protein S16 (LOC647190), mRNA.						XM_941815.2
ILMN_2045800	3ujikDscdKC3opwtBE	Homo sapiens	RefSeq	ILMN_8077	ILMN_8077	C11ORF65	NM_152587.3	NM_152587.3		160140	115298675	NM_152587.3	C11orf65	NP_689800.3	620246	S	616	GTGGATGAGGCAAATGTACTACTCAGGAAGTCTGGAGGCTAAGTCAACAC	11	-	104189485-104189520:104201581-104201594	11q22.3c	Homo sapiens chromosome 11 open reading frame 65 (C11orf65), mRNA.				MGC33948	MGC33948	NM_152587.3
ILMN_1883146	QXilK7OLqPwiKUmVfU	Homo sapiens	Unigene	ILMN_83823	ILMN_83823	HS.263832	Hs.263832		Hs.263832		27842842	BX096516			1710402	S	277	CCTGAGGCCAGGTGTATGAGTGGGATTTAAGAGAGGCCAGCGCCCCTTCC					BX096516 Soares_NhHMPu_S1 Homo sapiens cDNA clone IMAGp998J135216, mRNA sequence						BX096516
ILMN_1897989	60QKIyugEIeTyKCAOE	Homo sapiens	Unigene	ILMN_104656	ILMN_104656	HS.539660	Hs.539660		Hs.539660		6660109	AW273079			3520017	S	408	TCACAAAGGAGATAGGTGGAAACAAGACTGCATTAGAGGAAGAAAATGAC					xu27g07.x1 NCI_CGAP_Co14 Homo sapiens cDNA clone IMAGE:2801436 3, mRNA sequence						AW273079
ILMN_1881003	Bu_HGQF0qRfpCH6joQ	Homo sapiens	Unigene	ILMN_90738	ILMN_90738	HS.427229	Hs.427229		Hs.427229		5440034	AI820955			3420279	S	160	GTGTTGACTACGCAAACCTCAGGGCACCTTGGCAAGACTTGGGATGGACA					nc09c12.y5 NCI_CGAP_Pr1 Homo sapiens cDNA clone IMAGE:1007638 similar to contains element L1 L1 repetitive element ;, mRNA sequence						AI820955
ILMN_1664724	lr72g1zD4AEiwI6AFI	Homo sapiens	RefSeq	ILMN_43218	ILMN_41839	LOC652200	XM_941573.2	XM_941573.2		652200	113418930	XM_941573.2	LOC652200	XP_946666.1	1850689	A	312	GGTTGTTCGGAATCCTATAATTGAAAAACAGAGTAAAGATGGAAAACCAG					PREDICTED: Homo sapiens similar to CG14980-PB (LOC652200), mRNA.						XM_941573.2
ILMN_1686283	HULo956KPNoJq5IG0c	Homo sapiens	RefSeq	ILMN_10713	ILMN_10713	CECR1	NM_017424.2	NM_017424.2		51816	29029549	NM_017424.2	CECR1	NP_059120.2	4010427	I	691	CCAAGTGGATTCTGCTGGAGGATTATCGGAAGCGGGTGCAGAACGTCACT	22	-	16067974-16068023	22q11.1d	Homo sapiens cat eye syndrome chromosome region, candidate 1 (CECR1), transcript variant 1, mRNA.		development [goid 7275] [pmid 10756095] [evidence NAS]; purine ribonucleoside monophosphate biosynthesis [goid 9168] [evidence IEA]	hydrolase activity [goid 16787] [evidence IEA]; deaminase activity [goid 19239] [evidence IEA]; growth factor activity [goid 8083] [pmid 10756095] [evidence NAS]	ADGF; IDGFL	IDGFL	NM_017424.2
ILMN_1673104	393XP4BEod7ddcjERQ	Homo sapiens	RefSeq	ILMN_36235	ILMN_36235	LOC644571	XM_927686.1	XM_927686.1		644571	89025556	XM_927686.1	LOC644571	XP_932779.1	5910703	S	10	TTCTCTCCTATTTGAAACACAGGACTCTGTCTCCTCCTAGATACACACCA	7	+	153090843-153090892		PREDICTED: Homo sapiens hypothetical protein LOC644571 (LOC644571), mRNA.						XM_927686.1
ILMN_1784040	KtNSHHYDptZd5_1r9Q	Homo sapiens	RefSeq	ILMN_12115	ILMN_12115	NAPSA	NM_004851.1	NM_004851.1		9476	4758753	NM_004851.1	NAPSA	NP_004842.1	2100296	S	1080	GTCATCCAGACTACTCGAAATGGCGTCCGCCTCTGCTTGTCCGGTTTCCA	19	-	55553808-55553849:55554080-55554087	19q13.33c	Homo sapiens napsin A aspartic peptidase (NAPSA), mRNA.			pepsin A activity [goid 4194] [evidence IEA]; peptidase activity [goid 8233] [evidence IEA]	Kdap; NAP1; SNAPA; NAPA; KAP	Kdap; NAP1; SNAPA; NAPA; KAP	NM_004851.1
ILMN_1908253	lEor_LTgvFw0QiLxSE	Homo sapiens	Unigene	ILMN_81782	ILMN_81782	HS.202424	Hs.202424		Hs.202424		4970482	AI693142			4390091	S	46	ACAGGAGGTTTGAGTCATGAAGTTACCTAATCACAAGAGAGTTACCAGAC					wd68a07.x1 NCI_CGAP_Lu24 Homo sapiens cDNA clone IMAGE:2336724 3, mRNA sequence						AI693142
ILMN_1681057	3Lk6ip5naZN5IjVeCI	Homo sapiens	RefSeq	ILMN_138447	ILMN_138447	C7ORF20	XM_946081.1	XM_946081.1		51608	89025656	XM_946081.1	C7orf20	XP_951174.1	5090193	I	79	AGTGCATGGGAGGGCTGCGCTCGGCGCATCTGCAGAGATCCCCTGAAGAG				7p22.3c	PREDICTED: Homo sapiens chromosome 7 open reading frame 20, transcript variant 8 (C7orf20), mRNA.						XM_946081.1
ILMN_1704353	iSOjrDrldS6e4hdPmQ	Homo sapiens	RefSeq	ILMN_15014	ILMN_15014	IGSF3	NM_001542.2	NM_001542.2		3321	55953132	NM_001542.2	IGSF3	NP_001533.2	2900674	A	6841	CAGATGGATGGTAATGGTGCCCTCCAGTGGCTGTGAGACCTCATTGCGCA	1	-	116918916-116918965	1p13.1b	Homo sapiens immunoglobulin superfamily, member 3 (IGSF3), transcript variant 1, mRNA.				V8; EWI-3; MGC117164	V8; EWI-3	NM_001542.2
ILMN_1716555	cgEN4_qT56NIA7uF.8	Homo sapiens	RefSeq	ILMN_138411	ILMN_138411	MGC42630	NM_175923.3	NM_175923.3		286301	61676204	NM_175923.3	MGC42630	NP_787119.1	2190133	S	1498	GAAACAATCTGATTGGGGCATTGCTGGATCAGAAAATGTGTGACCTTTTT	9	-	67374725-67374774		Homo sapiens hypothetical protein MGC42630 (MGC42630), mRNA.						NM_175923.3
ILMN_1823304	6lAqnbU9LKL6kyS66I	Homo sapiens	Unigene	ILMN_87293	ILMN_87293	HS.355102	Hs.355102		Hs.355102		39888076	CK299582			2810292	S	392	GCCAAAGGGGCTCGTCCATTCAGTAGGAGTTGGGCATAGCAGTGGTGGAG					UI-E-EJ1-ajv-p-04-0-UI.s1 UI-E-EJ1 Homo sapiens cDNA clone UI-E-EJ1-ajv-p-04-0-UI 3, mRNA sequence						CK299582
ILMN_1758928	93dV6USSRT1.FUow5E	Homo sapiens	RefSeq	ILMN_39560	ILMN_39560	IQSEC3	XM_936831.2	XM_936831.2		440073	113423601	XM_936831.2	IQSEC3	XP_941924.2	6180138	S	6564	TCTCTCCCCTGGCCACAGCAGCACCATTCCTTTACCCCAGGATAATGCAC				12p13.33d	PREDICTED: Homo sapiens IQ motif and Sec7 domain 3 (IQSEC3), mRNA.						XM_936831.2
ILMN_1876466	BelT8r_h3KIiQoopKI	Homo sapiens	Unigene	ILMN_112700	ILMN_112700	HS.557039	Hs.557039		Hs.557039		6834459	AW337833			2350070	S	432	CTGGCCCATTTAGGTTTGGACTCTAGGAGAGAGCAAGGAGGAGGCAGGAG					he11a05.x1 NCI_CGAP_CML1 Homo sapiens cDNA clone IMAGE:2918672 3, mRNA sequence						AW337833
ILMN_1860151	rT_3FRTf_4eXtS4I3U	Homo sapiens	Unigene	ILMN_107339	ILMN_107339	HS.543818	Hs.543818		Hs.543818		23529718	BU680613			2260114	S	276	CATTTGTCTACCCACCATCTTTTGTGACTGCCTGTCCAGTGAAGATCTCC					UI-CF-DU1-aaz-e-20-0-UI.s1 UI-CF-DU1 Homo sapiens cDNA clone UI-CF-DU1-aaz-e-20-0-UI 3, mRNA sequence						BU680613
ILMN_2262930	61aII6aNmaI7.d3UX0	Homo sapiens	RefSeq	ILMN_166298	ILMN_166298	MAPK8IP2	NM_012324.3	NM_012324.3		23542	117446086	NM_012324.3	MAPK8IP2	NP_036456.1	3130026	I	107	TCCCGGAGAAGATGGCGGATCGCGCGGAGATGTTTTCTCTCTCCACCTTC	22	+	33930236-33930265:33930266-33930285	22q13.33b	Homo sapiens mitogen-activated protein kinase 8 interacting protein 2 (MAPK8IP2), transcript variant 1, mRNA.	cytoplasm [goid 5737] [pmid 10490659] [evidence IEP]	positive regulation of anti-apoptosis [goid 45768] [pmid 10756100] [evidence NAS]; signal complex formation [goid 7172] [pmid 10490659] [evidence TAS]; regulation of JNK cascade [goid 46328] [pmid 10490659] [evidence IDA]	MAP-kinase scaffold activity [goid 5078] [pmid 10490659] [evidence NAS]; protein kinase binding [goid 19901] [pmid 10490659] [evidence IPI]; structural molecule activity [goid 5198] [pmid 10490659] [evidence TAS]; kinesin binding [goid 19894] [evidence ISS]; beta-amyloid binding [goid 1540] [pmid 12023290] [evidence NAS]	JIP2; PRKM8IPL; IB2	JIP2; PRKM8IPL; IB2	NM_012324.3
ILMN_2351262	K.pCh6PqqE6hfGfuqs	Homo sapiens	RefSeq	ILMN_166298	ILMN_166298	MAPK8IP2	NM_012324.3	NM_012324.3		23542	117446086	NM_012324.3	MAPK8IP2	NP_036456.1	1410315	A	2671	TTTGGCAAGGACTGGATTGGGGGGACATGGGACCTTACGCTTGTGGGGGT	22	+	33940262-33940311	22q13.33b	Homo sapiens mitogen-activated protein kinase 8 interacting protein 2 (MAPK8IP2), transcript variant 1, mRNA.	cytoplasm [goid 5737] [pmid 10490659] [evidence IEP]	positive regulation of anti-apoptosis [goid 45768] [pmid 10756100] [evidence NAS]; signal complex formation [goid 7172] [pmid 10490659] [evidence TAS]; regulation of JNK cascade [goid 46328] [pmid 10490659] [evidence IDA]	MAP-kinase scaffold activity [goid 5078] [pmid 10490659] [evidence NAS]; protein kinase binding [goid 19901] [pmid 10490659] [evidence IPI]; structural molecule activity [goid 5198] [pmid 10490659] [evidence TAS]; kinesin binding [goid 19894] [evidence ISS]; beta-amyloid binding [goid 1540] [pmid 12023290] [evidence NAS]	JIP2; PRKM8IPL; IB2	JIP2; PRKM8IPL; IB2	NM_012324.3
ILMN_1785324	ifLKBjiRDl6HVRWle8	Homo sapiens	RefSeq	ILMN_10026	ILMN_10026	MTHFD1	NM_005956.2	NM_005956.2		4522	13699867	NM_005956.2	MTHFD1	NP_005947.2	1660270	S	2759	CTTAGTAGGAACGATGAGCACAATGCCTGGACTCCCCACCCGGCCCTGTT	14	+	63991334-63991346:63994685-63994721	14q23.2b	Homo sapiens methylenetetrahydrofolate dehydrogenase (NADP+ dependent) 1, methenyltetrahydrofolate cyclohydrolase, formyltetrahydrofolate synthetase (MTHFD1), mRNA.	mitochondrion [goid 5739] [pmid 3528153] [evidence TAS]	purine nucleotide biosynthesis [goid 6164] [evidence IEA]; histidine biosynthesis [goid 105] [evidence IEA]; folic acid and derivative biosynthesis [goid 9396] [evidence IEA]; one-carbon compound metabolism [goid 6730] [evidence IEA]; amino acid biosynthesis [goid 8652] [evidence IEA]; methionine biosynthesis [goid 9086] [evidence IEA]	oxidoreductase activity [goid 16491] [evidence IEA]; methenyltetrahydrofolate cyclohydrolase activity [goid 4477] [pmid 3053686] [evidence TAS]; hydrolase activity [goid 16787] [evidence IEA]; ligase activity [goid 16874] [evidence IEA]; nucleotide binding [goid 166] [evidence IEA]; ATP binding [goid 5524] [evidence IEA]; formate-tetrahydrofolate ligase activity [goid 4329] [pmid 3053686] [evidence TAS]; methylenetetrahydrofolate dehydrogenase (NADP+) activity [goid 4488] [evidence IEA]	MTHFC; MTHFD	MTHFC; MTHFD	NM_005956.2
ILMN_1776850	0ojopQa7oLrcXoaTgs	Homo sapiens	RefSeq	ILMN_4891	ILMN_15683	ITGB1BP3	NM_170678.2	NM_170678.2		27231	151101232	NM_170678.2	ITGB1BP3	NP_733778.1	2810192	A	764	GGAGATGGAGGCCAACGGTGTGGAAGTGGTCTACCTGGACGGCATGAAGT	19	+	3892147-3892175:3893081-3893101	19p13.3e	Homo sapiens integrin beta 1 binding protein 3 (ITGB1BP3), mRNA.		pyridine nucleotide biosynthesis [goid 19363] [evidence IEA]	kinase activity [goid 16301] [evidence IEA]; ATP binding [goid 5524] [evidence IEA]; transferase activity [goid 16740] [evidence IEA]; nucleotide binding [goid 166] [evidence IEA]	MGC126624; NRK2; MIBP	MGC126624; NRK2; MIBP	NM_170678.2
ILMN_1656812	oILFZBxEtXjVVpd9jo	Homo sapiens	RefSeq	ILMN_15683	ILMN_15683	ITGB1BP3	NM_170678.2	NM_170678.2		27231	151101232	NM_170678.2	ITGB1BP3	NP_733778.1	6250541	I	681	AGAAGTACCCGCAACTACACAGTCCCTGATCCCCCCGGCCTCTTCGATGG	19	+	3890965-3890969:3892069-3892113	19p13.3e	Homo sapiens integrin beta 1 binding protein 3 (ITGB1BP3), mRNA.		pyridine nucleotide biosynthesis [goid 19363] [evidence IEA]	kinase activity [goid 16301] [evidence IEA]; ATP binding [goid 5524] [evidence IEA]; transferase activity [goid 16740] [evidence IEA]; nucleotide binding [goid 166] [evidence IEA]	MGC126624; NRK2; MIBP	MGC126624; NRK2; MIBP	NM_170678.2
ILMN_1654185	KNXoTGV2EhORDkVVoQ	Homo sapiens	RefSeq	ILMN_42524	ILMN_166353	LOC391347	XM_372913.3	XM_372913.3		391347	88954672	XM_372913.3	LOC391347	XP_372913.3	1070161	S	406	ATCCCTGGACATACGCCCTCGACAGACATGCACAATGCACCCCCCGGACA					PREDICTED: Homo sapiens hypothetical LOC391347 (LOC391347), mRNA.						XM_372913.3
ILMN_1856691	9VQHlMGHkjRL8TQl5E	Homo sapiens	Unigene	ILMN_123626	ILMN_123626	HS.571445	Hs.571445		Hs.571445		76555435	DV080322			3990274	S	54	CCCCAAACTGCCATAACGACTGCAGATCACAGTTTACATCAAGCCTGCAC					MGC9.4.1.1.1.H03.R.1 NIH_MGC_331 Homo sapiens cDNA clone MGC9.4.1.1.1.H03, mRNA sequence						DV080322
ILMN_1747655	E3uptS1_KWSJWSdKSI	Homo sapiens	RefSeq	ILMN_27770	ILMN_27770	CCDC74B	NM_207310.1	NM_207310.1		91409	46409265	NM_207310.1	CCDC74B	NP_997193.1	1050632	S	144	TCTGTGGGCGTCCAGTCCTTGAGGCCGCAGAGCCCGCAGCTCAGGCAGAG	2	-	130618908-130618957	2q21.1b	Homo sapiens coiled-coil domain containing 74B (CCDC74B), mRNA.				DKFZp434E2321	DKFZp434E2321	NM_207310.1
ILMN_1669663	6dTZk2aWXVVpXV9eaY	Homo sapiens	RefSeq	ILMN_136985	ILMN_136985	BCR	NM_021574.1	NM_021574.1		613	11038640	NM_021574.1	BCR	NP_067585.1	2030110	I	98	CTCCATCGCGCATCGCGGCCGCCTCCCCCCGGCCCTCCCTTCCTGCGGCG	22	+	21852649-21852698	22q11.23a	Homo sapiens breakpoint cluster region (BCR), transcript variant 2, mRNA.		intracellular signaling cascade [goid 7242] [evidence NAS]; protein amino acid phosphorylation [goid 6468] [pmid 1657398] [evidence TAS]	protein serine/threonine kinase activity [goid 4674] [pmid 1657398] [evidence TAS]; transferase activity [goid 16740] [evidence IEA]; kinase activity [goid 16301] [evidence IEA]; GTPase activator activity [goid 5096] [pmid 1903516] [evidence TAS]; guanyl-nucleotide exchange factor activity [goid 5085] [evidence IEA]	D22S11; ALL; PHL; D22S662; BCR1; CML	PHL; D22S662; BCR1; CML; D22S11; ALL	NM_021574.1
ILMN_1884638	uiXSR.snl303SlLuJY	Homo sapiens	Unigene	ILMN_76979	ILMN_76979	HS.130457	Hs.130457		Hs.130457		27878555	BX111562			7320215	S	480	GAGCCTCAGCACTTTGTAGCTGCCTCTTCATCTCAGGCCAGTGTGAGCCG					BX111562 Soares_NFL_T_GBC_S1 Homo sapiens cDNA clone IMAGp998A213904, mRNA sequence						BX111562
ILMN_1884969	ibm6nrspMCg66gMaUk	Homo sapiens	Unigene	ILMN_107692	ILMN_107692	HS.544242	Hs.544242		Hs.544242		2331110	AF009307			510437	S	66	CGTGCGTGGGCTGGTGTAGGCATAAAGGAATGGTGGGAAATACGGCCAGC					Homo sapiens clone TEE11 Cri-du-chat region mRNA						AF009307
ILMN_1788415	0Re4DBRTT6n9KiiCqQ	Homo sapiens	RefSeq	ILMN_41380	ILMN_1675	C8ORF54	NM_001038706.1	NM_001038706.1		439941	84662755	NM_001038706.1	C8orf54	NP_001033795.1	6350020	A	2212	CACCTGTGAAATAACCACCATCATTGGGCTTTCAGGGAGGAGAAGGGGCA	8	-	125065612-125065661	8q24.13c	Homo sapiens chromosome 8 open reading frame 54 (C8orf54), mRNA.				FLJ35721		NM_001038706.1
ILMN_1906555	ZgrQcF4fgl1df.QOSI	Homo sapiens	Unigene	ILMN_110623	ILMN_110623	HS.551390	Hs.551390		Hs.551390		1193120	N51954			7100068	S	53	GAAGGTCAACTAACCTGACTTGAAGCCTCCCTCCTTTTTCAAATGCAGAG					yz06h06.s1 Soares_multiple_sclerosis_2NbHMSP Homo sapiens cDNA clone IMAGE:282299 3, mRNA sequence						N51954
ILMN_1833359	oINT55dJVfQIUpUEWQ	Homo sapiens	Unigene	ILMN_110718	ILMN_110718	HS.551793	Hs.551793		Hs.551793		27881236	BX118161			50184	S	378	AGAATCCATTGCTGCCTCAGCCCCCTTCAAAGACCAGGCCCAACACCGCA					BX118161 Soares_fetal_heart_NbHH19W Homo sapiens cDNA clone IMAGp998H16873, mRNA sequence						BX118161
ILMN_1849882	NnmCIvSRPPUFf3qJGk	Homo sapiens	Unigene	ILMN_131646	ILMN_131646	HS.579465	Hs.579465		Hs.579465		34454288	CF454632			940681	S	531	GCTGCGAAGAGAGTTCAGCACATTATTCCAACCCTTTCTGGGAGCACGGC					AGENCOURT_15364011 Human Anterior Horn Homo sapiens cDNA clone IMAGE:30513771 5, mRNA sequence						CF454632
ILMN_1774071	Q5d0k4qK6p4qXot3R8	Homo sapiens	RefSeq	ILMN_22315	ILMN_22315	CD177	NM_020406.2	NM_020406.2		57126	110735432	NM_020406.2	CD177	NP_065139.2	1300465	S	1245	TGCCTCTCAGCATGAGGGAGGTGGGGCTGAGGGCCTGGAGTCTCTCACTT	19	+	48558201-48558250	19q13.31a	Homo sapiens CD177 molecule (CD177), mRNA.	membrane [goid 16020] [evidence IEA]		GPI anchor binding [goid 48503] [evidence IEA]	NB1; PRV1; HNA2A	NB1; PRV1; HNA2A	NM_020406.2
ILMN_2195892	TJxSOb8Vev1K3Ev2C0	Homo sapiens	RefSeq	ILMN_22568	ILMN_22568	SPATA4	NM_144644.2	NM_144644.2		132851	31543824	NM_144644.2	SPATA4	NP_653245.2	1500431	S	620	AGCTACCAGATGCGTTTACCCCTGGTTTCCAGGTCTACAGTTTCGAAGTC	4	-	172864586-172864635	4q34.2a	Homo sapiens spermatogenesis associated 4 (SPATA4), mRNA.		apoptosis [goid 6915] [pmid 12019456] [evidence IEP]; spermatogenesis [goid 7283] [pmid 12019456] [evidence IEP]		MGC33432; SPEF1B; TSARG2	MGC33432; TSARG2	NM_144644.2
ILMN_1817255	x3lPl3t9fqkXSd6OcU	Homo sapiens	Unigene	ILMN_74188	ILMN_74188	HS.92308	Hs.92308		Hs.92308		31873573	BX537514			1340669	S	3800	TCTGCCATTGCCTCTGTCTTCCTTGGGGCACCTCAGCTCTGGATGCTACC					Homo sapiens mRNA; cDNA DKFZp313N0919 (from clone DKFZp313N0919)						BX537514
ILMN_1823752	HgqEVK0lVNPs3gFBH0	Homo sapiens	Unigene	ILMN_76141	ILMN_76141	HS.125537	Hs.125537		Hs.125537		27843213	BX097369			7610725	S	650	GAAGGGACACCCAGGTCAGCCCCCATCATTGTATCTGAAACCAACACTTC					BX097369 Soares_NFL_T_GBC_S1 Homo sapiens cDNA clone IMAGp998C223714, mRNA sequence						BX097369
ILMN_1782247	Br6C9JUB4KqU5ftSR4	Homo sapiens	RefSeq	ILMN_24446	ILMN_24446	GCN5L2	NM_021078.2	NM_021078.2		2648	153791534	NM_021078.2	GCN5L2	NP_066564.2	4830301	S	2966	GGTTGGAAGTTCAGCCCAAACTGAAGGGGGCCATGCCTTGTCCAGCACTG	17	-	37518751-37518800	17q21.2b	Homo sapiens GCN5 general control of amino-acid synthesis 5-like 2 (yeast) (GCN5L2), mRNA.	nucleus [goid 5634] [evidence IEA]	chromatin remodeling [goid 6338] [pmid 8552087] [evidence TAS]; transcription [goid 6350] [evidence IEA]; regulation of transcription from RNA polymerase II promoter [goid 6357] [pmid 8552087] [evidence TAS]; protein amino acid acetylation [goid 6473] [pmid 8552087] [evidence TAS]	transcription coactivator activity [goid 3713] [pmid 8552087] [evidence TAS]; transferase activity [goid 16740] [evidence IEA]; histone deacetylase binding [goid 42826] [pmid 12887892] [evidence IPI]; N-acetyltransferase activity [goid 8080] [evidence IEA]; histone acetyltransferase activity [goid 4402] [evidence IEA]; protein binding [goid 5515] [pmid 12887892] [evidence IPI]	hGCN5; GCN5; KAT2A; MGC102791; PCAF-b	hGCN5; GCN5; MGC102791; PCAF-b	NM_021078.2
ILMN_1690583	3w3EO0.VNQn4fcX8f0	Homo sapiens	RefSeq	ILMN_44482	ILMN_164246	LOC728608	XM_001127908.1	XM_001127908.1		728608	113421459	XM_001127908.1	LOC728608	XP_001127908.1	830541	I	29	TAATCTACAATGTCATTTCCCATCCAAGCTTGACTTCTACCTTTACTTTC	10	-	46155140-46155189	10q11.22a	PREDICTED: Homo sapiens similar to centaurin, gamma-like family, member 1 (LOC728608), mRNA.						XM_001127908.1
ILMN_1898312	3QO19fAqXqgjp0SC9U	Homo sapiens	Unigene	ILMN_104879	ILMN_104879	HS.539982	Hs.539982		Hs.539982		2875439	AA806689			3310369	S	314	CAAATGTCCTTCCTTAAAGGGCCTGGGGAAGATGGCTCACAGAAGTTCCC					ob87b02.s1 NCI_CGAP_GCB1 Homo sapiens cDNA clone IMAGE:1338315 3, mRNA sequence						AA806689
ILMN_1736872	lXl8n_X4ieSlUVI.R0	Homo sapiens	RefSeq	ILMN_34841	ILMN_34841	LOC650107	XM_942012.1	XM_942012.1		650107	89026514	XM_942012.1	LOC650107	XP_947105.1	5080184	S	719	CCTGCCTTAGCTTTGCCTTGAGAGCTGCAGGCCCCACCCAGATTTCACTC					PREDICTED: Homo sapiens similar to T-cell receptor beta chain V region CTL-L17 precursor (LOC650107), mRNA.						XM_942012.1
ILMN_1835812	9eKAJyEOeRSQ3jVnT0	Homo sapiens	Unigene	ILMN_116552	ILMN_116552	HS.563762	Hs.563762		Hs.563762		12765252	BG255514			2680112	S	209	CTGAGGAAAAGCTAGACAATGCTGCACCAGCAATCTGATCCCGCTCATTC					602367661F1 NIH_MGC_91 Homo sapiens cDNA clone IMAGE:4475990 5, mRNA sequence						BG255514
ILMN_1791645	NQ4uh0QXeeSDldOYSA	Homo sapiens	RefSeq	ILMN_139181	ILMN_139181	SSX4	XM_942793.1	XM_942793.1		6759	89065691	XM_942793.1	SSX4	XP_947886.1	6040605	I	1	CAATGAGTGGACTCACAACCTCTGCTGCAGAATGCCCTCATGCGACAGAA				Xp11.23d	PREDICTED: Homo sapiens synovial sarcoma, X breakpoint 4, transcript variant 4 (SSX4), mRNA.						XM_942793.1
ILMN_1846278	iqIVX._7rShL8V9XrI	Homo sapiens	Unigene	ILMN_122805	ILMN_122805	HS.570624	Hs.570624		Hs.570624		10839274	AV729853			1240524	S	656	GGGAGACCCCCTTTTTTGTGTGGTCAGGACAGTTTACCCTTCCCTGGTAG					AV729853 HTE Homo sapiens cDNA clone HTEAAE07 5, mRNA sequence						AV729853
ILMN_1718832	Z5CedP.gSf.k6jKJO0	Homo sapiens	RefSeq	ILMN_10593	ILMN_10593	SPHAR	NM_006542.2	NM_006542.2		10638	46094053	NM_006542.2	SPHAR	NP_006533.1	4010368	S	774	TGCAAGCTGCTCATTTTTGAACAGCTTTTTGCATGGGATAGGAGCATGTC	1	+	227507677-227507696:227507697-227507726	1q42.13d	Homo sapiens S-phase response (cyclin-related) (SPHAR), mRNA.		DNA replication [goid 6260] [pmid 7799938] [evidence TAS]		RP4-803J11.4; MGC88280	RP4-803J11.4; MGC88280	NM_006542.2
ILMN_2068202	rKqHARdSCXcS6XkgVc	Homo sapiens	RefSeq	ILMN_27410	ILMN_27410	MEF2B	NM_005919.1	NM_005919.1		4207	5174542	NM_005919.1	MEF2B	NP_005910.1	1740711	S	1099	AGGGGGACTAAACACCTCCAGAAGCCTCTACAGTGGCCTGCAGAACCCCT	19	-	19118426-19118457:19118551-19118568	19p13.11b	Homo sapiens myocyte enhancer factor 2B (MEF2B), mRNA.	nucleus [goid 5634] [pmid 1516833] [evidence TAS]	transcription [goid 6350] [evidence IEA]; muscle development [goid 7517] [pmid 1516833] [evidence TAS]; transcription from RNA polymerase II promoter [goid 6366] [evidence NR ]; regulation of transcription, DNA-dependent [goid 6355] [evidence IEA]	transcription coactivator activity [goid 3713] [evidence NR ]; sequence-specific DNA binding [goid 43565] [evidence IEA]; transcription factor activity [goid 3700] [pmid 8575763] [evidence NAS]; protein binding [goid 5515] [pmid 16189514] [evidence IPI]	FLJ46391; RSRFR2; FLJ32599	FLJ46391; RSRFR2; FLJ32599	NM_005919.1
ILMN_1651470	99KgXaXqkbpe91uHR0	Homo sapiens	RefSeq	ILMN_137284	ILMN_137284	MMP17	XM_942715.1	XM_942715.1		4326	89036491	XM_942715.1	MMP17	XP_947808.1	240181	I	52	TTCAGGGAACCTCGGCCTGGGGCACGTGGCCTGTTCTCCGTGACTCACTC				12q24.33c	PREDICTED: Homo sapiens matrix metallopeptidase 17 (membrane-inserted), transcript variant 1 (MMP17), mRNA.						XM_942715.1
ILMN_1886727	303pSiZXJ_I1GJYiyo	Homo sapiens	Unigene	ILMN_126083	ILMN_126083	HS.573902	Hs.573902		Hs.573902		82418351	DA944763			6100201	S	61	TCATCTGGCCAGGAGCGCCCTAGCTTGAGATCCACGAGCCGAGAGTAGGG					DA944763 SPLEN2 Homo sapiens cDNA clone SPLEN2020007 5, mRNA sequence						DA944763
ILMN_1820879	ZIlKlv1h9.V7Ql18jI	Homo sapiens	Unigene	ILMN_128985	ILMN_128985	HS.576804	Hs.576804		Hs.576804		21732373	AL831877			7560474	S	175	AGAGCCAGGGCCGTTTCCGACTTCTTTCCCTGTCAAGCCTCCTTAGATAG					Homo sapiens mRNA; cDNA DKFZp547H1510 (from clone DKFZp547H1510)						AL831877
ILMN_1906647	fWD58.U6f3ebn31coU	Homo sapiens	Unigene	ILMN_87611	ILMN_87611	HS.365090	Hs.365090		Hs.365090		19760700	BQ025421			5570022	S	343	CCGAATTGCTTATTTCCATGGCTTTCTCTGCGTGCTTCTTCCCTAGGACC					UI-1-BB1p-atz-g-09-0-UI.s1 NCI_CGAP_Pl6 Homo sapiens cDNA clone UI-1-BB1p-atz-g-09-0-UI 3, mRNA sequence						BQ025421
ILMN_1728799	iWGG52L14K7OIJHeVI	Homo sapiens	RefSeq	ILMN_16804	ILMN_16804	FBP1	NM_000507.2	NM_000507.2		2203	16579887	NM_000507.2	FBP1	NP_000498.2	6020224	S	1176	CCGACGACGTGCTCGAGTTCCTGAAGGTGTATGAGAAGCACTCTGCCCAG	9	-	66974318-66974367	9q22.32a	Homo sapiens fructose-1,6-bisphosphatase 1 (FBP1), mRNA.		fructose metabolism [goid 6000] [pmid 7558035] [evidence TAS]; gluconeogenesis [goid 6094] [evidence IEA]; carbohydrate metabolism [goid 5975] [evidence IEA]	fructose-bisphosphatase activity [goid 42132] [evidence IEA]; hydrolase activity [goid 16787] [evidence IEA]; zinc ion binding [goid 8270] [evidence IEA]; phosphoric ester hydrolase activity [goid 42578] [evidence IEA]; fructose-2,6-bisphosphate 2-phosphatase activity [goid 4331] [pmid 8387495] [evidence TAS]	FBP	FBP	NM_000507.2
ILMN_1910307	KiC1UCFX1.3e55o46E	Homo sapiens	Unigene	ILMN_117465	ILMN_117465	HS.564884	Hs.564884		Hs.564884		19706920	BM987531			5560463	S	228	GAGAAGTCCCCAAAGACCCCTTCCTTTTCTCTGTGCTGCGGATGATGGAC					UI-H-CO0-ask-g-10-0-UI.s1 NCI_CGAP_Sub9 Homo sapiens cDNA clone IMAGE:5859258 3, mRNA sequence						BM987531
ILMN_1861982	l0qNApF_iVTn8oPsOk	Homo sapiens	Unigene	ILMN_80077	ILMN_80077	HS.166545	Hs.166545		Hs.166545		47358093	CN358159			730220	S	381	TCAGGGATCAAAGGCACCTTGGAGCCCCATGCTTTAGGAATTGTAATGGC					17000600003772 GRN_PREHEP Homo sapiens cDNA 5, mRNA sequence						CN358159
ILMN_1656074	TelQgFSUkbpClRkg1I	Homo sapiens	RefSeq	ILMN_35469	ILMN_35469	LOC653145	XM_931838.1	XM_931838.1		653145	89031032	XM_931838.1	LOC653145	XP_936931.1	1450204	I	61	CTGGCCCAAGAAACCCAGCCAGCACGTGGCAAGGCCCACGCAGAATCCAG	10	-	46587281-46587330	10q11.22b	PREDICTED: Homo sapiens similar to Annexin A8 (Annexin VIII) (Vascular anticoagulant-beta) (VAC-beta), transcript variant 13 (LOC653145), mRNA.						XM_931838.1
ILMN_1779144	BneHlv1UAQ7Ve0koJI	Homo sapiens	RefSeq	ILMN_29745	ILMN_29745	CLEC2A	NM_207375.1	NM_207375.1		387836	46409379	NM_207375.1	CLEC2A	NP_997258.1	5900411	S	514	GCTCTGACTGCCGTTTCCCCAAAACAATGTCCCCTGTCAGCAGGAAGCAG	12	-	9942707-9942756	12p13.31a	Homo sapiens C-type lectin domain family 2, member A (CLEC2A), mRNA.			sugar binding [goid 5529] [evidence IEA]	UNQ5792	UNQ5792	NM_207375.1
ILMN_1832720	Z.r17_V_x7nonR7Xok	Homo sapiens	Unigene	ILMN_72751	ILMN_72751	HS.46555	Hs.46555		Hs.46555		19123745	BM806922			3710739	S	702	TTTGGTTCCTGTTTGCCCTTGTACTGTGCTGGAGCTCACTGTCCTGGAGC					AGENCOURT_6552744 NIH_MGC_85 Homo sapiens cDNA clone IMAGE:5551930 5, mRNA sequence						BM806922
ILMN_1664601	T2njVV9otPD0Bux1mA	Homo sapiens	RefSeq	ILMN_30643	ILMN_30643	LOC648763	XM_944513.1	XM_944513.1		648763	88979441	XM_944513.1	LOC648763	XP_949606.1	1430121	I	284	TCGGCTGATCCCCCCTTCGGAGTCATTAATTCAAACGTGTACTCCGCGAA					PREDICTED: Homo sapiens similar to ribonucleic acid binding protein S1 (predicted), transcript variant 2 (LOC648763), mRNA.						XM_944513.1
ILMN_1689518	fV51RIESQ9dKcJ5a98	Homo sapiens	RefSeq	ILMN_7862	ILMN_7862	PECAM1	NM_000442.3	NM_000442.3		5175	110347450	NM_000442.3	PECAM1	NP_000433.3	430747	S	2532	CCCTGCTCCCACAGAACACAGCAATTCCTCAGGCTAAGCTGCCGGTTCTT	17	-	59754751-59754800	17q23.3b	Homo sapiens platelet/endothelial cell adhesion molecule (CD31 antigen) (PECAM1), mRNA.	plasma membrane [goid 5886] [pmid 1690453] [evidence TAS]; integral to membrane [goid 16021] [evidence IEA]; intercellular junction [goid 5911] [evidence NR ]	cell motility [goid 6928] [evidence NR ]; cell adhesion [goid 7155] [evidence IEA]; cell recognition [goid 8037] [pmid 1690453] [evidence TAS]; signal transduction [goid 7165] [pmid 7994021] [evidence TAS]	protein binding [goid 5515] [evidence IEA]	CD31; PECAM-1	PECAM-1; CD31	NM_000442.3
ILMN_1884068	K5lF5NZE6uL3b1715Q	Homo sapiens	Unigene	ILMN_86022	ILMN_86022	HS.319180	Hs.319180		Hs.319180		3755569	AI202963			2690671	S	126	TGCGCCACCTGCATCCGCACATGGGTGAGTTCTCGTTCCTGTTCCTGCCA					qr32c07.x1 NCI_CGAP_GC6 Homo sapiens cDNA clone IMAGE:1942572 3, mRNA sequence						AI202963
ILMN_1661344	cOmiPBCiUgqDMpRT5w	Homo sapiens	RefSeq	ILMN_31770	ILMN_43177	LOC647839	XM_943049.2	XM_943049.2		647839	113430628	XM_943049.2	LOC647839	XP_948142.1	4560546	S	185	ATGGCGGAGATTAACAAGGAGCCAGAAGGGAATATAGGCCACCATTGCTA					PREDICTED: Homo sapiens hypothetical LOC647839 (LOC647839), mRNA.						XM_943049.2
ILMN_1729212	KOLe.fsOnhSPgler7k	Homo sapiens	RefSeq	ILMN_11549	ILMN_183041	GRM8	NM_000845.1	NM_000845.1		2918	4504148	NM_000845.1	GRM8	NP_000836.1	6040431	S	3171	ATGAGTCTGTTTCTTGTAATGGCTGACCAGATTGAAGCCCTGGGTTGTGC	7	-	125865969-125866018	7q31.33c	Homo sapiens glutamate receptor, metabotropic 8 (GRM8), mRNA.	integral to plasma membrane [goid 5887] [pmid 9473604] [evidence TAS]; membrane [goid 16020] [evidence IEA]	negative regulation of adenylate cyclase activity [goid 7194] [pmid 9473604] [evidence TAS]; visual perception [goid 7601] [pmid 9473604] [evidence TAS]; synaptic transmission [goid 7268] [evidence NR ]; G-protein coupled receptor protein signaling pathway [goid 7186] [evidence IEA]; signal transduction [goid 7165] [evidence IEA]	metabotropic glutamate, GABA-B-like receptor activity [goid 8067] [pmid 9473604] [evidence TAS]; receptor activity [goid 4872] [evidence IEA]	FLJ41058; GLUR8; mGlu8; MGLUR8; MGC126724; GPRC1H	GLUR8; mGlu8; MGLUR8; MGC126724; GPRC1H	NM_000845.1
ILMN_1751069	cVD1It47g5xEqIA0lI	Homo sapiens	RefSeq	ILMN_15790	ILMN_15790	C9ORF11	NM_020641.1	NM_020641.1		54586	65287602	NM_020641.1	C9orf11	NP_065692.1	5720139	S	555	CCCAATTCCAGAGTCTGATGTGAATGCTACACAGGGAGAAAATCAGCCAG	9	-	27276321-27276360:27279670-27279679	9p21.2a	Homo sapiens chromosome 9 open reading frame 11 (C9orf11), mRNA.				Afaf	Afaf	NM_020641.1
ILMN_1772369	NxfSqnFIS73QfrwooI	Homo sapiens	RefSeq	ILMN_9293	ILMN_9293	PDHA1	NM_000284.1	NM_000284.1		5160	4505684	NM_000284.1	PDHA1	NP_000275.1	6450372	S	1300	TACCTTCAGGGGGCTACCAGACAGTGTTCTCAACTTGGTTAAGGAGGAAG	X	+	19287714-19287763	Xp22.12b	Homo sapiens pyruvate dehydrogenase (lipoamide) alpha 1 (PDHA1), mRNA.	mitochondrion [goid 5739] [pmid 3034892] [evidence TAS]	metabolism [goid 8152] [evidence IEA]; acetyl-CoA metabolism [goid 6084] [evidence NR ]; glycolysis [goid 6096] [evidence IEA]	oxidoreductase activity [goid 16491] [evidence IEA]; pyruvate dehydrogenase (acetyl-transferring) activity [goid 4739] [evidence IEA]; oxidoreductase activity, acting on the aldehyde or oxo group of donors, disulfide as acceptor [goid 16624] [evidence IEA]	PDHCE1A; PDHA; PHE1A	PDHCE1A; PDHA; PHE1A	NM_000284.1
ILMN_1778756	fmDQF4UJp0IMAzg_Kk	Homo sapiens	RefSeq	ILMN_28965	ILMN_29763	SULT1A1	NM_177536.1	NM_177536.1		6817	29540542	NM_177536.1	SULT1A1	NP_803880.1	7510711	A	1034	GCGAATCAAACCTGACCAAGCGGCTCAAGAATAAAATATGAATTGAGGGC	16	-	28524561-28524610	16p11.2e	Homo sapiens sulfotransferase family, cytosolic, 1A, phenol-preferring, member 1 (SULT1A1), transcript variant 5, mRNA.		amine metabolism [goid 9308] [pmid 8661000] [evidence TAS]; catecholamine metabolism [goid 6584] [evidence IEA]; lipid metabolism [goid 6629] [evidence IEA]; steroid metabolism [goid 8202] [evidence IEA]	transferase activity [goid 16740] [evidence IEA]; aryl sulfotransferase activity [goid 4062] [evidence IEA]; sulfotransferase activity [goid 8146] [evidence IEA]	HAST1/HAST2; MGC5163; P-PST; MGC131921; ST1A3; TSPST1; STP1; STP; PST	MGC5163; MGC131921; TSPST1; STP; PST; HAST1/HAST2; P-PST; ST1A3; STP1	NM_177536.1
ILMN_1656900	foUSTdVfTigKTp6oeg	Homo sapiens	RefSeq	ILMN_33354	ILMN_29763	SULT1A1	NM_177536.1	NM_177536.1		6817	29540542	NM_177536.1	SULT1A1	NP_803880.1	6270725	I	856	GGACCACAGCATCTCCCCCTTCATGAGGAAAGGCATGGCTGGGGACTGGA	16	-	28524739-28524755:28524878-28524910	16p11.2e	Homo sapiens sulfotransferase family, cytosolic, 1A, phenol-preferring, member 1 (SULT1A1), transcript variant 5, mRNA.		amine metabolism [goid 9308] [pmid 8661000] [evidence TAS]; catecholamine metabolism [goid 6584] [evidence IEA]; lipid metabolism [goid 6629] [evidence IEA]; steroid metabolism [goid 8202] [evidence IEA]	transferase activity [goid 16740] [evidence IEA]; aryl sulfotransferase activity [goid 4062] [evidence IEA]; sulfotransferase activity [goid 8146] [evidence IEA]	HAST1/HAST2; MGC5163; P-PST; MGC131921; ST1A3; TSPST1; STP1; STP; PST		NM_177536.1
ILMN_1657302	frdpfcZaziT3UqAo4Q	Homo sapiens	RefSeq	ILMN_29763	ILMN_29763	SULT1A1	NM_177536.1	NM_177536.1		6817	29540542	NM_177536.1	SULT1A1	NP_803880.1	990669	I	394	GGTCTCGGCCTTCTACGCCGGTATGAGCATTCTCCAGGGAAAGGATGACA	16	-	28538927-28538955:28541953-28541973	16p11.2e	Homo sapiens sulfotransferase family, cytosolic, 1A, phenol-preferring, member 1 (SULT1A1), transcript variant 5, mRNA.		amine metabolism [goid 9308] [pmid 8661000] [evidence TAS]; catecholamine metabolism [goid 6584] [evidence IEA]; lipid metabolism [goid 6629] [evidence IEA]; steroid metabolism [goid 8202] [evidence IEA]	transferase activity [goid 16740] [evidence IEA]; aryl sulfotransferase activity [goid 4062] [evidence IEA]; sulfotransferase activity [goid 8146] [evidence IEA]	HAST1/HAST2; MGC5163; P-PST; MGC131921; ST1A3; TSPST1; STP1; STP; PST	MGC5163; MGC131921; TSPST1; STP; PST; HAST1/HAST2; P-PST; ST1A3; STP1	NM_177536.1
ILMN_1816550	fd0qIH6e3Xmn4sn4d4	Homo sapiens	Unigene	ILMN_133457	ILMN_133457	HS.581276	Hs.581276		Hs.581276		5396165	AI809599			1410630	S	275	CTCTCAGGGAGAACTTGGCTGTCTCCTGCGGCTTGAGTAGCTTGACTCTG					wf31c07.x1 Soares_NFL_T_GBC_S1 Homo sapiens cDNA clone IMAGE:2357196 3, mRNA sequence						AI809599
ILMN_1656257	HqCjg5Qc71KB9R73RE	Homo sapiens	RefSeq	ILMN_32627	ILMN_167022	LOC732275	XM_001134308.1	XM_001134308.1		732275	113426559	XM_001134308.1	LOC732275	XP_001134308.1	3800605	A	282	GGGAAGGATGAATGCCAACTATGTTCCAGGAACTTCCACTGTTCTCACAC				16q24.1c	PREDICTED: Homo sapiens hypothetical protein LOC732275 (LOC732275), mRNA.						XM_001134308.1
ILMN_1760033	ZpkSoE7tUKSVeCeWr0	Homo sapiens	RefSeq	ILMN_41403	ILMN_41403	LOC643203	XM_926567.1	XM_926567.1		643203	89058242	XM_926567.1	LOC643203	XP_931660.1	6280020	S	142	GGCGCACAGGGAACATGTGTCCCAAGGCAGCCCCTGAAGCTGCCGGGTTC	21	+	98995-99020:99250-99273		PREDICTED: Homo sapiens hypothetical protein LOC643203 (LOC643203), mRNA.						XM_926567.1
ILMN_1822443	rDj0RAtVi3rkqO0h6U	Homo sapiens	Unigene	ILMN_123375	ILMN_123375	HS.571194	Hs.571194		Hs.571194		81258384	DA804251			3180082	S	222	AATGATTCACACAAAGTCCCCGAGTCTGGTGCAGGGATGTCAGACTGGCC					DA804251 OCBBF3 Homo sapiens cDNA clone OCBBF3009260 5, mRNA sequence						DA804251
ILMN_2388155	ouaJbR5FC3R6e0s4T8	Homo sapiens	RefSeq	ILMN_29066	ILMN_29066	CASP3	NM_032991.2	NM_032991.2		836	73622122	NM_032991.2	CASP3	NP_116786.1	2260215	A	2261	GTGCGGAGCCGTCACTGCACCAAGTCTCACTGGCTGTCAGTATGACATTT	4	-	181303500-181303549	4q35.1e	Homo sapiens caspase 3, apoptosis-related cysteine peptidase (CASP3), transcript variant beta, mRNA.		apoptosis [goid 6915] [evidence IEA]; induction of apoptosis [goid 6917] [pmid 7983002] [evidence TAS]	cysteine-type peptidase activity [goid 8234] [evidence IEA]; caspase activity [goid 30693] [pmid 10942389] [evidence TAS]; protein binding [goid 5515] [pmid 9736630] [evidence IPI]	CPP32B; SCA-1; CPP32	CPP32B; SCA-1; CPP32	NM_032991.2
ILMN_2215355	35NTGOkC01UoESKrl4	Homo sapiens	RefSeq	ILMN_15242	ILMN_15242	LOC400499	NM_001013671.1	NM_001013671.1		400499	61966796	NM_001013671.1	LOC400499	NP_001013693.1	1570541	S	3074	TGCATCCATACGATGGCAAAGTCATCCCCAGGAACACAGAGGGGTGCCTG	16	-	11447927-11447976	16p13.13c-p13.13b	Homo sapiens hypothetical gene supported by AK126539 (LOC400499), mRNA.						NM_001013671.1
ILMN_1728338	HJnPV6Icq_14OliKAU	Homo sapiens	RefSeq	ILMN_15242	ILMN_15242	LOC400499	NM_001013671.1	NM_001013671.1		400499	61966796	NM_001013671.1	LOC400499	NP_001013693.1	4060717	S	2966	AGCGCTATTCCCTGGAGACTAGGGTTGTCCTGAATGGCCGAGAGGAAACC	16	-	11448146-11448195	16p13.13c-p13.13b	Homo sapiens hypothetical gene supported by AK126539 (LOC400499), mRNA.						NM_001013671.1
ILMN_1789871	x03iJim6SbqrpbkMDM	Homo sapiens	RefSeq	ILMN_34294	ILMN_34294	LOC197350	XM_940028.2	XM_940028.2		197350	113426257	XM_940028.2	LOC197350	XP_945121.1	3830301	A	1369	TCATCTGAGAGCGAGGCGTGGCAGCGTGGGGGTGGCCGTGCAATAAATAT				16p13.3d	PREDICTED: Homo sapiens hypothetical protein LOC197350 (LOC197350), mRNA.						XM_940028.2
ILMN_1804150	E6HW0QzrKM1dFB1YR0	Homo sapiens	RefSeq	ILMN_28448	ILMN_28448	HIBADH	NM_152740.2	NM_152740.2		11112	41393565	NM_152740.2	HIBADH	NP_689953.1	2480136	S	1749	TGGACTCCGTCACAATATGGTAGGATATCCCTCACCAACTCCCGACACTC	7	-	27616432-27616481	7p15.2a	Homo sapiens 3-hydroxyisobutyrate dehydrogenase (HIBADH), mRNA.	mitochondrion [goid 5739] [evidence NAS]	pentose-phosphate shunt [goid 6098] [evidence IEA]; valine metabolism [goid 6573] [evidence NAS]	oxidoreductase activity [goid 16491] [evidence IEA]; NAD binding [goid 51287] [evidence IEA]; phosphogluconate dehydrogenase (decarboxylating) activity [goid 4616] [evidence IEA]; 3-hydroxyisobutyrate dehydrogenase activity [goid 8442] [evidence NAS]	MGC40361; NS5ATP1	MGC40361; NS5ATP1	NM_152740.2
ILMN_1827993	WnX3unETkIjoDCsktQ	Homo sapiens	Unigene	ILMN_105900	ILMN_105900	HS.541737	Hs.541737		Hs.541737		4084870	AI347664			5050487	S	172	GCTCCTTCTGTGGCTACACATGCAAGAGATGGAAATAAGGTAGCAGTCCA					qp01c04.x1 NCI_CGAP_Kid5 Homo sapiens cDNA clone IMAGE:1916742 3, mRNA sequence						AI347664
ILMN_1772712	31dE1blV5npfRLKw6c	Homo sapiens	RefSeq	ILMN_13593	ILMN_13593	UBE2J2	NM_194457.1	NM_194457.1		118424	37577129	NM_194457.1	UBE2J2	NP_919439.1	1410392	A	1707	TCCCTCACATCCCGTGCCCCCTGCGCTGGCCTTCACAGTAGGTAATGGCT	1	-	461640-461689	1p36.33a	Homo sapiens ubiquitin-conjugating enzyme E2, J2 (UBC6 homolog, yeast) (UBE2J2), transcript variant 4, mRNA.	membrane [goid 16020] [evidence IEA]; integral to membrane [goid 16021] [evidence IEA]; endoplasmic reticulum [goid 5783] [evidence IEA]	ubiquitin cycle [goid 6512] [evidence IEA]	ligase activity [goid 16874] [evidence IEA]; ubiquitin-protein ligase activity [goid 4842] [evidence IEA]	NCUBE2; PRO2121	NCUBE2; PRO2121	NM_194457.1
ILMN_1673158	urc8k5RTlXXWOTEuVI	Homo sapiens	RefSeq	ILMN_5650	ILMN_5650	LOC200261	NM_182535.1	NM_182535.1		200261	32698899	NM_182535.1	LOC200261	NP_872341.1	610017	S	1649	GGTCTATTAGCATGCCACCATGCCCCTCCTCCGATGCATACAGTGCCCAG	20	-	23053902-23053951	20p11.21c	Homo sapiens hypothetical protein LOC200261 (LOC200261), mRNA.						NM_182535.1
ILMN_2151281	BV9KdE5EoOcTjpSefU	Homo sapiens	RefSeq	ILMN_5224	ILMN_5224	GABARAPL1	NM_031412.2	NM_031412.2		23710	56676368	NM_031412.2	GABARAPL1	NP_113600.1	6420465	S	1534	CCCTTCAGGCTCACATGCACAGGAATGCTACATGATGGCCAGCTGCTTCC	12	+	10266658-10266707	12p13.2c	Homo sapiens GABA(A) receptor-associated protein like 1 (GABARAPL1), mRNA.	plasma membrane [goid 5886] [evidence ISS]; autophagic vacuole [goid 5776] [pmid 15292400] [evidence IDA]; microtubule [goid 5874] [evidence IEA]; intracellular [goid 5622] [pmid 11256614] [evidence IDA]	protein targeting [goid 6605] [evidence ISS]; synaptic transmission [goid 7268] [evidence ISS]	beta-tubulin binding [goid 48487] [evidence ISS]; GABA receptor binding [goid 50811] [evidence ISS]; protein binding [goid 5515] [pmid 9892355] [evidence IPI]	ATG8L; GEC1; APG8L; ATG8	ATG8L; GEC1; APG8L; ATG8	NM_031412.2
ILMN_1722178	WSG8eV35uVaUVWpp_w	Homo sapiens	RefSeq	ILMN_29706	ILMN_174657	LOC727849	XM_001125942.1	XM_001125942.1		727849	113425367	XM_001125942.1	LOC727849	XP_001125942.1	4540377	S	68	CAGACGTTACTGCCCTCTTGCGTGCCCCGGCCACCCCCGGGCGGCTTGTA	15	-	80979934-80979983	15q25.2a	PREDICTED: Homo sapiens similar to cis-Golgi matrix protein GM130 (LOC727849), mRNA.					MGC60197	XM_001125942.1
ILMN_1806103	3nG5IntmiWiSSa4JV0	Homo sapiens	RefSeq	ILMN_35662	ILMN_174657	LOC727849	XM_001125942.1	XM_001125942.1		727849	113425367	XM_001125942.1	LOC727849	XP_001125942.1	4640035	A	140	GCTACGTGCAGAGCTGTCGCGGAGCCGGAGCAGCAGCGGTGAAGCCCCTC	15	-	80979862-80979911	15q25.2a	PREDICTED: Homo sapiens similar to cis-Golgi matrix protein GM130 (LOC727849), mRNA.						XM_001125942.1
ILMN_1727001	H6S1RNjjD651fTUHo0	Homo sapiens	RefSeq	ILMN_16866	ILMN_165992	DDX46	NM_014829.2	NM_014829.2		9879	41327772	NM_014829.2	DDX46	NP_055644.2	3890192	S	5398	TGGCAGTCCCACATCGATGATAATTGGTGCTCCCTTCATCCAACTGGATC	5	+	129352760-129352809	5q31.1e	Homo sapiens DEAD (Asp-Glu-Ala-Asp) box polypeptide 46 (DDX46), mRNA.	nucleus [goid 5634] [evidence IEA]	nuclear mRNA splicing, via spliceosome [goid 398] [evidence IEA]	ATP binding [goid 5524] [evidence IEA]; ATP-dependent helicase activity [goid 8026] [evidence IEA]; RNA binding [goid 3723] [evidence IEA]; hydrolase activity [goid 16787] [evidence IEA]; nucleotide binding [goid 166] [evidence IEA]	MGC9936; KIAA0801; FLJ25329	MGC9936; KIAA0801; FLJ25329	NM_014829.2
ILMN_1657750	ZnrfTReKUUp0JR575M	Homo sapiens	RefSeq	ILMN_9103	ILMN_165506	CNNM1	NM_020348.1	NM_020348.1		26507	9966788	NM_020348.1	CNNM1	NP_065081.1	520519	S	4546	GCTGGTCTTCATCACCTGAGGCCACCAGGCTCAAGCCACTGCTGTTGCAT	10	+	101143841-101143890	10q24.2b-q24.2c	Homo sapiens cyclin M1 (CNNM1), mRNA.				FLJ31632; ACDP1	ACDP1	NM_020348.1
ILMN_1866433	TnK37dEutFn.SXX_es	Homo sapiens	Unigene	ILMN_78277	ILMN_78277	HS.145993	Hs.145993		Hs.145993		11443574	BF431460			4490593	S	177	GCTAGGTCTTGTCTCACAGTGGTCACCGCTTTTCAGCCTCCTTTGCTGGT					7o14b05.x1 NCI_CGAP_Kid11 Homo sapiens cDNA clone IMAGE:3573849 3, mRNA sequence						BF431460
ILMN_1674243	fnXrfiO33bwosqX.oo	Homo sapiens	RefSeq	ILMN_12909	ILMN_12909	TFRC	NM_003234.1	NM_003234.1		7037	4507456	NM_003234.1	TFRC	NP_003225.1	2940435	S	4951	GCTCCTGGTCTTGAGATGTCTTCTCGTTAAGGAGTAGGGCCTTTTGGAGG	3	-	193077120-193077169	3q29f	Homo sapiens transferrin receptor (p90, CD71) (TFRC), mRNA.	extracellular region [goid 5576] [pmid 1871153] [evidence IDA]; cytoplasmic membrane-bound vesicle [goid 16023] [pmid 15229288] [evidence IDA]; integral to plasma membrane [goid 5887] [pmid 6090955] [evidence TAS]; membrane [goid 16020] [pmid 1871153] [evidence NAS]; endosome [goid 5768] [pmid 14612438] [evidence IDA]	endocytosis [goid 6897] [evidence IEA]; iron ion transport [goid 6826] [evidence NR ]; iron ion homeostasis [goid 6879] [pmid 1871153] [evidence NAS]	transferrin receptor activity [goid 4998] [pmid 1871153] [evidence NAS]; receptor activity [goid 4872] [evidence IEA]; peptidase activity [goid 8233] [evidence IEA]	TFR; TFR1; CD71; TRFR	TFR; TFR1; CD71; TRFR	NM_003234.1
ILMN_1752117	9oNJ3ZHlTf5L.gAgPk	Homo sapiens	RefSeq	ILMN_7212	ILMN_7212	TMEM55A	NM_018710.1	NM_018710.1		55529	24308164	NM_018710.1	TMEM55A	NP_061180.1	5960653	S	1946	GGAATCAGCTCTCGCACTGCCCATCTTTGCAGTTTTGAAAAAGAAATTGC	8	-	87216683-87216732	8q21.3e	Homo sapiens transmembrane protein 55A (TMEM55A), mRNA.	membrane [goid 16020] [evidence IEA]; integral to membrane [goid 16021] [evidence IEA]		hydrolase activity [goid 16787] [evidence IEA]	DKFZp762O076	DKFZp762O076	NM_018710.1
ILMN_1734968	3Vw.0kUYOUDkoU3ipQ	Homo sapiens	RefSeq	ILMN_46088	ILMN_46088	LOC649248	XM_938315.1	XM_938315.1		649248	89061178	XM_938315.1	LOC649248	XP_943408.1	3710129	S	1035	CCCTAATTTTCAGCACCACGAATGCCAAATGCAGGACCATCTGAGGGCCA					PREDICTED: Homo sapiens similar to Zinc finger protein 92 (Zfp-92) (LOC649248), mRNA.						XM_938315.1
ILMN_1730504	xFOct.iIG7o_ro7_hY	Homo sapiens	RefSeq	ILMN_14756	ILMN_24920	AGPAT4	NM_020133.2	NM_020133.2		56895	69128030	NM_020133.2	AGPAT4	NP_064518.1	3440025	A	7670	ACCATGCTAGTCTTTGAGAGAACGTGTGGATTGGGTGGATGTTTGGACCG	6	-	161471206-161471255	6q26a	Homo sapiens 1-acylglycerol-3-phosphate O-acyltransferase 4 (lysophosphatidic acid acyltransferase, delta) (AGPAT4), mRNA.	membrane [goid 16020] [evidence IEA]; integral to membrane [goid 16021] [evidence IEA]	metabolism [goid 8152] [evidence IEA]; phospholipid biosynthesis [goid 8654] [pmid 15367102] [evidence NAS]	acyltransferase activity [goid 8415] [evidence IEA]; transferase activity [goid 16740] [evidence IEA]; 1-acylglycerol-3-phosphate O-acyltransferase activity [goid 3841] [pmid 15367102] [evidence NAS]	dJ473J16.2; LPAAT-delta; 1-AGPAT4; RP3-473J16.2	dJ473J16.2; LPAAT-delta; 1-AGPAT4; RP3-473J16.2	NM_020133.2
ILMN_2409720	ZnqPEruJRpFSXJ3SN0	Homo sapiens	RefSeq	ILMN_29984	ILMN_29984	SLA2	NM_032214.2	NM_032214.2		84174	28416422	NM_032214.2	SLA2	NP_115590.1	780129	A	2044	GCTGGGATTACAGGTGTGAGCCACGGCACCCAGCCTAGCTCTCAGATCTC	20	-	31977370-31977419	20q11.23a	Homo sapiens Src-like-adaptor 2 (SLA2), transcript variant 1, mRNA.	plasma membrane [goid 5886] [pmid 11891219] [evidence TAS]; cytoplasm [goid 5737] [pmid 11696592] [evidence TAS]; endosome membrane [goid 10008] [pmid 11696592] [evidence NAS]	intracellular receptor-mediated signaling pathway [goid 30522] [pmid 11891219] [evidence TAS]; regulation of immune response [goid 50776] [pmid 11696592] [evidence NAS]; negative regulation of B cell activation [goid 50869] [pmid 11891219] [evidence TAS]; negative regulation of calcium-mediated signaling [goid 50849] [pmid 11696592] [evidence IDA]; negative regulation of transcription from RNA polymerase II promoter [goid 122] [pmid 11696592] [evidence IDA]; antigen receptor-mediated signaling pathway [goid 50851] [pmid 11696592] [evidence TAS]	protein N-terminus binding [goid 47485] [pmid 11891219] [evidence IPI]; SH3/SH2 adaptor activity [goid 5070] [pmid 11891219] [evidence IDA]	FLJ21992; MGC49845; SLAP2; C20orf156; SLAP-2	FLJ21992; MGC49845; SLAP2; C20orf156; SLAP-2	NM_032214.2
ILMN_1813836	BvbSF1O9XbjVAYdHXw	Homo sapiens	RefSeq	ILMN_24022	ILMN_24022	DARS	NM_001349.2	NM_001349.2		1615	45439305	NM_001349.2	DARS	NP_001340.2	6840711	S	1640	GTTCGTCAGACCTCCATGTTCCCTCGTGATCCCAAACGACTCACTCCTTA	2	-	136381356-136381405	2q21.3b	Homo sapiens aspartyl-tRNA synthetase (DARS), mRNA.	soluble fraction [goid 5625] [pmid 8449960] [evidence TAS]; cytoplasm [goid 5737] [pmid 8449960] [evidence TAS]	aspartyl-tRNA aminoacylation [goid 6422] [pmid 8449960] [evidence TAS]; protein biosynthesis [goid 6412] [pmid 8449960] [evidence TAS]; protein complex assembly [goid 6461] [pmid 8449960] [evidence TAS]	ligase activity [goid 16874] [evidence IEA]; aminoacylase activity [goid 4046] [pmid 8449960] [evidence TAS]; nucleotide binding [goid 166] [evidence IEA]; ATP binding [goid 5524] [evidence IEA]; nucleic acid binding [goid 3676] [evidence IEA]; aspartate-tRNA ligase activity [goid 4815] [pmid 8449960] [evidence TAS]	MGC111579; DKFZp781B11202	MGC111579; DKFZp781B11202	NM_001349.2
ILMN_1677955	xofYjZJQsbu2hXohEk	Homo sapiens	RefSeq	ILMN_17684	ILMN_17684	ENTPD6	NM_001247.1	NM_001247.1		955	4557422	NM_001247.1	ENTPD6	NP_001238.1	3170209	S	1365	GGACTTCGAGATCGCAGCCAAGTACGTGTGTCGGACCCTGGAGACACAGC	20	+	25152768-25152793:25153841-25153864	20p11.21a	Homo sapiens ectonucleoside triphosphate diphosphohydrolase 6 (putative function) (ENTPD6), mRNA.	membrane [goid 16020] [evidence IEA]; integral to membrane [goid 16021] [evidence IEA]		hydrolase activity [goid 16787] [evidence IEA]; magnesium ion binding [goid 287] [evidence IEA]; nucleoside-diphosphatase activity [goid 17110] [evidence IEA]; calcium ion binding [goid 5509] [evidence IEA]	DKFZp781K21102; dJ738P15.3; DKFZp781G2277; FLJ36711; CD39L2; NTPDase-6; IL6ST2; IL-6SAG	DKFZp781K21102; dJ738P15.3; DKFZp781G2277; FLJ36711; CD39L2; NTPDase-6; IL6ST2; IL-6SAG	NM_001247.1
ILMN_2091792	iWpOJ57Ac.unuefi4Y	Homo sapiens	RefSeq	ILMN_17684	ILMN_17684	ENTPD6	NM_001247.1	NM_001247.1		955	4557422	NM_001247.1	ENTPD6	NP_001238.1	7200215	S	2292	CCGGGCATGAGCTGCTGTAAACTATTTGTGGCTGTGCTGCTTGAGTGACG	20	+	25154923-25154972	20p11.21a	Homo sapiens ectonucleoside triphosphate diphosphohydrolase 6 (putative function) (ENTPD6), mRNA.	membrane [goid 16020] [evidence IEA]; integral to membrane [goid 16021] [evidence IEA]		hydrolase activity [goid 16787] [evidence IEA]; magnesium ion binding [goid 287] [evidence IEA]; nucleoside-diphosphatase activity [goid 17110] [evidence IEA]; calcium ion binding [goid 5509] [evidence IEA]	DKFZp781K21102; dJ738P15.3; DKFZp781G2277; FLJ36711; CD39L2; NTPDase-6; IL6ST2; IL-6SAG	DKFZp781K21102; dJ738P15.3; DKFZp781G2277; FLJ36711; CD39L2; NTPDase-6; IL6ST2; IL-6SAG	NM_001247.1
ILMN_2206009	EVSIgNShXioSIjgedI	Homo sapiens	RefSeq	ILMN_180539	ILMN_180539	FCAMR	NM_032029.2	NM_032029.2		83953	117320514	NM_032029.2	FCAMR	NP_114418.2	5490719	S	931	CCCCAGAGAGAAATCCAGGACCCTGAGGGACAGAGAGATGAACTGCTCAG				1q32.1h	Homo sapiens Fc receptor, IgA, IgM, high affinity (FCAMR), mRNA.			receptor activity [goid 4872] [evidence IEA]	FCA/MR; FKSG87	FCA/MR; FKSG87	NM_032029.2
ILMN_2359907	KS4ltNmUcJQjZlHkdQ	Homo sapiens	RefSeq	ILMN_5188	ILMN_5188	CD68	NM_001251.2	NM_001251.2		968	91199547	NM_001251.2	CD68	NP_001242.2	4570438	A	1610	CAGTGAGCCGTCATCGCGCCACTAAGCCAAGATCGCGCCACTGCACTCCA	17	+	7379348-7379397	17p13.1d	Homo sapiens CD68 molecule (CD68), transcript variant 1, mRNA.	membrane fraction [goid 5624] [pmid 7680921] [evidence TAS]; lysosome [goid 5764] [evidence IEA]; membrane [goid 16020] [evidence IEA]; integral to membrane [goid 16021] [pmid 7680921] [evidence TAS]			DKFZp686M18236; SCARD1; GP110	SCARD1	NM_001251.2
ILMN_2267914	TRAA0nH_eU19GuEVGs	Homo sapiens	RefSeq	ILMN_5188	ILMN_5188	CD68	NM_001251.2	NM_001251.2		968	91199547	NM_001251.2	CD68	NP_001242.2	6220382	I	267	CACAAAAAATCAGCTACTTTGCTGCCATCCTTCACGGTGACACCCACGGT	17	+	7377319-7377368	17p13.1d	Homo sapiens CD68 molecule (CD68), transcript variant 1, mRNA.	membrane fraction [goid 5624] [pmid 7680921] [evidence TAS]; lysosome [goid 5764] [evidence IEA]; membrane [goid 16020] [evidence IEA]; integral to membrane [goid 16021] [pmid 7680921] [evidence TAS]			DKFZp686M18236; SCARD1; GP110	SCARD1	NM_001251.2
ILMN_1742889	WAC.p_Xuw5UdX1V6dU	Homo sapiens	RefSeq	ILMN_15772	ILMN_15772	WDR77	NM_024102.2	NM_024102.2		79084	20127622	NM_024102.2	WDR77	NP_077007.1	1110440	S	1668	AAAAAGTTTGGCTTGCCTGTGTAATGCCCACTCCCTTCCCCCTGGCTCCC	1	-	111784725-111784774	1p13.2d	Homo sapiens WD repeat domain 77 (WDR77), mRNA.			receptor activity [goid 4872] [evidence IEA]	MGC2722; Nbla10071; HKMT1069; MEP50; RP11-552M11.3	MGC2722; Nbla10071; HKMT1069; MEP50; RP11-552M11.3	NM_024102.2
ILMN_1913769	cf3TUBy_Ukz.wpRdX0	Homo sapiens	Unigene	ILMN_100814	ILMN_100814	HS.526811	Hs.526811		Hs.526811		24203494	BU951742			2480601	S	422	CTTTCTCATCCAAACTAGTTGCCAGCATATTTTTAAGGCCACCTCCCTTC					in60b01.y3 HR85 islet Homo sapiens cDNA clone IMAGE:6126289 5, mRNA sequence						BU951742
ILMN_1869277	W4wsStwlEdUp_9SHRo	Homo sapiens	Unigene	ILMN_82038	ILMN_82038	HS.208645	Hs.208645		Hs.208645		27837176	BX111694			4150167	S	144	TGATAAGTACAGGTCTAAGCCACACTCCCAGGCTTGTTCCAGACTCACGG					BX111694 NCI_CGAP_Gas4 Homo sapiens cDNA clone IMAGp998L035401, mRNA sequence						BX111694
ILMN_1673757	TrTXqIKAvoTXgCLe5U	Homo sapiens	RefSeq	ILMN_29186	ILMN_177516	CASP8	NM_001080125.1	NM_001080125.1		841	122056475	NM_001080125.1	CASP8	NP_001073594.1	2650750	A	825	GGTCATCCTGGGAGAAGGAAAGTTGGACATCCTGAAAAGAGTCTGTGCCC	2	+	201845641-201845690	2q33.1f	Homo sapiens caspase 8, apoptosis-related cysteine peptidase (CASP8), transcript variant G, mRNA.	cytoskeleton [goid 5856] [pmid 10891503] [evidence TAS]; mitochondrion [goid 5739] [pmid 10891503] [evidence TAS]	positive regulation of I-kappaB kinase/NF-kappaB cascade [goid 43123] [pmid 12761501] [evidence IEP]; apoptotic program [goid 8632] [pmid 8681376] [evidence TAS]; regulation of apoptosis [goid 42981] [evidence IEA]	cysteine-type peptidase activity [goid 8234] [pmid 8681376] [evidence TAS]; caspase activity [goid 30693] [pmid 8681376] [evidence TAS]; signal transducer activity [goid 4871] [pmid 12761501] [evidence IEP]	MGC78473; MACH; MCH5; ALPS2B; FLICE; CAP4	MGC78473; MACH; MCH5; FLICE; CAP4	NM_001080125.1
ILMN_1768933	3hMPgnSV8en3F0kQCk	Homo sapiens	RefSeq	ILMN_46822	ILMN_46822	LOC650678	XM_939766.1	XM_939766.1		650678	88952591	XM_939766.1	LOC650678	XP_944859.1	2320026	S	388	GACATAATTGAAGCTCAGCCCTTACTGGCTTCTACCTCAGCACAAAAGGC					PREDICTED: Homo sapiens hypothetical protein LOC650678 (LOC650678), mRNA.						XM_939766.1
ILMN_2404589	uWAPpQaBA7XafHj4R8	Homo sapiens	RefSeq	ILMN_21044	ILMN_21044	KCNRG	NM_173605.1	NM_173605.1		283518	27734696	NM_173605.1	KCNRG	NP_775876.1	380341	A	843	CCGAAAATTGGCCAACGGAACAAATGTCCTCGGCTTACTGATTGACACTT	13	+	49492375-49492424	13q14.3a	Homo sapiens potassium channel regulator (KCNRG), transcript variant 1, mRNA.	voltage-gated potassium channel complex [goid 8076] [evidence IEA]; membrane [goid 16020] [evidence IEA]	potassium ion transport [goid 6813] [evidence IEA]	voltage-gated potassium channel activity [goid 5249] [evidence IEA]	DLTET	DLTET	NM_173605.1
ILMN_1883107	3XmUT6ITwiSgCeBqnc	Homo sapiens	Unigene	ILMN_116107	ILMN_116107	HS.563186	Hs.563186		Hs.563186		18986232	BM676336			110243	S	419	CCTGCGCCACATTGGAGACATTAAGAGCAGGAAAAGCTGAACGGGGCTCT					UI-E-EJ0-ahf-l-12-0-UI.s1 UI-E-EJ0 Homo sapiens cDNA clone UI-E-EJ0-ahf-l-12-0-UI 3, mRNA sequence						BM676336
ILMN_1915039	uXExJwsIR3xPRwrnDw	Homo sapiens	Unigene	ILMN_104435	ILMN_104435	HS.539305	Hs.539305		Hs.539305		2208695	AA480544			4120048	S	46	CCTACATACAGCTAAGTAAGACACTCTTACATTCACTAAGGTGCTAATTA					ne63d12.s1 NCI_CGAP_Alv1 Homo sapiens cDNA clone IMAGE:908951, mRNA sequence						AA480544
ILMN_1890854	B3hyyeCKC0iqV4k4oo	Homo sapiens	Unigene	ILMN_117156	ILMN_117156	HS.564502	Hs.564502		Hs.564502		6036368	AW081216			7000441	S	436	TCTGACTAGTAGCTGAAGAGGAAGTCAGAGGGGCCCTGAGCATGAGGAGG					xc40h01.x1 NCI_CGAP_Co20 Homo sapiens cDNA clone IMAGE:2586769 3, mRNA sequence						AW081216
ILMN_1772123	i3hPVElXQE5CnHCkoo	Homo sapiens	RefSeq	ILMN_137493	ILMN_176065	ACACA	NM_198839.1	NM_198839.1		31	38679976	NM_198839.1	ACACA	NP_942136.1	2630692	A	10430	TCTGACATTCCCACAGCCCCTCAAACATGCAAGGCTACTAAGGCAGGAGG	17	-	32516223-32516272	17q12b	Homo sapiens acetyl-Coenzyme A carboxylase alpha (ACACA), transcript variant 2, mRNA.		metabolism [goid 8152] [evidence IEA]; fatty acid biosynthesis [goid 6633] [evidence IEA]	ligase activity [goid 16874] [evidence IEA]; biotin carboxylase activity [goid 4075] [evidence IEA]; nucleotide binding [goid 166] [evidence IEA]; ATP binding [goid 5524] [evidence IEA]; acetyl-CoA carboxylase activity [goid 3989] [pmid 7905825] [evidence TAS]; biotin binding [goid 9374] [evidence IEA]	ACC1; ACAC; ACCA; ACC	ACC; ACC1; ACAC; ACCA	NM_198839.1
ILMN_1667641	udIhBuCGjCSk0oki6U	Homo sapiens	RefSeq	ILMN_8132	ILMN_176065	ACACA	NM_198839.1	NM_198839.1		31	38679976	NM_198839.1	ACACA	NP_942136.1	6650328	I	1040	CTCAGAGACAACGTGAAGACGGATAAGCAGGCATCAGGAGCAGAGTGGCC	17	-	32796502-32796551	17q12b	Homo sapiens acetyl-Coenzyme A carboxylase alpha (ACACA), transcript variant 2, mRNA.		metabolism [goid 8152] [evidence IEA]; fatty acid biosynthesis [goid 6633] [evidence IEA]	ligase activity [goid 16874] [evidence IEA]; biotin carboxylase activity [goid 4075] [evidence IEA]; nucleotide binding [goid 166] [evidence IEA]; ATP binding [goid 5524] [evidence IEA]; acetyl-CoA carboxylase activity [goid 3989] [pmid 7905825] [evidence TAS]; biotin binding [goid 9374] [evidence IEA]	ACC1; ACAC; ACCA; ACC	ACC; ACC1; ACAC; ACCA	NM_198839.1
ILMN_1781076	HoUuupKnUgdQI0.3Qk	Homo sapiens	RefSeq	ILMN_138941	ILMN_40407	LOC728957	NM_001039615.3	NM_001039615.3		728957	149944617	NM_001039615.3	LOC728957	NP_001034704.2	4050494	A	269	GGACCAGTGGTGGGCAGGGCTCCAGAACTCCAAAGATCATTTTCTCAAGC	8	+	10883715-10883752:10898497-10898508	8p23.1a	Homo sapiens similar to zinc finger protein 75 (LOC728957), mRNA.				MGC131746		NM_001039615.3
ILMN_1653562	E4dEeiIpTOTtNzugCU	Homo sapiens	RefSeq	ILMN_31214	ILMN_40407	LOC728957	NM_001039615.3	NM_001039615.3		728957	149944617	NM_001039615.3	LOC728957	NP_001034704.2	6840243	S	997	TGACTCACACTGGAGAGAGGCCATATGCATGTCATCTATGTGGAAAAGCC	8	+	10906934-10906983	8p23.1a	Homo sapiens similar to zinc finger protein 75 (LOC728957), mRNA.				MGC131746		NM_001039615.3
ILMN_1742280	9C7eQugNSKCEiIB4vU	Homo sapiens	RefSeq	ILMN_43221	ILMN_40407	LOC728957	NM_001039615.3	NM_001039615.3		728957	149944617	NM_001039615.3	LOC728957	NP_001034704.2	1850369	I	368	AAGTGTCTGCAAGTGGAAATCCAGAGGAAGACAGAGAGAAACTGAGTTCC	8	+	10902244-10902293	8p23.1a	Homo sapiens similar to zinc finger protein 75 (LOC728957), mRNA.				MGC131746		NM_001039615.3
ILMN_1694220	uiE6AqncWL56DL67u0	Homo sapiens	RefSeq	ILMN_35917	ILMN_35917	LOC339782	XM_943550.1	XM_943550.1		339782	88957947	XM_943550.1	LOC339782	XP_948643.1	2030768	A	197	GAGACATGGAAAGGGGCTCTACCGAGTTGCTGGAATAGTTGGTGTGTGTC					PREDICTED: Homo sapiens hypothetical LOC339782 (LOC339782), mRNA.						XM_943550.1
ILMN_1713141	QRT9ETXiXU_.4tJ7b0	Homo sapiens	RefSeq	ILMN_41174	ILMN_45045	LOC389641	XM_944097.2	XM_944097.2		389641	113420305	XM_944097.2	LOC389641	XP_949190.1	670494	A	1524	CACCATTTCACACATCCTGAGCCTCCATTGTTTTGAGTCAGCTGTCGTTC				8p21.3a	PREDICTED: Homo sapiens hypothetical gene supported by AK124295 (LOC389641), mRNA.						XM_944097.2
ILMN_1765641	xBKKFRg.iKkVKLt4nk	Homo sapiens	RefSeq	ILMN_24484	ILMN_162328	SEMA3A	NM_006080.2	NM_006080.2		10371	100913215	NM_006080.2	SEMA3A	NP_006071.1	6900114	S	2587	AACAGGAGGACCCACGAATTTGAGAGGGCACCCAGGAGTGTCTGAGCTGC	7	-	82922803-82922808:82922809-82922852	7q21.11e	Homo sapiens sema domain, immunoglobulin domain (Ig), short basic domain, secreted, (semaphorin) 3A (SEMA3A), mRNA.	extracellular region [goid 5576] [pmid 8269517] [evidence TAS]	cell differentiation [goid 30154] [evidence IEA]		SEMAIII; SEMAD; MGC133243; SEMA1; Hsema-III; Hsema-I; SemD; sema III; coll-1; SEMAL	SEMA1; sema III; SemD; SEMAIII; SEMAD; Hsema-I; coll-1; SEMAL	NM_006080.2
ILMN_1669167	utR0U3qKh.oroFJRVc	Homo sapiens	RefSeq	ILMN_41373	ILMN_39894	LOC650323	XM_944149.1	XM_944149.1		650323	88987229	XM_944149.1	LOC650323	XP_949242.1	360630	S	378	GTCCACTCACCATCTGGGAGGGACTTTGGAGGTGGAACCAGCCACCCCCT					PREDICTED: Homo sapiens hypothetical LOC650323 (LOC650323), mRNA.						XM_944149.1
ILMN_1700627	0zSAinrrahSyijZ_LU	Homo sapiens	RefSeq	ILMN_43441	ILMN_174316	LOC653800	XR_017411.1	XR_017411.1		653800	113426027	XR_017411.1	LOC653800		5900050	S	903	TATCAGAAAGAGGCTGGTGGTCGGGACCAGTAGGAGGATCGCTTGAGTCC	16	-	28692015-28692064	16p11.2e	PREDICTED: Homo sapiens similar to Group 10 secretory phospholipase A2 precursor (Group X secretory phospholipase A2) (Phosphatidylcholine 2-acylhydrolase GX) (GX sPLA2) (sPLA2-X) (LOC653800), mRNA.						XR_017411.1
ILMN_1876534	iVcuMc4rTnB00kb5PE	Homo sapiens	Unigene	ILMN_111049	ILMN_111049	HS.552544	Hs.552544		Hs.552544		58551926	CX868752			4150093	S	132	CCCCTAGTGATACTATGAGGTCATGCTAACTCATCAGCACGTTGCATTAC					HESC4_30_H09.b1_A037 NIH_MGC_262 Homo sapiens cDNA clone IMAGE:7474028 3, mRNA sequence						CX868752
ILMN_1706839	WgflI5AxRIdQgBWL6o	Homo sapiens	RefSeq	ILMN_9867	ILMN_9867	TCERG1	NM_006706.3	NM_006706.3		10915	91208416	NM_006706.3	TCERG1	NP_006697.2	6450538	S	3677	GAACTTGCCAGATGCAAATACCACAGACTCCAAGAAAACCCGAGTTGGGG	5	+	141037451-141037500	5q32d	Homo sapiens transcription elongation regulator 1 (TCERG1), transcript variant 1, mRNA.	nucleus [goid 5634] [pmid 9315662] [evidence TAS]	regulation of transcription, DNA-dependent [goid 6355] [evidence IEA]; transcription [goid 6350] [evidence IEA]; transcription from RNA polymerase II promoter [goid 6366] [pmid 9315662] [evidence TAS]	RNA polymerase II transcription factor activity [goid 3702] [pmid 9315662] [evidence TAS]; transcription coactivator activity [goid 3713] [pmid 9315662] [evidence TAS]; protein binding [goid 5515] [pmid 15383276] [evidence IPI]	MGC133200; TAF2S; CA150	TAF2S; CA150	NM_006706.3
ILMN_2289301	05Ay0nlbOwIS2cUUIU	Homo sapiens	RefSeq	ILMN_9867	ILMN_9867	TCERG1	NM_006706.3	NM_006706.3		10915	91208416	NM_006706.3	TCERG1	NP_006697.2	4490600	I	1188	TGCAAATAGTCAGCTGCCCGTATGTAAAGACAGTCGCTACCACCAAGACC	5	+	140994824-140994873	5q32d	Homo sapiens transcription elongation regulator 1 (TCERG1), transcript variant 1, mRNA.	nucleus [goid 5634] [pmid 9315662] [evidence TAS]	regulation of transcription, DNA-dependent [goid 6355] [evidence IEA]; transcription [goid 6350] [evidence IEA]; transcription from RNA polymerase II promoter [goid 6366] [pmid 9315662] [evidence TAS]	RNA polymerase II transcription factor activity [goid 3702] [pmid 9315662] [evidence TAS]; transcription coactivator activity [goid 3713] [pmid 9315662] [evidence TAS]; protein binding [goid 5515] [pmid 15383276] [evidence IPI]	MGC133200; TAF2S; CA150	TAF2S; CA150	NM_006706.3
ILMN_2398039	3UVUXVEk2iVGIY0EAw	Homo sapiens	RefSeq	ILMN_9867	ILMN_9867	TCERG1	NM_006706.3	NM_006706.3		10915	91208416	NM_006706.3	TCERG1	NP_006697.2	4060646	A	3287	CCACCCCCACCTCCCACAGCATCGGAGCCCACGAGACGATCAACAAAATA	5	+	141037061-141037110	5q32d	Homo sapiens transcription elongation regulator 1 (TCERG1), transcript variant 1, mRNA.	nucleus [goid 5634] [pmid 9315662] [evidence TAS]	regulation of transcription, DNA-dependent [goid 6355] [evidence IEA]; transcription [goid 6350] [evidence IEA]; transcription from RNA polymerase II promoter [goid 6366] [pmid 9315662] [evidence TAS]	RNA polymerase II transcription factor activity [goid 3702] [pmid 9315662] [evidence TAS]; transcription coactivator activity [goid 3713] [pmid 9315662] [evidence TAS]; protein binding [goid 5515] [pmid 15383276] [evidence IPI]	MGC133200; TAF2S; CA150	TAF2S; CA150	NM_006706.3
ILMN_1884246	BB56NDg94xGeUJO6lA	Homo sapiens	Unigene	ILMN_115310	ILMN_115310	HS.562138	Hs.562138		Hs.562138		13712547	BG190860			20204	S	129	AACTGCTGGATCAATGAATTCTGATACACGCTGCCAAGCATGTGGGCCAA					RST9939 Athersys RAGE Library Homo sapiens cDNA, mRNA sequence						BG190860
ILMN_2156250	B5erqop6K0_iKeh55Q	Homo sapiens	RefSeq	ILMN_167297	ILMN_167297	SOCS3	NM_003955.3	NM_003955.3		9021	45439351	NM_003955.3	SOCS3	NP_003946.3	5260630	S	2236	TGCCTGGGTGGGGGAGGCTGGAGGTCATTGGAGAGGCTGGACTGCTGCCA	17	-	73864902-73864951	17q25.3b	Homo sapiens suppressor of cytokine signaling 3 (SOCS3), mRNA.		anti-apoptosis [goid 6916] [pmid 9266833] [evidence TAS]; JAK-STAT cascade [goid 7259] [pmid 9266833] [evidence TAS]; regulation of cell growth [goid 1558] [evidence IEA]; intracellular signaling cascade [goid 7242] [evidence IEA]; negative regulation of signal transduction [goid 9968] [evidence IEA]	protein kinase inhibitor activity [goid 4860] [pmid 9266833] [evidence TAS]	MGC71791; ATOD4; Cish3; SSI-3; SSI3; SOCS-3; CIS3	MGC71791; ATOD4; Cish3; SSI-3; SSI3; SOCS-3; CIS3	NM_003955.3
ILMN_1706553	cUr8U3R1SwxUnXNwJU	Homo sapiens	RefSeq	ILMN_29503	ILMN_19121	SMG7	NM_173156.1	NM_173156.1		9887	42475557	NM_173156.1	SMG7	NP_775179.1	6270706	A	5497	CCAGGTTTACCATCTCACTCCCAGTAATACCCAGCTCCTATCTAAAGCCC	1	+	154758886-154758935	1q25.3e	Homo sapiens Smg-7 homolog, nonsense mediated mRNA decay factor (C. elegans) (SMG7), transcript variant 1, mRNA.	nucleus [goid 5634] [pmid 14636577] [evidence IDA]; cytoplasm [goid 5737] [pmid 14636577] [evidence IDA]	regulation of translation [goid 6445] [pmid 16488880] [evidence TAS]; mRNA catabolism, nonsense-mediated decay [goid 184] [pmid 16488880] [evidence TAS]	binding [goid 5488] [evidence IEA]; protein binding [goid 5515] [pmid 14636577] [evidence IPI]	EST1C; SMG-7; FLJ23717; C1orf16; SGA56M; KIAA0250	EST1C; SMG-7; FLJ23717; C1orf16; SGA56M; KIAA0250	NM_173156.1
ILMN_1690469	3qHMkCgwewcIOOgIKE	Homo sapiens	RefSeq	ILMN_19121	ILMN_19121	SMG7	NM_173156.1	NM_173156.1		9887	42475557	NM_173156.1	SMG7	NP_775179.1	5550114	I	1834	GGGACTATAGCAAAGGAATAACTGTAACTAAGAATGATGGAAAGAAGGAC	1	+	154747382-154747431	1q25.3e	Homo sapiens Smg-7 homolog, nonsense mediated mRNA decay factor (C. elegans) (SMG7), transcript variant 1, mRNA.	nucleus [goid 5634] [pmid 14636577] [evidence IDA]; cytoplasm [goid 5737] [pmid 14636577] [evidence IDA]	regulation of translation [goid 6445] [pmid 16488880] [evidence TAS]; mRNA catabolism, nonsense-mediated decay [goid 184] [pmid 16488880] [evidence TAS]	binding [goid 5488] [evidence IEA]; protein binding [goid 5515] [pmid 14636577] [evidence IPI]	EST1C; SMG-7; FLJ23717; C1orf16; SGA56M; KIAA0250	EST1C; SMG-7; FLJ23717; C1orf16; SGA56M; KIAA0250	NM_173156.1
ILMN_1846799	9kr7z754mq7urpwYio	Homo sapiens	Unigene	ILMN_110080	ILMN_110080	HS.549823	Hs.549823		Hs.549823		5053715	AI732602			5910129	S	320	GCAGGTTGTTATTGTTGCTGAGCGGGGTGTGTGGGTGGCTAACGAGAGGG					zo26g12.x5 Stratagene colon (#937204) Homo sapiens cDNA clone IMAGE:588070 3, mRNA sequence						AI732602
ILMN_1872500	xXWXnUOSq4LR5Qb8Fc	Homo sapiens	Unigene	ILMN_83062	ILMN_83062	HS.243861	Hs.243861		Hs.243861		3770170	AI208228			3360594	S	298	CCTCCGCCTGCTCCAATGCAGGGGTGAAGTCACTGCCAACGTTTAACCCT					qg50b01.x1 Soares_testis_NHT Homo sapiens cDNA clone IMAGE:1838569 3, mRNA sequence						AI208228
ILMN_1685952	BR7uLnqgUPFXhuHgA4	Homo sapiens	RefSeq	ILMN_10620	ILMN_184019	ACSM3	NM_005622.3	NM_005622.3		6296	47458816	NM_005622.3	ACSM3	NP_005613.2	3840632	A	1229	CACTGTGTGAGTGCTGGGGAACCAATTACCCCTGACGTGACTGAAAAATG	16	+	20703829-20703878	16p12.2c	Homo sapiens acyl-CoA synthetase medium-chain family member 3 (ACSM3), transcript variant 1, mRNA.		metabolism [goid 8152] [evidence IEA]	catalytic activity [goid 3824] [evidence IEA]	SA; SAH	SA; SAH	NM_005622.3
ILMN_1771084	WleDgRX0vki0nvtJJU	Homo sapiens	RefSeq	ILMN_10738	ILMN_184019	ACSM3	NM_005622.3	NM_005622.3		6296	47458816	NM_005622.3	ACSM3	NP_005613.2	6580735	I	1673	GCCCTGAATGAACACCCTTCAGTTGCAGAGTCAGCTGTTGTCAGCAGCCC	16	+	20711090-20711139	16p12.2c	Homo sapiens acyl-CoA synthetase medium-chain family member 3 (ACSM3), transcript variant 1, mRNA.		metabolism [goid 8152] [evidence IEA]	catalytic activity [goid 3824] [evidence IEA]	SA; SAH	SA; SAH	NM_005622.3
ILMN_1783448	rJfLUqu6d7Wrks5LTs	Homo sapiens	RefSeq	ILMN_2834	ILMN_183290	DYNC1LI2	NM_006141.2	NM_006141.2		1783	38505264	NM_006141.2	DYNC1LI2	NP_006132.1	5290131	S	4209	AGCCTTAGTCCAGGGGTGTGGCTCTGTCCGGGTGCAGTATGCAGTCATGT	16	-	52629947-52629996	16q22.1a	Homo sapiens dynein, cytoplasmic 1, light intermediate chain 2 (DYNC1LI2), mRNA.	microtubule [goid 5874] [evidence IEA]; cytoplasmic dynein complex [goid 5868] [pmid 7738094] [evidence TAS]		ATP binding [goid 5524] [evidence IEA]; motor activity [goid 3774] [evidence IEA]; nucleotide binding [goid 166] [evidence IEA]	DNCLI2; LIC2	DNCLI2; LIC2	NM_006141.2
ILMN_1893053	lTeUChRBMCpQOoS6fk	Homo sapiens	Unigene	ILMN_109697	ILMN_109697	HS.547935	Hs.547935		Hs.547935		3678609	AI150140			5050594	S	250	CATCTGCCAAAGGACCACAACATAAAGGGCCAAATGGGACAGTGGCTTGC					qf44g09.x1 Soares_testis_NHT Homo sapiens cDNA clone IMAGE:1752928 3, mRNA sequence						AI150140
ILMN_1915653	cctSKgkCpS36Zp8F4E	Homo sapiens	Unigene	ILMN_81665	ILMN_81665	HS.201405	Hs.201405		Hs.201405		27844253	BX099908			7330326	S	292	CTAGTCCAGAGGGAAGCAAAGGGCCAGTCTTGGCGCGGCTTAACCTGAAC					BX099908 Soares_NFL_T_GBC_S1 Homo sapiens cDNA clone IMAGp998B115780, mRNA sequence						BX099908
ILMN_1746659	3KEWSIIuHemuSZ6f1Q	Homo sapiens	RefSeq	ILMN_34417	ILMN_34417	LOC653050	XM_930661.1	XM_930661.1		653050	89061301	XM_930661.1	LOC653050	XP_935754.1	4120026	I	572	AGGACACCGCAGAGAAGAGTGACTCTGGCGGTGCAGCGCTGGCTTTCCCA	Y	-	11784477-11784526	Yq11.1b	PREDICTED: Homo sapiens similar to Tektin-3, transcript variant 6 (LOC653050), mRNA.						XM_930661.1
ILMN_1776480	cq3llSjosQ67jfp3_Q	Homo sapiens	RefSeq	ILMN_3194	ILMN_168014	MIZF	NM_015517.3	NM_015517.3		25988	39725947	NM_015517.3	MIZF	NP_056332.2	990390	I	68	GGGTCTGCCGCCCAGGATGGAGTACAATGGTGTGATCTTGGCTCTTTGCA	11	+	114933696-114933745	11q23.3e	Homo sapiens MBD2-interacting zinc finger (MIZF), transcript variant 1, mRNA.	nucleus [goid 5634] [evidence IEA]; intracellular [goid 5622] [evidence IEA]	regulation of transcription, DNA-dependent [goid 6355] [evidence IEA]; transcription [goid 6350] [evidence IEA]	zinc ion binding [goid 8270] [evidence IEA]; metal ion binding [goid 46872] [evidence IEA]; DNA binding [goid 3677] [evidence IEA]	ZNF743; HiNF-P; DKFZP434F162	ZNF743; DKFZP434F162; HiNF-P	NM_015517.3
ILMN_1727101	cPzvS3VF1FeqVB9X5I	Homo sapiens	RefSeq	ILMN_9497	ILMN_9497	LUZP2	NM_001009909.2	NM_001009909.2		338645	62821789	NM_001009909.2	LUZP2	NP_001009909.2	4120692	S	3336	ATTTATGTTCAGTCTCCCACCTCCACCCTGGGGCCCAACTTCCCTTGCAG	11	+	25058841-25058890	11p14.3b-p14.3a	Homo sapiens leucine zipper protein 2 (LUZP2), mRNA.				KFSP2566; PRO6246; FLJ45795	KFSP2566; PRO6246; FLJ45795	NM_001009909.2
ILMN_1811346	EVRVZvWFngnUD0pfAw	Homo sapiens	RefSeq	ILMN_40832	ILMN_40832	LOC648615	XM_937684.1	XM_937684.1		648615	89035919	XM_937684.1	LOC648615	XP_942777.1	5550433	S	57	CCCCACCCCCGCGTTCCGACCGCTGAAGCTCCAAATTCAGGCCTTAAATA					PREDICTED: Homo sapiens hypothetical protein LOC648615 (LOC648615), mRNA.						XM_937684.1
ILMN_1834635	BSQE7Myrx.iIpHfcak	Homo sapiens	Unigene	ILMN_80484	ILMN_80484	HS.175079	Hs.175079		Hs.175079		3899933	AI277665			6660685	S	59	CAGCAAACATGTATATAGGGTTACTTTGAGAGAGGCACTCTTCTACGGGC					ql78e12.x1 Soares_NhHMPu_S1 Homo sapiens cDNA clone IMAGE:1878478 3, mRNA sequence						AI277665
ILMN_1869853	Ku7HrBOgAnwzhfTvJc	Homo sapiens	Unigene	ILMN_107117	ILMN_107117	HS.543547	Hs.543547		Hs.543547		6642416	AW265600			4760196	S	19	gtgtgtACTGGTAACATGGAAAAAGCTTAATATGACCTTCATGTTAGCCT					xp51e12.x1 NCI_CGAP_HN12 Homo sapiens cDNA clone IMAGE:2743918 3 similar to contains element TAR1 repetitive element ;, mRNA sequence						AW265600
ILMN_1884661	ornl8IzxUyD_u_j.r4	Homo sapiens	Unigene	ILMN_106647	ILMN_106647	HS.542956	Hs.542956		Hs.542956		19561011	BM967229			6110544	S	118	GGTGCTGCCTTAAGATATTACCCATAGAATTTGGTGTTGGATTTTGGTTG					ij32b06.y1 Melton Normalized Human Islet 4 N4-HIS 1 Homo sapiens cDNA clone IMAGE:6136282 5, mRNA sequence						BM967229
ILMN_1669227	cKyeiFykt5A4otJ6Cc	Homo sapiens	RefSeq	ILMN_17568	ILMN_17568	ADRA1A	NM_033304.1	NM_033304.1		148	15451760	NM_033304.1	ADRA1A	NP_150647.1	2690500	I	1574	AGGTAGCTGGAGACCTAGGCAGTCTGCAAATGAGGAGTCAGCTGGAAGCT	8	-	26679429-26679478	8p21.2a	Homo sapiens adrenergic, alpha-1A-, receptor (ADRA1A), transcript variant 4, mRNA.	integral to plasma membrane [goid 5887] [pmid 8396931] [evidence TAS]	cell-cell signaling [goid 7267] [pmid 8396931] [evidence TAS]; signal transduction [goid 7165] [pmid 8396931] [evidence TAS]; G-protein coupled receptor protein signaling pathway [goid 7186] [pmid 10860850] [evidence TAS]; apoptosis [goid 6915] [pmid 10671514] [evidence TAS]; smooth muscle contraction [goid 6939] [pmid 8183249] [evidence TAS]; negative regulation of cell proliferation [goid 8285] [pmid 10860850] [evidence TAS]; protein kinase cascade [goid 7243] [pmid 10671514] [evidence TAS]	adrenoceptor activity [goid 4935] [evidence IEA]; alpha1-adrenergic receptor activity [goid 4937] [pmid 9490024] [evidence NAS]; receptor activity [goid 4872] [evidence IEA]; rhodopsin-like receptor activity [goid 1584] [evidence IEA]	ADRA1C; ADRA1L1; ALPHA1AAR	ADRA1C; ALPHA1AAR; ADRA1L1	NM_033304.1
ILMN_1715416	ccjgitBJKTqiWLfe50	Homo sapiens	RefSeq	ILMN_13342	ILMN_13342	NUP188	NM_015354.1	NM_015354.1		23511	62955802	NM_015354.1	NUP188	NP_056169.1	7550348	S	5439	CTAGATGAAGAGGTCAACAGCAGGCATGGGGAGCCGAGTCTTCTGTGCTC	9	+	130808945-130808994	9q34.11c	Homo sapiens nucleoporin 188kDa (NUP188), mRNA.	integral to membrane [goid 16021] [evidence IEA]; outer membrane [goid 19867] [evidence IEA]		porin activity [goid 15288] [evidence IEA]	KIAA0169; FLJ21639	KIAA0169; FLJ21639	NM_015354.1
ILMN_1846825	oU6gqQEXoDqPnq0zoo	Homo sapiens	Unigene	ILMN_128738	ILMN_128738	HS.576557	Hs.576557		Hs.576557		78241577	DA162248			6860435	S	82	CCATGGGAAGGGCAAACACCTGGAAATGGGATTGCTGGGTCATATGGAGG					DA162248 BRAMY2 Homo sapiens cDNA clone BRAMY2022619 5, mRNA sequence						DA162248
ILMN_1726002	QDiiHxKuYE9SMrEqiA	Homo sapiens	RefSeq	ILMN_35671	ILMN_35671	LOC650528	XM_939618.1	XM_939618.1		650528	89059277	XM_939618.1	LOC650528	XP_944711.1	1070626	S	458	AATGAGGAGACTTACAGGGTGCGAACATTCCAGATAGGTACAGGGGAGAA					PREDICTED: Homo sapiens similar to Ral guanine nucleotide dissociation stimulator (RalGEF) (RalGDS) (LOC650528), mRNA.						XM_939618.1
ILMN_1794597	Kumi_5RcTiUOiCAnXo	Homo sapiens	RefSeq	ILMN_26551	ILMN_26551	ZNF167	NM_025169.1	NM_025169.1		55888	47716684	NM_025169.1	ZNF167	NP_079445.1	3830528	I	1626	GTGGCGGAGTTGTGCCACCTACATGAGCCAATGGAGAAGAAAGCTCCTGG	3	+	44599866-44599915	3p21.32b	Homo sapiens zinc finger protein 167 (ZNF167), transcript variant 2, mRNA.	nucleus [goid 5634] [evidence IEA]; intracellular [goid 5622] [evidence IEA]	transcription [goid 6350] [evidence IEA]; regulation of transcription, DNA-dependent [goid 6355] [evidence IEA]	transcription factor activity [goid 3700] [evidence IEA]; DNA binding [goid 3677] [evidence IEA]; zinc ion binding [goid 8270] [evidence IEA]; metal ion binding [goid 46872] [evidence IEA]; nucleic acid binding [goid 3676] [evidence IEA]	FLJ12738; ZNF64; ZFP; ZNF448; ZKSCAN7	FLJ12738; ZFP; ZKSCAN7; ZNF64	NM_025169.1
ILMN_1733366	9XhQAKLtS1ZFVqFMlA	Homo sapiens	RefSeq	ILMN_14016	ILMN_14016	MAST1	NM_014975.1	NM_014975.1		22983	45120118	NM_014975.1	MAST1	NP_055790.1	6420114	S	4707	CCTGACCAAAAAAGGAGTGTCCAGTCCCGCACCCCCGGGACCATAGCCAA	19	+	12846639-12846684:12846685-12846688	19p13.13c	Homo sapiens microtubule associated serine/threonine kinase 1 (MAST1), mRNA.	cytoskeleton [goid 5856] [evidence IEA]; membrane [goid 16020] [evidence IEA]	protein kinase cascade [goid 7243] [evidence ISS]; protein amino acid phosphorylation [goid 6468] [evidence ISS]; cytoskeleton organization and biogenesis [goid 7010] [evidence ISS]	transferase activity [goid 16740] [evidence IEA]; nucleotide binding [goid 166] [evidence IEA]; ATP binding [goid 5524] [evidence ISS]; magnesium ion binding [goid 287] [evidence ISS]; protein serine/threonine kinase activity [goid 4674] [evidence ISS]; protein binding [goid 5515] [evidence IEA]	SAST170; SAST; KIAA0973	SAST170; SAST; KIAA0973	NM_014975.1
ILMN_1875766	9XkDni94nEf3vXdfjU	Homo sapiens	Unigene	ILMN_107214	ILMN_107214	HS.543655	Hs.543655		Hs.543655		7703494	AW771438			7650446	S	70	CCTGCAAATGCTGAGTTCTGAGCTACACTTTCTGTTCCTCTCCTTGATCC					hn56e03.x1 NCI_CGAP_Co17 Homo sapiens cDNA clone IMAGE:3027676 3, mRNA sequence						AW771438
ILMN_1704858	EWqleAQowqIgoIiFCk	Homo sapiens	RefSeq	ILMN_42179	ILMN_42179	LOC645535	XM_928554.1	XM_928554.1		645535	89027770	XM_928554.1	LOC645535	XP_933647.1	3840368	S	213	CCGGGGGCCCTGAAACAAGGATAAGGGAGAGAAGGAAGAGAGACCAAGGC	8	-	7411016-7411018:7411475-7411521		PREDICTED: Homo sapiens hypothetical protein LOC645535 (LOC645535), mRNA.						XM_928554.1
ILMN_1733851	oh1UuQKqlI97u.dwXc	Homo sapiens	RefSeq	ILMN_8584	ILMN_8584	DACT3	NM_145056.1	NM_145056.1		147906	21450823	NM_145056.1	DACT3	NP_659493.1	1990196	S	2449	GACTCCCCAGTGCAAAGGGGGGCCAGATTCTGTGTGTTTCTCTAACCTCT	19	-	51842736-51842785	19q13.32b	Homo sapiens dapper, antagonist of beta-catenin, homolog 3 (Xenopus laevis) (DACT3), mRNA.				MGC15476; RRR1	MGC15476; RRR1	NM_145056.1
ILMN_2372011	NIB6CiWvYnSVeJsHu4	Homo sapiens	RefSeq	ILMN_11475	ILMN_11475	SCAND1	NM_033630.1	NM_033630.1		51282	15967155	NM_033630.1	SCAND1	NP_361012.1	240546	A	173	AGAAACTGGAAGGAGCCGGTTCGAGCTCAGCCCCTGAGCGTAACTGTGTG	20	-	31319899-31319948	20q11.23a	Homo sapiens SCAN domain containing 1 (SCAND1), transcript variant 2, mRNA.	nucleus [goid 5634] [evidence ISS]	regulation of cell proliferation [goid 42127] [evidence ISS]; regulation of transcription, DNA-dependent [goid 6355] [evidence ISS]	RNA binding [goid 3723] [evidence ISS]; transcription factor activity [goid 3700] [evidence ISS]; transcription factor binding [goid 8134] [evidence NR ]	RAZ1; SDP1	RAZ1; SDP1	NM_033630.1
ILMN_1657274	oS_ywevM4UEAzgg6sQ	Homo sapiens	RefSeq	ILMN_46580	ILMN_163214	LOC729744	XM_001134034.1	XM_001134034.1		729744	113417791	XM_001134034.1	LOC729744	XP_001134034.1	1770692	I	845	CAGTTGTAGTAACTGGTTATATGACCAACAAAATATGAAGAATGGGTACA	6	+	170788342-170788391	6q27f	PREDICTED: Homo sapiens hypothetical protein LOC729744 (LOC729744), mRNA.						XM_001134034.1
ILMN_1795744	3ugiH5Xt0oPIgIEDS4	Homo sapiens	RefSeq	ILMN_46186	ILMN_163214	LOC729744	XM_001134034.1	XM_001134034.1		729744	113417791	XM_001134034.1	LOC729744	XP_001134034.1	5900040	A	673	GTGGAAGAGACTTGCCCTGTCTCAGGAATTAGAGAAAGAACAAATCAGTG	6	+	170778304-170778328:170788195-170788201:170788202-170788219	6q27f	PREDICTED: Homo sapiens hypothetical protein LOC729744 (LOC729744), mRNA.						XM_001134034.1
ILMN_1663065	NKIPtLAPEIAj4jTD4U	Homo sapiens	RefSeq	ILMN_33042	ILMN_163214	LOC729744	XM_001134034.1	XM_001134034.1		729744	113417791	XM_001134034.1	LOC729744	XP_001134034.1	540307	I	726	AGGAGAATTGTCAGTAAAATTACAAGAAAAGATTGAGATCATAATTGACC	6	+	170788223-170788272	6q27f	PREDICTED: Homo sapiens hypothetical protein LOC729744 (LOC729744), mRNA.						XM_001134034.1
ILMN_1698552	oOESundZ6cglTkUEhM	Homo sapiens	RefSeq	ILMN_37364	ILMN_37364	LOC646764	XM_929715.1	XM_929715.1		646764	89052462	XM_929715.1	LOC646764	XP_934808.1	3180168	S	121	ATGACACAGGTGGCTCTCCGCTGGCTAGAAGCCCATGCACCAACAGACAT	19	+	20588040-20588089		PREDICTED: Homo sapiens hypothetical protein LOC646764 (LOC646764), mRNA.						XM_929715.1
ILMN_1855167	WQePdS5cwdVzk3cdL0	Homo sapiens	Unigene	ILMN_109066	ILMN_109066	HS.545997	Hs.545997		Hs.545997		2328911	AA558434			3370040	S	206	CAACTGATTCTCCAGTGCCTATAACTCCCCTATGCATCTCTACTCAGTTC					nk38e08.s1 NCI_CGAP_GC2 Homo sapiens cDNA clone IMAGE:1015814 3 similar to gb:U02570 !!!! ALU CLASS C WARNING ENTRY !!!! (HUMAN);, mRNA sequence						AA558434
ILMN_1834781	KPl3PelXSLut1CUksU	Homo sapiens	Unigene	ILMN_129542	ILMN_129542	HS.577361	Hs.577361		Hs.577361		2954774	AA862295			6510592	S	207	ATTGCCTCTATTCTGGCCCCTCAGAGTGTGGTCTCCAAGCCAGCAGTACC					oe52e04.s1 NCI_CGAP_Lu5 Homo sapiens cDNA clone IMAGE:1415262 3 similar to contains MER21.b2 MER21 repetitive element ;, mRNA sequence						AA862295
ILMN_1862612	BhQDAqAhNU706PoIvs	Homo sapiens	Unigene	ILMN_125056	ILMN_125056	HS.572875	Hs.572875		Hs.572875		11682820	BF590496			4200168	S	160	GACCAAAATAAAGGGAAAGACATCCCATGTTCATGGATTGGAAGAGTTGT					7h36c01.x1 NCI_CGAP_Co16 Homo sapiens cDNA clone IMAGE:3318048 3 similar to contains L1.t2 L1 repetitive element ;, mRNA sequence						BF590496
ILMN_1737247	QbpfWdmlugYrIoSX0o	Homo sapiens	RefSeq	ILMN_19488	ILMN_19488	LOC139116	XM_066484.1	XM_066484.1		139116	17459487	XM_066484.1	LOC139116	XP_066484.1	3850739	S	105	CGTGGCCTTCCGCTCGCGGCCGTGGAACGAGGTAGAGGACAGCCTTCAGG	X	+	123294553-123294602		PREDICTED: Homo sapiens similar to testis expressed sequence 13A (LOC139116), mRNA.						XM_066484.1
ILMN_1812256	NVH9U4JcHm4EVcVUxU	Homo sapiens	RefSeq	ILMN_24476	ILMN_161969	GANC	NM_198141.2	NM_198141.2		2595	66346736	NM_198141.2	GANC	NP_937784.2	6420722	S	4287	CCCACTTTCCCATGAAGCCTAACTGCGTGAACACCCCTACCCCCATACCC	15	+	19493728-19493777	15q15.1d	Homo sapiens glucosidase, alpha; neutral C (GANC), mRNA.		metabolism [goid 8152] [evidence IEA]; carbohydrate metabolism [goid 5975] [evidence IEA]	alpha-glucosidase activity [goid 4558] [pmid 12370436] [evidence NAS]; hydrolase activity, hydrolyzing O-glycosyl compounds [goid 4553] [evidence IEA]	MGC138256		NM_198141.2
ILMN_1667125	K9RyL.ldJ11eUk1S0U	Homo sapiens	RefSeq	ILMN_9567	ILMN_9567	RPS6KL1	NM_031464.3	NM_031464.3		83694	93277120	NM_031464.3	RPS6KL1	NP_113652.1	7330008	S	2747	TTCCACTAGAGTTTTGCCCTCAGCTCCTCCCTGCCAGCATCCCAGTCACC	14	-	74442319-74442368	14q24.3b	Homo sapiens ribosomal protein S6 kinase-like 1 (RPS6KL1), mRNA.	ribonucleoprotein complex [goid 30529] [evidence IEA]	protein amino acid phosphorylation [goid 6468] [evidence IEA]	ATP binding [goid 5524] [evidence IEA]; transferase activity [goid 16740] [evidence IEA]; nucleotide binding [goid 166] [evidence IEA]; protein kinase activity [goid 4672] [evidence IEA]	FLJ35734; MGC11287	MGC11287	NM_031464.3
ILMN_1889155	rlULooFdIT_SKLS7nI	Homo sapiens	Unigene	ILMN_94351	ILMN_94351	HS.461497	Hs.461497		Hs.461497		38529002	CK002968			1780768	S	189	GCCCCAAGTGGAGGAACCCTCAGACATTTGCAGAGGAGTCAGTGTGCTAG					AGENCOURT_16397987 NIH_MGC_228 Homo sapiens cDNA clone IMAGE:30720562 5, mRNA sequence						CK002968
ILMN_1906347	roFHtAlU.OeKhO7OHk	Homo sapiens	Unigene	ILMN_115194	ILMN_115194	HS.561950	Hs.561950		Hs.561950		6140792	AW136659			2100349	S	273	GGAACCACTGTCAAAGCCCCATTTATGCTGAGGGACATGTGTATGACTGC					UI-H-BI1-adh-c-10-0-UI.s1 NCI_CGAP_Sub3 Homo sapiens cDNA clone IMAGE:2716795 3, mRNA sequence						AW136659
ILMN_1697527	leT0K4dggl9QAm7gCg	Homo sapiens	RefSeq	ILMN_32282	ILMN_164004	LOC729444	XM_001130267.1	XM_001130267.1		729444	113429302	XM_001130267.1	LOC729444	XP_001130267.1	2190703	A	47	CTGCATTCAAGGTGACTCGAAGAAGCCTTCCAAAAAGCGTGTGAAAAGGA	22	+	18705683-18705693:18708520-18708558	22q11.21d	PREDICTED: Homo sapiens hypothetical LOC729444 (LOC729444), mRNA.						XM_001130267.1
ILMN_1651351	9rh2CCX1ACbuAKCVx0	Homo sapiens	RefSeq	ILMN_31521	ILMN_164004	LOC729444	XM_001130267.1	XM_001130267.1		729444	113429302	XM_001130267.1	LOC729444	XP_001130267.1	2360347	A	57	GGTGACTCGAAGAAGCCTTCCAAAAAGCGTGTGAAAAGGAAGCCCTACTC	22	+	18705693-18705693:18708520-18708568	22q11.21d	PREDICTED: Homo sapiens hypothetical LOC729444 (LOC729444), mRNA.						XM_001130267.1
ILMN_1663245	94.986oF7unk9CuHYI	Homo sapiens	RefSeq	ILMN_41422	ILMN_164004	LOC729444	XM_001130267.1	XM_001130267.1		729444	113429302	XM_001130267.1	LOC729444	XP_001130267.1	5130242	A	19	TGATTTTTCTTATGGGGAACCTGTGTGGCTGCATTCAAGGTGACTCGAAG	22	+	18705655-18705665:18705666-18705693:18708520-18708530	22q11.21d	PREDICTED: Homo sapiens hypothetical LOC729444 (LOC729444), mRNA.						XM_001130267.1
ILMN_1757129	cdDXgTcp6BeRF1V0nU	Homo sapiens	RefSeq	ILMN_9545	ILMN_9545	TMEM88	NM_203411.1	NM_203411.1		92162	44662812	NM_203411.1	TMEM88	NP_981956.1	540288	S	698	CTCAATCCTGAACATCTAGGCTGGAACCTGCACACCTCCCCCTCAGCTCC	17	+	7653954-7654003	17p13.1d	Homo sapiens transmembrane protein 88 (TMEM88), mRNA.				MGC71744; FLJ20025	MGC71744; FLJ20025	NM_203411.1
ILMN_1888740	KSKR0nAXBXj14ROgnk	Homo sapiens	Unigene	ILMN_88386	ILMN_88386	HS.374255	Hs.374255		Hs.374255		13725019	BG203332			1400647	S	367	CAGAGGCACTCAGCTAAACCTAACCCTGATTCCTGACACATGGAAGCTGC					RST22712 Athersys RAGE Library Homo sapiens cDNA, mRNA sequence						BG203332
ILMN_1684377	oUFeeEXw3Sn3odGD7g	Homo sapiens	RefSeq	ILMN_35566	ILMN_35566	LOC649030	XM_945018.1	XM_945018.1		649030	88952273	XM_945018.1	LOC649030	XP_950111.1	240112	I	280	CCAACCCTGCTGACACCTTAATCTCAGGCTTCTGGACTCACGAATTGTGA					PREDICTED: Homo sapiens hypothetical protein LOC649029, transcript variant 1 (LOC649030), mRNA.						XM_945018.1
ILMN_1856976	QQ4CJIjrvekN4p7X5U	Homo sapiens	Unigene	ILMN_112193	ILMN_112193	HS.555118	Hs.555118		Hs.555118		15284377	BI468268			1340484	S	388	CAATGAAAGAGCAGAGATGGTGTTCTGGCAATCTGAGGCTGTCCTTGCCC					id86g06.x1 Human insulinoma Homo sapiens cDNA clone IMAGE:5022898 3, mRNA sequence						BI468268
ILMN_1666087	u0o4HlaYi5KZ4oSYY0	Homo sapiens	RefSeq	ILMN_45903	ILMN_45903	LOC651131	XM_944520.1	XM_944520.1		651131	88968935	XM_944520.1	LOC651131	XP_949613.1	6180327	S	539	TCAGGATGAACTGCCCGGCGAGAGTGCAGGCGCTGAGGACAGCGACGATC					PREDICTED: Homo sapiens hypothetical protein LOC651131 (LOC651131), mRNA.						XM_944520.1
ILMN_1686906	65IRFMlV9xx.V3ZXlE	Homo sapiens	RefSeq	ILMN_28839	ILMN_28839	TP53INP2	NM_021202.1	NM_021202.1		58476	39930398	NM_021202.1	TP53INP2	NP_067025.1	5360392	S	3827	TGCAGACACACCATAGCCCCCTTCTACTACTTTCCCTCTCGCCCTGCCAC	20	+	30079931-30079980	20q11.22b	Homo sapiens tumor protein p53 inducible nuclear protein 2 (TP53INP2), mRNA.	nucleus [goid 5634] [evidence IEA]			DKFZp434O0827; FLJ23500; dJ1181N3.1; DKFZp434B2411; PINH; FLJ21759; C20orf110	DKFZp434O0827; FLJ23500; dJ1181N3.1; DKFZp434B2411; PINH; FLJ21759; C20orf110	NM_021202.1
ILMN_1820432	ciCYrX9HpXfSNe9_J0	Homo sapiens	Unigene	ILMN_85032	ILMN_85032	HS.291680	Hs.291680		Hs.291680		28365531	CB243887			1010398	S	418	GAGAAGCGAGGTCCTTTCACTGGCCCTCTTCAGATCCTGTTCTTGAGCTC					UI-CF-FN0-agg-e-08-0-UI.s1 UI-CF-FN0 Homo sapiens cDNA clone UI-CF-FN0-agg-e-08-0-UI 3, mRNA sequence						CB243887
ILMN_1809676	0Arki9edYvolt5.pd0	Homo sapiens	RefSeq	ILMN_17399	ILMN_17399	CACNG6	NM_145814.1	NM_145814.1		59285	22027553	NM_145814.1	CACNG6	NP_665813.1	4830167	I	1083	AAAGGTGCAGAGTTCCTGCTCCGAGTTGGAGCCGTCTGCTTTGGCCTCTC	19	+	59194786-59194835	19q13.42a	Homo sapiens calcium channel, voltage-dependent, gamma subunit 6 (CACNG6), transcript variant 1, mRNA.	integral to membrane [goid 16021] [evidence IEA]; membrane [goid 16020] [evidence IEA]; tight junction [goid 5923] [evidence IEA]; voltage-gated calcium channel complex [goid 5891] [pmid 11170751] [evidence NAS]	ion transport [goid 6811] [evidence IEA]; calcium ion transport [goid 6816] [pmid 11170751] [evidence NAS]	voltage-gated calcium channel activity [goid 5245] [pmid 11170751] [evidence NAS]; structural molecule activity [goid 5198] [evidence IEA]; calcium ion binding [goid 5509] [evidence IEA]			NM_145814.1
ILMN_1687202	xT5951AJAIfqCpFeos	Homo sapiens	RefSeq	ILMN_38405	ILMN_38405	LOC643012	XM_931239.1	XM_931239.1		643012	89038648	XM_931239.1	LOC643012	XP_936332.1	5270487	S	275	CATTGCTTCTGCTCCAAAAGCAAAAGACTTGGGAAGGGCACCCTGGGAGT	15	-	84432560-84432578:84451770-84451800		PREDICTED: Homo sapiens hypothetical protein LOC643012 (LOC643012), mRNA.						XM_931239.1
ILMN_1807972	cro.rQUiI5XTWfUook	Homo sapiens	RefSeq	ILMN_18994	ILMN_18994	MICAL1	NM_022765.2	NM_022765.2		64780	20127615	NM_022765.2	MICAL1	NP_073602.2	2470458	S	3423	GGTGGATTTGGTCAACCAGAGAGATGCCCTCATCCGCTTCCAGGAGGAGC	6	-	109872130-109872179	6q21f	Homo sapiens microtubule associated monoxygenase, calponin and LIM domain containing 1 (MICAL1), mRNA.	intermediate filament [goid 5882] [pmid 11827972] [evidence NAS]; cytoskeleton [goid 5856] [evidence IEA]; cytoplasm [goid 5737] [pmid 11827972] [evidence IDA]	aromatic compound metabolism [goid 6725] [evidence IEA]; signal transduction [goid 7165] [pmid 11827972] [evidence NAS]; electron transport [goid 6118] [evidence IEA]; cytoskeleton organization and biogenesis [goid 7010] [pmid 11827972] [evidence NAS]	zinc ion binding [goid 8270] [evidence IEA]; metal ion binding [goid 46872] [evidence IEA]; SH3 domain binding [goid 17124] [pmid 11827972] [evidence IPI]; monooxygenase activity [goid 4497] [evidence IEA]; protein binding [goid 5515] [pmid 11827972] [evidence IPI]	NICAL; DKFZp434B1517; FLJ21739; FLJ11937; MICAL-1; MICAL	NICAL; DKFZp434B1517; MICAL-1; MICAL; FLJ21739; FLJ11937	NM_022765.2
ILMN_1865059	KT3cPaqSJHq_KBHGTk	Homo sapiens	Unigene	ILMN_136516	ILMN_136516	HS.584335	Hs.584335		Hs.584335		83159476	DB083074			1110056	S	73	CATTCTCTAATTCGGGGGCAGAGCACTGGGTTGAGGAACACTACGCATGC					DB083074 TESTI4 Homo sapiens cDNA clone TESTI4029584 5, mRNA sequence						DB083074
ILMN_1655625	NlUonniGngC31HCCks	Homo sapiens	RefSeq	ILMN_5724	ILMN_5724	GPATCH1	NM_018025.2	NM_018025.2		55094	21361683	NM_018025.2	GPATCH1	NP_060495.2	3400202	S	3059	GCCCCAGGAGCTGCTGAGACGGCTGAAAAGTCTTCCACTAAGAAGGCAGT	19	+	30119894-30119914:30123379-30123407	19q13.11b	Homo sapiens G patch domain containing 1 (GPATCH1), mRNA.	intracellular [goid 5622] [evidence IEA]		nucleic acid binding [goid 3676] [evidence IEA]	FLJ38686; FLJ34516; FLJ10206; GPATC1; ECGP	FLJ38686; FLJ34516; FLJ10206; GPATC1; ECGP	NM_018025.2
ILMN_1916992	Ef0YQzVU2URxV2ohoE	Homo sapiens	Unigene	ILMN_83314	ILMN_83314	HS.249545	Hs.249545		Hs.249545		18805106	BM560573			4120148	S	1061	CTTTCACGACAATATCCCCCATCGCCACACTACCCCTCGGGAGACGGAAC					AGENCOURT_6564182 NIH_MGC_119 Homo sapiens cDNA clone IMAGE:5744877 5, mRNA sequence						BM560573
ILMN_1668432	EjfXlCv_g8Su4lFOXo	Homo sapiens	RefSeq	ILMN_2120	ILMN_182121	IMPACT	NM_018439.2	NM_018439.2		55364	142381728	NM_018439.2	IMPACT	NP_060909.1	6620435	S	3170	GATCTTCCTGCCAAGGTTTTGGAATTACAGGTGTGAGCCACCATGCCTGG	18	+	18889046-18889095	18q11.2c	Homo sapiens Impact homolog (mouse) (IMPACT), mRNA.				MGC33718	MGC33718	NM_018439.2
ILMN_1912885	rteIt90joANHERcJEk	Homo sapiens	Unigene	ILMN_79738	ILMN_79738	HS.161147	Hs.161147		Hs.161147		4261363	AI417859			840390	S	427	GTCCTGAGAGTCTTCTCAGATGGAAAAATCACTACACACCTAAGCACAGC					tg72c01.x1 Soares_NhHMPu_S1 Homo sapiens cDNA clone IMAGE:2114304 3, mRNA sequence						AI417859
ILMN_1797753	iaCi0xq1OdR93UK7U4	Homo sapiens	RefSeq	ILMN_22145	ILMN_22145	ARHGAP28	NM_030672.2	NM_030672.2		79822	59710110	NM_030672.2	ARHGAP28	NP_109597.2	4670753	A	1646	CGGAAGGAGTCATACGGGTCCATGCTCCACTTCTCTCCAAGGTGTCCATG	18	+	6886511-6886560	18p11.31a	Homo sapiens Rho GTPase activating protein 28 (ARHGAP28), transcript variant 2, mRNA.	membrane [goid 16020] [evidence IEA]; intracellular [goid 5622] [evidence IEA]	release of virus from host [goid 19076] [evidence IEA]; signal transduction [goid 7165] [evidence IEA]		FLJ10312; DKFZp686A2038	FLJ10312; DKFZp686A2038	NM_030672.2
ILMN_1731178	6YSIUEolUBOz130c_k	Homo sapiens	RefSeq	ILMN_22145	ILMN_22145	ARHGAP28	NM_030672.2	NM_030672.2		79822	59710110	NM_030672.2	ARHGAP28	NP_109597.2	50215	I	1832	CGACAGAGACCAACAGGAGCCCCAAACATGTATTCCTCTTCACTATTGGC	18	+	6888506-6888555	18p11.31a	Homo sapiens Rho GTPase activating protein 28 (ARHGAP28), transcript variant 2, mRNA.	membrane [goid 16020] [evidence IEA]; intracellular [goid 5622] [evidence IEA]	release of virus from host [goid 19076] [evidence IEA]; signal transduction [goid 7165] [evidence IEA]		FLJ10312; DKFZp686A2038	FLJ10312; DKFZp686A2038	NM_030672.2
ILMN_2071598	i60kQUP5PD30gC7qXU	Homo sapiens	RefSeq	ILMN_5878	ILMN_5878	CFHR3	NM_021023.4	NM_021023.4		10878	118421081	NM_021023.4	CFHR3	NP_066303.2	4560753	S	676	TGGTCAGCACAACCAATTTGCATTAATTCTTCAGAAAAGTGTGGGCCTCC	1	+	195024127-195024151:195025798-195025822	1q31.3c	Homo sapiens complement factor H-related 3 (CFHR3), mRNA.	extracellular space [goid 5615] [pmid 8428964] [evidence TAS]			FHR3; DOWN16; HLF4; CFHL3; FHR-3	FHR3; DOWN16; HLF4; CFHL3; FHR-3	NM_021023.4
ILMN_1661399	0maZeUplS11lNlRl1c	Homo sapiens	RefSeq	ILMN_33380	ILMN_33380	LOC649604	XM_945148.1	XM_945148.1		649604	88979565	XM_945148.1	LOC649604	XP_950241.1	2060528	I	2	GCGCGGCGCCTGCCAGGCGCCCAGTCCTCCGCCATCGCCCACGCCTCCCT					PREDICTED: Homo sapiens similar to ADP-ribosylation factor-like protein 4A, transcript variant 2 (LOC649604), mRNA.						XM_945148.1
ILMN_1728957	i_J0pLXVB_ltgLnqPM	Homo sapiens	RefSeq	ILMN_9924	ILMN_9924	ANKRD5	NM_022096.4	NM_022096.4		63926	38569425	NM_022096.4	ANKRD5	NP_071379.3	290450	A	3108	TTGAGCTCAGGCAGTCCTCCCAACTTGGCCGTCGAAAGTGCTGGGATTAT	20	+	9984692-9984741	20p12.2b	Homo sapiens ankyrin repeat domain 5 (ANKRD5), transcript variant 1, mRNA.			calcium ion binding [goid 5509] [evidence IEA]	dJ839B4.6; FLJ21669	dJ839B4.6; FLJ21669	NM_022096.4
ILMN_1662964	TV3_4c9fJfMj9yx5Uo	Homo sapiens	RefSeq	ILMN_1018	ILMN_1018	PRMT3	NM_005788.1	NM_005788.1		10196	44771197	NM_005788.1	PRMT3	NP_005779.1	6760133	S	2385	CCCTCTTTGTGACTATTCCTTAGCCTTATAGATTTCTAGTACTGCCCAGG	11	+	20487134-20487183	11p15.1b	Homo sapiens protein arginine methyltransferase 3 (PRMT3), mRNA.	intracellular [goid 5622] [evidence IEA]; cytoplasm [goid 5737] [pmid 9642256] [evidence NAS]		nucleic acid binding [goid 3676] [evidence IEA]; methyltransferase activity [goid 8168] [evidence IEA]; metal ion binding [goid 46872] [evidence IEA]; zinc ion binding [goid 8270] [evidence IEA]; protein-arginine N-methyltransferase activity [goid 16274] [pmid 9642256] [evidence NAS]; transferase activity [goid 16740] [evidence IEA]	HRMT1L3	HRMT1L3	NM_005788.1
ILMN_1884064	WAYlfriCrMuKtTN16U	Homo sapiens	Unigene	ILMN_82998	ILMN_82998	HS.241414	Hs.241414		Hs.241414		5817028	AL110133			3440477	S	5694	AAACGAGCCCTTGGTGAGAAGGGTATAGTGAGGGTCCATATCTCCTGGCC					Homo sapiens mRNA; cDNA DKFZp564H052 (from clone DKFZp564H052)						AL110133
ILMN_1666653	lno3WLlWlql4ompEqQ	Homo sapiens	RefSeq	ILMN_22115	ILMN_22115	BTBD3	NM_181443.1	NM_181443.1		22903	31317208	NM_181443.1	BTBD3	NP_852108.1	4900687	I	31	GCTGGATCTCCGAGTGCCCCGGCCGGGGCCTGAGGAGCGGGCACAGGGCA	20	+	11819507-11819556	20p12.2a	Homo sapiens BTB (POZ) domain containing 3 (BTBD3), transcript variant 2, mRNA.			protein binding [goid 5515] [evidence IEA]	dJ742J24.1; KIAA0952; MGC130039; MGC130038	dJ742J24.1; KIAA0952; MGC130039; MGC130038	NM_181443.1
ILMN_1668592	ThXe0pM7SnUd8KLS4U	Homo sapiens	RefSeq	ILMN_7439	ILMN_7439	STON1	NM_006873.2	NM_006873.2		11037	26787992	NM_006873.2	STON1	NP_006864.2	4230730	S	5527	GACCCTCTGTCAGGCATATGTCAGGCTCCACTCTTAAGGAGTCAGTGACC	2	+	48679254-48679303	2p16.3d	Homo sapiens stonin 1 (STON1), mRNA.				DKFZp781K2462; SBLF; STNB1; stoned-b1	DKFZp781K2462; SBLF; STNB1; stoned-b1	NM_006873.2
ILMN_1688776	WjXSSA_feg5FzoleiI	Homo sapiens	RefSeq	ILMN_43875	ILMN_44144	LOC650861	XM_939947.2	XM_939947.2		650861	113421912	XM_939947.2	LOC650861	XP_945040.2	1660114	S	181	GATCCTCAGCAGAAATTGCTTCTGGAATGCACCTATGGAGCCCTGGAGAG					PREDICTED: Homo sapiens similar to CG3523-PA (LOC650861), mRNA.						XM_939947.2
ILMN_2412281	BHeQIk3nkVCXiWvXvQ	Homo sapiens	RefSeq	ILMN_11791	ILMN_11791	PDLIM5	NM_001011515.1	NM_001011515.1		10611	58533158	NM_001011515.1	PDLIM5	NP_001011515.1	380523	A	389	ACTCTGCAAAGAGCATCTGCTGCACCCAAGCCTGAGCCGGTTCCTGTTCA	4	+	91182634-91182644:91232268-91232306	4q22.3a	Homo sapiens PDZ and LIM domain 5 (PDLIM5), transcript variant 4, mRNA.	membrane fraction [goid 5624] [evidence ISS]; actin cytoskeleton [goid 15629] [pmid 11256614] [evidence IDA]; cytosol [goid 5829] [evidence ISS]	heart development [goid 7507] [evidence ISS]	actinin binding [goid 42805] [evidence ISS]; zinc ion binding [goid 8270] [evidence IEA]; metal ion binding [goid 46872] [evidence IEA]; receptor signaling complex scaffold activity [goid 30159] [evidence ISS]; protein kinase C binding [goid 5080] [evidence ISS]; actin binding [goid 3779] [evidence ISS]; protein binding [goid 5515] [evidence IEA]	ENH; LIM; L9; ENH1	LIM; ENH; L9; ENH1	NM_001011515.1
ILMN_2329773	NigCPyE.QiSr6Upmuk	Homo sapiens	RefSeq	ILMN_165060	ILMN_165060	RAB27A	NM_004580.3	NM_004580.3		5873	34485707	NM_004580.3	RAB27A	NP_004571.2	110010	A	2663	GAGGAAAAGATTTAGACATTTCAAGAGCAGGGTTGGCCAGGCGCGGTGGC	15	-	32321167-32321216	15q21.3b	Homo sapiens RAB27A, member RAS oncogene family (RAB27A), transcript variant 1, mRNA.		small GTPase mediated signal transduction [goid 7264] [evidence IEA]; protein transport [goid 15031] [evidence IEA]	GTP binding [goid 5525] [evidence IEA]; GTPase activity [goid 3924] [pmid 9066979] [evidence TAS]; nucleotide binding [goid 166] [evidence IEA]	RAB27; HsT18676; GS2; MGC117246; RAM	RAB27; HsT18676; GS2; MGC117246; RAM	NM_004580.3
ILMN_1797875	x3PpTep9En4vBfn.Wo	Homo sapiens	RefSeq	ILMN_3192	ILMN_3192	ALOX5AP	NM_001629.2	NM_001629.2		241	15718674	NM_001629.2	ALOX5AP	NP_001620.2	3930343	S	664	TCTATTGGCCATCTGGGCTTCACAGCTTGAGTTAACCTTGCTTTTCCGGG	13	+	12156367-12156416	13q12.3c	Homo sapiens arachidonate 5-lipoxygenase-activating protein (ALOX5AP), mRNA.	membrane fraction [goid 5624] [evidence NR ]; membrane [goid 16020] [evidence IEA]; integral to membrane [goid 16021] [evidence IEA]	leukotriene biosynthesis [goid 19370] [evidence IEA]; inflammatory response [goid 6954] [pmid 2300173] [evidence TAS]	enzyme activator activity [goid 8047] [pmid 2300173] [evidence TAS]; binding [goid 5488] [pmid 2300173] [evidence TAS]	FLAP	FLAP	NM_001629.2
ILMN_1899922	904kDB0SOITn8dF3V4	Homo sapiens	Unigene	ILMN_134456	ILMN_134456	HS.582275	Hs.582275		Hs.582275		83124767	DB310195			5290221	S	187	TCATGAGCAAATAACTCACAGATGAGACATGCTTTACTCACCTCTCCCTG					DB310195 BRSSN2 Homo sapiens cDNA clone BRSSN2004511 3, mRNA sequence						DB310195
ILMN_2286570	ZVGCCWedShoUSUVees	Homo sapiens	RefSeq	ILMN_4294	ILMN_4294	ADAMTS13	NM_139025.2	NM_139025.2		11093	73695933	NM_139025.2	ADAMTS13	NP_620594.1	1240470	I	3863	CCCACGAAGAAGCCGCTGCTCCAGGACGGACCACAGCCACCCCTGCTGGT	9	+	105822262-105822311	9q34.2a	Homo sapiens ADAM metallopeptidase with thrombospondin type 1 motif, 13 (ADAMTS13), transcript variant 1, mRNA.	extracellular matrix (sensu Metazoa) [goid 5578] [evidence IEA]	blood coagulation [goid 7596] [evidence IEA]; integrin-mediated signaling pathway [goid 7229] [evidence IEA]	zinc ion binding [goid 8270] [evidence IEA]; peptidase activity [goid 8233] [evidence IEA]; metalloendopeptidase activity [goid 4222] [evidence IEA]; calcium ion binding [goid 5509] [evidence IEA]; protein binding [goid 5515] [pmid 15824096] [evidence IPI]	FLJ42993; C9orf8; MGC118900; VWFCP; DKFZp434C2322; MGC118899; vWF-CP; TTP	FLJ42993; C9orf8; MGC118900; VWFCP; DKFZp434C2322; MGC118899; vWF-CP; TTP	NM_139025.2
ILMN_1743483	xRFSd_XeLpd1KJAH90	Homo sapiens	RefSeq	ILMN_32170	ILMN_32170	FLJ14186	XM_379273.2	XM_379273.2		401149	88976720	XM_379273.2	FLJ14186	XP_379273.2	6450239	S	3378	CACACCCAGCTCTTGCCTCTGAGTGGCCTCTCCAGGAGCAAAACTTTCTC	4	-	120548221-120548270	4q26f	PREDICTED: Homo sapiens hypothetical gene supported by AK024248; AL137733 (FLJ14186), mRNA.						XM_379273.2
ILMN_2359500	QKXrqq6oBdfUXifn4I	Homo sapiens	RefSeq	ILMN_10498	ILMN_10498	NCDN	NM_001014839.1	NM_001014839.1		23154	62526028	NM_001014839.1	NCDN	NP_001014839.1	160390	A	2904	AGGCCTGGTGGGGGGTGGGGAAACCTCCTTCCACCTGAGCTTGCTTGAAG	1	+	35804438-35804487	1p34.3e	Homo sapiens neurochondrin (NCDN), transcript variant 1, mRNA.				KIAA0607	KIAA0607	NM_001014839.1
ILMN_1764654	rKiU9OW6KC64KK66hE	Homo sapiens	RefSeq	ILMN_39623	ILMN_39623	LOC647993	XM_937048.1	XM_937048.1		647993	89033514	XM_937048.1	LOC647993	XP_942141.1	6350280	S	65	AGGGAGCCATTCATGCCGTGGAGGAAGTGGTGAAGGAGGTGGTGGGACAC					PREDICTED: Homo sapiens hypothetical protein LOC647993 (LOC647993), mRNA.						XM_937048.1
ILMN_2088673	fkGPXSBLtkI38.XWCw	Homo sapiens	RefSeq	ILMN_25491	ILMN_25491	CHR415SYT	NM_001014372.2	NM_001014372.2		401135	75677553	NM_001014372.2	CHR415SYT	NP_001014394.1	240167	S	1966	GCAACGATTCCTCAGAACAGTGTCGCAAGATCTTTATTTCCTCCGAAGTA	4	-	68609535-68609584	4q13.2b	Homo sapiens chr415 synaptotagmin (CHR415SYT), mRNA.				sytdep	sytdep	NM_001014372.2
ILMN_1765532	lE6UuXvVR1flUAo3oE	Homo sapiens	RefSeq	ILMN_13522	ILMN_13522	RDBP	NM_002904.5	NM_002904.5		7936	67906819	NM_002904.5	RDBP	NP_002895.3	1820538	S	1509	ACATGGCCAGTGCCTGTTCCCCACTCCCTTGCCCCAAAAGGATCTGGAAC	6	-	32027845-32027894	6p21.32b	Homo sapiens RD RNA binding protein (RDBP), mRNA.	nucleus [goid 5634] [pmid 2119325] [evidence NAS]	regulation of transcription, DNA-dependent [goid 6355] [evidence IEA]; transcription [goid 6350] [evidence IEA]	RNA binding [goid 3723] [pmid 2119325] [evidence NAS]; nucleotide binding [goid 166] [evidence IEA]; protein binding [goid 5515] [pmid 14667819] [evidence IPI]	RDP; NELF-E; D6S45; RD	RDP; NELF-E; D6S45; RD	NM_002904.5
ILMN_1781691	TS7jB4mtk6SKE1V0i4	Homo sapiens	RefSeq	ILMN_21571	ILMN_21571	TRAK2	NM_015049.1	NM_015049.1		66008	13027379	NM_015049.1	TRAK2	NP_055864.1	3170112	S	6270	CAGTGTGATAACTGAGCGGTCGCATGGCAGAGGACATCCCCCTCAGAGTG	2	-	201950317-201950366	2q33.1f	Homo sapiens trafficking protein, kinesin binding 2 (TRAK2), mRNA.	plasma membrane [goid 5886] [pmid 12034717] [evidence ISS]; cytoplasm [goid 5737] [pmid 12034717] [evidence ISS]	neurotransmitter transport [goid 6836] [pmid 12034717] [evidence ISS]	intracellular transporter activity [goid 5478] [pmid 12034717] [evidence ISS]; GABA receptor binding [goid 50811] [pmid 15644324] [evidence NAS]	KIAA0549; GRIF1; ALS2CR3; OIP98; GRIF-1; CALS-C	OIP98; GRIF-1; KIAA0549; GRIF1; ALS2CR3; CALS-C	NM_015049.1
ILMN_1670318	ivSP.V1L6.D9z9cATw	Homo sapiens	RefSeq	ILMN_21548	ILMN_21548	RIOK1	NM_153005.1	NM_153005.1		83732	23510357	NM_153005.1	RIOK1	NP_694550.1	3870370	I	74	GTTCAGATTTTTCCCTCCAGTTGGTTTAATTTCTATTTCCTAAAACATTA	6	+	7347952-7348001	6p24.3c	Homo sapiens RIO kinase 1 (yeast) (RIOK1), transcript variant 2, mRNA.			kinase activity [goid 16301] [evidence IEA]; ATP binding [goid 5524] [evidence IEA]; transferase activity [goid 16740] [evidence IEA]; protein serine/threonine kinase activity [goid 4674] [evidence IEA]; nucleotide binding [goid 166] [evidence IEA]	FLJ30006; MGC12903; AD034; bA288G3.1	FLJ30006; MGC12903; AD034; bA288G3.1	NM_153005.1
ILMN_1672443	WrtO_jZ.uHvTe1_Euk	Homo sapiens	RefSeq	ILMN_26096	ILMN_26096	QDPR	NM_000320.1	NM_000320.1		5860	4506358	NM_000320.1	QDPR	NP_000311.1	6900450	S	1085	GGTGTCATGTTGGATCGCTTTGTGACTGTTCATCTGTCCTTGACAGTGGC	4	-	16843057-16843106	4p15.32b	Homo sapiens quinoid dihydropteridine reductase (QDPR), mRNA.	cytoplasm [goid 5737] [pmid 11256614] [evidence IDA]	metabolism [goid 8152] [evidence IEA]; dihydrobiopterin metabolism [goid 51066] [pmid 3033643] [evidence TAS]; tetrahydrobiopterin biosynthesis [goid 6729] [evidence IEA]; L-phenylalanine catabolism [goid 6559] [evidence IEA]; amino acid metabolism [goid 6520] [pmid 3033643] [evidence TAS]	electron carrier activity [goid 9055] [pmid 3033643] [evidence TAS]; 6,7-dihydropteridine reductase activity [goid 4155] [pmid 3033643] [evidence TAS]	FLJ42391; DHPR; PKU2	FLJ42391; DHPR; PKU2	NM_000320.1
ILMN_1707904	NqnM90p9ep3vpPqQkY	Homo sapiens	RefSeq	ILMN_31473	ILMN_163706	LOC641518	XR_017788.1	XR_017788.1			113416203	XR_017788.1	LOC641518		450435	A	1321	GGGGCTATATTCTCAGGCTTCCTGGGCTCTGTTGGCATTGGGCAAGCACG					PREDICTED: Homo sapiens hypothetical protein LOC641518 (LOC641518), misc RNA.						XR_017788.1
ILMN_1702167	o_oGH.0a1Ri9XjFWio	Homo sapiens	RefSeq	ILMN_33379	ILMN_163706	LOC641518	XR_017788.1	XR_017788.1			113416203	XR_017788.1	LOC641518		5090148	S	474	TTGGGAACGACTTTTTCACGGTCCCACGAGTTCCCTGATACCCCGGAGGG					PREDICTED: Homo sapiens hypothetical protein LOC641518 (LOC641518), misc RNA.						XR_017788.1
ILMN_2388547	iqLR_Of0rw0ic6ucSk	Homo sapiens	RefSeq	ILMN_27754	ILMN_27754	EPSTI1	NM_033255.2	NM_033255.2		94240	50428918	NM_033255.2	EPSTI1	NP_150280.1	5700725	A	1287	GGGAGTCACTTGATGCTTTCAGGTTAATCAGAGCTATGGGTGCTACAGGC	13	-	24266185-24266234	13q14.11c-q14.11d	Homo sapiens epithelial stromal interaction 1 (breast) (EPSTI1), transcript variant 2, mRNA.				BRESI1; MGC29634	BRESI1; MGC29634	NM_033255.2
ILMN_1681591	iFeSJzriu6MKfK5Sns	Homo sapiens	RefSeq	ILMN_5417	ILMN_5417	PTPN1	NM_002827.2	NM_002827.2		5770	18104977	NM_002827.2	PTPN1	NP_002818.1	4390703	S	3016	ACCCTGCAGAGCTATGGTGAGGTGTGGATAAGGCTTAGGTGCCAGGCTGT	20	+	45949548-45949597	20q13.13e-q13.13f	Homo sapiens protein tyrosine phosphatase, non-receptor type 1 (PTPN1), mRNA.	endoplasmic reticulum [goid 5783] [evidence IEA]; soluble fraction [goid 5625] [evidence NR ]; cytoplasm [goid 5737] [evidence NR ]	protein amino acid dephosphorylation [goid 6470] [evidence IEA]; signal transduction [goid 7165] [pmid 10748206] [evidence TAS]	hydrolase activity [goid 16787] [evidence IEA]; protein tyrosine phosphatase activity [goid 4725] [pmid 10748206] [evidence TAS]	PTP1B	PTP1B	NM_002827.2
ILMN_1731941	lmf3XcQ2dFE11YAu7o	Homo sapiens	RefSeq	ILMN_19748	ILMN_19748	APOM	NM_019101.2	NM_019101.2		55937	22091451	NM_019101.2	APOM	NP_061974.2	3830022	S	499	GCGCTTTCTCCTCTACAATCGCTCACCACATCCTCCCGAAAAGTGTGTGG	6	+	31733218-31733234:31733381-31733413	6p21.33a	Homo sapiens apolipoprotein M (APOM), mRNA.	integral to plasma membrane [goid 5887] [pmid 10531326] [evidence TAS]	generation of precursor metabolites and energy [goid 6091] [pmid 10531326] [evidence TAS]; membrane lipid metabolism [goid 6643] [pmid 10531326] [evidence TAS]; lipid transport [goid 6869] [evidence IEA]	binding [goid 5488] [evidence IEA]; lipid transporter activity [goid 5319] [pmid 10531326] [evidence TAS]	G3a; HSPC336; NG20; MGC22400	G3a; HSPC336; NG20; MGC22400	NM_019101.2
ILMN_2172933	KEmHEVL2V457VkhEYk	Homo sapiens	RefSeq	ILMN_41412	ILMN_41412	LCN12	NM_178536.3	NM_178536.3		286256	89886463	NM_178536.3	LCN12	NP_848631.2	6940646	S	380	ACAGCGACTACACCCAGTTCGCCCTGATGCTGTCCCGCAGACACACGAGC	9	+	109307792-109307841	9q34.3e	Homo sapiens lipocalin 12 (LCN12), mRNA.		transport [goid 6810] [evidence IEA]; lipid metabolism [goid 6629] [evidence IEA]	binding [goid 5488] [evidence IEA]	MGC48935; MGC34753	MGC48935; MGC34753	NM_178536.3
ILMN_1858409	iGiXqJKoKegjFY_gKw	Homo sapiens	Unigene	ILMN_131227	ILMN_131227	HS.579046	Hs.579046		Hs.579046		83153213	DB338681			5810358	S	95	ACGGAGCCTGGGAGCAGGGGAAGGCTGGAAGATACCCGATTGGAAAGGTA					DB338681 TESTI2 Homo sapiens cDNA clone TESTI2042926 3, mRNA sequence						DB338681
ILMN_1837522	rWkh44ISUESRdk2neA	Homo sapiens	Unigene	ILMN_121485	ILMN_121485	HS.569304	Hs.569304		Hs.569304		79822811	DA193949			5340446	S	294	CCGGCAGACTGATGAAGACAGCCAACACAGCACCTCGCATCGGCTCTGAA					DA193949 BRAMY3 Homo sapiens cDNA clone BRAMY3018101 5, mRNA sequence						DA193949
ILMN_1742044	N47tN3hfv0kCwEkdVE	Homo sapiens	RefSeq	ILMN_20694	ILMN_20694	GNAI1	NM_002069.4	NM_002069.4		2770	33946323	NM_002069.4	GNAI1	NP_002060.4	1070603	S	2783	TGATGTGTCATCTCTGACCTTGTTTCAGCAAAGTAAACAGCACTCCCCAC	7	+	79686126-79686175	7q21.11b	Homo sapiens guanine nucleotide binding protein (G protein), alpha inhibiting activity polypeptide 1 (GNAI1), mRNA.	plasma membrane [goid 5886] [pmid 11256614] [evidence IDA]	G-protein coupled receptor protein signaling pathway [goid 7186] [evidence IEA]; signal transduction [goid 7165] [evidence IEA]	signal transducer activity [goid 4871] [evidence IEA]; GTP binding [goid 5525] [evidence IEA]; nucleotide binding [goid 166] [evidence IEA]; protein binding [goid 5515] [pmid 15537540] [evidence IPI]	Gi	Gi	NM_002069.4
ILMN_2131467	NHroXsM1E_4J7s4D0E	Homo sapiens	RefSeq	ILMN_20694	ILMN_20694	GNAI1	NM_002069.4	NM_002069.4		2770	33946323	NM_002069.4	GNAI1	NP_002060.4	4260528	S	3115	ACTGGTGGACCTGTAATATCCACATTGTGAAGCTGTGTATGAAATTCAAC	7	+	79686458-79686507	7q21.11b	Homo sapiens guanine nucleotide binding protein (G protein), alpha inhibiting activity polypeptide 1 (GNAI1), mRNA.	plasma membrane [goid 5886] [pmid 11256614] [evidence IDA]	G-protein coupled receptor protein signaling pathway [goid 7186] [evidence IEA]; signal transduction [goid 7165] [evidence IEA]	signal transducer activity [goid 4871] [evidence IEA]; GTP binding [goid 5525] [evidence IEA]; nucleotide binding [goid 166] [evidence IEA]; protein binding [goid 5515] [pmid 15537540] [evidence IPI]	Gi	Gi	NM_002069.4
ILMN_1652938	0e7cid6l0qsKgoJSX8	Homo sapiens	RefSeq	ILMN_5299	ILMN_5299	PRRG3	NM_024082.2	NM_024082.2		79057	31543810	NM_024082.2	PRRG3	NP_076987.2	730630	S	1470	CTGTGTCTAGAGCTCTGGGCCTCAGGGGTAAGGGAAGGAAGCCAGCCTTT	X	+	139726501-139726550	Xq28d	Homo sapiens proline rich Gla (G-carboxyglutamic acid) 3 (transmembrane) (PRRG3), mRNA.	membrane [goid 16020] [evidence IEA]; extracellular region [goid 5576] [evidence IEA]; integral to membrane [goid 16021] [pmid 11171957] [evidence NAS]		calcium ion binding [goid 5509] [evidence IEA]	MGC156177; TMG3; MGC149510; PRGP3	MGC156177; TMG3; MGC149510	NM_024082.2
ILMN_1804834	oX.3Us5xeP7_npRyuk	Homo sapiens	RefSeq	ILMN_24761	ILMN_24761	C6ORF130	NM_145063.2	NM_145063.2		221443	34147711	NM_145063.2	C6orf130	NP_659500.1	780187	S	901	CCTTTTTCTCCAGTATGCTACCTGATTTGTTTGGCTGGCCACTAGGTGGC	6	-	41142732-41142781	6p21.1h	Homo sapiens chromosome 6 open reading frame 130 (C6orf130), mRNA.				MGC19570; dJ34B21.3	MGC19570; dJ34B21.3	NM_145063.2
ILMN_1756070	cI1U0iKBJLhluful5c	Homo sapiens	RefSeq	ILMN_27260	ILMN_179563	INSC	NM_001042536.1	NM_001042536.1		387755	110227583	NM_001042536.1	INSC	NP_001036001.1	5910288	S	1531	AGATCCCCATCAGAGAGGAACAGCAGTGACGCCGTGCTTGTGGCCTGCCT	11	+	15218595-15218644	11p15.2a	Homo sapiens inscuteable homolog (Drosophila) (INSC), transcript variant 2, mRNA.			binding [goid 5488] [evidence IEA]			NM_001042536.1
ILMN_2340643	63x3kkE6KIv_7Li7qY	Homo sapiens	RefSeq	ILMN_179563	ILMN_179563	INSC	NM_001042536.1	NM_001042536.1		387755	110227583	NM_001042536.1	INSC	NP_001036001.1	6650373	A	1673	TCTTACTCTGCAGCAACATGGAGGAGAGTTTTGTGTAGTGAGTGTGGGCG	11	+	15224125-15224162:15224163-15224174	11p15.2a	Homo sapiens inscuteable homolog (Drosophila) (INSC), transcript variant 2, mRNA.			binding [goid 5488] [evidence IEA]			NM_001042536.1
ILMN_1826215	KfGQ7kLoA6Okgo_99c	Homo sapiens	Unigene	ILMN_103702	ILMN_103702	HS.538103	Hs.538103		Hs.538103		13625155	AF251047			3710008	S	723	CTTACGCAATGTGCAAGTGGAAAATGGATGGCAGAAGGATTGTTCTTCCT					Homo sapiens connexin mRNA, complete cds						AF251047
ILMN_1795285	oGJDIOzrRerulLlZ7k	Homo sapiens	RefSeq	ILMN_18343	ILMN_18343	PHF15	NM_015288.4	NM_015288.4		23338	40556369	NM_015288.4	PHF15	NP_056103.4	770411	S	6247	ACGAGCAATAGAATGTATGGTCACCTGGGTGTGGCCAGTGCCCGCTGTGC	5	+	129104925-129104974	5q31.1e	Homo sapiens PHD finger protein 15 (PHF15), mRNA.		regulation of transcription, DNA-dependent [goid 6355] [evidence IEA]	zinc ion binding [goid 8270] [evidence IEA]; metal ion binding [goid 46872] [evidence IEA]; protein binding [goid 5515] [evidence IEA]	JADE2; KIAA0239	JADE2; KIAA0239	NM_015288.4
ILMN_1816234	QguqkKj4cQKoA6A.8o	Homo sapiens	Unigene	ILMN_135818	ILMN_135818	HS.583637	Hs.583637		Hs.583637		5547034	AI872985			940196	S	301	GAAGTGGGGGCAAGGGATTGACTACAAAGGGGAAAATGGAAATTTTTAGG					we31d08.x1 NCI_CGAP_Lu24 Homo sapiens cDNA clone IMAGE:2342703 3, mRNA sequence						AI872985
ILMN_1745490	ZQpUlIP4kSTqSkhJvo	Homo sapiens	RefSeq	ILMN_35139	ILMN_35139	LOC651115	XM_940244.1	XM_940244.1		651115	88979662	XM_940244.1	LOC651115	XP_945337.1	2360224	S	204	CAAGGCCCAGCCAGAATTTGAGCACAGCATGGGCAGGCAGACAGCGTTGG					PREDICTED: Homo sapiens similar to T-box 1 isoform C (LOC651115), mRNA.						XM_940244.1
ILMN_1832459	WoxSPyOIe0kld6tdHk	Homo sapiens	Unigene	ILMN_77160	ILMN_77160	HS.131427	Hs.131427		Hs.131427		27845599	BX103212			840373	S	221	GGATACCAGATTTAGATGAGACTGTCAGCAGCCCTCTGGGTCCTCACTGC					BX103212 Soares_testis_NHT Homo sapiens cDNA clone IMAGp998J104170, mRNA sequence						BX103212
ILMN_2343677	TVE3qjgNUTXVC4etyA	Homo sapiens	RefSeq	ILMN_162552	ILMN_162552	SOX5	NM_152989.2	NM_152989.2		6660	30061560	NM_152989.2	SOX5	NP_694534.1	1050091	A	3649	CCCACATCTGGGGATGAAATCCCACATCCTCCCAAGTGACTGGTCTAGAA	12	-	23577345-23577394	12p12.1c-p12.1b	Homo sapiens SRY (sex determining region Y)-box 5 (SOX5), transcript variant 2, mRNA.	nucleus [goid 5634] [evidence IEA]	regulation of transcription, DNA-dependent [goid 6355] [evidence IEA]; transcription [goid 6350] [evidence IEA]; transcription from RNA polymerase II promoter [goid 6366] [pmid 8812465] [evidence TAS]	transcription factor activity [goid 3700] [pmid 8812465] [evidence TAS]	MGC35153; L-SOX5	MGC35153; L-SOX5	NM_152989.2
ILMN_1760051	Bp5FSo1_Ued9X57SPA	Homo sapiens	RefSeq	ILMN_1642	ILMN_162552	SOX5	NM_152989.2	NM_152989.2		6660	30061560	NM_152989.2	SOX5	NP_694534.1	4070671	A	4188	GGCTGCACCCAGGGATCCTTGCCACTGCTCTTCCCTTGCTGTCAGATTAA	12	-	23576806-23576855	12p12.1c-p12.1b	Homo sapiens SRY (sex determining region Y)-box 5 (SOX5), transcript variant 2, mRNA.	nucleus [goid 5634] [evidence IEA]	regulation of transcription, DNA-dependent [goid 6355] [evidence IEA]; transcription [goid 6350] [evidence IEA]; transcription from RNA polymerase II promoter [goid 6366] [pmid 8812465] [evidence TAS]	transcription factor activity [goid 3700] [pmid 8812465] [evidence TAS]	MGC35153; L-SOX5	MGC35153; L-SOX5	NM_152989.2
ILMN_1655261	rt._UgvAp7dQtXgdJI	Homo sapiens	RefSeq	ILMN_26083	ILMN_26083	ERP27	NM_152321.1	NM_152321.1		121506	22748702	NM_152321.1	ERP27	NP_689534.1	940639	S	1387	GTCTTTTTGCCAGAAGTTAAAGGCTGTCTCCAAGTCCCTGAACTCAGCAG	12	-	14958334-14958383	12p12.3e	Homo sapiens endoplasmic reticulum protein 27 kDa (ERP27), mRNA.			isomerase activity [goid 16853] [evidence IEA]; protein disulfide isomerase activity [goid 3756] [evidence IEA]	ERp27; FLJ32115; C12orf46	ERp27; FLJ32115; C12orf46	NM_152321.1
ILMN_1691487	uokS6Ol_7V2pOEpIBg	Homo sapiens	RefSeq	ILMN_15779	ILMN_15779	TRAF2	NM_021138.3	NM_021138.3		7186	42544228	NM_021138.3	TRAF2	NP_066961.2	2470465	S	1929	GGAGCACAGTGGATGGCCTTGTGTCCCTCGGGCATGACAGGCAGAAACGA	9	+	109280196-109280245	9q34.3e	Homo sapiens TNF receptor-associated factor 2 (TRAF2), mRNA.		regulation of apoptosis [goid 42981] [evidence IEA]; signal transduction [goid 7165] [pmid 8702708] [evidence TAS]; protein complex assembly [goid 6461] [pmid 8702708] [evidence TAS]	zinc ion binding [goid 8270] [evidence IEA]; metal ion binding [goid 46872] [evidence IEA]; receptor activity [goid 4872] [evidence IEA]; signal transducer activity [goid 4871] [pmid 8702708] [evidence NAS]; protein binding [goid 5515] [pmid 11777919] [evidence IPI]	TRAP3; TRAP; MGC:45012	TRAP3; TRAP; MGC:45012	NM_021138.3
ILMN_1764153	QrXp0p3uBIPlAVJXoM	Homo sapiens	RefSeq	ILMN_46271	ILMN_46271	LOC646036	XM_928997.1	XM_928997.1		646036	89037946	XM_928997.1	LOC646036	XP_934090.1	6770280	S	112	GGTCCTGGCTCAGGCTCTGTGAACAGAATTGCCAAACCCAGCCCTGGAAT	15	+	18319176-18319225		PREDICTED: Homo sapiens similar to ankyrin repeat domain 30A (LOC646036), mRNA.						XM_928997.1
ILMN_2092943	QymoA0i3W0i5165TgY	Homo sapiens	RefSeq	ILMN_177655	ILMN_177655	SSX6	NM_173357.2	NM_173357.2		280657	28559018	NM_173357.2	SSX6	NP_775493.1	510021	S	80	TAGGCGGGAAAATCAGAGTCTCCGTCAGAGTGCTCCTGGTGCCATGAACG	X	+	47852111-47852133:47854288-47854307:47854308-47854314	Xp11.23e	Homo sapiens synovial sarcoma, X breakpoint 6 (SSX6), mRNA.	intracellular [goid 5622] [evidence IEA]	regulation of transcription, DNA-dependent [goid 6355] [evidence IEA]; transcription [goid 6350] [evidence IEA]	nucleic acid binding [goid 3676] [evidence IEA]	dJ54B20.1	dJ54B20.1	NM_173357.2
ILMN_1672759	rfdXUUVUttJ19XT8.8	Homo sapiens	RefSeq	ILMN_2979	ILMN_2979	CCDC109A	NM_138357.1	NM_138357.1		90550	24308399	NM_138357.1	CCDC109A	NP_612366.1	4050382	S	2652	CTTCTCCCTCCACCACCCCCAGTCGTCAGCTCCTTCCCTCATTTATTTTT	10	+	74317161-74317210	10q22.1f-q22.1g	Homo sapiens coiled-coil domain containing 109A (CCDC109A), mRNA.				FLJ46135; C10orf42	FLJ46135; C10orf42	NM_138357.1
ILMN_1694100	lbVIueo8a_4lHuXpf8	Homo sapiens	RefSeq	ILMN_27188	ILMN_27188	PRIM2	NM_000947.2	NM_000947.2		5558	41349494	NM_000947.2	PRIM2	NP_000938.2	5700279	I	1924	CGTCCCAGAGTGCTGGGATTACGGTTGTGAGCCACTGTGCCTGGCCTTTT	6	+	57620968-57621017	6p11.2a	Homo sapiens primase, DNA, polypeptide 2 (58kDa) (PRIM2), mRNA.	alpha DNA polymerase:primase complex [goid 5658] [evidence IEA]	DNA replication, synthesis of RNA primer [goid 6269] [pmid 8026492] [evidence TAS]; DNA replication [goid 6260] [evidence IEA]	transferase activity [goid 16740] [evidence IEA]; DNA binding [goid 3677] [evidence IEA]; DNA primase activity [goid 3896] [pmid 8026492] [evidence TAS]	PRIM2A; MGC75142; PRIM2; p58	PRIM2A; MGC75142; PRIM2; p58	NM_000947.2
ILMN_1674924	fICCwXVCeFeFSVRHe4	Homo sapiens	RefSeq	ILMN_10135	ILMN_10135	PRR17	NM_207349.1	NM_207349.1		284739	46409331	NM_207349.1	PRR17	NP_997232.1	1450717	S	1397	AGAAAGAAGTAACCTCCCAAGCTGACCCTGACCCAGCCCCACACTCTGTG	20	+	59405160-59405209	20q13.33e	Homo sapiens proline rich 17 (PRR17), mRNA.				FLJ27267; DKFZp434G015	FLJ27267; DKFZp434G015	NM_207349.1
ILMN_1688903	fCSGakZnkxaj_y1fWo	Homo sapiens	RefSeq	ILMN_37912	ILMN_163624	LOC728554	XR_015669.1	XR_015669.1		728554	113416833	XR_015669.1	LOC728554		6350301	S	156	AAGCAGACGCGGGCACGCGCTGCATACCGGGATTTGTAGTCCCTTCCGGG	5	+	177235023-177235072	5q35.3b	PREDICTED: Homo sapiens similar to THO complex 3 (LOC728554), mRNA.						XR_015669.1
ILMN_1813246	K5R7gRwKogTwzeei14	Homo sapiens	RefSeq	ILMN_17969	ILMN_163624	LOC728554	XR_015669.1	XR_015669.1		728554	113416833	XR_015669.1	LOC728554		670192	I	738	TGCCACTGTGAACACTAAAGGGGAGAACATTAATATCTGCTGGAGTCCTG	5	+	177236276-177236295:177238251-177238280	5q35.3b	PREDICTED: Homo sapiens similar to THO complex 3 (LOC728554), mRNA.					TEX1; MGC5469	XR_015669.1
ILMN_1691949	WXehde33eferk6yH_4	Homo sapiens	RefSeq	ILMN_137226	ILMN_163624	LOC728554	XR_015669.1	XR_015669.1		728554	113416833	XR_015669.1	LOC728554		1430093	A	1638	CCTCTGGACCTCCTGTCTTCTCTGCTTCTGGGTGCATGGTAGACTTTGTG	5	+	177243686-177243735	5q35.3b	PREDICTED: Homo sapiens similar to THO complex 3 (LOC728554), mRNA.						XR_015669.1
ILMN_1803191	ugH6QgEeXeDUl1eWSU	Homo sapiens	RefSeq	ILMN_36227	ILMN_36227	LOC651126	XM_940256.1	XM_940256.1		651126	88981334	XM_940256.1	LOC651126	XP_945349.1	290291	S	239	GAAACTTGGCAAGAAACACTGCCTCTGAATCCAGCCTCCCTGCCGCAGCC					PREDICTED: Homo sapiens similar to Claudin-22 (LOC651126), mRNA.						XM_940256.1
ILMN_1670707	WfSQlqjQipRTQKkDUk	Homo sapiens	RefSeq	ILMN_6279	ILMN_6279	C17ORF46	NM_152343.2	NM_152343.2		124783	149408116	NM_152343.2	C17orf46	NP_689556.2	520746	S	1065	CTTCAGCAAGCCGGGGATCAAGAGGGCCACCATCAAAGGGCAAATCCAGC	17	-	39093297-39093346	17q21.31d	Homo sapiens chromosome 17 open reading frame 46 (C17orf46), mRNA.				FLJ25414	FLJ25414	NM_152343.2
ILMN_1713533	fEjDv4eS_X6A9dQL_U	Homo sapiens	RefSeq	ILMN_28296	ILMN_28296	TKTL2	NM_032136.4	NM_032136.4		84076	133778973	NM_032136.4	TKTL2	NP_115512.3	4490424	S	2506	ACAGATAATGTTTGACTGCAGTTGCCTTGGAAATTCCTCCAAAGTTTGCC	4	-	164611942-164611991	4q32.3a	Homo sapiens transketolase-like 2 (TKTL2), mRNA.	cytoplasm [goid 5737] [pmid 11256614] [evidence IDA]		transketolase activity [goid 4802] [evidence IEA]	FLJ32975; DKFZP434L1717	FLJ32975; DKFZP434L1717	NM_032136.4
ILMN_1766981	rs1P5F3j3ncan9XpHo	Homo sapiens	RefSeq	ILMN_19045	ILMN_19045	UNC50	NM_014044.4	NM_014044.4		25972	37059764	NM_014044.4	UNC50	NP_054763.2	5390561	S	1858	GTATCCATTTGCACCTCTGATTCTGCTCTACGGGCTTTCCCTGGCACTGG	2	+	92999252-92999301	2q11.2c	Homo sapiens unc-50 homolog (C. elegans) (UNC50), mRNA.				URP; GMH1; DKFZp564G0222; HSD23; hGMH1p; UNCL	URP; GMH1; DKFZp564G0222; HSD23; hGMH1p; UNCL	NM_014044.4
ILMN_1880382	ctUqCCh17XIJ4N7EHk	Homo sapiens	Unigene	ILMN_106202	ILMN_106202	HS.542267	Hs.542267		Hs.542267		49502809	AJ708514			5700092	S	43	GTCCCAGGGAAGAAGGACTCCTGTCCTAGAAGCTGAATCTGTACAACTGC					AJ708514 CMPD01 Homo sapiens cDNA clone CMPD03277, mRNA sequence						AJ708514
ILMN_1917036	oXvQl9SLBDuUQ4snjs	Homo sapiens	Unigene	ILMN_110580	ILMN_110580	HS.551300	Hs.551300		Hs.551300		1190344	N49178			6450520	S	284	CCTGTTCAAGCCTTCCAGAGTAACAATGTGCCACAATGAGTAGCTGATGT					yy84a05.s1 Soares_multiple_sclerosis_2NbHMSP Homo sapiens cDNA clone IMAGE:280208 3, mRNA sequence						N49178
ILMN_1898159	lgXEeS9zhKV3pdAh94	Homo sapiens	Unigene	ILMN_124041	ILMN_124041	HS.571860	Hs.571860		Hs.571860		19752256	BQ016979			2190451	S	478	GAACCTACACTGCAGTTCTATGACAGGCCCTCTGGCCTCAAAGACTTCTG					UI-H-DT1-awf-d-14-0-UI.s1 NCI_CGAP_DT1 Homo sapiens cDNA clone IMAGE:5888605 3, mRNA sequence						BQ016979
ILMN_1684534	Zl4eEgvflVqieu6Eig	Homo sapiens	RefSeq	ILMN_22376	ILMN_22376	EPB41L1	NM_177996.1	NM_177996.1		2036	30061490	NM_177996.1	EPB41L1	NP_818932.1	6560255	I	3	GCCTGACTGACAGAAGTTCTTGCCCCCGGGGAGCTGGTGTGGACAGAGGA	20	+	31477920-31477969	20q11.23a	Homo sapiens erythrocyte membrane protein band 4.1-like 1 (EPB41L1), transcript variant 2, mRNA.	membrane [goid 16020] [evidence IEA]; cytoskeleton [goid 5856] [evidence IEA]; cytoplasm [goid 5737] [evidence IEA]	cortical actin cytoskeleton organization and biogenesis [goid 30866] [evidence IEA]	binding [goid 5488] [evidence IEA]; structural molecule activity [goid 5198] [evidence IEA]; actin binding [goid 3779] [evidence IEA]; cytoskeletal protein binding [goid 8092] [evidence IEA]	KIAA0338; 4.1N; DKFZp686H17242; MGC11072	KIAA0338; 4.1N; DKFZp686H17242; MGC11072	NM_177996.1
ILMN_1885950	l4ull6XFdUiHRgSijc	Homo sapiens	Unigene	ILMN_111767	ILMN_111767	HS.554016	Hs.554016		Hs.554016		15938815	BI827265			1470142	S	457	TGAGTGGCCGCCTGGCCTACCCTCCCAGAGACTCACGAACAGGAGGATCT					603077909F1 NIH_MGC_119 Homo sapiens cDNA clone IMAGE:5169674 5, mRNA sequence						BI827265
ILMN_2361695	lSk6f796.Q3vdvX7Fo	Homo sapiens	RefSeq	ILMN_28111	ILMN_28111	BAG5	NM_004873.2	NM_004873.2		9529	62548852	NM_004873.2	BAG5	NP_004864.1	130669	A	4013	CAGGCATGGCTTTGTTTCTGGTTTCAATCTGTTCTCGTTCCTTGTACCGG	14	-	103093426-103093475	14q32.33a	Homo sapiens BCL2-associated athanogene 5 (BAG5), transcript variant 2, mRNA.		protein folding [goid 6457] [pmid 9873016] [evidence TAS]; apoptosis [goid 6915] [evidence IEA]	protein binding [goid 5515] [evidence IEA]	BAG-5	BAG-5	NM_004873.2
ILMN_1916014	xIqOZVM09FSVUqGp.w	Homo sapiens	Unigene	ILMN_78292	ILMN_78292	HS.146126	Hs.146126		Hs.146126		3423960	AI085537			2120189	S	312	AGAGGGATGCGCCCCATATCATTCACCCAGCCCCCAGGGACGGGCTTTTA					qf24b08.x1 NCI_CGAP_Brn25 Homo sapiens cDNA clone IMAGE:1750935 3, mRNA sequence						AI085537
ILMN_1788728	cOqKddvUoz0ijlNmKM	Homo sapiens	RefSeq	ILMN_9889	ILMN_9889	LGI1	NM_005097.1	NM_005097.1		9211	4826815	NM_005097.1	LGI1	NP_005088.1	4850524	S	1601	ATGGGGAGGCTCCTCGTTCCAGGATATTCAGAGGATGCCATCGCGAGGAT	10	+	95547253-95547302	10q23.33b	Homo sapiens leucine-rich, glioma inactivated 1 (LGI1), mRNA.				EPT; IB1099; ETL1	ETL1; EPT; IB1099	NM_005097.1
ILMN_2171023	9iHnIFCRxSzdTXwe1I	Homo sapiens	RefSeq	ILMN_9889	ILMN_9889	LGI1	NM_005097.1	NM_005097.1		9211	4826815	NM_005097.1	LGI1	NP_005088.1	4150068	S	2012	GAGACTGCTAGAACCAAGCACTACCAGTATCTCCATCCTTAACTGTCCAG	10	+	95547664-95547713	10q23.33b	Homo sapiens leucine-rich, glioma inactivated 1 (LGI1), mRNA.				EPT; IB1099; ETL1	ETL1; EPT; IB1099	NM_005097.1
ILMN_1730995	BuNld8A_kue9fueVe0	Homo sapiens	RefSeq	ILMN_23732	ILMN_169116	AFAP1L2	NM_001001936.1	NM_001001936.1		84632	50897849	NM_001001936.1	AFAP1L2	NP_001001936.1	4590133	A	3699	GTGATCGCCCTCTTAAAATTGGCAGTGCTGTTCCTTGTGCTGCCCCTGTC	10	-	116044800-116044849	10q25.3a	Homo sapiens actin filament associated protein 1-like 2 (AFAP1L2), transcript variant 1, mRNA.				FLJ14564; XB130; KIAA1914	FLJ14564; XB130	NM_001001936.1
ILMN_2412807	lUUCvC4rVfj4ofRV_M	Homo sapiens	RefSeq	ILMN_1271	ILMN_1271	DCTN1	NM_023019.1	NM_023019.1		1639	13259507	NM_023019.1	DCTN1	NP_075408.1	2350315	A	3708	CCACCAAAGGTTAAGTGAGGTCCCCTTGATTGAGGACTTCACCCCTTGAT	2	-	74441811-74441860	2p13.1b	Homo sapiens dynactin 1 (p150, glued homolog, Drosophila) (DCTN1), transcript variant 2, mRNA.	dynein complex [goid 30286] [evidence IEA]; microtubule [goid 5874] [evidence IEA]; spindle pole [goid 922] [pmid 14718566] [evidence IDA]; cytoskeleton [goid 5856] [evidence IEA]; cytoplasm [goid 5737] [pmid 1828535] [evidence TAS]	mitosis [goid 7067] [pmid 1828535] [evidence NAS]	motor activity [goid 3774] [evidence IEA]; protein binding [goid 5515] [pmid 9722614] [evidence IPI]	P135; DAP-150; HMN7B; DP-150	P135; DAP-150; HMN7B; DP-150	NM_023019.1
ILMN_1730696	rXkugTjlIA0UyTpdfo	Homo sapiens	RefSeq	ILMN_26551	ILMN_26432	ZNF167	NM_018651.2	NM_018651.2		55888	47716686	NM_018651.2	ZNF167	NP_061121.2	5900577	A	1178	CCTGCAGTGGAACATGATGCCAGAAAATCACCATAGCATGGCCTCCTTGG	3	+	44584880-44584929	3p21.32b	Homo sapiens zinc finger protein 167 (ZNF167), transcript variant 1, mRNA.	nucleus [goid 5634] [evidence IEA]; intracellular [goid 5622] [evidence IEA]	transcription [goid 6350] [evidence IEA]; regulation of transcription, DNA-dependent [goid 6355] [evidence IEA]	transcription factor activity [goid 3700] [evidence IEA]; DNA binding [goid 3677] [evidence IEA]; zinc ion binding [goid 8270] [evidence IEA]; metal ion binding [goid 46872] [evidence IEA]; nucleic acid binding [goid 3676] [evidence IEA]	FLJ12738; ZNF64; ZFP; ZNF448; ZKSCAN7	FLJ12738; ZFP; ZKSCAN7; ZNF64	NM_018651.2
ILMN_1761409	HtPQAp49OX15d_nOlc	Homo sapiens	RefSeq	ILMN_26432	ILMN_26432	ZNF167	NM_018651.2	NM_018651.2		55888	47716686	NM_018651.2	ZNF167	NP_061121.2	2480564	I	3050	GTCATTCAAAAAGGCTGATTCATGCCTTCCTGCCTCTTGGCTATGGCCCT	3	+	44588240-44588289	3p21.32b	Homo sapiens zinc finger protein 167 (ZNF167), transcript variant 1, mRNA.	nucleus [goid 5634] [evidence IEA]; intracellular [goid 5622] [evidence IEA]	transcription [goid 6350] [evidence IEA]; regulation of transcription, DNA-dependent [goid 6355] [evidence IEA]	transcription factor activity [goid 3700] [evidence IEA]; DNA binding [goid 3677] [evidence IEA]; zinc ion binding [goid 8270] [evidence IEA]; metal ion binding [goid 46872] [evidence IEA]; nucleic acid binding [goid 3676] [evidence IEA]	FLJ12738; ZNF64; ZFP; ZNF448; ZKSCAN7	FLJ12738; ZFP; ZKSCAN7; ZNF64	NM_018651.2
ILMN_1687403	r5yCVJKCd6KB5B6DVY	Homo sapiens	RefSeq	ILMN_21771	ILMN_21771	MRPL40	NM_003776.2	NM_003776.2		64976	26638658	NM_003776.2	MRPL40	NP_003767.2	5090414	S	458	TGCTAGAAGCCCAGCAGGAAGCTCTGGAGGAACTGCAACTGGAATCCCCG	22	+	3044093-3044142	22q11.21c	Homo sapiens mitochondrial ribosomal protein L40 (MRPL40), nuclear gene encoding mitochondrial protein, mRNA.	mitochondrial ribosome [goid 5761] [evidence ISS]; ribonucleoprotein complex [goid 30529] [evidence IEA]; nucleus [goid 5634] [pmid 9790763] [evidence TAS]; mitochondrion [goid 5739] [evidence IEA]	morphogenesis [goid 9653] [pmid 9790763] [evidence TAS]		NLVCF; URIM; MGC9400; FLJ41774; MRP-L22	NLVCF; URIM; MGC9400; FLJ41774; MRP-L22	NM_003776.2
ILMN_2364901	omcbuTggg6knppzSY8	Homo sapiens	RefSeq	ILMN_175393	ILMN_175393	FSCN2	NM_001077182.1	NM_001077182.1		25794	116295250	NM_001077182.1	FSCN2	NP_001070650.1	50097	A	1191	GCGCTACGTGTGCATGAAGAAGAATGGGCAGCTGGCGGCTATCAGCGATT	17	+	74950955-74951004	17q25.3f	Homo sapiens fascin homolog 2, actin-bundling protein, retinal (Strongylocentrotus purpuratus) (FSCN2), transcript variant 2, mRNA.	actin cytoskeleton [goid 15629] [pmid 10783262] [evidence TAS]	morphogenesis [goid 9653] [pmid 10783262] [evidence TAS]; visual perception [goid 7601] [pmid 10783262] [evidence TAS]; actin filament bundle formation [goid 51017] [pmid 10783262] [evidence TAS]	actin filament binding [goid 51015] [evidence IEA]; protein binding, bridging [goid 30674] [evidence IEA]	RFSN; RP30	RFSN; RP30	NM_001077182.1
ILMN_1702817	lJKJ.uJ5KTpjrmXvUQ	Homo sapiens	RefSeq	ILMN_7324	ILMN_7324	B3GNTL1	NM_001009905.1	NM_001009905.1		146712	57770467	NM_001009905.1	B3GNTL1	NP_001009905.1	1570086	S	1138	AGCAGGAGCTTTGTGAGCTGCAGGCATGGCGATGGTGCGCCTGTTCCACA	17	-	76304250-76304299	17q25.3h	Homo sapiens UDP-GlcNAc:betaGal beta-1,3-N-acetylglucosaminyltransferase-like 1 (B3GNTL1), mRNA.			transferase activity [goid 16740] [evidence IEA]	MGC126253; MGC126256; B3GNT8	MGC126253; MGC126256; B3GNT8	NM_001009905.1
ILMN_1776925	fwMp03F3F3qpWhp55o	Homo sapiens	RefSeq	ILMN_21409	ILMN_21409	PRSS22	NM_022119.3	NM_022119.3		64063	63079716	NM_022119.3	PRSS22	NP_071402.1	510546	S	1113	TAAATAGGCTCATCTACCTCTACCTCTGGGGGCCCGGACGGCTGCTGCGG	16	-	2842952-2843001	16p13.3d	Homo sapiens protease, serine, 22 (PRSS22), mRNA.			serine-type endopeptidase activity [goid 4252] [evidence IEA]; peptidase activity [goid 8233] [evidence IEA]	hBSSP-4; MGC9599; BSSP-4; SP001LA	hBSSP-4; MGC9599; BSSP-4; SP001LA	NM_022119.3
ILMN_1700394	9lFDpC3iAkrvhQJN40	Homo sapiens	RefSeq	ILMN_44072	ILMN_44072	LOC642629	XM_926100.1	XM_926100.1		642629	89029274	XM_926100.1	LOC642629	XP_931193.1	6100142	S	2535	GCCACCAATGGCAAGTCTGAGAAAGCAGGTGTTGACCAAAGCATCTGATC	9	-	41312665-41312714	9p12a	PREDICTED: Homo sapiens similar to chromosome 9 open reading frame 36 (LOC642629), mRNA.						XM_926100.1
ILMN_2188333	B10nshK1.2OsTP3_X8	Homo sapiens	RefSeq	ILMN_167129	ILMN_167129	CD69	NM_001781.1	NM_001781.1		969	4502680	NM_001781.1	CD69	NP_001772.1	2710575	S	1301	TCCTCAGCTGTAGACAGGTCCTTTTCGATGGTACATATTTCTTTGCCTTT	12	-	9796674-9796723	12p13.31a	Homo sapiens CD69 molecule (CD69), mRNA.	integral to plasma membrane [goid 5887] [pmid 8340758] [evidence TAS]; membrane [goid 16020] [evidence IEA]	defense response [goid 6952] [evidence NR ]; cell surface receptor linked signal transduction [goid 7166] [evidence NR ]	sugar binding [goid 5529] [evidence IEA]; transmembrane receptor activity [goid 4888] [pmid 8340758] [evidence TAS]	CLEC2C	CLEC2C	NM_001781.1
ILMN_1869088	QygF0SikHIolX1XgeI	Homo sapiens	Unigene	ILMN_105346	ILMN_105346	HS.540776	Hs.540776		Hs.540776		2834513	AA775179			2070110	S	219	TAGGAAACCTCACAGGAGGCAACTAGAGGAGCCCCTTCCCCTGAACTGAG					ac79a08.s1 Stratagene lung (#937210) Homo sapiens cDNA clone IMAGE:868790 3, mRNA sequence						AA775179
ILMN_1863858	Notet_ikquiKSp_8IA	Homo sapiens	Unigene	ILMN_77371	ILMN_77371	HS.132585	Hs.132585		Hs.132585		5113487	AI745199			4050215	S	412	GGAGTCCTGGTCTTGGAGGCAGGGGTGGAGAGGCAGGGCTTGTTAAGAAA					wg10b09.x1 Soares_NSF_F8_9W_OT_PA_P_S1 Homo sapiens cDNA clone IMAGE:2364665 3, mRNA sequence						AI745199
ILMN_1779109	rof6Js6dQNB0_nAH4Y	Homo sapiens	RefSeq	ILMN_26020	ILMN_26020	AGPAT1	NM_032741.3	NM_032741.3		10554	26787963	NM_032741.3	AGPAT1	NP_116130.2	630437	I	1	GGACTTTGGAGCGTATGGCTCCAAATCAACTCATTGGCTAAAACTTGACG	6	-	32253770-32253819	6p21.32b	Homo sapiens 1-acylglycerol-3-phosphate O-acyltransferase 1 (lysophosphatidic acid acyltransferase, alpha) (AGPAT1), transcript variant 2, mRNA.	membrane [goid 16020] [evidence IEA]; integral to membrane [goid 16021] [evidence IEA]; endoplasmic reticulum [goid 5783] [pmid 9461603] [evidence TAS]	metabolism [goid 8152] [evidence IEA]; phosphatidic acid biosynthesis [goid 6654] [pmid 9461603] [evidence TAS]; phospholipid biosynthesis [goid 8654] [evidence IEA]	acyltransferase activity [goid 8415] [evidence IEA]; transferase activity [goid 16740] [evidence IEA]; 1-acylglycerol-3-phosphate O-acyltransferase activity [goid 3841] [pmid 9461603] [evidence NAS]	MGC5423; MGC4007; LPAAT-alpha; 1-AGPAT1; G15; LPAATA	MGC5423; MGC4007; LPAAT-alpha; 1-AGPAT1; G15; LPAATA	NM_032741.3
ILMN_1676413	QioV_nXu3rURFEgn7M	Homo sapiens	RefSeq	ILMN_14653	ILMN_14653	VSNL1	NM_003385.4	NM_003385.4		7447	63252921	NM_003385.4	VSNL1	NP_003376.2	6100259	S	1409	GAGGGACCCTTGGCTCCTGTGTCTGGTCCACACACCACAGAAGCTTGTAT	2	+	17612222-17612271	2p24.2b	Homo sapiens visinin-like 1 (VSNL1), mRNA.			calcium ion binding [goid 5509] [evidence IEA]	HPCAL3; VILIP-1; HUVISL1; HLP3; VILIP	HPCAL3; VILIP-1; HUVISL1; HLP3; VILIP	NM_003385.4
ILMN_1782501	lhERARIFESUtUolSw4	Homo sapiens	RefSeq	ILMN_33548	ILMN_33548	LOC653219	XM_927237.1	XM_927237.1		653219	89059694	XM_927237.1	LOC653219	XP_932330.1	4390386	A	392	GACACACACAAACACAGAACCACACAGCCAGTCCCAGGAGCCCAGTAATG	X	+	52256096-52256096:52257183-52257231		PREDICTED: Homo sapiens similar to G antigen, family D, 2 isoform 1a, transcript variant 1 (LOC653219), mRNA.						XM_927237.1
ILMN_1691228	06np9S.zv1QOuPSe9Q	Homo sapiens	RefSeq	ILMN_1118	ILMN_1118	C20ORF197	NM_173644.1	NM_173644.1		284756	27735086	NM_173644.1	C20orf197	NP_775915.1	1340176	S	1943	TGGGCTGGCTTCCAGTTTTATGTTTCCCAAATGGTGATTCAGCTGTTCCA	20	+	58080614-58080663	20q13.33a	Homo sapiens chromosome 20 open reading frame 197 (C20orf197), mRNA.			receptor activity [goid 4872] [evidence IEA]	FLJ33860; MGC120496; RP5-1017F8.1	MGC120496; FLJ33860; RP5-1017F8.1	NM_173644.1
ILMN_1673376	xOciB4gleukpOt6Lno	Homo sapiens	RefSeq	ILMN_23465	ILMN_171092	TBCD	NM_005993.4	NM_005993.4		6904	118572583	NM_005993.4	TBCD	NP_005984.3	4010377	A	4165	ATGCTAGAGAACTGAGAAGCCCTGGTGGCAGGCATGGTCTGGAGTGCTGG	17	+	76303185-76303234	17q25.3h	Homo sapiens tubulin folding cofactor D (TBCD), mRNA.		protein folding [goid 6457] [evidence IEA]	binding [goid 5488] [evidence IEA]	KIAA0988	KIAA0988	NM_005993.4
ILMN_1795400	3E_dFxLhtupmjuehis	Homo sapiens	RefSeq	ILMN_23465	ILMN_171092	TBCD	NM_005993.4	NM_005993.4		6904	118572583	NM_005993.4	TBCD	NP_005984.3	5090543	I	3533	ACATTGCTCACCTACAGTGACGTCGTGGGCGCGGATGTGCTGGACGAGGT	17	+	76299657-76299706	17q25.3h	Homo sapiens tubulin folding cofactor D (TBCD), mRNA.		protein folding [goid 6457] [evidence IEA]	binding [goid 5488] [evidence IEA]	KIAA0988	KIAA0988	NM_005993.4
ILMN_1733846	3X75Tr_DuVVI.Tu7gE	Homo sapiens	RefSeq	ILMN_13157	ILMN_13157	XKR9	NM_001011720.1	NM_001011720.1		389668	58743324	NM_001011720.1	XKR9	NP_001011720.1	240433	S	2559	CCTTGTTGCCATGGTTTGAATGTGCCCCCCAGATTTCATGTGTGTGAAAC	8	+	67140789-67140838	8q13.3b	Homo sapiens XK, Kell blood group complex subunit-related family, member 9 (XKR9), mRNA.	membrane [goid 16020] [evidence IEA]; integral to membrane [goid 16021] [evidence IEA]			XRG9	XRG9	NM_001011720.1
ILMN_1792383	ikHxHipOzXJN7uglEg	Homo sapiens	RefSeq	ILMN_28317	ILMN_28317	PFN4	NM_199346.1	NM_199346.1		375189	40786417	NM_199346.1	PFN4	NP_955378.1	1990440	S	480	GCAACTTACACTGAGGGCATGTATCCTAGCATCTGTGTGGAAGCCACAGA	2	-	24081340-24081389	2p23.3d	Homo sapiens profilin family, member 4 (PFN4), mRNA.	actin cytoskeleton [goid 15629] [evidence IEA]	cytoskeleton organization and biogenesis [goid 7010] [evidence IEA]; actin cytoskeleton organization and biogenesis [goid 30036] [evidence IEA]	actin binding [goid 3779] [evidence IEA]			NM_199346.1
ILMN_2347068	KrSBbx7g4uCNeihXqU	Homo sapiens	RefSeq	ILMN_22850	ILMN_22850	MKNK2	NM_017572.2	NM_017572.2		2872	40018630	NM_017572.2	MKNK2	NP_060042.2	1300347	A	1453	GGTCAGAACCGTTACTGTGAATGAGTGAAGATCCTGGAGGACCCTGGGCC	19	-	1988715-1988737:1988738-1988764	19p13.3h	Homo sapiens MAP kinase interacting serine/threonine kinase 2 (MKNK2), transcript variant 1, mRNA.		protein amino acid phosphorylation [goid 6468] [pmid 11463832] [evidence IDA]; cell surface receptor linked signal transduction [goid 7166] [pmid 8415712] [evidence TAS]; regulation of translation [goid 6445] [pmid 11463832] [evidence IDA]; protein kinase cascade [goid 7243] [pmid 11463832] [evidence IDA]	protein serine/threonine kinase activity [goid 4674] [pmid 11463832] [evidence IDA]; magnesium ion binding [goid 287] [evidence IEA]; ATP binding [goid 5524] [pmid 11463832] [evidence IDA]; zinc ion binding [goid 8270] [evidence IEA]; nucleotide binding [goid 166] [evidence IEA]; transferase activity [goid 16740] [evidence IEA]	GPRK7; MNK2	GPRK7; MNK2	NM_017572.2
ILMN_2406313	BVFEEdN7QEUJHdJdVk	Homo sapiens	RefSeq	ILMN_19452	ILMN_19452	RBCK1	NM_006462.3	NM_006462.3		10616	110224483	NM_006462.3	RBCK1	NP_006453.1	5820753	A	2323	CCCACCACAACACTCATCTGTCAAACACCAAGCACTCTCAGCCTCCCCGC				20p13f	Homo sapiens RanBP-type and C3HC4-type zinc finger containing 1 (RBCK1), transcript variant 1, mRNA.	intracellular [goid 5622] [evidence IEA]	ubiquitin cycle [goid 6512] [evidence IEA]	protein binding [goid 5515] [evidence IEA]; metal ion binding [goid 46872] [evidence IEA]; zinc ion binding [goid 8270] [evidence IEA]	XAP4; RNF54; ZRANB4; RBCK2; UBCE7IP3; C20orf18	XAP4; RNF54; ZRANB4; RBCK2; UBCE7IP3; C20orf18	NM_006462.3
ILMN_1700747	QCCuCskoFCKsN6utKU	Homo sapiens	RefSeq	ILMN_44685	ILMN_44685	LOC645320	XM_939804.2	XM_939804.2		645320	113423700	XM_939804.2	LOC645320	XP_944897.1	4070092	S	65	AAGAAGGTGAAGGTAGCAGGAACCAAGAGGGTAATCTGGGTGGTCAGGCC				12p11.23a	PREDICTED: Homo sapiens hypothetical LOC645320 (LOC645320), mRNA.						XM_939804.2
ILMN_1678998	uBEr6SlLdpLYiUlDI4	Homo sapiens	RefSeq	ILMN_29237	ILMN_166093	LRRC14	NM_014665.1	NM_014665.1		9684	7661859	NM_014665.1	LRRC14	NP_055480.1	2810687	S	5188	AACACAGGTTGGCAGGCCAGTCTCGGCAGTCGAGAGCCAGCCAATAGATG	8	+	140863907-140863956	8q24.3h	Homo sapiens leucine rich repeat containing 14 (LRRC14), mRNA.			transferase activity [goid 16740] [evidence IEA]	KIAA0014	KIAA0014	NM_014665.1
ILMN_1860632	iQchNQMFVQDAy.IMcs	Homo sapiens	Unigene	ILMN_107894	ILMN_107894	HS.544495	Hs.544495		Hs.544495		560898	Z38506			620673	S	61	CAACTAGACATCCAAATAACCCCCCAAAATAAATAGTTTAGAATACTAGT					HSC0DH082 normalized infant brain cDNA Homo sapiens cDNA clone c-0dh08 3, mRNA sequence						Z38506
ILMN_2115553	N2pPx7uUH5AKDIDt7g	Homo sapiens	RefSeq	ILMN_28079	ILMN_28079	THAP2	NM_031435.1	NM_031435.1		83591	13899258	NM_031435.1	THAP2	NP_113623.1	6270328	S	4283	TCGGGCATTTACTGTGTGCCAACTTGCAAAAGGAATAGAAATGTCTGTGA	12	+	70360245-70360294	12q21.1a	Homo sapiens THAP domain containing, apoptosis associated protein 2 (THAP2), mRNA.	nucleolus [goid 5730] [pmid 11256614] [evidence IDA]		DNA binding [goid 3677] [evidence IEA]; metal ion binding [goid 46872] [evidence IEA]; zinc ion binding [goid 8270] [evidence IEA]	DKFZP564I0422	DKFZP564I0422	NM_031435.1
ILMN_1776523	Z.siMp0c75cp6l4HXo	Homo sapiens	RefSeq	ILMN_41660	ILMN_41660	LOC645307	XM_932802.2	XM_932802.2		645307	113426138	XM_932802.2	LOC645307	XP_937895.1	1510397	S	3200	TTTGTAGAGATAGGCTCACTATGTTGCCTAGGCTGGGCCTGAACTCCTGG	16	-	68704712-68704761	16q22.1f	PREDICTED: Homo sapiens hypothetical LOC645307 (LOC645307), mRNA.						XM_932802.2
ILMN_1731349	KUFJ4F.SnEIgVq2sO0	Homo sapiens	RefSeq	ILMN_138904	ILMN_457	HOXA13	NM_000522.3	NM_000522.3		3209	84452162	NM_000522.3	HOXA13	NP_000513.2	3450189	S	1823	CCAACCAGCTGAACCTTTCAGGCTACAAGAGAACCCGGGTCGGTAATGTC				7p15.2a	Homo sapiens homeobox A13 (HOXA13), mRNA.	nucleus [goid 5634] [evidence IEA]	skeletal development [goid 1501] [pmid 9020844] [evidence TAS]; regulation of transcription, DNA-dependent [goid 6355] [evidence IEA]; development [goid 7275] [evidence IEA]	sequence-specific DNA binding [goid 43565] [evidence IEA]; transcription factor activity [goid 3700] [evidence IEA]	HOX1J; HOX1	HOX1J; HOX1	NM_000522.3
ILMN_1891752	Q_eLV1Tininu0kBN5E	Homo sapiens	Unigene	ILMN_117856	ILMN_117856	HS.565371	Hs.565371		Hs.565371		18967298	BM662626			20754	S	329	TTGCTGAGTCCCTCCCATGAGGCTGAGGCTGTGTCAGCAAACATCTGCAC					UI-E-CQ1-acs-a-11-0-UI.s1 UI-E-CQ1 Homo sapiens cDNA clone UI-E-CQ1-acs-a-11-0-UI 3, mRNA sequence						BM662626
ILMN_1869796	itDvk5QDOE0BQpTu.0	Homo sapiens	Unigene	ILMN_107908	ILMN_107908	HS.544510	Hs.544510		Hs.544510		21678539	AB076961			5960056	S	40	GTCAATGTTGCATGCCAAAATATGACATCAAACCAAGGCCATGTGTTTTC					AB076961 Human vestibular cDNA library Homo sapiens cDNA clone 443V5-4-84, mRNA sequence						AB076961
ILMN_1854823	ljc1CpItfVIgFR1tJU	Homo sapiens	Unigene	ILMN_105451	ILMN_105451	HS.540971	Hs.540971		Hs.540971		2341585	AA568531			5080164	S	164	GATCTATCCAAGGGCAGAGTCCTTCCCAGAGAAACCCACTCCGTCAGCCC					nf16h04.s1 NCI_CGAP_Pr1 Homo sapiens cDNA clone IMAGE:913975, mRNA sequence						AA568531
ILMN_2370862	EN0KDnF46IFVKBWOVU	Homo sapiens	RefSeq	ILMN_181109	ILMN_181109	PLA2G4E	NM_001080490.1	NM_001080490.1		123745	122937427	NM_001080490.1	PLA2G4E	NP_001073959.1	5050224	A	2195	ATCTCAAGGAATGCTACCTGATGGAGAACCCCCAGGAACCCGATGCCCCC	15	-	19124664-19124713	15q15.1d	Homo sapiens phospholipase A2, group IVE (PLA2G4E), mRNA.	membrane [goid 16020] [evidence IEA]	phospholipid catabolism [goid 9395] [evidence IEA]; lipid catabolism [goid 16042] [evidence IEA]	phospholipase A2 activity [goid 4623] [evidence IEA]; hydrolase activity [goid 16787] [evidence IEA]; calcium ion binding [goid 5509] [evidence IEA]	FLJ45651; MGC126661; MGC126633	FLJ45651; MGC126661; MGC126633	NM_001080490.1
ILMN_1774074	N56p5OP.lebV93_qdc	Homo sapiens	RefSeq	ILMN_14831	ILMN_162235	RXRB	NM_021976.3	NM_021976.3		6257	27436942	NM_021976.3	RXRB	NP_068811.1	6380431	S	2774	TGCTGGGGCTGCATGATTTTTGCCCTGCGTCCCTTCTCTTTGGGGCTCCT	6	-	33269394-33269443	6p21.32a	Homo sapiens retinoid X receptor, beta (RXRB), mRNA.	nucleus [goid 5634] [evidence IEA]	transcription [goid 6350] [evidence IEA]; regulation of transcription, DNA-dependent [goid 6355] [evidence IEA]	retinoid-X receptor activity [goid 4886] [pmid 1662118] [evidence TAS]; transcription coactivator activity [goid 3713] [pmid 1662118] [evidence TAS]; sequence-specific DNA binding [goid 43565] [evidence IEA]; transcription factor activity [goid 3700] [pmid 1662118] [evidence NAS]; zinc ion binding [goid 8270] [evidence IEA]; metal ion binding [goid 46872] [evidence IEA]; steroid binding [goid 5496] [evidence IEA]; steroid hormone receptor activity [goid 3707] [evidence IEA]; protein binding [goid 5515] [pmid 15207008] [evidence IDA]	H-2RIIBP; NR2B2; MGC1831; RCoR-1; DAUDI6	H-2RIIBP; NR2B2; MGC1831; RCoR-1; DAUDI6	NM_021976.3
ILMN_1810166	ol64fSknpDx6k3FCoQ	Homo sapiens	RefSeq	ILMN_41747	ILMN_177390	SERPINA2	XM_372532.3	XM_372532.3		390502	89037491	XM_372532.3	SERPINA2	XP_372532.3	5810711	S	773	GCCTGGTGACTTCAGGCAGCTGGCAATTACTGGGCATCTACCAAGGGACA	14	-	93902788-93902792:93906666-93906710	14q32.13a	PREDICTED: Homo sapiens serpin peptidase inhibitor, clade A (alpha-1 antiproteinase, antitrypsin), member 2 (SERPINA2), mRNA.						XM_372532.3
ILMN_1771261	N6EEHtN4KHfcglIh64	Homo sapiens	RefSeq	ILMN_25683	ILMN_25683	SYNC1	NM_030786.1	NM_030786.1		81493	13540560	NM_030786.1	SYNC1	NP_110413.1	5220452	S	1728	TGGACAACAACTGTCATCTGAAGGACTCTTCTAGAAGCCAGAGACTGGTG	1	-	31261485-31261534	1p35.1b	Homo sapiens syncoilin, intermediate filament 1 (SYNC1), mRNA.			structural molecule activity [goid 5198] [evidence IEA]	SYNC; MGC149626; SYNCOILIN; MGC149625	SYNC; MGC149626; SYNCOILIN; MGC149625	NM_030786.1
ILMN_1672935	NIIPrvADn0XM3H89Bg	Homo sapiens	RefSeq	ILMN_12600	ILMN_13858	HSFY2	NM_153716.1	NM_153716.1		159119	32526912	NM_153716.1	HSFY2	NP_714927.1	1070128	I	694	AGAAGAATTGGTGTTAAAAATGCTTCACCTATATCTACTTTATTCAACGA	Y	-	19393788-19393837	Yq11.222a	Homo sapiens heat shock transcription factor, Y linked 2 (HSFY2), transcript variant 1, mRNA.	nucleus [goid 5634] [evidence IEA]	regulation of transcription, DNA-dependent [goid 6355] [evidence IEA]; transcription [goid 6350] [evidence IEA]	sequence-specific DNA binding [goid 43565] [evidence IEA]; transcription factor activity [goid 3700] [evidence IEA]	HSF2L; HSFY; FLJ25453	HSF2L; HSFY	NM_153716.1
ILMN_1688833	iu4ERfV6odIfGtDj4I	Homo sapiens	RefSeq	ILMN_12600	ILMN_13858	HSFY2	NM_153716.1	NM_153716.1		159119	32526912	NM_153716.1	HSFY2	NP_714927.1	4880564	A	201	GTGTGAACACACCTTCCCTGGGGACTCAGACTTACGGTCAATGATTGAAG	Y	-	19394759-19394808	Yq11.222a	Homo sapiens heat shock transcription factor, Y linked 2 (HSFY2), transcript variant 1, mRNA.	nucleus [goid 5634] [evidence IEA]	regulation of transcription, DNA-dependent [goid 6355] [evidence IEA]; transcription [goid 6350] [evidence IEA]	sequence-specific DNA binding [goid 43565] [evidence IEA]; transcription factor activity [goid 3700] [evidence IEA]	HSF2L; HSFY; FLJ25453	HSF2L; HSFY	NM_153716.1
ILMN_2291534	i33tISMPkD03tVPILo	Homo sapiens	RefSeq	ILMN_13858	ILMN_13858	HSFY2	NM_153716.1	NM_153716.1		159119	32526912	NM_153716.1	HSFY2	NP_714927.1	4120477	I	874	TCTTCTGTCAGACAGATAATTGCAAATTCATCTGTCCCCATTAGAAGTGG	Y	-	19393608-19393657	Yq11.222a	Homo sapiens heat shock transcription factor, Y linked 2 (HSFY2), transcript variant 1, mRNA.	nucleus [goid 5634] [evidence IEA]	regulation of transcription, DNA-dependent [goid 6355] [evidence IEA]; transcription [goid 6350] [evidence IEA]	sequence-specific DNA binding [goid 43565] [evidence IEA]; transcription factor activity [goid 3700] [evidence IEA]	HSF2L; HSFY; FLJ25453	HSF2L; HSFY; FLJ25453	NM_153716.1
ILMN_2291538	QDrz.qeEugU3nvVEYw	Homo sapiens	RefSeq	ILMN_13858	ILMN_13858	HSFY2	NM_153716.1	NM_153716.1		159119	32526912	NM_153716.1	HSFY2	NP_714927.1	1300152	I	1114	AATGGTTATTTTGGGCTGACAGTGGAACCATCTGCTGTTCCCACACGATA	Y	-	19393368-19393417	Yq11.222a	Homo sapiens heat shock transcription factor, Y linked 2 (HSFY2), transcript variant 1, mRNA.	nucleus [goid 5634] [evidence IEA]	regulation of transcription, DNA-dependent [goid 6355] [evidence IEA]; transcription [goid 6350] [evidence IEA]	sequence-specific DNA binding [goid 43565] [evidence IEA]; transcription factor activity [goid 3700] [evidence IEA]	HSF2L; HSFY; FLJ25453	HSF2L; HSFY; FLJ25453	NM_153716.1
ILMN_2401946	00r.tEKNfvIC1C8RL8	Homo sapiens	RefSeq	ILMN_13858	ILMN_13858	HSFY2	NM_153716.1	NM_153716.1		159119	32526912	NM_153716.1	HSFY2	NP_714927.1	240273	A	261	TCAGGTTTTGTCACAAGGATCCTTGTTAGAAAGTCCAAGTTACACAGTTT	Y	-	19394699-19394748	Yq11.222a	Homo sapiens heat shock transcription factor, Y linked 2 (HSFY2), transcript variant 1, mRNA.	nucleus [goid 5634] [evidence IEA]	regulation of transcription, DNA-dependent [goid 6355] [evidence IEA]; transcription [goid 6350] [evidence IEA]	sequence-specific DNA binding [goid 43565] [evidence IEA]; transcription factor activity [goid 3700] [evidence IEA]	HSF2L; HSFY; FLJ25453	HSF2L; HSFY; FLJ25453	NM_153716.1
ILMN_1815570	0V_V2XvVQf91WXnVN4	Homo sapiens	RefSeq	ILMN_16941	ILMN_16941	HOXA6	NM_024014.2	NM_024014.2		3203	24797131	NM_024014.2	HOXA6	NP_076919.1	610563	S	752	CCCTTGCCCTCGCCTGTTCCCCAACTTTTCTCCCCGCCTGCTCCCATCTG	7	-	27236326-27236375	7p15.2a	Homo sapiens homeobox A6 (HOXA6), mRNA.	nucleus [goid 5634] [evidence IEA]	regulation of transcription, DNA-dependent [goid 6355] [evidence IEA]; development [goid 7275] [evidence IEA]	sequence-specific DNA binding [goid 43565] [evidence IEA]; transcription factor activity [goid 3700] [evidence IEA]	HOX1B; HOX1.2; HOX1	HOX1B; HOX1.2; HOX1	NM_024014.2
ILMN_1729294	NXSjqidHWIEogNBPks	Homo sapiens	RefSeq	ILMN_22886	ILMN_22886	RNF130	NM_018434.4	NM_018434.4		55819	38176162	NM_018434.4	RNF130	NP_060904.2	1510722	S	1503	CCTCAGGATGGGGAGCTCACTCCGAGAACAGGAGAAATCAACATTGCAGT	5	-	179326416-179326465	5q35.3e	Homo sapiens ring finger protein 130 (RNF130), mRNA.	integral to membrane [goid 16021] [pmid 13679316] [evidence ISS]; membrane [goid 16020] [evidence IEA]	apoptosis [goid 6915] [evidence IEA]	zinc ion binding [goid 8270] [evidence IEA]; metal ion binding [goid 46872] [evidence IEA]; peptidase activity [goid 8233] [evidence IEA]; protein binding [goid 5515] [evidence IEA]	G1RZFP; MGC138647; GOLIATH; MGC99542; MGC117241; GP	G1RZFP; MGC138647; GOLIATH; MGC99542; MGC117241; GP	NM_018434.4
ILMN_1881001	iJK00e6tLXuqBW6iHk	Homo sapiens	Unigene	ILMN_82805	ILMN_82805	HS.232684	Hs.232684		Hs.232684		5847662	AW000824			3850156	S	65	AGCAGGTCATCACTGTGGGTCAGTCCTGTGGGGAACCCGTGGGAGACTGC					wu45d07.x1 Soares_Dieckgraefe_colon_NHCD Homo sapiens cDNA clone IMAGE:2522989 3, mRNA sequence						AW000824
ILMN_1868418	xAAQf5UIEROkiUK_DU	Homo sapiens	Unigene	ILMN_102698	ILMN_102698	HS.534976	Hs.534976		Hs.534976		34479384	BX645051			1990201	S	621	AAAAAACAACTTTGCCCAAGAACACACATGGCAGAGCCAAGGTTGAATCC					DKFZp781H1037_r1 781 (synonym: hlcc4) Homo sapiens cDNA clone DKFZp781H1037 5, mRNA sequence						BX645051
ILMN_1728374	uhDMc.vDsqg4TRyy3c	Homo sapiens	RefSeq	ILMN_34175	ILMN_34175	LOC649041	XM_938124.1	XM_938124.1		649041	89025976	XM_938124.1	LOC649041	XP_943217.1	3170612	S	2786	GACAATATACTATTTGTTAATGTAGGGGAATGACATCACTAGTAGTCTCT					PREDICTED: Homo sapiens similar to Zinc finger protein 479 (Zinc finger protein Kr19) (HKr19) (LOC649041), mRNA.						XM_938124.1
ILMN_2278686	NOVKRKTeSV3_PU5Ekk	Homo sapiens	RefSeq	ILMN_24102	ILMN_24102	HISPPD2A	NM_014659.3	NM_014659.3		9677	66932991	NM_014659.3	HISPPD2A	NP_055474.3	5340592	I	3410	ATGCCCAGGCACAGGCATCTGCAGCCCTCTTTGATTCCATGCACAGCAGC	15	-	41619047-41619073:41638285-41638307	15q15.3a	Homo sapiens histidine acid phosphatase domain containing 2A (HISPPD2A), transcript variant 2, mRNA.			acid phosphatase activity [goid 3993] [evidence IEA]	DKFZp313L0221; MGC51871; KIAA0377; VIP1; IPS1; IP6K; PPIP5K1	DKFZp313L0221; MGC51871; KIAA0377; IPS1; IP6K	NM_014659.3
ILMN_1773885	iaS4eBWh_teFUKEU08	Homo sapiens	RefSeq	ILMN_138222	ILMN_28244	DMAP1	NM_001034023.1	NM_001034023.1		55929	78000210	NM_001034023.1	DMAP1	NP_001029195.1	5490646	S	1382	CGGCAGTGACTGAACCCGGACTTGGTCCTGACCCCAAGGACACCATCATT	1	+	44458486-44458535	1p34.1e	Homo sapiens DNA methyltransferase 1 associated protein 1 (DMAP1), transcript variant 2, mRNA.	nucleus [goid 5634] [pmid 10888872] [evidence NAS]	chromatin modification [goid 16568] [evidence IEA]; transcription [goid 6350] [evidence IEA]; regulation of transcription, DNA-dependent [goid 6355] [evidence IEA]; DNA methylation [goid 6306] [pmid 10888872] [evidence TAS]; regulation of cell growth [goid 1558] [evidence IEA]; negative regulation of transcription [goid 16481] [pmid 10888872] [evidence NAS]	transferase activity [goid 16740] [evidence IEA]; transcriptional repressor activity [goid 16564] [pmid 10888872] [evidence NAS]; DNA binding [goid 3677] [evidence IEA]; methyltransferase activity [goid 8168] [evidence IEA]; protein binding [goid 5515] [pmid 15033475] [evidence IPI]	FLJ11543; KIAA1425; DNMTAP1; DKFZp686L09142; SWC4; DNMAP1; EAF2	FLJ11543; KIAA1425; DNMTAP1; DKFZp686L09142; DNMAP1	NM_001034023.1
ILMN_1737298	i65p6U6ICeH6eu6xIg	Homo sapiens	RefSeq	ILMN_25630	ILMN_25630	MAT2A	NM_005911.4	NM_005911.4		4144	46852159	NM_005911.4	MAT2A	NP_005902.1	7150176	S	2619	TGGTGCGGCTGGCCATGGAGAAAGCTGACTTGGCTGGTGTGGTACAGAGA	2	+	85625714-85625763	2p11.2f	Homo sapiens methionine adenosyltransferase II, alpha (MAT2A), mRNA.		one-carbon compound metabolism [goid 6730] [evidence IEA]	ATP binding [goid 5524] [evidence IEA]; transferase activity [goid 16740] [evidence IEA]; potassium ion binding [goid 30955] [evidence IEA]; magnesium ion binding [goid 287] [evidence IEA]; methionine adenosyltransferase activity [goid 4478] [pmid 7665609] [evidence TAS]; nucleotide binding [goid 166] [evidence IEA]	MATII; SAMS2; MATA2	MATII; SAMS2; MATA2	NM_005911.4
ILMN_1651438	WFFrHlt.kE0L0kl7UU	Homo sapiens	RefSeq	ILMN_15190	ILMN_15190	ZFPM1	NM_153813.2	NM_153813.2		161882	110556643	NM_153813.2	ZFPM1	NP_722520.2	7320494	S	2948	ACCACCGGTACTGCCGTCTTTGCAACATCAAGTTCAGCAGCCTGTCCACC	16	+		16q24.2b	Homo sapiens zinc finger protein, multitype 1 (ZFPM1), mRNA.	nucleus [goid 5634] [evidence IEA]; intracellular [goid 5622] [evidence IEA]	regulation of transcription, DNA-dependent [goid 6355] [evidence IEA]; transcription [goid 6350] [evidence IEA]	zinc ion binding [goid 8270] [evidence IEA]; metal ion binding [goid 46872] [evidence IEA]; DNA binding [goid 3677] [evidence IEA]	FOG1; ZNF408; FOG; ZNF89A	FOG1; ZNF408; FOG	NM_153813.2
ILMN_1820606	cT46cZ6CgBUimqK4bc	Homo sapiens	Unigene	ILMN_105560	ILMN_105560	HS.541130	Hs.541130		Hs.541130		3756268	AI203662			2230292	S	341	CATTGATGGCTACGCTGGAAGGAAAACCCAGAGGCGGGGAGGTGACGTCT					qf48f04.x1 Soares_testis_NHT Homo sapiens cDNA clone IMAGE:1753279 3, mRNA sequence						AI203662
ILMN_1830952	QSudEjsVQIokm5AkE4	Homo sapiens	Unigene	ILMN_104737	ILMN_104737	HS.539775	Hs.539775		Hs.539775		2953062	AA860922			2350403	S	259	CAGGTGCTCACAGATGTACCCCAAAGAGGAGCAGCGTGCAAAGCAACATG					ak22d02.s1 Soares_testis_NHT Homo sapiens cDNA clone IMAGE:1406691 3, mRNA sequence						AA860922
ILMN_1709042	l7qQTS1ReRQwon2JQs	Homo sapiens	RefSeq	ILMN_11057	ILMN_11057	RBM4	NM_002896.2	NM_002896.2		5936	93277121	NM_002896.2	RBM4	NP_002887.2	840544	A	341	TGTGGGCAACATCAGTCCCACCTGCACCAATAAGGAGCTTCGAGCCAAGT	11	+	66164001-66164050	11q13.1e	Homo sapiens RNA binding motif protein 4 (RBM4), mRNA.	nucleus [goid 5634] [evidence IEA]	nuclear mRNA splicing, via spliceosome [goid 398] [evidence IEA]	zinc ion binding [goid 8270] [evidence IEA]; metal ion binding [goid 46872] [evidence IEA]; RNA binding [goid 3723] [evidence IEA]; nucleotide binding [goid 166] [evidence IEA]	ZCRB3A; ZCCHC21; RBM4A; LARK; MGC75138; DKFZp547K0918	ZCCHC21; ZCRB3A; RBM4A; LARK; DKFZp547K0918; MGC75138	NM_002896.2
ILMN_1712455	EpIo5LopTSqX4wRIv0	Homo sapiens	RefSeq	ILMN_139319	ILMN_11057	RBM4	NM_002896.2	NM_002896.2		5936	93277121	NM_002896.2	RBM4	NP_002887.2	520243	A	458	GGCAGAGGATGCAGTGGAGGCCATCAGGGGCCTTGATAACACAGAGTTTC	11	+	66164118-66164167	11q13.1e	Homo sapiens RNA binding motif protein 4 (RBM4), mRNA.	nucleus [goid 5634] [evidence IEA]	nuclear mRNA splicing, via spliceosome [goid 398] [evidence IEA]	zinc ion binding [goid 8270] [evidence IEA]; metal ion binding [goid 46872] [evidence IEA]; RNA binding [goid 3723] [evidence IEA]; nucleotide binding [goid 166] [evidence IEA]	ZCRB3A; ZCCHC21; RBM4A; LARK; MGC75138; DKFZp547K0918		NM_002896.2
ILMN_1753353	oelKRQk7u5H7F66.d4	Homo sapiens	RefSeq	ILMN_3687	ILMN_3687	SLBP	NM_006527.2	NM_006527.2		7884	19913344	NM_006527.2	SLBP	NP_006518.1	3290291	S	982	CTGGCCAGGCACCAAGCATGTGTGTGCACTTGTACCTGGTGGTTTCTCTG	4	-	1665018-1665067	4p16.3b	Homo sapiens stem-loop binding protein (SLBP), mRNA.	ribonucleoprotein complex [goid 30529] [pmid 10825184] [evidence TAS]; nucleus [goid 5634] [evidence IEA]	histone mRNA 3'-end processing [goid 6398] [pmid 9049306] [evidence TAS]; mRNA processing [goid 6397] [evidence IEA]	mRNA binding [goid 3729] [pmid 9049306] [evidence TAS]	HBP	HBP	NM_006527.2
ILMN_2055700	xkcvId.IMdQi8qSSLo	Homo sapiens	RefSeq	ILMN_3687	ILMN_3687	SLBP	NM_006527.2	NM_006527.2		7884	19913344	NM_006527.2	SLBP	NP_006518.1	4280603	S	1499	GCACTAGTTAGACTCTTTAGAATACTCCAAGAGTTAGGGCAGCAGAGTGG	4	-	1664501-1664550	4p16.3b	Homo sapiens stem-loop binding protein (SLBP), mRNA.	ribonucleoprotein complex [goid 30529] [pmid 10825184] [evidence TAS]; nucleus [goid 5634] [evidence IEA]	histone mRNA 3'-end processing [goid 6398] [pmid 9049306] [evidence TAS]; mRNA processing [goid 6397] [evidence IEA]	mRNA binding [goid 3729] [pmid 9049306] [evidence TAS]	HBP	HBP	NM_006527.2
ILMN_1803183	QCuEIKWCkQKgnkVPXo	Homo sapiens	RefSeq	ILMN_24602	ILMN_24602	ARPC4	NM_005718.3	NM_005718.3		10093	68161505	NM_005718.3	ARPC4	NP_005709.1	2230068	I	298	AAGGTGACAAGAAGGCCGAAGGCACAAAGGGAAGCTGCACCCATTCCTGG	3	+	9770871-9770920	3p25.3c	Homo sapiens actin related protein 2/3 complex, subunit 4, 20kDa (ARPC4), transcript variant 1, mRNA.	Arp2/3 protein complex [goid 5885] [pmid 9230079] [evidence TAS]; cytoskeleton [goid 5856] [evidence IEA]	actin nucleation [goid 45010] [pmid 11162547] [evidence TAS]; actin filament polymerization [goid 30041] [evidence IEA]	actin filament binding [goid 51015] [pmid 11162547] [evidence TAS]; protein binding, bridging [goid 30674] [pmid 11162547] [evidence TAS]; structural constituent of cytoskeleton [goid 5200] [pmid 9230079] [evidence TAS]	ARC20; p20-Arc; MGC13544	ARC20; p20-Arc; MGC13544	NM_005718.3
ILMN_1850850	iKXorpf0LXeF5k17u8	Homo sapiens	Unigene	ILMN_74391	ILMN_74391	HS.97753	Hs.97753		Hs.97753		27845930	BX103892			2600102	S	251	AGGCCTGGAGGTGGCCTTTCAAGTCCTCTGACCTGCGCATCCTGTGTGTT					BX103892 Soares_testis_NHT Homo sapiens cDNA clone IMAGp998B071824, mRNA sequence						BX103892
ILMN_1830253	fidItdR6Z97NST31eY	Homo sapiens	Unigene	ILMN_114712	ILMN_114712	HS.561187	Hs.561187		Hs.561187		7149137	AW511059			70408	S	190	GAGCTCAGAGTCCTCCACTGGCGCTTCTGTATCCAGCATTCTTCCCTGCG					hd42h04.x1 Soares_NFL_T_GBC_S1 Homo sapiens cDNA clone IMAGE:2912215 3, mRNA sequence						AW511059
ILMN_1802248	Triir6qguCgIQkqcPU	Homo sapiens	RefSeq	ILMN_12862	ILMN_12862	RNF152	NM_173557.1	NM_173557.1		220441	27734872	NM_173557.1	RNF152	NP_775828.1	2120202	S	2548	GGTGAGGAGGGTTGGGGGGAAGTGAAGGAAAGACAAGCAGGGCTAATTCC	18	-	57632491-57632540	18q21.33a	Homo sapiens ring finger protein 152 (RNF152), mRNA.	ubiquitin ligase complex [goid 151] [evidence IEA]	protein ubiquitination [goid 16567] [evidence IEA]	ubiquitin-protein ligase activity [goid 4842] [evidence IEA]; metal ion binding [goid 46872] [evidence IEA]; zinc ion binding [goid 8270] [evidence IEA]	FLJ39176	FLJ39176; MGC138161	NM_173557.1
ILMN_1859996	HjgIn6C7kKk6QoFkqk	Homo sapiens	Unigene	ILMN_117396	ILMN_117396	HS.564798	Hs.564798		Hs.564798		4891277	AI681095			870730	S	284	GATGAAAGAGCTTGGAAGTGTGCAAGGGCATGGCAAGGAACCGCAGGGGC					tx36d02.x1 NCI_CGAP_Lu24 Homo sapiens cDNA clone IMAGE:2271651 3, mRNA sequence						AI681095
ILMN_1709085	TlWA4iiHrfgl3rnv0E	Homo sapiens	RefSeq	ILMN_2824	ILMN_2824	GSG2	NM_031965.2	NM_031965.2		83903	56790918	NM_031965.2	GSG2	NP_114171.2	2900692	S	2448	GCCCCGAAATGAGAGGAGACTGGTCTTGAAGCCTCTGGTGCTGTTTCAAC	17	+	3519845-3519894	17p13.3a	Homo sapiens germ cell associated 2 (haspin) (GSG2), mRNA.	nucleus [goid 5634] [pmid 11228240] [evidence IEP]	chromatin modification [goid 16568] [evidence IEA]; protein kinase cascade [goid 7243] [pmid 11228240] [evidence IDA]; cell cycle [goid 7049] [evidence IEA]; protein amino acid phosphorylation [goid 6468] [pmid 11228240] [evidence IDA]	transferase activity [goid 16740] [evidence IEA]; protein-tyrosine kinase activity [goid 4713] [evidence IEA]; nucleotide binding [goid 166] [evidence IEA]; ATP binding [goid 5524] [pmid 11228240] [evidence IDA]; magnesium ion binding [goid 287] [evidence IEA]; protein serine/threonine kinase activity [goid 4674] [evidence IEA]			NM_031965.2
ILMN_1786211	WYR4ceFuaud0V1fd1c	Homo sapiens	RefSeq	ILMN_4972	ILMN_4972	HERC1	NM_003922.3	NM_003922.3		8925	126131098	NM_003922.3	HERC1	NP_003913.3	1820274	S	14719	CGACACTGACTACTGACCGTGCGGGTGCTCTCACCCTCCCTTCTCTCCCT	15	-	40725673-40725707:40725708-40725722	15q22.31a	Homo sapiens hect (homologous to the E6-AP (UBE3A) carboxyl terminus) domain and RCC1 (CHC1)-like domain (RLD) 1 (HERC1), mRNA.	Golgi apparatus [goid 5794] [pmid 8861955] [evidence TAS]; cytoplasm [goid 5737] [pmid 8861955] [evidence TAS]; intracellular [goid 5622] [evidence IEA]	ubiquitin cycle [goid 6512] [evidence IEA]	ARF guanyl-nucleotide exchange factor activity [goid 5086] [pmid 8861955] [evidence TAS]; ubiquitin-protein ligase activity [goid 4842] [evidence IEA]	p619; p532	p619; p532	NM_003922.3
ILMN_2361862	0itwEDDFVtoOsFiUkk	Homo sapiens	RefSeq	ILMN_14444	ILMN_14444	VLDLR	NM_001018056.1	NM_001018056.1		7436	65301163	NM_001018056.1	VLDLR	NP_001018066.1	5390661	A	2960	GAGGTCTAAACAAATAATACCCCCGTCGGAATGGTAACCGAGCCAGCAGC	9	+	2643893-2643942	9p24.2b	Homo sapiens very low density lipoprotein receptor (VLDLR), transcript variant 2, mRNA.	membrane fraction [goid 5624] [pmid 15082773] [evidence IDA]; membrane [goid 16020] [evidence IEA]; plasma membrane [goid 5886] [pmid 10380922] [evidence TAS]; integral to membrane [goid 16021] [evidence IEA]; coated pit [goid 5905] [evidence IEA]	memory [goid 7613] [pmid 7550352] [evidence TAS]; lipid transport [goid 6869] [evidence IEA]; signal transduction [goid 7165] [pmid 10380922] [evidence TAS]; steroid metabolism [goid 8202] [evidence IEA]; endocytosis [goid 6897] [evidence IEA]; cholesterol metabolism [goid 8203] [evidence IEA]; lipid metabolism [goid 6629] [evidence IEA]	low-density lipoprotein receptor activity [goid 5041] [pmid 10380922] [evidence TAS]; lipid transporter activity [goid 5319] [evidence IEA]; receptor activity [goid 4872] [evidence IEA]; calcium ion binding [goid 5509] [evidence IEA]	FLJ35024; VLDLRCH	FLJ35024; VLDLRCH	NM_001018056.1
ILMN_1874205	fEr_h60K9FUROdRKno	Homo sapiens	Unigene	ILMN_105161	ILMN_105161	HS.540455	Hs.540455		Hs.540455		11682360	BF590036			2510110	S	141	ACAGGTTTGGACTGGTCAAGGTTCACCCCACACATGCTCCACAGGGCTGG					naa41a07.x1 NCI_CGAP_Kid11 Homo sapiens cDNA clone IMAGE:3258900 3, mRNA sequence						BF590036
ILMN_1709968	rAJpTSXi1KOHuRIKvk	Homo sapiens	RefSeq	ILMN_45998	ILMN_45998	LOC652054	XM_945176.1	XM_945176.1		652054	89034630	XM_945176.1	LOC652054	XP_950269.1	6450435	S	208	AAAAGCGGCCATCAGCCTGAGTCCAGGATGACTGTGCACAGAAGGGTTGC					PREDICTED: Homo sapiens hypothetical protein LOC652054 (LOC652054), mRNA.						XM_945176.1
ILMN_1733627	oV57X.wXu_1yFe2qS0	Homo sapiens	RefSeq	ILMN_18912	ILMN_18912	NEDD4L	NM_015277.3	NM_015277.3		23327	141801823	NM_015277.3	NEDD4L	NP_056092.2	1570273	S	4518	CCCTGCTGTCCTTTTTAACCTGTGTTGTCCTAGACCCTGTCGGGGCAGTC	18	+	52773399-52773448	18q21.31b	Homo sapiens neural precursor cell expressed, developmentally down-regulated 4-like (NEDD4L), mRNA.	intracellular [goid 5622] [pmid 11244092] [evidence IC ]	water homeostasis [goid 30104] [pmid 11244092] [evidence NAS]; regulation of protein catabolism [goid 42176] [pmid 11244092] [evidence NAS]; protein ubiquitination [goid 16567] [pmid 11244092] [evidence NAS]; sodium ion homeostasis [goid 6883] [pmid 11244092] [evidence NAS]; sodium ion transport [goid 6814] [pmid 11244092] [evidence NAS]; excretion [goid 7588] [pmid 11244092] [evidence NAS]; response to metal ion [goid 10038] [pmid 11244092] [evidence IDA]; positive regulation of endocytosis [goid 45807] [pmid 11244092] [evidence NAS]	ligase activity [goid 16874] [evidence IEA]; ubiquitin-protein ligase activity [goid 4842] [pmid 11244092] [evidence NAS]; sodium channel regulator activity [goid 17080] [pmid 11244092] [evidence IDA]; protein binding [goid 5515] [pmid 11244092] [evidence IPI]	FLJ33870; KIAA0439; RSP5; hNedd4-2	FLJ33870; RSP5; KIAA0439; hNedd4-2	NM_015277.3
ILMN_1669624	o1KkpNJU3e_u6dU_ew	Homo sapiens	RefSeq	ILMN_12799	ILMN_12799	LINS1	NM_181739.1	NM_181739.1		55180	32454730	NM_181739.1	LINS1	NP_859523.1	5890220	A	321	TCCAGGGCAGGCATCAGCCCATCTCTGTTGGTGTGGCTCCCATTGCTGTA	15	-	98938357-98938406	15q26.3c	Homo sapiens lines homolog 1 (Drosophila) (LINS1), transcript variant 2, mRNA.				FLJ10583; WINS1	FLJ10583; WINS1	NM_181739.1
ILMN_1696591	l6VyLqLXjBUpe3hx.k	Homo sapiens	RefSeq	ILMN_4636	ILMN_4636	RB1	NM_000321.2	NM_000321.2		5925	108773786	NM_000321.2	RB1	NP_000312.2	6280474	S	3249	TGGCCCTAGAGTGGGAGTCCTGATAACCCAGGCCTGTCTGACTACTTTGC	13	+	47952504-47952553	13q14.2b	Homo sapiens retinoblastoma 1 (including osteosarcoma) (RB1), mRNA.	nucleus [goid 5634] [pmid 3413073] [evidence NAS]; chromatin [goid 785] [pmid 3657987] [evidence TAS]	negative regulation of cell growth [goid 30308] [pmid 7542657] [evidence TAS]; negative regulation of protein kinase activity [goid 6469] [pmid 9858607] [evidence IPI]; M phase [goid 279] [pmid 7542657] [evidence NAS]; regulation of transcription, DNA-dependent [goid 6355] [pmid 3413073] [evidence NAS]; cell cycle checkpoint [goid 75] [pmid 10825186] [evidence TAS]; G1 phase [goid 51318] [pmid 7542657] [evidence TAS]; positive regulation of transcription, DNA-dependent [goid 45893] [pmid 15572661] [evidence NAS]; transcription [goid 6350] [evidence IEA]; negative regulation of transcription from RNA polymerase II promoter [goid 122] [pmid 9491888] [evidence TAS]; androgen receptor signaling pathway [goid 30521] [pmid 15572661] [evidence NAS]	androgen receptor binding [goid 50681] [pmid 15572661] [evidence NAS]; transcription factor activity [goid 3700] [pmid 3657987] [evidence TAS]; protein binding [goid 5515] [pmid 7542657] [evidence IPI]; transcription coactivator activity [goid 3713] [pmid 15572661] [evidence NAS]; kinase binding [goid 19900] [pmid 16286473] [evidence IDA]	RB; OSRC	RB; OSRC	NM_000321.2
ILMN_1759679	WoEDoAkjeq4PIhDkg4	Homo sapiens	RefSeq	ILMN_18193	ILMN_18193	FAM81B	NM_152548.1	NM_152548.1		153643	22749142	NM_152548.1	FAM81B	NP_689761.1	3840671	S	1210	GGAACAAATGGAAAAGCAGATCTGGGGTGAATTAGAGACAATGCAGAATG	5	+	94809863-94809912	5q15c	Homo sapiens family with sequence similarity 81, member B (FAM81B), mRNA.				FLJ25333	FLJ25333	NM_152548.1
ILMN_1711346	Tule36AXomLgoJlXPQ	Homo sapiens	RefSeq	ILMN_21200	ILMN_21200	EGFLAM	NM_152403.2	NM_152403.2		133584	33469928	NM_152403.2	EGFLAM	NP_689616.2	7380092	I	796	GTGGCCCTGTCTTGGAAACCTGGAGCGAGTGAAGGAAGCGCCCCTATTCA	5	+	38388117-38388166	5p13.2a-p13.1c	Homo sapiens EGF-like, fibronectin type III and laminin G domains (EGFLAM), transcript variant 1, mRNA.	membrane [goid 16020] [evidence IEA]; integral to membrane [goid 16021] [evidence IEA]	cell adhesion [goid 7155] [evidence IEA]	protein binding [goid 5515] [evidence IEA]	AGRINL; AGRNL; FLJ39155	AGRINL; AGRNL; FLJ39155	NM_152403.2
ILMN_1671808	BcofUh9AH.cl56Xl9E	Homo sapiens	RefSeq	ILMN_21965	ILMN_21965	CSAG3A	NM_203311.1	NM_203311.1		389903	42600568	NM_203311.1	CSAG3A	NP_976056.1	1230609	S	213	CTAGGACTTCCAGACTTCAAAACTTTTCTAGCCTGCTGGCCTGCCTTCAC	X	-	151628119-151628145:151628600-151628622	Xq28e	Homo sapiens CSAG family, member 3A (CSAG3A), mRNA.				MGC17065	MGC17065	NM_203311.1
ILMN_2043126	6lGDClNFIJQVZS1_Nw	Homo sapiens	RefSeq	ILMN_21965	ILMN_21965	CSAG3A	NM_203311.1	NM_203311.1		389903	42600568	NM_203311.1	CSAG3A	NP_976056.1	4010095	S	166	GCCACGAATAAGGCCATCACCAGAAGCCAACCCCGCCAGTCCTTGATCTA	X	-	151628620-151628669	Xq28e	Homo sapiens CSAG family, member 3A (CSAG3A), mRNA.				MGC17065	MGC17065	NM_203311.1
ILMN_1899018	xVTDfuFK6bvEOAkLvk	Homo sapiens	Unigene	ILMN_74886	ILMN_74886	HS.105102	Hs.105102		Hs.105102		2209683	AA482005			1030681	S	157	CCCCATAATCTTGTGACCAGGTGGCGTGTTACAATGAAAGCAAGTGTTGC					zu98b06.s1 NCI_CGAP_GCB1 Homo sapiens cDNA clone IMAGE:746003 3, mRNA sequence						AA482005
ILMN_1674640	f56RRSkXRIDiNKd5dE	Homo sapiens	RefSeq	ILMN_14583	ILMN_14583	CXCR6	NM_006564.1	NM_006564.1		10663	5730105	NM_006564.1	CXCR6	NP_006555.1	6550333	S	1553	TGCTGGCACCACCAGGCACCTCACAGAAATGAGATCAGGCTCTGCCTCAC	3	+	45964449-45964498	3p21.31i	Homo sapiens chemokine (C-X-C motif) receptor 6 (CXCR6), mRNA.	integral to plasma membrane [goid 5887] [pmid 9166430] [evidence TAS]; membrane [goid 16020] [evidence IEA]	G-protein coupled receptor protein signaling pathway [goid 7186] [pmid 9166430] [evidence TAS]; viral genome replication [goid 19079] [pmid 9230441] [evidence TAS]; signal transduction [goid 7165] [evidence IEA]	C-C chemokine receptor activity [goid 16493] [evidence IEA]; rhodopsin-like receptor activity [goid 1584] [evidence IEA]; C-X-C chemokine receptor activity [goid 16494] [evidence IEA]; coreceptor activity [goid 15026] [pmid 9166430] [evidence TAS]	TYMSTR; STRL33; BONZO; CD186	TYMSTR; STRL33; BONZO; CD186	NM_006564.1
ILMN_1813400	Qeye.nh1ziVMKve58k	Homo sapiens	RefSeq	ILMN_15505	ILMN_15505	CBR4	NM_032783.3	NM_032783.3		84869	55775472	NM_032783.3	CBR4	NP_116172.2	5810750	S	3030	CTGTAGCTGTTTGCTGACTCCTATGAGCCCATAAGGGTTCTGTGCTTAGC	4	-	165662566-165662615	4q32.3e	Homo sapiens carbonyl reductase 4 (CBR4), mRNA.		metabolism [goid 8152] [evidence IEA]	oxidoreductase activity [goid 16491] [evidence IEA]	FLJ14431	FLJ14431	NM_032783.3
ILMN_2186137	TlJakVUF0606EjIS54	Homo sapiens	RefSeq	ILMN_8976	ILMN_8976	RRAD	NM_004165.1	NM_004165.1		6236	4759053	NM_004165.1	RRAD	NP_004156.1	5570520	S	1162	GCCAGCCGGGCACCCCCAACCTCATGGTCATGGACAGATAGACAGTGCTG	16	-	52829927-52829976	16q22.1a	Homo sapiens Ras-related associated with diabetes (RRAD), mRNA.		small GTPase mediated signal transduction [goid 7264] [pmid 8248782] [evidence TAS]	calmodulin binding [goid 5516] [evidence IEA]; GTP binding [goid 5525] [evidence IEA]; GTPase activity [goid 3924] [pmid 8248782] [evidence TAS]; nucleotide binding [goid 166] [evidence IEA]	REM3; RAD; RAD1	REM3; RAD; RAD1	NM_004165.1
ILMN_1683179	KBkYaQkpFaKYiJfpAA	Homo sapiens	RefSeq	ILMN_8976	ILMN_8976	RRAD	NM_004165.1	NM_004165.1		6236	4759053	NM_004165.1	RRAD	NP_004156.1	7200639	S	904	AACGCACGACGGCAAGCAGGCACCCGGAGGCGAGAGAGCCTTGGCAAAAA	16	-	52830185-52830234	16q22.1a	Homo sapiens Ras-related associated with diabetes (RRAD), mRNA.		small GTPase mediated signal transduction [goid 7264] [pmid 8248782] [evidence TAS]	calmodulin binding [goid 5516] [evidence IEA]; GTP binding [goid 5525] [evidence IEA]; GTPase activity [goid 3924] [pmid 8248782] [evidence TAS]; nucleotide binding [goid 166] [evidence IEA]	REM3; RAD; RAD1	REM3; RAD; RAD1	NM_004165.1
ILMN_1747207	o4iVWZsVNSiQBztKDo	Homo sapiens	RefSeq	ILMN_17045	ILMN_17045	EYA1	NM_000503.3	NM_000503.3		2138	26667213	NM_000503.3	EYA1	NP_000494.2	1260605	I	471	TGAGAGCCCCCGCGCGTACCCATCCAGGAGCAAAACTATGTCAGGAATGG	8	-	72436501-72436550	8q13.3b-q13.3c	Homo sapiens eyes absent homolog 1 (Drosophila) (EYA1), transcript variant 3, mRNA.	nucleus [goid 5634] [evidence IEA]	morphogenesis [goid 9653] [pmid 9020840] [evidence TAS]; metabolism [goid 8152] [evidence IEA]; transcription [goid 6350] [evidence IEA]; regulation of transcription, DNA-dependent [goid 6355] [evidence IEA]; development [goid 7275] [evidence IEA]	hydrolase activity [goid 16787] [evidence IEA]; protein tyrosine phosphatase activity [goid 4725] [evidence IEA]; magnesium ion binding [goid 287] [evidence IEA]; phosphoprotein phosphatase activity [goid 4721] [evidence IEA]	BOP; MGC141875; BOR	BOP; MGC141875; BOR	NM_000503.3
ILMN_1888518	EKi6oEDFUF9Xfl_4_k	Homo sapiens	Unigene	ILMN_133095	ILMN_133095	HS.580914	Hs.580914		Hs.580914		81109983	DA375238			5290286	S	354	AGGGAGTGGGGAACAAATACCCCAACCTTCCCTCTTGCCTTGTGATTGGC					DA375238 BRTHA2 Homo sapiens cDNA clone BRTHA2006444 5, mRNA sequence						DA375238
ILMN_2301955	f_zTOMN_R_Hi_oQp9E	Homo sapiens	RefSeq	ILMN_15272	ILMN_15272	THAP1	NM_199003.1	NM_199003.1		55145	40068499	NM_199003.1	THAP1	NP_945354.1	4180279	A	1570	TTGTATCATATGATAATCTTGCACTTGACTGAGTTGGGACAAGGCTTCAC	8	-	42811325-42811374	8p11.21a	Homo sapiens THAP domain containing, apoptosis associated protein 1 (THAP1), transcript variant 2, mRNA.	nucleus [goid 5634] [evidence IEA]		zinc ion binding [goid 8270] [evidence IEA]; metal ion binding [goid 46872] [evidence IEA]; nucleic acid binding [goid 3676] [evidence IEA]; DNA binding [goid 3677] [evidence IEA]	FLJ10477; MGC33014	FLJ10477; MGC33014	NM_199003.1
ILMN_1678564	6fyc6SaSRai0ki4KiQ	Homo sapiens	RefSeq	ILMN_17277	ILMN_17277	DVL1	NM_182779.3	NM_182779.3		1855	148539849	NM_182779.3	DVL1	NP_877580.1	3800575	A	968	CTTTAGCTATGGCAGCGGCAGCACCGGGAGTCAGCAGAGTGAAGGGAGCA	1	-	1261752-1261758:1263220-1263262	1p36.33a	Homo sapiens dishevelled, dsh homolog 1 (Drosophila) (DVL1), transcript variant 3, mRNA.	cytoplasm [goid 5737] [pmid 9192851] [evidence TAS]; intracellular [goid 5622] [evidence IEA]	morphogenesis [goid 9653] [pmid 8817329] [evidence TAS]; frizzled signaling pathway [goid 7222] [evidence IEA]; intracellular signaling cascade [goid 7242] [evidence IEA]; heart development [goid 7507] [pmid 8817329] [evidence TAS]; development [goid 7275] [evidence IEA]	signal transducer activity [goid 4871] [evidence IEA]; protein binding [goid 5515] [evidence IEA]	DVL; MGC54245	DVL; MGC54245	NM_182779.3
ILMN_1657278	c63Xp616eKudHaOarU	Homo sapiens	RefSeq	ILMN_44706	ILMN_17277	DVL1	NM_182779.3	NM_182779.3		1855	148539849	NM_182779.3	DVL1	NP_877580.1	5960609	S	280	TGGTCTCCTGGCTGGTCCTGGCTGAGGGTGCTCACTCGGATGCGGGGTCC	1	-	1267688-1267727:1267932-1267941	1p36.33a	Homo sapiens dishevelled, dsh homolog 1 (Drosophila) (DVL1), transcript variant 3, mRNA.	cytoplasm [goid 5737] [pmid 9192851] [evidence TAS]; intracellular [goid 5622] [evidence IEA]	morphogenesis [goid 9653] [pmid 8817329] [evidence TAS]; frizzled signaling pathway [goid 7222] [evidence IEA]; intracellular signaling cascade [goid 7242] [evidence IEA]; heart development [goid 7507] [pmid 8817329] [evidence TAS]; development [goid 7275] [evidence IEA]	signal transducer activity [goid 4871] [evidence IEA]; protein binding [goid 5515] [evidence IEA]	DVL; MGC54245		NM_182779.3
ILMN_1838657	f51KPh5KCJ0qyOiEkk	Homo sapiens	Unigene	ILMN_126582	ILMN_126582	HS.574401	Hs.574401		Hs.574401		83149420	DB338192			4570291	S	293	TGCTCCAGGATTGACTGCAGGAAGAGCTCAGGGTAGATGGAGACAGCAGC					DB338192 TESTI2 Homo sapiens cDNA clone TESTI2034417 3, mRNA sequence						DB338192
ILMN_1756914	TOTh7H0AUxBVnGo1eE	Homo sapiens	RefSeq	ILMN_44142	ILMN_44142	LOC645871	XM_933228.1	XM_933228.1		645871	89030871	XM_933228.1	LOC645871	XP_938321.1	380072	S	1	ATGCATGACTGTACTTCAAAACCATACAACCCCGCTACGGGATCCCTGAC	10	-	30395483-30395496:30396655-30396690		PREDICTED: Homo sapiens hypothetical protein LOC645871 (LOC645871), mRNA.						XM_933228.1
ILMN_2166812	Zad.W4d1MYutAtC4VE	Homo sapiens	RefSeq	ILMN_163945	ILMN_163945	KIR2DS1	NM_014512.1	NM_014512.1		3806	7657276	NM_014512.1	KIR2DS1	NP_055327.1	5670291	S	610	CGGCTCTTTCCGTGACTCTCCATACGAGTGGTCAAAGTCAAGTGACCCAC	19|NT_113949.1	+	120645-120694		Homo sapiens killer cell immunoglobulin-like receptor, two domains, short cytoplasmic tail, 1 (KIR2DS1), mRNA.	membrane [goid 16020] [evidence IEA]; integral to membrane [goid 16021] [pmid 8627176] [evidence NAS]	immune response [goid 6955] [pmid 8627176] [evidence NAS]	transmembrane receptor activity [goid 4888] [pmid 8627176] [evidence NAS]	EB6ActII; p50.1; CD158a; EB6ActI; CD158H	p50.1; EB6ActI; EB6ActII; CD158a; CD158H	NM_014512.1
ILMN_2074880	B6AdA55fIDR3XI4Dv0	Homo sapiens	RefSeq	ILMN_16996	ILMN_16996	GTF3C6	NM_138408.2	NM_138408.2		112495	50355976	NM_138408.2	GTF3C6	NP_612417.1	580386	S	830	TGGAAACTCAAATGCTGCCTTAGAAATCACTCTCCTAGATGAAATGTTTC	6	+	111395664-111395686:111395687-111395713	6q21h	Homo sapiens general transcription factor IIIC, polypeptide 6, alpha 35kDa (GTF3C6), mRNA.				C6orf51; TFIIIC35; bA397G5.3	C6orf51; TFIIIC35; bA397G5.3	NM_138408.2
ILMN_1691578	iaIIYoIookvr3roPNI	Homo sapiens	RefSeq	ILMN_16996	ILMN_16996	GTF3C6	NM_138408.2	NM_138408.2		112495	50355976	NM_138408.2	GTF3C6	NP_612417.1	4200110	S	246	CGGAGAAGACGAGGAAGAGGAGGAGCAGTTGGTTCTGGTGGAATTATCAG	6	+	111386701-111386722:111387068-111387095	6q21h	Homo sapiens general transcription factor IIIC, polypeptide 6, alpha 35kDa (GTF3C6), mRNA.				C6orf51; TFIIIC35; bA397G5.3	C6orf51; TFIIIC35; bA397G5.3	NM_138408.2
ILMN_1807689	9UXr6rIkAo60d9YrdU	Homo sapiens	RefSeq	ILMN_24691	ILMN_24691	PKNOX2	NM_022062.2	NM_022062.2		63876	116812643	NM_022062.2	PKNOX2	NP_071345.2	870575	S	3252	CCACCTGGTTGGGGTAGAGCAAAAGGATGGTCACTCTTCCGAGGTCTCCC	11	+	124808017-124808066	11q24.2b	Homo sapiens PBX/knotted 1 homeobox 2 (PKNOX2), mRNA.	nucleus [goid 5634] [evidence IEA]	regulation of transcription, DNA-dependent [goid 6355] [evidence IEA]	sequence-specific DNA binding [goid 43565] [evidence IEA]; transcription factor activity [goid 3700] [evidence IEA]	FLJ13074; PREP2	FLJ13074; PREP2	NM_022062.2
ILMN_1795170	WHCqPwS6HIrDCUXS0o	Homo sapiens	RefSeq	ILMN_12380	ILMN_12380	SLITRK2	NM_032539.2	NM_032539.2		84631	40217818	NM_032539.2	SLITRK2	NP_115928.1	150482	S	4922	ACTAAGGGGATTTAACAGTGGACTAGAGGTAATAAGCCACCTCAGTCAGG	X	+		Xq27.3c	Homo sapiens SLIT and NTRK-like family, member 2 (SLITRK2), mRNA.	membrane [goid 16020] [evidence IEA]; integral to membrane [goid 16021] [evidence IEA]		transferase activity [goid 16740] [evidence IEA]	MGC129913; SLITL1; DKFZp451E1911; CXorf2; MGC129912; KIAA1854	MGC129913; SLITL1; DKFZp451E1911; CXorf2; MGC129912; KIAA1854	NM_032539.2
ILMN_1801516	Ho0olVBEpC1FUwwV5Q	Homo sapiens	RefSeq	ILMN_15161	ILMN_15161	GPC1	NM_002081.1	NM_002081.1		2817	4504080	NM_002081.1	GPC1	NP_002072.1	7160504	S	3379	GGATCAGGAGCCCCCAACACAGGCAAGTCCACCCCATAATAACCCTGCCA	2	+	233163180-233163229	2q37.3e	Homo sapiens glypican 1 (GPC1), mRNA.	integral to plasma membrane [goid 5887] [pmid 2148568] [evidence TAS]; membrane [goid 16020] [evidence IEA]; extracellular space [goid 5615] [pmid 2148568] [evidence TAS]; extracellular matrix (sensu Metazoa) [goid 5578] [evidence IEA]		GPI anchor binding [goid 48503] [evidence IEA]	glypican; FLJ38078	glypican; FLJ38078	NM_002081.1
ILMN_2161166	ZUKKgisCT.cXuTVH90	Homo sapiens	RefSeq	ILMN_169432	ILMN_169432	OR5K4	NM_001005517.1	NM_001005517.1		403278	53933286	NM_001005517.1	OR5K4	NP_001005517.1	4570270	S	689	CCAAGGAGGGAAGAGGTAAAGCATTTTCTACCTGTGCATCCCACTTTCTC	3	+	99556076-99556125	3q11.2c	Homo sapiens olfactory receptor, family 5, subfamily K, member 4 (OR5K4), mRNA.						NM_001005517.1
ILMN_2328986	i05l6muoUe0fUnIVbs	Homo sapiens	RefSeq	ILMN_21143	ILMN_21143	SREBF1	NM_004176.3	NM_004176.3		6720	52630417	NM_004176.3	SREBF1	NP_004167.3	6840044	A	3598	TCATGCGCCTGGGCGGTGGGACCACTGTCACTTCCAGCTAGACCCCGTGT	17	-	17656651-17656660:17656661-17656700	17p11.2g	Homo sapiens sterol regulatory element binding transcription factor 1 (SREBF1), transcript variant 2, mRNA.	integral to membrane [goid 16021] [evidence IEA]; nucleus [goid 5634] [pmid 8156598] [evidence TAS]; membrane [goid 16020] [evidence IEA]; endoplasmic reticulum [goid 5783] [evidence IEA]; endoplasmic reticulum membrane [goid 5789] [pmid 8156598] [evidence TAS]	regulation of transcription from RNA polymerase II promoter [goid 6357] [pmid 8156598] [evidence TAS]; cholesterol metabolism [goid 8203] [evidence IEA]; lipid metabolism [goid 6629] [pmid 8156598] [evidence TAS]; steroid metabolism [goid 8202] [evidence IEA]	RNA polymerase II transcription factor activity [goid 3702] [pmid 8156598] [evidence TAS]; transcription factor activity [goid 3700] [pmid 8156598] [evidence NAS]	SREBP1	SREBP1	NM_004176.3
ILMN_1848727	lOljDdRQPpJLKeVgpI	Homo sapiens	Unigene	ILMN_85810	ILMN_85810	HS.310451	Hs.310451		Hs.310451		10853979	AV736398			2350082	S	244	ATGGCCGATAATCTCCACCAAATTGGCAGCAGTAGGCTGCCCGAAGGCAG					AV736398 CB Homo sapiens cDNA clone CBMAGD09 5, mRNA sequence						AV736398
ILMN_1834569	ikk13teR6sKnzr_e7k	Homo sapiens	Unigene	ILMN_75811	ILMN_75811	HS.122007	Hs.122007		Hs.122007		3961903	AI302557			4490561	S	265	GCAGCATCCTCTGTCCTGCACTGGGTAAGGGCTTATGGTTTGCTGTGTGC					qn52b08.x1 NCI_CGAP_Kid5 Homo sapiens cDNA clone IMAGE:1901847 3, mRNA sequence						AI302557
ILMN_1790202	f17oLp3qRSXuqcCH4Q	Homo sapiens	RefSeq	ILMN_28904	ILMN_28904	C1ORF35	NM_024319.2	NM_024319.2		79169	34147378	NM_024319.2	C1orf35	NP_077295.1	5820500	S	992	TCCTGTGGAAGTGGCTCTGGGCACCAGCCTGTGGGGCTAAAGACTTGACA	1	-	198803797-198803846	1q42.13c	Homo sapiens chromosome 1 open reading frame 35 (C1orf35), mRNA.				MMTAG2; MGC4174	MMTAG2; MGC4174	NM_024319.2
ILMN_2211546	KRB.iCskeiIPoOrprA	Homo sapiens	RefSeq	ILMN_17062	ILMN_17062	HAO1	NM_017545.2	NM_017545.2		54363	11184232	NM_017545.2	HAO1	NP_060015.1	1740131	S	1580	CACAACTTTGAGAAGGTAGCACTGGAGAGAATTGGAATGGGTGGCGGTAA	20	-	7811747-7811796	20p12.3a	Homo sapiens hydroxyacid oxidase (glycolate oxidase) 1 (HAO1), mRNA.	peroxisome [goid 5777] [pmid 10777549] [evidence TAS]	metabolism [goid 8152] [evidence IEA]; oxidative photosynthetic carbon pathway [goid 9854] [evidence IEA]; fatty acid alpha-oxidation [goid 1561] [pmid 10777549] [evidence TAS]; electron transport [goid 6118] [evidence IEA]	oxidoreductase activity [goid 16491] [evidence IEA]; (S)-2-hydroxy-acid oxidase activity [goid 3973] [pmid 10777549] [evidence TAS]; FMN binding [goid 10181] [evidence IEA]	HAOX1; GOX1; GOX; MGC142225; MGC142227	HAOX1; GOX1; GOX; MGC142225; MGC142227	NM_017545.2
ILMN_1674588	ud4urlIO4C02EIT64o	Homo sapiens	RefSeq	ILMN_17062	ILMN_17062	HAO1	NM_017545.2	NM_017545.2		54363	11184232	NM_017545.2	HAO1	NP_060015.1	7610403	S	1058	CTCTGAGTGGGTGCCAGAATGTGAAAGTCATCGACAAGACATTGGTGAGG	20	-	7812269-7812310:7814168-7814175	20p12.3a	Homo sapiens hydroxyacid oxidase (glycolate oxidase) 1 (HAO1), mRNA.	peroxisome [goid 5777] [pmid 10777549] [evidence TAS]	metabolism [goid 8152] [evidence IEA]; oxidative photosynthetic carbon pathway [goid 9854] [evidence IEA]; fatty acid alpha-oxidation [goid 1561] [pmid 10777549] [evidence TAS]; electron transport [goid 6118] [evidence IEA]	oxidoreductase activity [goid 16491] [evidence IEA]; (S)-2-hydroxy-acid oxidase activity [goid 3973] [pmid 10777549] [evidence TAS]; FMN binding [goid 10181] [evidence IEA]	HAOX1; GOX1; GOX; MGC142225; MGC142227	HAOX1; GOX1; GOX; MGC142225; MGC142227	NM_017545.2
ILMN_1872693	rIzlJX0JJP03rfb5_U	Homo sapiens	Unigene	ILMN_130232	ILMN_130232	HS.578051	Hs.578051		Hs.578051		3016558	AA889679			3830458	S	447	AGATATGCCAGCCCTTCAAGCAGCATTTCATCTGGTCTTCGTTGCTTGCC					ak54b04.s1 Soares_testis_NHT Homo sapiens cDNA clone IMAGE:1409743 3, mRNA sequence						AA889679
ILMN_1855868	crqj3oENN8qruU5714	Homo sapiens	Unigene	ILMN_75619	ILMN_75619	HS.120208	Hs.120208		Hs.120208		27825685	BX093310			650129	S	48	GGTGGGGATTCTGGAACAATCATCTTAGGGGGTGTGCCATGCTGTTCCTG					BX093310 NCI_CGAP_GC4 Homo sapiens cDNA clone IMAGp998F143166 ; IMAGE:1257997, mRNA sequence						BX093310
ILMN_2215382	rqKWKSujRCtKIyIU08	Homo sapiens	RefSeq	ILMN_165366	ILMN_165366	DDX51	NM_175066.2	NM_175066.2		317781	37059776	NM_175066.2	DDX51	NP_778236.1	4390661	S	2701	GGGAGGCCGAGGCAGGTGGATCACAAGGTCAGGAGATAGAGACCATCATT	12	-	131189032-131189081	12q24.33c	Homo sapiens DEAD (Asp-Glu-Ala-Asp) box polypeptide 51 (DDX51), mRNA.	nucleus [goid 5634] [evidence IEA]	rRNA processing [goid 6364] [evidence IEA]	nucleotide binding [goid 166] [evidence IEA]; hydrolase activity [goid 16787] [evidence IEA]; RNA binding [goid 3723] [evidence IEA]; ATP-dependent helicase activity [goid 8026] [evidence IEA]; ATP binding [goid 5524] [evidence IEA]	DKFZp686N2081; MGC42193	DKFZp686N2081; MGC42193	NM_175066.2
ILMN_1913813	3R74ogUCWkcXEhgpKE	Homo sapiens	Unigene	ILMN_114790	ILMN_114790	HS.561322	Hs.561322		Hs.561322		23710913	BU753105			7550189	S	338	CACTGTTGAGGAGAACCAAAGCCGGCACTACCTACAGACGAAGGCAGGAC					UI-1-BB1-aii-c-03-0-UI.s1 NCI_CGAP_Pl5 Homo sapiens cDNA clone UI-1-BB1-aii-c-03-0-UI 3, mRNA sequence						BU753105
ILMN_1660111	KlNYvHTiFLlTgrSHik	Homo sapiens	RefSeq	ILMN_5191	ILMN_5191	UCHL3	NM_006002.3	NM_006002.3		7347	37059734	NM_006002.3	UCHL3	NP_005993.1	7160180	S	457	GCCATCCGAGTTACTCATGAGACCAGTGCCCATGAAGGTCAGACTGAGGC	13	+	75041597-75041644:75067052-75067053	13q22.2a	Homo sapiens ubiquitin carboxyl-terminal esterase L3 (ubiquitin thiolesterase) (UCHL3), mRNA.	cytoplasm [goid 5737] [evidence NAS]; intracellular [goid 5622] [evidence IEA]	ubiquitin-dependent protein catabolism [goid 6511] [evidence NAS]	cysteine-type peptidase activity [goid 8234] [evidence IEA]; ubiquitin thiolesterase activity [goid 4221] [pmid 2530630] [evidence TAS]	UCH-L3		NM_006002.3
ILMN_1725833	rdA1eKXneQXV5z1OIo	Homo sapiens	RefSeq	ILMN_15067	ILMN_15067	IFLTD1	NM_152590.1	NM_152590.1		160492	22749214	NM_152590.1	IFLTD1	NP_689803.1	3290437	S	1385	CTCAAATCCCTGAGGCCTGCTCTGCAACCTCCCTGCTATTCCATGAGAGG	12	-	25520566-25520615	12p12.1a	Homo sapiens intermediate filament tail domain containing 1 (IFLTD1), mRNA.			structural molecule activity [goid 5198] [evidence IEA]	Pas1c1; FLJ36004	Pas1c1; FLJ36004	NM_152590.1
ILMN_1756455	0cLGO9C4iSS4nU7kiI	Homo sapiens	RefSeq	ILMN_1894	ILMN_17920	IL5RA	NM_000564.2	NM_000564.2		3568	28559020	NM_000564.2	IL5RA	NP_000555.2	830519	A	1521	CTAAGTACGATGTTCAAGTGAGAGCAGCAGTGAGCTCCATGTGCAGAGAG	3	-	3068119-3068168	3p26.3a	Homo sapiens interleukin 5 receptor, alpha (IL5RA), transcript variant 1, mRNA.	integral to membrane [goid 16021] [pmid 1495999] [evidence TAS]; interleukin-5 receptor complex [goid 5895] [pmid 1732409] [evidence NAS]; membrane [goid 16020] [evidence IEA]; extracellular space [goid 5615] [pmid 1495999] [evidence TAS]	cell proliferation [goid 8283] [pmid 1732409] [evidence TAS]; signal transduction [goid 7165] [pmid 1732409] [evidence TAS]	interleukin-5 receptor activity [goid 4914] [pmid 1732409] [evidence NAS]; receptor activity [goid 4872] [evidence IEA]; hematopoietin/interferon-class (D200-domain) cytokine receptor activity [goid 4896] [evidence IEA]	HSIL5R3; CDw125; IL5R; MGC26560	HSIL5R3; CDw125; IL5R; MGC26560	NM_000564.2
ILMN_1701911	TT5Jb0WhFkUhXQBU1A	Homo sapiens	RefSeq	ILMN_900	ILMN_168565	C5ORF20	NM_130848.2	NM_130848.2		140947	116734715	NM_130848.2	C5orf20	NP_570900.1	2000162	S	2937	CATTGCAGCCGTTCACCGGACACCGCACCAGACCCTCAAAACCCATCCAA	5	-	129967756-129967805	5q31.1f	Homo sapiens chromosome 5 open reading frame 20 (C5orf20), mRNA.	nucleus [goid 5634] [evidence IEA]			DCNP1	DCNP1	NM_130848.2
ILMN_1696748	lEWSXaA8RZJRoDxFkk	Homo sapiens	RefSeq	ILMN_31577	ILMN_31577	LOC646667	XM_929610.2	XM_929610.2		646667	113428359	XM_929610.2	LOC646667	XP_934703.2	6620253	S	956	ACACCGCAGCCTCGGAAATTACACCGCAGCCACGGAAATTACACCGCAGC	19	-	61053611-61053660	19q13.42c	PREDICTED: Homo sapiens similar to proline-rich glycoprotein (sgp158) (LOC646667), mRNA.						XM_929610.2
ILMN_1754558	0EpOJRRFSX0ntF8B_E	Homo sapiens	RefSeq	ILMN_4610	ILMN_4610	LRRC10	NM_201550.2	NM_201550.2		376132	63003902	NM_201550.2	LRRC10	NP_963844.2	6180376	S	2051	ACAGGCATGAGCCACCACACCCAGCCTTCAGCTGTCACCTTAAACTTGAC	12	-	68289109-68289158	12q15c	Homo sapiens leucine rich repeat containing 10 (LRRC10), mRNA.	nucleus [goid 5634] [evidence IEA]		transferase activity [goid 16740] [evidence IEA]	MGC125812; HRLRRP	HRLRRP	NM_201550.2
ILMN_1793655	Ny_v6H2Mr46Cgx9zwc	Homo sapiens	RefSeq	ILMN_137967	ILMN_137967	RANBP2L1	NM_005054.1	NM_005054.1		84220	19718754	NM_005054.1	RANBP2L1	NP_005045.1	4610162	S	5390	TAGTTGGTTTGGACTTCGATAGGTTGATGGAAGGAATACTTCTATTAACT	2	+	109970777-109970826	2q13b	Homo sapiens RAN binding protein 2-like 1 (RANBP2L1), transcript variant 1, mRNA.	nuclear pore [goid 5643] [pmid 9480752] [evidence NAS]		binding [goid 5488] [evidence IEA]; Ran GTPase binding [goid 8536] [pmid 9480752] [evidence NAS]	DKFZp686I1842; BS-63; RanBP2alpha	RanBP2alpha; DKFZp686I1842; BS-63	NM_005054.1
ILMN_1828967	Nd5fQ3i4TSHSJUR.Ck	Homo sapiens	Unigene	ILMN_110495	ILMN_110495	HS.551126	Hs.551126		Hs.551126		10433406	AK022085			240397	S	2027	CTCTGCCTTCAATCTGAGTGACATCAGACTCAGAGCCCACACTTTAAGGC					Homo sapiens cDNA FLJ12023 fis, clone HEMBB1001785						AK022085
ILMN_1875250	TiS361I7TvdJRynecU	Homo sapiens	Unigene	ILMN_133706	ILMN_133706	HS.581525	Hs.581525		Hs.581525		2992749	AA883219			130731	S	306	GAGCAGTCTTGGTCCAGATGTCATGTTCTCAGCCACTAGGCTCTGCTACC					am24f01.s1 Soares_NFL_T_GBC_S1 Homo sapiens cDNA clone IMAGE:1467769 3, mRNA sequence						AA883219
ILMN_1731516	T_U2r1RXHOZEWeZV6g	Homo sapiens	RefSeq	ILMN_22502	ILMN_176444	GJA3	NM_021954.3	NM_021954.3		2700	115392136	NM_021954.3	GJA3	NP_068773.2	5490619	S	963	TTGCCATCGGGTTCCCACCCTACTATGCGCACACCGCTGCGCCCCTGGGA	13	-	1522036-1522085	13q12.11a	Homo sapiens gap junction protein, alpha 3, 46kDa (GJA3), mRNA.	integral to plasma membrane [goid 5887] [evidence NR ]; membrane [goid 16020] [evidence IEA]; connexon complex [goid 5922] [evidence IEA]	transport [goid 6810] [pmid 9413992] [evidence NAS]; visual perception [goid 7601] [pmid 10205266] [evidence TAS]; cell-cell signaling [goid 7267] [pmid 9413992] [evidence TAS]	connexon channel activity [goid 15285] [evidence IEA]	CZP3; CX46	CZP3; CX46; CAE2; CAE3; CZP2	NM_021954.3
ILMN_1876266	6zxLkDfq_HR.Cv3h5U	Homo sapiens	RefSeq	ILMN_76952	ILMN_176444	GJA3	NM_021954.3	NM_021954.3		2700	115392136	NM_021954.3	GJA3	NP_068773.2	1580128	S	4896	TATTACAGTGCAAATCTTGGGTTGACTCACTTTAAGGTTTCTGACTGCCC	13	-	1518103-1518152	13q12.11a	Homo sapiens gap junction protein, alpha 3, 46kDa (GJA3), mRNA.	integral to plasma membrane [goid 5887] [evidence NR ]; membrane [goid 16020] [evidence IEA]; connexon complex [goid 5922] [evidence IEA]	transport [goid 6810] [pmid 9413992] [evidence NAS]; visual perception [goid 7601] [pmid 10205266] [evidence TAS]; cell-cell signaling [goid 7267] [pmid 9413992] [evidence TAS]	connexon channel activity [goid 15285] [evidence IEA]	CZP3; CX46		NM_021954.3
ILMN_1693896	TlBUBWZf1_9R5IdIxI	Homo sapiens	RefSeq	ILMN_11255	ILMN_11255	ATP8A2	NM_016529.4	NM_016529.4		51761	117168244	NM_016529.4	ATP8A2	NP_057613.4	4590577	S	4459	GCCAACCCAAACCCGCGCCTTTCCTTGTTCCACTGCAGACTCAGATACAG	13	+	7413178-7413227	13q12.13a-q12.13b	Homo sapiens ATPase, aminophospholipid transporter-like, class I, type 8A, member 2 (ATP8A2), mRNA.	integral to membrane [goid 16021] [evidence IEA]; membrane [goid 16020] [evidence IEA]	cation transport [goid 6812] [evidence IEA]; negative regulation of cell proliferation [goid 8285] [pmid 10551800] [evidence TAS]	ATPase activity, coupled to transmembrane movement of ions, phosphorylative mechanism [goid 15662] [evidence IEA]; ATPase activity [goid 16887] [evidence IEA]; hydrolase activity [goid 16787] [evidence IEA]; nucleotide binding [goid 166] [evidence IEA]; ATP binding [goid 5524] [evidence IEA]; phospholipid-translocating ATPase activity [goid 4012] [evidence IEA]; hydrolase activity, acting on acid anhydrides, catalyzing transmembrane movement of substances [goid 16820] [evidence IEA]; magnesium ion binding [goid 287] [evidence IEA]	ATP; ML-1; ATPIB; DKFZP434B1913; IB	ATP; DKFZP434B1913; ML-1; IB; ATPIB	NM_016529.4
ILMN_1897741	Nv6rtD.c0GQEXyrFSE	Homo sapiens	Unigene	ILMN_77841	ILMN_77841	HS.137971	Hs.137971		Hs.137971		10855524	AV737943			6020692	S	362	GTTTGGGGTGTCAATTTTCTATCAACGCAAACACCTTAGGGTACCCAGAC					AV737943 CB Homo sapiens cDNA clone CBDAEG06 5, mRNA sequence						AV737943
ILMN_1866514	37xc3E5z8.eA.88.zA	Homo sapiens	Unigene	ILMN_104207	ILMN_104207	HS.538931	Hs.538931		Hs.538931		670371	F03766			110544	S	2	TGTTACCTATCTACATGCTATTTATTTCTGAAATTTTTATTATTTTATAA					HSC29A082 normalized infant brain cDNA Homo sapiens cDNA clone c-29a08 3, mRNA sequence						F03766
ILMN_1902125	N1Uzk.R6B68dv93qFU	Homo sapiens	Unigene	ILMN_104418	ILMN_104418	HS.539280	Hs.539280		Hs.539280		30858498	CD174681			7510576	S	25	TCCCCATATGCATTTCACTGGAACTGGTTACTCGTTTTCTCTGGGACCCC					AGENCOURT_13966075 NIH_MGC_172 Homo sapiens cDNA 5, mRNA sequence						CD174681
ILMN_1712390	BBKoH9bF5Lq5lK0SLQ	Homo sapiens	RefSeq	ILMN_23204	ILMN_6058	CUTA	NM_001014838.1	NM_001014838.1		51596	62526023	NM_001014838.1	CUTA	NP_001014838.1	1030427	A	839	AACAGGGGAACTTTCCGTACCTGCAGTGGGTGCGCCAGGTCACAGAGTCA	6	-	33492434-33492483	6p21.32a	Homo sapiens cutA divalent cation tolerance homolog (E. coli) (CUTA), transcript variant 4, mRNA.	membrane [goid 16020] [pmid 10800960] [evidence IDA]	protein localization [goid 8104] [pmid 10800960] [evidence IPI]	enzyme binding [goid 19899] [pmid 10800960] [evidence IPI]	MGC111154; C6orf82; ACHAP	MGC111154; C6orf82; ACHAP	NM_001014838.1
ILMN_1763521	HJt5XWSRwVW7nOrRtc	Homo sapiens	RefSeq	ILMN_31419	ILMN_31419	KIAA1751	XM_933934.1	XM_933934.1		85452	88942276	XM_933934.1	KIAA1751	XP_939027.1	5130070	I	19	AGCGTCTGCCCTCCGCAGCACTAACCCCCGTGTGCTATGGGTCACGTCCT	1	-	1881333-1881382	1p36.33a	PREDICTED: Homo sapiens KIAA1751, transcript variant 2 (KIAA1751), mRNA.						XM_933934.1
ILMN_1691550	KHd3946PLogBIA94sk	Homo sapiens	RefSeq	ILMN_21627	ILMN_21627	SNORD26	NR_002564.1	NR_002564.1			74315931	NR_002564.1	SNORD26		6590408	S	26	ACTCTCTCTTTCTGATGGATTAGTGGAGAAAACAGAAAATTCTGAGTAGC	11	-			Homo sapiens small nucleolar RNA, C/D box 26 (SNORD26) on chromosome 11.				U26; RNU26	U26; RNU26	NR_002564.1
ILMN_1653324	N6UIu35_6ZfXTdzMoo	Homo sapiens	RefSeq	ILMN_15199	ILMN_15199	IL22RA2	NM_052962.2	NM_052962.2		116379	31317244	NM_052962.2	IL22RA2	NP_443194.1	2370088	A	1938	TGGCCAAGAGTGTCTTGCTTGTGGCGCCTTCCTCATCTCTATATAGGAGG	6	-	137507559-137507608	6q23.3c	Homo sapiens interleukin 22 receptor, alpha 2 (IL22RA2), transcript variant 1, mRNA.	extracellular space [goid 5615] [pmid 11390454] [evidence NAS]		receptor activity [goid 4872] [evidence IEA]	CRF2-S1; MGC150509; IL-22BP; MGC150510; CRF2X; CRF2-10	CRF2-S1; MGC150509; IL-22BP; MGC150510; CRF2-10; CRF2X	NM_052962.2
ILMN_1805385	Bo56SRP37B9Up5IE_k	Homo sapiens	RefSeq	ILMN_15199	ILMN_15199	IL22RA2	NM_052962.2	NM_052962.2		116379	31317244	NM_052962.2	IL22RA2	NP_443194.1	6550068	I	542	GGATGCTGGCAGCACATTTCTTGTAACTTCCCAGGCTGCAGAACATTGGC	6	-	137519591-137519640	6q23.3c	Homo sapiens interleukin 22 receptor, alpha 2 (IL22RA2), transcript variant 1, mRNA.	extracellular space [goid 5615] [pmid 11390454] [evidence NAS]		receptor activity [goid 4872] [evidence IEA]	CRF2-S1; MGC150509; IL-22BP; MGC150510; CRF2X; CRF2-10	CRF2-S1; MGC150509; IL-22BP; MGC150510; CRF2-10; CRF2X	NM_052962.2
ILMN_1697916	Ng9RSh_1ZRTqnnldAw	Homo sapiens	RefSeq	ILMN_23778	ILMN_23778	GYLTL1B	NM_152312.3	NM_152312.3		120071	116235481	NM_152312.3	GYLTL1B	NP_689525.3	1850435	S	2185	GAATTCCACCAGGACTTGTCCCGCCACCATGGGGCTGCTGCCCTCAAATA	11	+	45906880-45906929	11p11.2c	Homo sapiens glycosyltransferase-like 1B (GYLTL1B), mRNA.	integral to membrane [goid 16021] [evidence IEA]; integral to Golgi membrane [goid 30173] [evidence ISS]; membrane [goid 16020] [evidence IEA]	muscle maintenance [goid 46716] [evidence ISS]; glycosphingolipid biosynthesis [goid 6688] [evidence ISS]; synaptic transmission [goid 7268] [evidence ISS]; glycoprotein biosynthesis [goid 9101] [evidence ISS]; myelination [goid 42552] [evidence ISS]; carbohydrate biosynthesis [goid 16051] [evidence IEA]	transferase activity, transferring hexosyl groups [goid 16758] [evidence IEA]	FLJ35207; LARGE2; PP5656	FLJ35207; LARGE2; PP5656	NM_152312.3
ILMN_1792207	QiO0UowhRKgkCCgiJ0	Homo sapiens	RefSeq	ILMN_10243	ILMN_10243	MLX	NM_198205.1	NM_198205.1		6945	38201613	NM_198205.1	MLX	NP_937848.1	2570768	A	2157	GAGATGTCACCAGGATAAGACCACAGGGAAGCAAAGAAGGAAGAGAGCTC	17	+	37978594-37978643	17q21.31a	Homo sapiens MAX-like protein X (MLX), transcript variant 1, mRNA.	nucleus [goid 5634] [pmid 10918583] [evidence IDA]; cytoplasm [goid 5737] [pmid 10918583] [evidence IDA]	regulation of transcription [goid 45449] [evidence IEA]; regulation of transcription, DNA-dependent [goid 6355] [pmid 10918583] [evidence NAS]	transcription regulator activity [goid 30528] [evidence IEA]; transcription factor activity [goid 3700] [pmid 10918583] [evidence NAS]	TCFL4; MXD7; MAD7	MXD7; MAD7; TCFL4	NM_198205.1
ILMN_1822033	QFL69U9V1FNYVwpxI0	Homo sapiens	Unigene	ILMN_87776	ILMN_87776	HS.368468	Hs.368468		Hs.368468		27846744	BX105782			1940309	S	109	ACCAGTTGGTTCCCATTCCCCTCCACCATCCGACCCTAAGGCTACAGATC					BX105782 Soares_testis_NHT Homo sapiens cDNA clone IMAGp998P101783, mRNA sequence						BX105782
ILMN_1865361	6ejEYneYSgpCTCntOU	Homo sapiens	Unigene	ILMN_109667	ILMN_109667	HS.547861	Hs.547861		Hs.547861		34535092	AK127956			4810519	S	2301	CTGGATACACGAGCTCTGCGACAGGAAGGCAAGCATAAGGCTGTCATGCC					Homo sapiens cDNA FLJ46067 fis, clone TESOP2002110						AK127956
ILMN_1825508	lRKiHuuQjUndZHUJOQ	Homo sapiens	Unigene	ILMN_82532	ILMN_82532	HS.223225	Hs.223225		Hs.223225		4664456	AI627656			4060400	S	272	CACAGGGAGACTGTGGTGCAAGATCCAGCTCTCCGCACTCCAAGCATGCA					ty81c08.x1 NCI_CGAP_Kid11 Homo sapiens cDNA clone IMAGE:2285486 3, mRNA sequence						AI627656
ILMN_1685928	Knl3qArhuSe.jdSAJ0	Homo sapiens	RefSeq	ILMN_25161	ILMN_25161	WDR34	NM_052844.3	NM_052844.3		89891	66267729	NM_052844.3	WDR34	NP_443076.2	6200195	S	1481	GCTGCCTCTGGGAAAGGTGACGTGCAGCTGTTTGATCTCCAGAAAAGCTC	9	-	130436048-130436082:130436326-130436340	9q34.11b	Homo sapiens WD repeat domain 34 (WDR34), mRNA.				MGC20486; bA216B9.3; RP11-216B9.5	MGC20486; bA216B9.3; RP11-216B9.5	NM_052844.3
ILMN_1683149	rF01G3oh9NZh6qfTU4	Homo sapiens	RefSeq	ILMN_3618	ILMN_3618	LOC388882	NM_001006606.1	NM_001006606.1		388882	54633327	NM_001006606.1	LOC388882	NP_001006607.1	6020358	S	1195	ACCTCATCCACGTCTGGAGACTTCATCCGCGACTGGGGGCTTCATCCATG	22	-	22134606-22134655	22q11.23a	Homo sapiens hypothetical LOC388882 (LOC388882), mRNA.						NM_001006606.1
ILMN_1763216	QRmlTZFJnRCMUcCxkc	Homo sapiens	RefSeq	ILMN_40186	ILMN_40186	LOC651609	XM_940790.1	XM_940790.1		651609	88987245	XM_940790.1	LOC651609	XP_945883.1	4260382	S	319	CACGCGGCCCATCGCACCAGCGCTCACAAGATACCACTAAAGTACGCACT					PREDICTED: Homo sapiens hypothetical protein LOC651609 (LOC651609), mRNA.						XM_940790.1
ILMN_1723156	cYoj.9OFfaDSVOldL8	Homo sapiens	RefSeq	ILMN_8330	ILMN_8330	PTPRA	NM_002836.2	NM_002836.2		5786	18450367	NM_002836.2	PTPRA	NP_002827.1	2360246	I	143	CGAGGAGATTTTTTCATGACCCTTCGGAATCAGCCCATGGCCCTCAGTTT	20	+	2793049-2793098	20p13c	Homo sapiens protein tyrosine phosphatase, receptor type, A (PTPRA), transcript variant 1, mRNA.	integral to plasma membrane [goid 5887] [pmid 2169617] [evidence TAS]	protein amino acid dephosphorylation [goid 6470] [evidence IEA]	hydrolase activity [goid 16787] [evidence IEA]; transmembrane receptor protein tyrosine phosphatase activity [goid 5001] [pmid 2169617] [evidence TAS]; receptor activity [goid 4872] [evidence IEA]	HPTPalpha; RPTPA; LRP; HLPR; PTPRL2; R-PTP-alpha; HPTPA; PTPA; HEPTP	HPTPalpha; RPTPA; LRP; HLPR; PTPRL2; R-PTP-alpha; HPTPA; PTPA; HEPTP	NM_002836.2
ILMN_1747314	u1OD6CyBJeX0V3.HQU	Homo sapiens	RefSeq	ILMN_39403	ILMN_39403	MYO5B	XM_933749.1	XM_933749.1		4645	89047146	XM_933749.1	MYO5B	XP_938842.1	2140088	A	3787	TCCATGAATTGGAAGTAGAACAGCCTGCCTTCACCCTCTTTTACTCAACC	18	-	45605383-45605432	18q21.1f-q21.1g	PREDICTED: Homo sapiens myosin VB, transcript variant 3 (MYO5B), mRNA.						XM_933749.1
ILMN_1869685	x1CmJA150jXrUeC3tY	Homo sapiens	Unigene	ILMN_116426	ILMN_116426	HS.563607	Hs.563607		Hs.563607		19758691	BQ023412			4880280	S	195	TCCAAGGCGAGCAAATCCTGCTCAGATCCTGGTCCACTGAAGTCTGTCCG					UI-1-BB1p-avd-b-03-0-UI.s1 NCI_CGAP_Pl6 Homo sapiens cDNA clone UI-1-BB1p-avd-b-03-0-UI 3, mRNA sequence						BQ023412
ILMN_1811264	ck6fddQfXXkfACpSvU	Homo sapiens	RefSeq	ILMN_24282	ILMN_24282	CCDC32	NM_052849.2	NM_052849.2		90416	33086946	NM_052849.2	CCDC32	NP_443081.1	5960014	S	1496	GCATGGCTTCTCCTCCAACTTCCTCCTGCACTTAAAAAGGGCCAGGTTCC	15	-	17689022-17689071	15q15.1b	Homo sapiens coiled-coil domain containing 32 (CCDC32), transcript variant 2, mRNA.				MGC20481; FLJ25915	MGC20481; FLJ25915	NM_052849.2
ILMN_1892163	TUgXnUkQ34XUNxAgok	Homo sapiens	Unigene	ILMN_100890	ILMN_100890	HS.527361	Hs.527361		Hs.527361		19760014	BQ024735			6560092	S	330	CCAGAACCTGCTCCAGCACAATCTTGACCTCCAATCTACAAAGAAGGAGC					UI-1-BB1p-atr-e-04-0-UI.s1 NCI_CGAP_Pl6 Homo sapiens cDNA clone UI-1-BB1p-atr-e-04-0-UI 3, mRNA sequence						BQ024735
ILMN_1802482	6uf_eO3sIHe3CWtIKM	Homo sapiens	RefSeq	ILMN_39139	ILMN_39139	LOC152084	XM_930030.1	XM_930030.1		152084	88965901	XM_930030.1	LOC152084	XP_935123.1	1410722	A	488	GTGCTTTTGCTGATGTCTGTAAGAACTCTGTCTAAGCCGGTCAGAAGGAT	3	+	158124981-158124993:158124994-158125030	3q25.31b	PREDICTED: Homo sapiens hypothetical protein LOC152084 (LOC152084), mRNA.						XM_930030.1
ILMN_1916822	QtdwrIeel3e0ZVaAeA	Homo sapiens	Unigene	ILMN_73252	ILMN_73252	HS.61151	Hs.61151		Hs.61151		27878712	BX111977			5360491	S	452	GTCCTCTAAGGTAGACTGCTGGCCTCTCTGTCACGCCCCCGGAAACTGAA					BX111977 Soares_fetal_heart_NbHH19W Homo sapiens cDNA clone IMAGp998E15839, mRNA sequence						BX111977
ILMN_1775743	ZhXwAhHt0Huu8kUlJ0	Homo sapiens	RefSeq	ILMN_18038	ILMN_18038	BTG1	NM_001731.1	NM_001731.1		694	4502472	NM_001731.1	BTG1	NP_001722.1	4730369	S	1438	GACCCTTAAAAAGACACTGTCTCAACTGTGGTGTTAGCACCAGCCAGCTC	12	-	89604575-89604624	12q21.33d	Homo sapiens B-cell translocation gene 1, anti-proliferative (BTG1), mRNA.	nucleus [goid 5634] [pmid 11420681] [evidence IMP]; cytoplasm [goid 5737] [pmid 11420681] [evidence IMP]	positive regulation of angiogenesis [goid 45766] [pmid 15033446] [evidence IMP]; negative regulation of cell growth [goid 30308] [pmid 15033446] [evidence NAS]; negative regulation of cell proliferation [goid 8285] [pmid 1373383] [evidence IDA]; regulation of transcription [goid 45449] [pmid 11420681] [evidence NAS]; positive regulation of myoblast differentiation [goid 45663] [pmid 15033446] [evidence NAS]; positive regulation of endothelial cell differentiation [goid 45603] [pmid 15033446] [evidence IMP]; regulation of apoptosis [goid 42981] [pmid 9690562] [evidence IMP]; positive regulation of enzyme activity [goid 43085] [evidence ISS]; cell migration [goid 16477] [pmid 15033446] [evidence NAS]	transcription cofactor activity [goid 3712] [pmid 11420681] [evidence NAS]; kinase binding [goid 19900] [pmid 9820826] [evidence NAS]			NM_001731.1
ILMN_1701386	KntX6g6ldIoS59QsTc	Homo sapiens	RefSeq	ILMN_24336	ILMN_24336	ALS2CR2	NM_018571.5	NM_018571.5		55437	130979227	NM_018571.5	ALS2CR2	NP_061041.2	2940075	S	1941	GCTGTCCCTTGGGAATGGGCCCTCAGAGGACAGTGCTTCCAAGTACATCT	2	+	202053462-202053511	2q33.1f	Homo sapiens amyotrophic lateral sclerosis 2 (juvenile) chromosome region, candidate 2 (ALS2CR2), mRNA.		protein amino acid phosphorylation [goid 6468] [evidence NAS]	ATP binding [goid 5524] [evidence NAS]; transferase activity [goid 16740] [evidence IEA]; nucleotide binding [goid 166] [evidence IEA]; protein binding [goid 5515] [pmid 14676191] [evidence IPI]; protein kinase activity [goid 4672] [evidence NAS]	ILPIPA; ILPIP; PAPK; MGC102916; CALS-21; PRO1038	ILPIPA; ILPIP; PAPK; MGC102916; CALS-21; PRO1038	NM_018571.5
ILMN_1678404	inot6uEHpJHUseIIBY	Homo sapiens	RefSeq	ILMN_28418	ILMN_25889	FBXO11	NM_018693.2	NM_018693.2		80204	30089923	NM_018693.2	FBXO11	NP_061163.2	5080632	A	1807	GCTGGAGTCTGGGTGACAACTGGCAGCACTCCAGTACTGAGAAGAAACCG	2	-	47899617-47899666	2p16.3d	Homo sapiens F-box protein 11 (FBXO11), transcript variant 2, mRNA.	ubiquitin ligase complex [goid 151] [pmid 10531037] [evidence NAS]	protein ubiquitination [goid 16567] [pmid 10531035] [evidence NAS]; ubiquitin-dependent protein catabolism [goid 6511] [pmid 10531037] [evidence NAS]	zinc ion binding [goid 8270] [evidence IEA]; metal ion binding [goid 46872] [evidence IEA]; ubiquitin-protein ligase activity [goid 4842] [pmid 10531035] [evidence NAS]	FLJ12673; PRMT9; UG063H01; MGC44383; FBX11; VIT1	FLJ12673; PRMT9; UG063H01; MGC44383; FBX11; VIT1	NM_018693.2
ILMN_1733164	lQx.1.7JR.i3kvtLCU	Homo sapiens	RefSeq	ILMN_25889	ILMN_25889	FBXO11	NM_018693.2	NM_018693.2		80204	30089923	NM_018693.2	FBXO11	NP_061163.2	290037	I	2358	CAATACTTTTCCTTTTGTAGCCACTTTGAGTCTGCAGTTGTCAGTAAGCC	2	-	47893651-47893700	2p16.3d	Homo sapiens F-box protein 11 (FBXO11), transcript variant 2, mRNA.	ubiquitin ligase complex [goid 151] [pmid 10531037] [evidence NAS]	protein ubiquitination [goid 16567] [pmid 10531035] [evidence NAS]; ubiquitin-dependent protein catabolism [goid 6511] [pmid 10531037] [evidence NAS]	zinc ion binding [goid 8270] [evidence IEA]; metal ion binding [goid 46872] [evidence IEA]; ubiquitin-protein ligase activity [goid 4842] [pmid 10531035] [evidence NAS]	FLJ12673; PRMT9; UG063H01; MGC44383; FBX11; VIT1	FLJ12673; PRMT9; UG063H01; MGC44383; FBX11; VIT1	NM_018693.2
ILMN_1735127	92dreMUKKChFe_6nZU	Homo sapiens	RefSeq	ILMN_39472	ILMN_39472	LOC643040	XM_926409.1	XM_926409.1		643040	88978294	XM_926409.1	LOC643040	XP_931502.1	2710441	S	247	TCGCTCGGTCTGATACCAAGGAGGAAGGACACCCTGTTGTGGGCTCGCCC	4	+	179295409-179295458		PREDICTED: Homo sapiens hypothetical protein LOC643040 (LOC643040), mRNA.						XM_926409.1
ILMN_1655283	3oEaistFSAB_JpeuVM	Homo sapiens	RefSeq	ILMN_19517	ILMN_19517	INPP4A	NM_001566.1	NM_001566.1		3631	4504704	NM_001566.1	INPP4A	NP_001557.1	6420035	I	2983	GGAACACGGGAGGTAGTCACCCAGAAAAACTTGAGCGGCCTGGTGCCCAT	2	+	92963344-92963393	2q11.2c	Homo sapiens inositol polyphosphate-4-phosphatase, type I, 107kDa (INPP4A), transcript variant b, mRNA.			phosphatidylinositol-3,4-bisphosphate 4-phosphatase activity [goid 16316] [evidence IEA]; hydrolase activity [goid 16787] [evidence IEA]	INPP4	INPP4	NM_001566.1
ILMN_1841789	ZxU4SOSlVJ51EJM.KU	Homo sapiens	Unigene	ILMN_74457	ILMN_74457	HS.98201	Hs.98201		Hs.98201		1531596	U50525			2710544	S	1326	TACCCATGACAGATGCAGGCCCCCAGCTGCTCCACAAGCATATTTAGGCC					Human BRCA2 region, mRNA sequence CG029						U50525
ILMN_1695763	frTvcZV_uVEewgrT1k	Homo sapiens	RefSeq	ILMN_14191	ILMN_14191	PDIA5	NM_006810.2	NM_006810.2		10954	142361691	NM_006810.2	PDIA5	NP_006801.1	3170491	S	1310	GGTCATGTTCTACGCCCCTTGGTGCCCACACTGTAAGAAGGTCATTCCGC	3	+	124351891-124351901:124356508-124356546	3q21.1b	Homo sapiens protein disulfide isomerase family A, member 5 (PDIA5), mRNA.	endoplasmic reticulum [goid 5783] [evidence IEA]; endoplasmic reticulum lumen [goid 5788] [pmid 7556671] [evidence TAS]	protein folding [goid 6457] [pmid 7556671] [evidence TAS]; response to stress [goid 6950] [evidence ISS]; electron transport [goid 6118] [pmid 7556671] [evidence TAS]	protein disulfide oxidoreductase activity [goid 15035] [evidence IEA]; isomerase activity [goid 16853] [evidence IEA]; electron carrier activity [goid 9055] [evidence IEA]; protein disulfide isomerase activity [goid 3756] [pmid 7556671] [evidence TAS]	FLJ30401; PDIR	FLJ30401; PDIR	NM_006810.2
ILMN_2136133	igXzsWJA5StyQEw5y0	Homo sapiens	RefSeq	ILMN_173094	ILMN_173094	PABPC1	NM_002568.3	NM_002568.3		26986	56676313	NM_002568.3	PABPC1	NP_002559.2	3060040	S	2547	GAACCTTATGTACCGAGCAAATGCCAGGTCTAGCAAACATAATGCTAGTC	8	-	101784583-101784632	8q22.3a	Homo sapiens poly(A) binding protein, cytoplasmic 1 (PABPC1), mRNA.	cytoplasm [goid 5737] [pmid 9582337] [evidence TAS]	positive regulation of translation [goid 45946] [pmid 11997512] [evidence TAS]; mRNA stabilization [goid 48255] [pmid 11997512] [evidence TAS]	RNA binding [goid 3723] [evidence IEA]; nucleotide binding [goid 166] [evidence IEA]; translation activator activity [goid 8494] [pmid 11997512] [evidence TAS]; poly(A) binding [goid 8143] [pmid 2885805] [evidence TAS]; protein binding [goid 5515] [pmid 12489690] [evidence IPI]	PABP1; PABPL1; PABPC2; PAB1; PABP	PABP1; PABPL1; PABPC2; PAB1; PABP	NM_002568.3
ILMN_1740559	BlqeRIc9VF59Un0QwE	Homo sapiens	RefSeq	ILMN_4095	ILMN_164898	F7	NM_000131.3	NM_000131.3		2155	116805320	NM_000131.3	F7	NP_000122.1	780100	A	2387	GCCGGGCTGCACAGACTATTCCCCACCTGCTTCCCAGCTTCACAATAAAC	13	+	94212962-94213011	13q34c	Homo sapiens coagulation factor VII (serum prothrombin conversion accelerator) (F7), transcript variant 1, mRNA.	extracellular region [goid 5576] [pmid 3037537] [evidence TAS]	blood coagulation [goid 7596] [pmid 3037537] [evidence TAS]	coagulation factor VIIa activity [goid 3802] [pmid 3037537] [evidence TAS]; calcium ion binding [goid 5509] [evidence IEA]			NM_000131.3
ILMN_2358265	WFJBUXaqR0pNNx9Ikg	Homo sapiens	RefSeq	ILMN_164898	ILMN_164898	F7	NM_000131.3	NM_000131.3		2155	116805320	NM_000131.3	F7	NP_000122.1	3190280	A	3001	ACCAGCAACCCACCTCGGGGGCACTCAGGCATCATCTACTTCAGAGCAGA	13	+	94213576-94213625	13q34c	Homo sapiens coagulation factor VII (serum prothrombin conversion accelerator) (F7), transcript variant 1, mRNA.	extracellular region [goid 5576] [pmid 3037537] [evidence TAS]	blood coagulation [goid 7596] [pmid 3037537] [evidence TAS]	coagulation factor VIIa activity [goid 3802] [pmid 3037537] [evidence TAS]; calcium ion binding [goid 5509] [evidence IEA]			NM_000131.3
ILMN_2267025	KCl0oogEahOW6CWqXQ	Homo sapiens	RefSeq	ILMN_164898	ILMN_164898	F7	NM_000131.3	NM_000131.3		2155	116805320	NM_000131.3	F7	NP_000122.1	6650170	I	127	AAGGCCTCAGGAGGAGAAACACGGGACATGCCGTGGAAGCCGGGGCCTCA	13	+	94199737-94199786	13q34c	Homo sapiens coagulation factor VII (serum prothrombin conversion accelerator) (F7), transcript variant 1, mRNA.	extracellular region [goid 5576] [pmid 3037537] [evidence TAS]	blood coagulation [goid 7596] [pmid 3037537] [evidence TAS]	coagulation factor VIIa activity [goid 3802] [pmid 3037537] [evidence TAS]; calcium ion binding [goid 5509] [evidence IEA]			NM_000131.3
ILMN_1846171	ljdXXcrRHk1UTHSkiE	Homo sapiens	Unigene	ILMN_82773	ILMN_82773	HS.232176	Hs.232176		Hs.232176		3770126	AI208184			7100138	S	315	GATCTCCCTCCTCTAGGTCACACTGCATCCCCACATACTCAGGCAGAGAC					qg55b02.x1 Soares_testis_NHT Homo sapiens cDNA clone IMAGE:1839051 3, mRNA sequence						AI208184
ILMN_1664336	lLhJSkqe1NPCS5GuGQ	Homo sapiens	RefSeq	ILMN_36286	ILMN_36286	LOC643799	XM_929213.1	XM_929213.1		643799	88943819	XM_929213.1	LOC643799	XP_934306.1	5310176	S	181	AGTGACAGCCAGGCAGGGCTGTCCATCATTAAGCAGTGCACGGTGACGCA	1	-	226527479-226527528		PREDICTED: Homo sapiens hypothetical protein LOC643799 (LOC643799), mRNA.						XM_929213.1
ILMN_1910158	9R._iUXy_uXKSKpLSQ	Homo sapiens	Unigene	ILMN_80916	ILMN_80916	HS.187578	Hs.187578		Hs.187578		10432940	AK021701			6860242	S	2543	CACTTTTTGGAGCCACCTTAGTTGGTGCCTAGGCAGAGGGGCAGTCAGCA					Homo sapiens cDNA FLJ11639 fis, clone HEMBA1004327						AK021701
ILMN_1840107	uhW_elPiO4pDN56TKk	Homo sapiens	Unigene	ILMN_106333	ILMN_106333	HS.542501	Hs.542501		Hs.542501		2787916	AA747958			4780070	S	258	GACCCGTTGCTGGCCATTGAGATGTGAGGCAATATCTGCTGGCATAGGGC					nx79a01.s1 NCI_CGAP_Ew1 Homo sapiens cDNA clone IMAGE:1268424, mRNA sequence						AA747958
ILMN_1658978	EbhSiOXgn_i.Bf3lDU	Homo sapiens	RefSeq	ILMN_35338	ILMN_35338	LOC650155	XM_939236.2	XM_939236.2		650155	113422037	XM_939236.2	LOC650155	XP_944329.1	4250341	S	2296	CGTGACCAGGAGATGCCTGAAGCTTTGGAGTTTAACCTTTCTGCCAATCC					PREDICTED: Homo sapiens similar to hCG1812818 (LOC650155), mRNA.						XM_939236.2
ILMN_2356672	6menB6SBRk1ca__Dcs	Homo sapiens	RefSeq	ILMN_18552	ILMN_18552	EIF2B4	NM_015636.3	NM_015636.3		8890	78000155	NM_015636.3	EIF2B4	NP_056451.3	6370494	A	1554	GCGCTGGCTAACTGGCAGAACCACGCATCCCTACGGTTGTTGAATCTAGT	2	-	27329379-27329428	2p23.3a	Homo sapiens eukaryotic translation initiation factor 2B, subunit 4 delta, 67kDa (EIF2B4), transcript variant 3, mRNA.	eukaryotic translation initiation factor 2B complex [goid 5851] [pmid 15060152] [evidence IDA]; cytoplasm [goid 5737] [pmid 11323413] [evidence IDA]	ovarian follicle development [goid 1541] [pmid 15507143] [evidence IMP]; regulation of protein biosynthesis [goid 6417] [pmid 12556349] [evidence NAS]; response to glucose stimulus [goid 9749] [evidence ISS]; positive regulation of translation [goid 45946] [pmid 16289705] [evidence IDA]; translational initiation [goid 6413] [evidence NAS]; cellular biosynthesis [goid 44249] [evidence IEA]; myelination [goid 42552] [pmid 14566705] [evidence IMP]	translation initiation factor activity [goid 3743] [pmid 16289705] [evidence IDA]; guanyl-nucleotide exchange factor activity [goid 5085] [pmid 15054402] [evidence IMP]; protein binding [goid 5515] [pmid 15060152] [evidence IPI]	EIF-2B; DKFZp586J0119; EIF2Bdelta; EIF2B	EIF-2B; DKFZp586J0119; EIF2Bdelta; EIF2B	NM_015636.3
ILMN_1710740	cg3llXU33F3g6UV8hU	Homo sapiens	RefSeq	ILMN_23604	ILMN_23604	C2	NM_000063.3	NM_000063.3		717	20631970	NM_000063.3	C2	NP_000054.2	670594	S	2328	GAATCTGCCGCCCCTCCATCTTCTACCTCTGAATGGCCACCCTTAGACCC	6	+	32021146-32021195	6p21.32b	Homo sapiens complement component 2 (C2), mRNA.	extracellular region [goid 5576] [evidence IEA]; complement component C2 complex [goid 5603] [pmid 6199794] [evidence TAS]	innate immune response [goid 45087] [evidence IEA]; complement activation, classical pathway [goid 6958] [pmid 8621452] [evidence TAS]	serine-type endopeptidase activity [goid 4252] [evidence IEA]; peptidase activity [goid 8233] [evidence IEA]; classical-complement-pathway C3/C5 convertase activity [goid 3813] [evidence IEA]	CO2; DKFZp779M0311	CO2; DKFZp779M0311	NM_000063.3
ILMN_1764244	0UuoQzuiKghkMHkO50	Homo sapiens	RefSeq	ILMN_41209	ILMN_41209	LOC255649	XM_172860.4	XM_172860.4		255649	89034017	XM_172860.4	LOC255649	XP_172860.4	6130110	S	436	CCAGTGGGACAATATGTGGAGAGGGAAGACGCAATAACTGCAATGTGCTC	11	+	59529215-59529245:59547929-59547947	11q12.1d	PREDICTED: Homo sapiens hypothetical LOC255649 (LOC255649), mRNA.						XM_172860.4
ILMN_1756204	opXqoV3gk.eXR.O03k	Homo sapiens	RefSeq	ILMN_4830	ILMN_19949	RPS6KA4	NM_001006944.1	NM_001006944.1		8986	55743137	NM_001006944.1	RPS6KA4	NP_001006945.1	6060433	A	2861	GGCCCTGGGGGACCCTCTGAAGCATTTCTGCCTCACTTTATGTCATCTGC	11	+	63896005-63896054	11q13.1b	Homo sapiens ribosomal protein S6 kinase, 90kDa, polypeptide 4 (RPS6KA4), transcript variant 2, mRNA.	nucleus [goid 5634] [pmid 11035004] [evidence IDA]	protein kinase cascade [goid 7243] [pmid 9792677] [evidence IDA]; regulation of transcription, DNA-dependent [goid 6355] [pmid 9792677] [evidence IDA]; protein amino acid phosphorylation [goid 6468] [pmid 9792677] [evidence IDA]	transferase activity [goid 16740] [evidence IEA]; nucleotide binding [goid 166] [evidence IEA]; ribosomal protein S6 kinase activity [goid 4711] [pmid 11035004] [evidence NAS]; ATP binding [goid 5524] [pmid 9792677] [evidence IDA]; magnesium ion binding [goid 287] [evidence IEA]; protein serine/threonine kinase activity [goid 4674] [evidence IEA]; mitogen-activated protein kinase p38 binding [goid 48273] [pmid 11035004] [evidence IGI]; protein binding [goid 5515] [pmid 9792677] [evidence IPI]	RSK-B; MSK2	MSK2; RSK-B	NM_001006944.1
ILMN_1660882	Qd7kGUX8AIX1pF557k	Homo sapiens	RefSeq	ILMN_24223	ILMN_24223	CHRM4	NM_000741.2	NM_000741.2		1132	52426747	NM_000741.2	CHRM4	NP_000732.2	4780609	S	1361	CTCTGTGCAACGCCACCTTTAAAAAGACCTTCCGGCACCTGCTGCTGTGC	11	-	46363273-46363322	11p11.2c	Homo sapiens cholinergic receptor, muscarinic 4 (CHRM4), mRNA.	plasma membrane [goid 5886] [pmid 3443095] [evidence TAS]; postsynaptic membrane [goid 45211] [evidence IEA]; integral to plasma membrane [goid 5887] [pmid 3037705] [evidence TAS]	acetylcholine receptor signaling, muscarinic pathway [goid 7213] [pmid 3443095] [evidence TAS]; cell proliferation [goid 8283] [pmid 2739737] [evidence TAS]	muscarinic acetylcholine receptor activity [goid 4981] [pmid 9603968] [evidence TAS]; receptor activity [goid 4872] [evidence IEA]; rhodopsin-like receptor activity [goid 1584] [evidence IEA]	HM4	HM4	NM_000741.2
ILMN_1737036	WGA4iUXD4.WotZFKpU	Homo sapiens	RefSeq	ILMN_23263	ILMN_172918	GGT7	NM_178026.2	NM_178026.2		2686	109148538	NM_178026.2	GGT7	NP_821158.2	7150537	A	631	ACGAAATGAGAGCCACCTAATTGATTTCCGGGAGTCCGCACCAGGGGCCC	20	-	30227729-30227778	20q11.22b	Homo sapiens gamma-glutamyltransferase 7 (GGT7), mRNA.	membrane [goid 16020] [evidence IEA]; integral to membrane [goid 16021] [evidence IEA]	glutathione biosynthesis [goid 6750] [evidence IEA]	acyltransferase activity [goid 8415] [evidence IEA]; transferase activity [goid 16740] [evidence IEA]; gamma-glutamyltransferase activity [goid 3840] [evidence IEA]	GGTL5; D20S101; dJ18C9.2	GGTL5; D20S101; dJ18C9.2	NM_178026.2
ILMN_1808984	6DSfJrUh7XXUdedRXI	Homo sapiens	RefSeq	ILMN_138751	ILMN_138751	CXORF48	XM_939090.1	XM_939090.1		54967	89061069	XM_939090.1	CXorf48	XP_944183.1	2140725	I	759	AATCAGCTTAGCGGTCCAGACTGTCCTCCTCCACTCCTGCTCCACCCTAG				Xq26.3a	PREDICTED: Homo sapiens chromosome X open reading frame 48 (CXorf48), mRNA.						XM_939090.1
ILMN_1792777	oW1FJRMV5713V5e95M	Homo sapiens	RefSeq	ILMN_12557	ILMN_12557	GAS2L1	NM_152237.1	NM_152237.1		10634	23065528	NM_152237.1	GAS2L1	NP_689423.1	6620431	I	1540	CCGTCCACCAGCCACATACCCTGCTGTTCCTCTCCCTGCCTGTTCTGCAT	22	+	12671591-12671640	22q12.2a	Homo sapiens growth arrest-specific 2 like 1 (GAS2L1), transcript variant 3, mRNA.	cytoskeleton [goid 5856] [evidence IEA]	cell cycle arrest [goid 7050] [evidence IEA]		MGC17243; GAR22	MGC17243; GAR22	NM_152237.1
ILMN_1822974	3XjXiBQhwsGTXoClSk	Homo sapiens	Unigene	ILMN_126955	ILMN_126955	HS.574774	Hs.574774		Hs.574774		81472902	DA767045			2230762	S	445	CCTGATCCTGAGAACCAAGACTAAGTAACGCATCCTGGAAAGGCCCAGGC					DA767045 NTONG2 Homo sapiens cDNA clone NTONG2008452 5, mRNA sequence						DA767045
ILMN_1668442	9CFClE9T4UidJRmURc	Homo sapiens	RefSeq	ILMN_15559	ILMN_15559	C21ORF42	NM_058184.1	NM_058184.1		54072	17158012	NM_058184.1	C21orf42	NP_478064.1	610537	S	1087	AAGACCAAGGCCACATTCCATTGACCAGAGCTCAGCCACGCGCCACACCT	21	-	25680343-25680392		Homo sapiens chromosome 21 open reading frame 42 (C21orf42), mRNA.						NM_058184.1
ILMN_1763537	03qtwOnM97lOqPyinU	Homo sapiens	RefSeq	ILMN_17640	ILMN_17640	LCTL	NM_207338.2	NM_207338.2		197021	110681709	NM_207338.2	LCTL	NP_997221.2	4780347	S	1266	TCTGGGGTCTAAATGGCTATATTCTGTGCCATGGGGATTTAGGAGGCTCC	15	-	43680528-43680577	15q22.31c	Homo sapiens lactase-like (LCTL), mRNA.	membrane [goid 16020] [evidence IEA]; integral to membrane [goid 16021] [evidence IEA]; endoplasmic reticulum [goid 5783] [evidence IEA]	carbohydrate metabolism [goid 5975] [evidence IEA]	hydrolase activity, hydrolyzing O-glycosyl compounds [goid 4553] [evidence IEA]; catalytic activity [goid 3824] [evidence IEA]	KLG; KLPH; FLJ33279	KLG; KLPH; FLJ33279	NM_207338.2
[truncated: 24,949,613 more chars]
