# Supplementary material for: Identification of key genes and pathways affected in epicardial adipose tissue from patients with coronary artery disease by integrated bioinformatics analysis
Source: PeerJ. 2020 Mar 25;8:e8763. doi: 10.7717/peerj.8763 (PMC7102503; doi:10.7717/peerj.8763)
Supplement: Supplemental Information 7 [file peerj-08-8763-s007.zip › GSE64554_series_matrix.txt]

!Series_title	"GE/miRNA expression profile of Human Epicardial Adipose Tissue (EAT) and Subcutaneous Adipose Tissue (SAT) in Patients with Coronary Artery Disease (CAD) vs. Controls (CTRL) - PART 1 - Genes"
!Series_geo_accession	"GSE64554"
!Series_status	"Public on Nov 22 2015"
!Series_submission_date	"Dec 29 2014"
!Series_last_update_date	"Aug 16 2018"
!Series_pubmed_id	"26645979"
!Series_summary	"Gene expression profiles of Human EAT vs. SAT (CTRL & CAD). The aim of the present study was to assess a gene expression chart characterizing EAT vs. SAT, and CAD vs. CTRL. Results provide the information that EAT is characterized by a differential expression of different genes when compared to its reference tissue (SAT), and that EAT is characterized by specific gene expression changes in patients with CAD."
!Series_overall_design	"RNA obtained from EAT & SAT of the same patients (paired samples). Comparisons: EAT vs. SAT (paired samples) & CAD vs. CTRL"
!Series_type	"Expression profiling by array"
!Series_contributor	"Michele,,Vacca"
!Series_contributor	"Andria,,D'Orazio"
!Series_sample_id	"GSM1574149 GSM1574150 GSM1574151 GSM1574152 GSM1574153 GSM1574154 GSM1574155 GSM1574156 GSM1574157 GSM1574158 GSM1574159 GSM1574160 GSM1574161 GSM1574162 GSM1574163 GSM1574164 GSM1574165 GSM1574166 GSM1574167 GSM1574168 GSM1574169 GSM1574170 GSM1574171 GSM1574172 GSM1574173 GSM1574174 GSM1574175 GSM1574176 GSM1574177 GSM1574178 GSM1574179 GSM1574180 GSM1574181 GSM1574182 GSM1574183 GSM1574184 GSM1574185 GSM1574186 GSM1574187 GSM1574188 GSM1574189 GSM1574190 GSM1574191 GSM1574192 GSM1574193 GSM1574194 "
!Series_contact_name	"Antonio,,Moschetta"
!Series_contact_institute	"IRCCS Ospedale Oncologico di Bari"
!Series_contact_address	"Via Orazio Flacco, 65"
!Series_contact_city	"Bari"
!Series_contact_zip/postal_code	"70124"
!Series_contact_country	"Italy"
!Series_supplementary_file	"ftp://ftp.ncbi.nlm.nih.gov/geo/series/GSE64nnn/GSE64554/suppl/GSE64554_RAW.tar"
!Series_supplementary_file	"ftp://ftp.ncbi.nlm.nih.gov/geo/series/GSE64nnn/GSE64554/suppl/GSE64554_non-normalized.txt.gz"
!Series_platform_id	"GPL6947"
!Series_platform_taxid	"9606"
!Series_sample_taxid	"9606"
!Series_relation	"SubSeries of: GSE64566"
!Series_relation	"BioProject: https://www.ncbi.nlm.nih.gov/bioproject/PRJNA271303"

!Sample_title	"CTRL Patient_CODE6 - SAT"	"CTRL Patient_CODE6 - EAT"	"CTRL Patient_CODE46 - SAT"	"CTRL Patient_CODE46 - EAT"	"CTRL Patient_CODE44 - SAT"	"CTRL Patient_CODE44 - EAT"	"CTRL Patient_CODE43 - SAT"	"CTRL Patient_CODE43 - EAT"	"CTRL Patient_CODE42 - SAT"	"CTRL Patient_CODE42 - EAT"	"CTRL Patient_CODE37 - SAT"	"CTRL Patient_CODE37 - EAT"	"CTRL Patient_CODE34 - SAT"	"CTRL Patient_CODE34 - EAT"	"CTRL Patient_CODE32 - SAT"	"CTRL Patient_CODE32 - EAT"	"CTRL Patient_CODE28 - SAT"	"CTRL Patient_CODE28 - EAT"	"CTRL Patient_CODE24 - SAT"	"CTRL Patient_CODE24 - EAT"	"CAD Patient_CODE45 - SAT"	"CAD Patient_CODE45 - EAT"	"CAD Patient_CODE40 - SAT"	"CAD Patient_CODE40 - EAT"	"CAD Patient_CODE38 - SAT"	"CAD Patient_CODE38 - EAT"	"CAD Patient_CODE27 - SAT"	"CAD Patient_CODE27 - EAT"	"CAD Patient_CODE23 - SAT"	"CAD Patient_CODE23 - EAT"	"CAD Patient_CODE21 - SAT"	"CAD Patient_CODE21 - EAT"	"CAD Patient_CODE20 - SAT"	"CAD Patient_CODE20 - EAT"	"CAD Patient_CODE19 - SAT"	"CAD Patient_CODE19 - EAT"	"CAD Patient_CODE18 - SAT"	"CAD Patient_CODE18 - EAT"	"CAD Patient_CODE17 - SAT"	"CAD Patient_CODE17 - EAT"	"CAD Patient_CODE16 - SAT"	"CAD Patient_CODE16 - EAT"	"CAD Patient_CODE14 - SAT"	"CAD Patient_CODE14 - EAT"	"CAD Patient_CODE11 - SAT"	"CAD Patient_CODE11 - EAT"
!Sample_geo_accession	"GSM1574149"	"GSM1574150"	"GSM1574151"	"GSM1574152"	"GSM1574153"	"GSM1574154"	"GSM1574155"	"GSM1574156"	"GSM1574157"	"GSM1574158"	"GSM1574159"	"GSM1574160"	"GSM1574161"	"GSM1574162"	"GSM1574163"	"GSM1574164"	"GSM1574165"	"GSM1574166"	"GSM1574167"	"GSM1574168"	"GSM1574169"	"GSM1574170"	"GSM1574171"	"GSM1574172"	"GSM1574173"	"GSM1574174"	"GSM1574175"	"GSM1574176"	"GSM1574177"	"GSM1574178"	"GSM1574179"	"GSM1574180"	"GSM1574181"	"GSM1574182"	"GSM1574183"	"GSM1574184"	"GSM1574185"	"GSM1574186"	"GSM1574187"	"GSM1574188"	"GSM1574189"	"GSM1574190"	"GSM1574191"	"GSM1574192"	"GSM1574193"	"GSM1574194"
!Sample_status	"Public on Nov 22 2015"	"Public on Nov 22 2015"	"Public on Nov 22 2015"	"Public on Nov 22 2015"	"Public on Nov 22 2015"	"Public on Nov 22 2015"	"Public on Nov 22 2015"	"Public on Nov 22 2015"	"Public on Nov 22 2015"	"Public on Nov 22 2015"	"Public on Nov 22 2015"	"Public on Nov 22 2015"	"Public on Nov 22 2015"	"Public on Nov 22 2015"	"Public on Nov 22 2015"	"Public on Nov 22 2015"	"Public on Nov 22 2015"	"Public on Nov 22 2015"	"Public on Nov 22 2015"	"Public on Nov 22 2015"	"Public on Nov 22 2015"	"Public on Nov 22 2015"	"Public on Nov 22 2015"	"Public on Nov 22 2015"	"Public on Nov 22 2015"	"Public on Nov 22 2015"	"Public on Nov 22 2015"	"Public on Nov 22 2015"	"Public on Nov 22 2015"	"Public on Nov 22 2015"	"Public on Nov 22 2015"	"Public on Nov 22 2015"	"Public on Nov 22 2015"	"Public on Nov 22 2015"	"Public on Nov 22 2015"	"Public on Nov 22 2015"	"Public on Nov 22 2015"	"Public on Nov 22 2015"	"Public on Nov 22 2015"	"Public on Nov 22 2015"	"Public on Nov 22 2015"	"Public on Nov 22 2015"	"Public on Nov 22 2015"	"Public on Nov 22 2015"	"Public on Nov 22 2015"	"Public on Nov 22 2015"
!Sample_submission_date	"Dec 29 2014"	"Dec 29 2014"	"Dec 29 2014"	"Dec 29 2014"	"Dec 29 2014"	"Dec 29 2014"	"Dec 29 2014"	"Dec 29 2014"	"Dec 29 2014"	"Dec 29 2014"	"Dec 29 2014"	"Dec 29 2014"	"Dec 29 2014"	"Dec 29 2014"	"Dec 29 2014"	"Dec 29 2014"	"Dec 29 2014"	"Dec 29 2014"	"Dec 29 2014"	"Dec 29 2014"	"Dec 29 2014"	"Dec 29 2014"	"Dec 29 2014"	"Dec 29 2014"	"Dec 29 2014"	"Dec 29 2014"	"Dec 29 2014"	"Dec 29 2014"	"Dec 29 2014"	"Dec 29 2014"	"Dec 29 2014"	"Dec 29 2014"	"Dec 29 2014"	"Dec 29 2014"	"Dec 29 2014"	"Dec 29 2014"	"Dec 29 2014"	"Dec 29 2014"	"Dec 29 2014"	"Dec 29 2014"	"Dec 29 2014"	"Dec 29 2014"	"Dec 29 2014"	"Dec 29 2014"	"Dec 29 2014"	"Dec 29 2014"
!Sample_last_update_date	"Nov 22 2015"	"Nov 22 2015"	"Nov 22 2015"	"Nov 22 2015"	"Nov 22 2015"	"Nov 22 2015"	"Nov 22 2015"	"Nov 22 2015"	"Nov 22 2015"	"Nov 22 2015"	"Nov 22 2015"	"Nov 22 2015"	"Nov 22 2015"	"Nov 22 2015"	"Nov 22 2015"	"Nov 22 2015"	"Nov 22 2015"	"Nov 22 2015"	"Nov 22 2015"	"Nov 22 2015"	"Nov 22 2015"	"Nov 22 2015"	"Nov 22 2015"	"Nov 22 2015"	"Nov 22 2015"	"Nov 22 2015"	"Nov 22 2015"	"Nov 22 2015"	"Nov 22 2015"	"Nov 22 2015"	"Nov 22 2015"	"Nov 22 2015"	"Nov 22 2015"	"Nov 22 2015"	"Nov 22 2015"	"Nov 22 2015"	"Nov 22 2015"	"Nov 22 2015"	"Nov 22 2015"	"Nov 22 2015"	"Nov 22 2015"	"Nov 22 2015"	"Nov 22 2015"	"Nov 22 2015"	"Nov 22 2015"	"Nov 22 2015"
!Sample_type	"RNA"	"RNA"	"RNA"	"RNA"	"RNA"	"RNA"	"RNA"	"RNA"	"RNA"	"RNA"	"RNA"	"RNA"	"RNA"	"RNA"	"RNA"	"RNA"	"RNA"	"RNA"	"RNA"	"RNA"	"RNA"	"RNA"	"RNA"	"RNA"	"RNA"	"RNA"	"RNA"	"RNA"	"RNA"	"RNA"	"RNA"	"RNA"	"RNA"	"RNA"	"RNA"	"RNA"	"RNA"	"RNA"	"RNA"	"RNA"	"RNA"	"RNA"	"RNA"	"RNA"	"RNA"	"RNA"
!Sample_channel_count	"1"	"1"	"1"	"1"	"1"	"1"	"1"	"1"	"1"	"1"	"1"	"1"	"1"	"1"	"1"	"1"	"1"	"1"	"1"	"1"	"1"	"1"	"1"	"1"	"1"	"1"	"1"	"1"	"1"	"1"	"1"	"1"	"1"	"1"	"1"	"1"	"1"	"1"	"1"	"1"	"1"	"1"	"1"	"1"	"1"	"1"
!Sample_source_name_ch1	"SAT"	"EAT"	"SAT"	"EAT"	"SAT"	"EAT"	"SAT"	"EAT"	"SAT"	"EAT"	"SAT"	"EAT"	"SAT"	"EAT"	"SAT"	"EAT"	"SAT"	"EAT"	"SAT"	"EAT"	"SAT"	"EAT"	"SAT"	"EAT"	"SAT"	"EAT"	"SAT"	"EAT"	"SAT"	"EAT"	"SAT"	"EAT"	"SAT"	"EAT"	"SAT"	"EAT"	"SAT"	"EAT"	"SAT"	"EAT"	"SAT"	"EAT"	"SAT"	"EAT"	"SAT"	"EAT"
!Sample_organism_ch1	"Homo sapiens"	"Homo sapiens"	"Homo sapiens"	"Homo sapiens"	"Homo sapiens"	"Homo sapiens"	"Homo sapiens"	"Homo sapiens"	"Homo sapiens"	"Homo sapiens"	"Homo sapiens"	"Homo sapiens"	"Homo sapiens"	"Homo sapiens"	"Homo sapiens"	"Homo sapiens"	"Homo sapiens"	"Homo sapiens"	"Homo sapiens"	"Homo sapiens"	"Homo sapiens"	"Homo sapiens"	"Homo sapiens"	"Homo sapiens"	"Homo sapiens"	"Homo sapiens"	"Homo sapiens"	"Homo sapiens"	"Homo sapiens"	"Homo sapiens"	"Homo sapiens"	"Homo sapiens"	"Homo sapiens"	"Homo sapiens"	"Homo sapiens"	"Homo sapiens"	"Homo sapiens"	"Homo sapiens"	"Homo sapiens"	"Homo sapiens"	"Homo sapiens"	"Homo sapiens"	"Homo sapiens"	"Homo sapiens"	"Homo sapiens"	"Homo sapiens"
!Sample_characteristics_ch1	"age: 76"	"age: 76"	"age: 71"	"age: 71"	"age: 57"	"age: 57"	"age: 30"	"age: 30"	"age: 81"	"age: 81"	"age: 51"	"age: 51"	"age: 36"	"age: 36"	"age: 44"	"age: 44"	"age: 36"	"age: 36"	"age: 52"	"age: 52"	"age: 73"	"age: 73"	"age: 69"	"age: 69"	"age: 56"	"age: 56"	"age: 69"	"age: 69"	"age: 73"	"age: 73"	"age: 70"	"age: 70"	"age: 67"	"age: 67"	"age: 60"	"age: 60"	"age: 61"	"age: 61"	"age: 86"	"age: 86"	"age: 82"	"age: 82"	"age: 71"	"age: 71"	"age: 70"	"age: 70"
!Sample_characteristics_ch1	"tissue: Subcutaneous Adipose"	"tissue: Epicardial Adipose"	"tissue: Subcutaneous Adipose"	"tissue: Epicardial Adipose"	"tissue: Subcutaneous Adipose"	"tissue: Epicardial Adipose"	"tissue: Subcutaneous Adipose"	"tissue: Epicardial Adipose"	"tissue: Subcutaneous Adipose"	"tissue: Epicardial Adipose"	"tissue: Subcutaneous Adipose"	"tissue: Epicardial Adipose"	"tissue: Subcutaneous Adipose"	"tissue: Epicardial Adipose"	"tissue: Subcutaneous Adipose"	"tissue: Epicardial Adipose"	"tissue: Subcutaneous Adipose"	"tissue: Epicardial Adipose"	"tissue: Subcutaneous Adipose"	"tissue: Epicardial Adipose"	"tissue: Subcutaneous Adipose"	"tissue: Epicardial Adipose"	"tissue: Subcutaneous Adipose"	"tissue: Epicardial Adipose"	"tissue: Subcutaneous Adipose"	"tissue: Epicardial Adipose"	"tissue: Subcutaneous Adipose"	"tissue: Epicardial Adipose"	"tissue: Subcutaneous Adipose"	"tissue: Epicardial Adipose"	"tissue: Subcutaneous Adipose"	"tissue: Epicardial Adipose"	"tissue: Subcutaneous Adipose"	"tissue: Epicardial Adipose"	"tissue: Subcutaneous Adipose"	"tissue: Epicardial Adipose"	"tissue: Subcutaneous Adipose"	"tissue: Epicardial Adipose"	"tissue: Subcutaneous Adipose"	"tissue: Epicardial Adipose"	"tissue: Subcutaneous Adipose"	"tissue: Epicardial Adipose"	"tissue: Subcutaneous Adipose"	"tissue: Epicardial Adipose"	"tissue: Subcutaneous Adipose"	"tissue: Epicardial Adipose"
!Sample_characteristics_ch1	"disease state: control"	"disease state: control"	"disease state: control"	"disease state: control"	"disease state: control"	"disease state: control"	"disease state: control"	"disease state: control"	"disease state: control"	"disease state: control"	"disease state: control"	"disease state: control"	"disease state: control"	"disease state: control"	"disease state: control"	"disease state: control"	"disease state: control"	"disease state: control"	"disease state: control"	"disease state: control"	"disease state: coronary artery disease"	"disease state: coronary artery disease"	"disease state: coronary artery disease"	"disease state: coronary artery disease"	"disease state: coronary artery disease"	"disease state: coronary artery disease"	"disease state: coronary artery disease"	"disease state: coronary artery disease"	"disease state: coronary artery disease"	"disease state: coronary artery disease"	"disease state: coronary artery disease"	"disease state: coronary artery disease"	"disease state: coronary artery disease"	"disease state: coronary artery disease"	"disease state: coronary artery disease"	"disease state: coronary artery disease"	"disease state: coronary artery disease"	"disease state: coronary artery disease"	"disease state: coronary artery disease"	"disease state: coronary artery disease"	"disease state: coronary artery disease"	"disease state: coronary artery disease"	"disease state: coronary artery disease"	"disease state: coronary artery disease"	"disease state: coronary artery disease"	"disease state: coronary artery disease"
!Sample_molecule_ch1	"total RNA"	"total RNA"	"total RNA"	"total RNA"	"total RNA"	"total RNA"	"total RNA"	"total RNA"	"total RNA"	"total RNA"	"total RNA"	"total RNA"	"total RNA"	"total RNA"	"total RNA"	"total RNA"	"total RNA"	"total RNA"	"total RNA"	"total RNA"	"total RNA"	"total RNA"	"total RNA"	"total RNA"	"total RNA"	"total RNA"	"total RNA"	"total RNA"	"total RNA"	"total RNA"	"total RNA"	"total RNA"	"total RNA"	"total RNA"	"total RNA"	"total RNA"	"total RNA"	"total RNA"	"total RNA"	"total RNA"	"total RNA"	"total RNA"	"total RNA"	"total RNA"	"total RNA"	"total RNA"
!Sample_extract_protocol_ch1	"Total RNA was extracted using the Qiagen miRNeay Kit, following manufacturer's instructions. Quality control was performed with Biorad Experion."	"Total RNA was extracted using the Qiagen miRNeay Kit, following manufacturer's instructions. Quality control was performed with Biorad Experion."	"Total RNA was extracted using the Qiagen miRNeay Kit, following manufacturer's instructions. Quality control was performed with Biorad Experion."	"Total RNA was extracted using the Qiagen miRNeay Kit, following manufacturer's instructions. Quality control was performed with Biorad Experion."	"Total RNA was extracted using the Qiagen miRNeay Kit, following manufacturer's instructions. Quality control was performed with Biorad Experion."	"Total RNA was extracted using the Qiagen miRNeay Kit, following manufacturer's instructions. Quality control was performed with Biorad Experion."	"Total RNA was extracted using the Qiagen miRNeay Kit, following manufacturer's instructions. Quality control was performed with Biorad Experion."	"Total RNA was extracted using the Qiagen miRNeay Kit, following manufacturer's instructions. Quality control was performed with Biorad Experion."	"Total RNA was extracted using the Qiagen miRNeay Kit, following manufacturer's instructions. Quality control was performed with Biorad Experion."	"Total RNA was extracted using the Qiagen miRNeay Kit, following manufacturer's instructions. Quality control was performed with Biorad Experion."	"Total RNA was extracted using the Qiagen miRNeay Kit, following manufacturer's instructions. Quality control was performed with Biorad Experion."	"Total RNA was extracted using the Qiagen miRNeay Kit, following manufacturer's instructions. Quality control was performed with Biorad Experion."	"Total RNA was extracted using the Qiagen miRNeay Kit, following manufacturer's instructions. Quality control was performed with Biorad Experion."	"Total RNA was extracted using the Qiagen miRNeay Kit, following manufacturer's instructions. Quality control was performed with Biorad Experion."	"Total RNA was extracted using the Qiagen miRNeay Kit, following manufacturer's instructions. Quality control was performed with Biorad Experion."	"Total RNA was extracted using the Qiagen miRNeay Kit, following manufacturer's instructions. Quality control was performed with Biorad Experion."	"Total RNA was extracted using the Qiagen miRNeay Kit, following manufacturer's instructions. Quality control was performed with Biorad Experion."	"Total RNA was extracted using the Qiagen miRNeay Kit, following manufacturer's instructions. Quality control was performed with Biorad Experion."	"Total RNA was extracted using the Qiagen miRNeay Kit, following manufacturer's instructions. Quality control was performed with Biorad Experion."	"Total RNA was extracted using the Qiagen miRNeay Kit, following manufacturer's instructions. Quality control was performed with Biorad Experion."	"Total RNA was extracted using the Qiagen miRNeay Kit, following manufacturer's instructions. Quality control was performed with Biorad Experion."	"Total RNA was extracted using the Qiagen miRNeay Kit, following manufacturer's instructions. Quality control was performed with Biorad Experion."	"Total RNA was extracted using the Qiagen miRNeay Kit, following manufacturer's instructions. Quality control was performed with Biorad Experion."	"Total RNA was extracted using the Qiagen miRNeay Kit, following manufacturer's instructions. Quality control was performed with Biorad Experion."	"Total RNA was extracted using the Qiagen miRNeay Kit, following manufacturer's instructions. Quality control was performed with Biorad Experion."	"Total RNA was extracted using the Qiagen miRNeay Kit, following manufacturer's instructions. Quality control was performed with Biorad Experion."	"Total RNA was extracted using the Qiagen miRNeay Kit, following manufacturer's instructions. Quality control was performed with Biorad Experion."	"Total RNA was extracted using the Qiagen miRNeay Kit, following manufacturer's instructions. Quality control was performed with Biorad Experion."	"Total RNA was extracted using the Qiagen miRNeay Kit, following manufacturer's instructions. Quality control was performed with Biorad Experion."	"Total RNA was extracted using the Qiagen miRNeay Kit, following manufacturer's instructions. Quality control was performed with Biorad Experion."	"Total RNA was extracted using the Qiagen miRNeay Kit, following manufacturer's instructions. Quality control was performed with Biorad Experion."	"Total RNA was extracted using the Qiagen miRNeay Kit, following manufacturer's instructions. Quality control was performed with Biorad Experion."	"Total RNA was extracted using the Qiagen miRNeay Kit, following manufacturer's instructions. Quality control was performed with Biorad Experion."	"Total RNA was extracted using the Qiagen miRNeay Kit, following manufacturer's instructions. Quality control was performed with Biorad Experion."	"Total RNA was extracted using the Qiagen miRNeay Kit, following manufacturer's instructions. Quality control was performed with Biorad Experion."	"Total RNA was extracted using the Qiagen miRNeay Kit, following manufacturer's instructions. Quality control was performed with Biorad Experion."	"Total RNA was extracted using the Qiagen miRNeay Kit, following manufacturer's instructions. Quality control was performed with Biorad Experion."	"Total RNA was extracted using the Qiagen miRNeay Kit, following manufacturer's instructions. Quality control was performed with Biorad Experion."	"Total RNA was extracted using the Qiagen miRNeay Kit, following manufacturer's instructions. Quality control was performed with Biorad Experion."	"Total RNA was extracted using the Qiagen miRNeay Kit, following manufacturer's instructions. Quality control was performed with Biorad Experion."	"Total RNA was extracted using the Qiagen miRNeay Kit, following manufacturer's instructions. Quality control was performed with Biorad Experion."	"Total RNA was extracted using the Qiagen miRNeay Kit, following manufacturer's instructions. Quality control was performed with Biorad Experion."	"Total RNA was extracted using the Qiagen miRNeay Kit, following manufacturer's instructions. Quality control was performed with Biorad Experion."	"Total RNA was extracted using the Qiagen miRNeay Kit, following manufacturer's instructions. Quality control was performed with Biorad Experion."	"Total RNA was extracted using the Qiagen miRNeay Kit, following manufacturer's instructions. Quality control was performed with Biorad Experion."	"Total RNA was extracted using the Qiagen miRNeay Kit, following manufacturer's instructions. Quality control was performed with Biorad Experion."
!Sample_label_ch1	"biotin"	"biotin"	"biotin"	"biotin"	"biotin"	"biotin"	"biotin"	"biotin"	"biotin"	"biotin"	"biotin"	"biotin"	"biotin"	"biotin"	"biotin"	"biotin"	"biotin"	"biotin"	"biotin"	"biotin"	"biotin"	"biotin"	"biotin"	"biotin"	"biotin"	"biotin"	"biotin"	"biotin"	"biotin"	"biotin"	"biotin"	"biotin"	"biotin"	"biotin"	"biotin"	"biotin"	"biotin"	"biotin"	"biotin"	"biotin"	"biotin"	"biotin"	"biotin"	"biotin"	"biotin"	"biotin"
!Sample_label_protocol_ch1	"Standard Illumina Protocol"	"Standard Illumina Protocol"	"Standard Illumina Protocol"	"Standard Illumina Protocol"	"Standard Illumina Protocol"	"Standard Illumina Protocol"	"Standard Illumina Protocol"	"Standard Illumina Protocol"	"Standard Illumina Protocol"	"Standard Illumina Protocol"	"Standard Illumina Protocol"	"Standard Illumina Protocol"	"Standard Illumina Protocol"	"Standard Illumina Protocol"	"Standard Illumina Protocol"	"Standard Illumina Protocol"	"Standard Illumina Protocol"	"Standard Illumina Protocol"	"Standard Illumina Protocol"	"Standard Illumina Protocol"	"Standard Illumina Protocol"	"Standard Illumina Protocol"	"Standard Illumina Protocol"	"Standard Illumina Protocol"	"Standard Illumina Protocol"	"Standard Illumina Protocol"	"Standard Illumina Protocol"	"Standard Illumina Protocol"	"Standard Illumina Protocol"	"Standard Illumina Protocol"	"Standard Illumina Protocol"	"Standard Illumina Protocol"	"Standard Illumina Protocol"	"Standard Illumina Protocol"	"Standard Illumina Protocol"	"Standard Illumina Protocol"	"Standard Illumina Protocol"	"Standard Illumina Protocol"	"Standard Illumina Protocol"	"Standard Illumina Protocol"	"Standard Illumina Protocol"	"Standard Illumina Protocol"	"Standard Illumina Protocol"	"Standard Illumina Protocol"	"Standard Illumina Protocol"	"Standard Illumina Protocol"
!Sample_taxid_ch1	"9606"	"9606"	"9606"	"9606"	"9606"	"9606"	"9606"	"9606"	"9606"	"9606"	"9606"	"9606"	"9606"	"9606"	"9606"	"9606"	"9606"	"9606"	"9606"	"9606"	"9606"	"9606"	"9606"	"9606"	"9606"	"9606"	"9606"	"9606"	"9606"	"9606"	"9606"	"9606"	"9606"	"9606"	"9606"	"9606"	"9606"	"9606"	"9606"	"9606"	"9606"	"9606"	"9606"	"9606"	"9606"	"9606"
!Sample_hyb_protocol	"Standard Illumina hybridization protocol"	"Standard Illumina hybridization protocol"	"Standard Illumina hybridization protocol"	"Standard Illumina hybridization protocol"	"Standard Illumina hybridization protocol"	"Standard Illumina hybridization protocol"	"Standard Illumina hybridization protocol"	"Standard Illumina hybridization protocol"	"Standard Illumina hybridization protocol"	"Standard Illumina hybridization protocol"	"Standard Illumina hybridization protocol"	"Standard Illumina hybridization protocol"	"Standard Illumina hybridization protocol"	"Standard Illumina hybridization protocol"	"Standard Illumina hybridization protocol"	"Standard Illumina hybridization protocol"	"Standard Illumina hybridization protocol"	"Standard Illumina hybridization protocol"	"Standard Illumina hybridization protocol"	"Standard Illumina hybridization protocol"	"Standard Illumina hybridization protocol"	"Standard Illumina hybridization protocol"	"Standard Illumina hybridization protocol"	"Standard Illumina hybridization protocol"	"Standard Illumina hybridization protocol"	"Standard Illumina hybridization protocol"	"Standard Illumina hybridization protocol"	"Standard Illumina hybridization protocol"	"Standard Illumina hybridization protocol"	"Standard Illumina hybridization protocol"	"Standard Illumina hybridization protocol"	"Standard Illumina hybridization protocol"	"Standard Illumina hybridization protocol"	"Standard Illumina hybridization protocol"	"Standard Illumina hybridization protocol"	"Standard Illumina hybridization protocol"	"Standard Illumina hybridization protocol"	"Standard Illumina hybridization protocol"	"Standard Illumina hybridization protocol"	"Standard Illumina hybridization protocol"	"Standard Illumina hybridization protocol"	"Standard Illumina hybridization protocol"	"Standard Illumina hybridization protocol"	"Standard Illumina hybridization protocol"	"Standard Illumina hybridization protocol"	"Standard Illumina hybridization protocol"
!Sample_scan_protocol	"Standard Illumina scanning protocol"	"Standard Illumina scanning protocol"	"Standard Illumina scanning protocol"	"Standard Illumina scanning protocol"	"Standard Illumina scanning protocol"	"Standard Illumina scanning protocol"	"Standard Illumina scanning protocol"	"Standard Illumina scanning protocol"	"Standard Illumina scanning protocol"	"Standard Illumina scanning protocol"	"Standard Illumina scanning protocol"	"Standard Illumina scanning protocol"	"Standard Illumina scanning protocol"	"Standard Illumina scanning protocol"	"Standard Illumina scanning protocol"	"Standard Illumina scanning protocol"	"Standard Illumina scanning protocol"	"Standard Illumina scanning protocol"	"Standard Illumina scanning protocol"	"Standard Illumina scanning protocol"	"Standard Illumina scanning protocol"	"Standard Illumina scanning protocol"	"Standard Illumina scanning protocol"	"Standard Illumina scanning protocol"	"Standard Illumina scanning protocol"	"Standard Illumina scanning protocol"	"Standard Illumina scanning protocol"	"Standard Illumina scanning protocol"	"Standard Illumina scanning protocol"	"Standard Illumina scanning protocol"	"Standard Illumina scanning protocol"	"Standard Illumina scanning protocol"	"Standard Illumina scanning protocol"	"Standard Illumina scanning protocol"	"Standard Illumina scanning protocol"	"Standard Illumina scanning protocol"	"Standard Illumina scanning protocol"	"Standard Illumina scanning protocol"	"Standard Illumina scanning protocol"	"Standard Illumina scanning protocol"	"Standard Illumina scanning protocol"	"Standard Illumina scanning protocol"	"Standard Illumina scanning protocol"	"Standard Illumina scanning protocol"	"Standard Illumina scanning protocol"	"Standard Illumina scanning protocol"
!Sample_description	"5141751018_C"	"5141751018_D"	"5141769041_F"	"5141769041_E"	"5141769041_B"	"5141769041_A"	"5141769036_K"	"5141769036_J"	"5141769036_I"	"5141769036_H"	"5141751023_A"	"5141751023_B"	"5141769044_F"	"5141769044_G"	"5141769041_H"	"5141769041_G"	"5141751022_C"	"5141751022_D"	"5141769070_K"	"5141769044_E"	"5141769070_L"	"5141769041_C"	"5141751023_G"	"5141751023_H"	"5141751023_C"	"5141751023_D"	"5141769036_G"	"5141769036_F"	"5141751021_I"	"5141751021_J"	"5141769070_H"	"5141751021_H"	"5141751021_E"	"5141751021_F"	"5141769044_D"	"5141751021_D"	"5141751021_A"	"5141751021_B"	"5141751018_K"	"5141751018_L"	"5141751018_I"	"5141769036_A"	"5141751018_G"	"5141751018_H"	"5141751018_E"	"5141751018_F"
!Sample_data_processing	"The data were normalised using quantile normalization (background was not subtracted) with Illumina Genome Studio Software; items with detection p values >0.001 or AVG Signal <100 in more than 1 group were excluded. Data were analyzed with non parametric analysis plus False Discovery Rate, FDR."	"The data were normalised using quantile normalization (background was not subtracted) with Illumina Genome Studio Software; items with detection p values >0.001 or AVG Signal <100 in more than 1 group were excluded. Data were analyzed with non parametric analysis plus False Discovery Rate, FDR."	"The data were normalised using quantile normalization (background was not subtracted) with Illumina Genome Studio Software; items with detection p values >0.001 or AVG Signal <100 in more than 1 group were excluded. Data were analyzed with non parametric analysis plus False Discovery Rate, FDR."	"The data were normalised using quantile normalization (background was not subtracted) with Illumina Genome Studio Software; items with detection p values >0.001 or AVG Signal <100 in more than 1 group were excluded. Data were analyzed with non parametric analysis plus False Discovery Rate, FDR."	"The data were normalised using quantile normalization (background was not subtracted) with Illumina Genome Studio Software; items with detection p values >0.001 or AVG Signal <100 in more than 1 group were excluded. Data were analyzed with non parametric analysis plus False Discovery Rate, FDR."	"The data were normalised using quantile normalization (background was not subtracted) with Illumina Genome Studio Software; items with detection p values >0.001 or AVG Signal <100 in more than 1 group were excluded. Data were analyzed with non parametric analysis plus False Discovery Rate, FDR."	"The data were normalised using quantile normalization (background was not subtracted) with Illumina Genome Studio Software; items with detection p values >0.001 or AVG Signal <100 in more than 1 group were excluded. Data were analyzed with non parametric analysis plus False Discovery Rate, FDR."	"The data were normalised using quantile normalization (background was not subtracted) with Illumina Genome Studio Software; items with detection p values >0.001 or AVG Signal <100 in more than 1 group were excluded. Data were analyzed with non parametric analysis plus False Discovery Rate, FDR."	"The data were normalised using quantile normalization (background was not subtracted) with Illumina Genome Studio Software; items with detection p values >0.001 or AVG Signal <100 in more than 1 group were excluded. Data were analyzed with non parametric analysis plus False Discovery Rate, FDR."	"The data were normalised using quantile normalization (background was not subtracted) with Illumina Genome Studio Software; items with detection p values >0.001 or AVG Signal <100 in more than 1 group were excluded. Data were analyzed with non parametric analysis plus False Discovery Rate, FDR."	"The data were normalised using quantile normalization (background was not subtracted) with Illumina Genome Studio Software; items with detection p values >0.001 or AVG Signal <100 in more than 1 group were excluded. Data were analyzed with non parametric analysis plus False Discovery Rate, FDR."	"The data were normalised using quantile normalization (background was not subtracted) with Illumina Genome Studio Software; items with detection p values >0.001 or AVG Signal <100 in more than 1 group were excluded. Data were analyzed with non parametric analysis plus False Discovery Rate, FDR."	"The data were normalised using quantile normalization (background was not subtracted) with Illumina Genome Studio Software; items with detection p values >0.001 or AVG Signal <100 in more than 1 group were excluded. Data were analyzed with non parametric analysis plus False Discovery Rate, FDR."	"The data were normalised using quantile normalization (background was not subtracted) with Illumina Genome Studio Software; items with detection p values >0.001 or AVG Signal <100 in more than 1 group were excluded. Data were analyzed with non parametric analysis plus False Discovery Rate, FDR."	"The data were normalised using quantile normalization (background was not subtracted) with Illumina Genome Studio Software; items with detection p values >0.001 or AVG Signal <100 in more than 1 group were excluded. Data were analyzed with non parametric analysis plus False Discovery Rate, FDR."	"The data were normalised using quantile normalization (background was not subtracted) with Illumina Genome Studio Software; items with detection p values >0.001 or AVG Signal <100 in more than 1 group were excluded. Data were analyzed with non parametric analysis plus False Discovery Rate, FDR."	"The data were normalised using quantile normalization (background was not subtracted) with Illumina Genome Studio Software; items with detection p values >0.001 or AVG Signal <100 in more than 1 group were excluded. Data were analyzed with non parametric analysis plus False Discovery Rate, FDR."	"The data were normalised using quantile normalization (background was not subtracted) with Illumina Genome Studio Software; items with detection p values >0.001 or AVG Signal <100 in more than 1 group were excluded. Data were analyzed with non parametric analysis plus False Discovery Rate, FDR."	"The data were normalised using quantile normalization (background was not subtracted) with Illumina Genome Studio Software; items with detection p values >0.001 or AVG Signal <100 in more than 1 group were excluded. Data were analyzed with non parametric analysis plus False Discovery Rate, FDR."	"The data were normalised using quantile normalization (background was not subtracted) with Illumina Genome Studio Software; items with detection p values >0.001 or AVG Signal <100 in more than 1 group were excluded. Data were analyzed with non parametric analysis plus False Discovery Rate, FDR."	"The data were normalised using quantile normalization (background was not subtracted) with Illumina Genome Studio Software; items with detection p values >0.001 or AVG Signal <100 in more than 1 group were excluded. Data were analyzed with non parametric analysis plus False Discovery Rate, FDR."	"The data were normalised using quantile normalization (background was not subtracted) with Illumina Genome Studio Software; items with detection p values >0.001 or AVG Signal <100 in more than 1 group were excluded. Data were analyzed with non parametric analysis plus False Discovery Rate, FDR."	"The data were normalised using quantile normalization (background was not subtracted) with Illumina Genome Studio Software; items with detection p values >0.001 or AVG Signal <100 in more than 1 group were excluded. Data were analyzed with non parametric analysis plus False Discovery Rate, FDR."	"The data were normalised using quantile normalization (background was not subtracted) with Illumina Genome Studio Software; items with detection p values >0.001 or AVG Signal <100 in more than 1 group were excluded. Data were analyzed with non parametric analysis plus False Discovery Rate, FDR."	"The data were normalised using quantile normalization (background was not subtracted) with Illumina Genome Studio Software; items with detection p values >0.001 or AVG Signal <100 in more than 1 group were excluded. Data were analyzed with non parametric analysis plus False Discovery Rate, FDR."	"The data were normalised using quantile normalization (background was not subtracted) with Illumina Genome Studio Software; items with detection p values >0.001 or AVG Signal <100 in more than 1 group were excluded. Data were analyzed with non parametric analysis plus False Discovery Rate, FDR."	"The data were normalised using quantile normalization (background was not subtracted) with Illumina Genome Studio Software; items with detection p values >0.001 or AVG Signal <100 in more than 1 group were excluded. Data were analyzed with non parametric analysis plus False Discovery Rate, FDR."	"The data were normalised using quantile normalization (background was not subtracted) with Illumina Genome Studio Software; items with detection p values >0.001 or AVG Signal <100 in more than 1 group were excluded. Data were analyzed with non parametric analysis plus False Discovery Rate, FDR."	"The data were normalised using quantile normalization (background was not subtracted) with Illumina Genome Studio Software; items with detection p values >0.001 or AVG Signal <100 in more than 1 group were excluded. Data were analyzed with non parametric analysis plus False Discovery Rate, FDR."	"The data were normalised using quantile normalization (background was not subtracted) with Illumina Genome Studio Software; items with detection p values >0.001 or AVG Signal <100 in more than 1 group were excluded. Data were analyzed with non parametric analysis plus False Discovery Rate, FDR."	"The data were normalised using quantile normalization (background was not subtracted) with Illumina Genome Studio Software; items with detection p values >0.001 or AVG Signal <100 in more than 1 group were excluded. Data were analyzed with non parametric analysis plus False Discovery Rate, FDR."	"The data were normalised using quantile normalization (background was not subtracted) with Illumina Genome Studio Software; items with detection p values >0.001 or AVG Signal <100 in more than 1 group were excluded. Data were analyzed with non parametric analysis plus False Discovery Rate, FDR."	"The data were normalised using quantile normalization (background was not subtracted) with Illumina Genome Studio Software; items with detection p values >0.001 or AVG Signal <100 in more than 1 group were excluded. Data were analyzed with non parametric analysis plus False Discovery Rate, FDR."	"The data were normalised using quantile normalization (background was not subtracted) with Illumina Genome Studio Software; items with detection p values >0.001 or AVG Signal <100 in more than 1 group were excluded. Data were analyzed with non parametric analysis plus False Discovery Rate, FDR."	"The data were normalised using quantile normalization (background was not subtracted) with Illumina Genome Studio Software; items with detection p values >0.001 or AVG Signal <100 in more than 1 group were excluded. Data were analyzed with non parametric analysis plus False Discovery Rate, FDR."	"The data were normalised using quantile normalization (background was not subtracted) with Illumina Genome Studio Software; items with detection p values >0.001 or AVG Signal <100 in more than 1 group were excluded. Data were analyzed with non parametric analysis plus False Discovery Rate, FDR."	"The data were normalised using quantile normalization (background was not subtracted) with Illumina Genome Studio Software; items with detection p values >0.001 or AVG Signal <100 in more than 1 group were excluded. Data were analyzed with non parametric analysis plus False Discovery Rate, FDR."	"The data were normalised using quantile normalization (background was not subtracted) with Illumina Genome Studio Software; items with detection p values >0.001 or AVG Signal <100 in more than 1 group were excluded. Data were analyzed with non parametric analysis plus False Discovery Rate, FDR."	"The data were normalised using quantile normalization (background was not subtracted) with Illumina Genome Studio Software; items with detection p values >0.001 or AVG Signal <100 in more than 1 group were excluded. Data were analyzed with non parametric analysis plus False Discovery Rate, FDR."	"The data were normalised using quantile normalization (background was not subtracted) with Illumina Genome Studio Software; items with detection p values >0.001 or AVG Signal <100 in more than 1 group were excluded. Data were analyzed with non parametric analysis plus False Discovery Rate, FDR."	"The data were normalised using quantile normalization (background was not subtracted) with Illumina Genome Studio Software; items with detection p values >0.001 or AVG Signal <100 in more than 1 group were excluded. Data were analyzed with non parametric analysis plus False Discovery Rate, FDR."	"The data were normalised using quantile normalization (background was not subtracted) with Illumina Genome Studio Software; items with detection p values >0.001 or AVG Signal <100 in more than 1 group were excluded. Data were analyzed with non parametric analysis plus False Discovery Rate, FDR."	"The data were normalised using quantile normalization (background was not subtracted) with Illumina Genome Studio Software; items with detection p values >0.001 or AVG Signal <100 in more than 1 group were excluded. Data were analyzed with non parametric analysis plus False Discovery Rate, FDR."	"The data were normalised using quantile normalization (background was not subtracted) with Illumina Genome Studio Software; items with detection p values >0.001 or AVG Signal <100 in more than 1 group were excluded. Data were analyzed with non parametric analysis plus False Discovery Rate, FDR."	"The data were normalised using quantile normalization (background was not subtracted) with Illumina Genome Studio Software; items with detection p values >0.001 or AVG Signal <100 in more than 1 group were excluded. Data were analyzed with non parametric analysis plus False Discovery Rate, FDR."	"The data were normalised using quantile normalization (background was not subtracted) with Illumina Genome Studio Software; items with detection p values >0.001 or AVG Signal <100 in more than 1 group were excluded. Data were analyzed with non parametric analysis plus False Discovery Rate, FDR."
!Sample_platform_id	"GPL6947"	"GPL6947"	"GPL6947"	"GPL6947"	"GPL6947"	"GPL6947"	"GPL6947"	"GPL6947"	"GPL6947"	"GPL6947"	"GPL6947"	"GPL6947"	"GPL6947"	"GPL6947"	"GPL6947"	"GPL6947"	"GPL6947"	"GPL6947"	"GPL6947"	"GPL6947"	"GPL6947"	"GPL6947"	"GPL6947"	"GPL6947"	"GPL6947"	"GPL6947"	"GPL6947"	"GPL6947"	"GPL6947"	"GPL6947"	"GPL6947"	"GPL6947"	"GPL6947"	"GPL6947"	"GPL6947"	"GPL6947"	"GPL6947"	"GPL6947"	"GPL6947"	"GPL6947"	"GPL6947"	"GPL6947"	"GPL6947"	"GPL6947"	"GPL6947"	"GPL6947"
!Sample_contact_name	"Antonio,,Moschetta"	"Antonio,,Moschetta"	"Antonio,,Moschetta"	"Antonio,,Moschetta"	"Antonio,,Moschetta"	"Antonio,,Moschetta"	"Antonio,,Moschetta"	"Antonio,,Moschetta"	"Antonio,,Moschetta"	"Antonio,,Moschetta"	"Antonio,,Moschetta"	"Antonio,,Moschetta"	"Antonio,,Moschetta"	"Antonio,,Moschetta"	"Antonio,,Moschetta"	"Antonio,,Moschetta"	"Antonio,,Moschetta"	"Antonio,,Moschetta"	"Antonio,,Moschetta"	"Antonio,,Moschetta"	"Antonio,,Moschetta"	"Antonio,,Moschetta"	"Antonio,,Moschetta"	"Antonio,,Moschetta"	"Antonio,,Moschetta"	"Antonio,,Moschetta"	"Antonio,,Moschetta"	"Antonio,,Moschetta"	"Antonio,,Moschetta"	"Antonio,,Moschetta"	"Antonio,,Moschetta"	"Antonio,,Moschetta"	"Antonio,,Moschetta"	"Antonio,,Moschetta"	"Antonio,,Moschetta"	"Antonio,,Moschetta"	"Antonio,,Moschetta"	"Antonio,,Moschetta"	"Antonio,,Moschetta"	"Antonio,,Moschetta"	"Antonio,,Moschetta"	"Antonio,,Moschetta"	"Antonio,,Moschetta"	"Antonio,,Moschetta"	"Antonio,,Moschetta"	"Antonio,,Moschetta"
!Sample_contact_institute	"IRCCS Ospedale Oncologico di Bari"	"IRCCS Ospedale Oncologico di Bari"	"IRCCS Ospedale Oncologico di Bari"	"IRCCS Ospedale Oncologico di Bari"	"IRCCS Ospedale Oncologico di Bari"	"IRCCS Ospedale Oncologico di Bari"	"IRCCS Ospedale Oncologico di Bari"	"IRCCS Ospedale Oncologico di Bari"	"IRCCS Ospedale Oncologico di Bari"	"IRCCS Ospedale Oncologico di Bari"	"IRCCS Ospedale Oncologico di Bari"	"IRCCS Ospedale Oncologico di Bari"	"IRCCS Ospedale Oncologico di Bari"	"IRCCS Ospedale Oncologico di Bari"	"IRCCS Ospedale Oncologico di Bari"	"IRCCS Ospedale Oncologico di Bari"	"IRCCS Ospedale Oncologico di Bari"	"IRCCS Ospedale Oncologico di Bari"	"IRCCS Ospedale Oncologico di Bari"	"IRCCS Ospedale Oncologico di Bari"	"IRCCS Ospedale Oncologico di Bari"	"IRCCS Ospedale Oncologico di Bari"	"IRCCS Ospedale Oncologico di Bari"	"IRCCS Ospedale Oncologico di Bari"	"IRCCS Ospedale Oncologico di Bari"	"IRCCS Ospedale Oncologico di Bari"	"IRCCS Ospedale Oncologico di Bari"	"IRCCS Ospedale Oncologico di Bari"	"IRCCS Ospedale Oncologico di Bari"	"IRCCS Ospedale Oncologico di Bari"	"IRCCS Ospedale Oncologico di Bari"	"IRCCS Ospedale Oncologico di Bari"	"IRCCS Ospedale Oncologico di Bari"	"IRCCS Ospedale Oncologico di Bari"	"IRCCS Ospedale Oncologico di Bari"	"IRCCS Ospedale Oncologico di Bari"	"IRCCS Ospedale Oncologico di Bari"	"IRCCS Ospedale Oncologico di Bari"	"IRCCS Ospedale Oncologico di Bari"	"IRCCS Ospedale Oncologico di Bari"	"IRCCS Ospedale Oncologico di Bari"	"IRCCS Ospedale Oncologico di Bari"	"IRCCS Ospedale Oncologico di Bari"	"IRCCS Ospedale Oncologico di Bari"	"IRCCS Ospedale Oncologico di Bari"	"IRCCS Ospedale Oncologico di Bari"
!Sample_contact_address	"Via Orazio Flacco, 65"	"Via Orazio Flacco, 65"	"Via Orazio Flacco, 65"	"Via Orazio Flacco, 65"	"Via Orazio Flacco, 65"	"Via Orazio Flacco, 65"	"Via Orazio Flacco, 65"	"Via Orazio Flacco, 65"	"Via Orazio Flacco, 65"	"Via Orazio Flacco, 65"	"Via Orazio Flacco, 65"	"Via Orazio Flacco, 65"	"Via Orazio Flacco, 65"	"Via Orazio Flacco, 65"	"Via Orazio Flacco, 65"	"Via Orazio Flacco, 65"	"Via Orazio Flacco, 65"	"Via Orazio Flacco, 65"	"Via Orazio Flacco, 65"	"Via Orazio Flacco, 65"	"Via Orazio Flacco, 65"	"Via Orazio Flacco, 65"	"Via Orazio Flacco, 65"	"Via Orazio Flacco, 65"	"Via Orazio Flacco, 65"	"Via Orazio Flacco, 65"	"Via Orazio Flacco, 65"	"Via Orazio Flacco, 65"	"Via Orazio Flacco, 65"	"Via Orazio Flacco, 65"	"Via Orazio Flacco, 65"	"Via Orazio Flacco, 65"	"Via Orazio Flacco, 65"	"Via Orazio Flacco, 65"	"Via Orazio Flacco, 65"	"Via Orazio Flacco, 65"	"Via Orazio Flacco, 65"	"Via Orazio Flacco, 65"	"Via Orazio Flacco, 65"	"Via Orazio Flacco, 65"	"Via Orazio Flacco, 65"	"Via Orazio Flacco, 65"	"Via Orazio Flacco, 65"	"Via Orazio Flacco, 65"	"Via Orazio Flacco, 65"	"Via Orazio Flacco, 65"
!Sample_contact_city	"Bari"	"Bari"	"Bari"	"Bari"	"Bari"	"Bari"	"Bari"	"Bari"	"Bari"	"Bari"	"Bari"	"Bari"	"Bari"	"Bari"	"Bari"	"Bari"	"Bari"	"Bari"	"Bari"	"Bari"	"Bari"	"Bari"	"Bari"	"Bari"	"Bari"	"Bari"	"Bari"	"Bari"	"Bari"	"Bari"	"Bari"	"Bari"	"Bari"	"Bari"	"Bari"	"Bari"	"Bari"	"Bari"	"Bari"	"Bari"	"Bari"	"Bari"	"Bari"	"Bari"	"Bari"	"Bari"
!Sample_contact_zip/postal_code	"70124"	"70124"	"70124"	"70124"	"70124"	"70124"	"70124"	"70124"	"70124"	"70124"	"70124"	"70124"	"70124"	"70124"	"70124"	"70124"	"70124"	"70124"	"70124"	"70124"	"70124"	"70124"	"70124"	"70124"	"70124"	"70124"	"70124"	"70124"	"70124"	"70124"	"70124"	"70124"	"70124"	"70124"	"70124"	"70124"	"70124"	"70124"	"70124"	"70124"	"70124"	"70124"	"70124"	"70124"	"70124"	"70124"
!Sample_contact_country	"Italy"	"Italy"	"Italy"	"Italy"	"Italy"	"Italy"	"Italy"	"Italy"	"Italy"	"Italy"	"Italy"	"Italy"	"Italy"	"Italy"	"Italy"	"Italy"	"Italy"	"Italy"	"Italy"	"Italy"	"Italy"	"Italy"	"Italy"	"Italy"	"Italy"	"Italy"	"Italy"	"Italy"	"Italy"	"Italy"	"Italy"	"Italy"	"Italy"	"Italy"	"Italy"	"Italy"	"Italy"	"Italy"	"Italy"	"Italy"	"Italy"	"Italy"	"Italy"	"Italy"	"Italy"	"Italy"
!Sample_supplementary_file	"NONE"	"NONE"	"NONE"	"NONE"	"NONE"	"NONE"	"NONE"	"NONE"	"NONE"	"NONE"	"NONE"	"NONE"	"NONE"	"NONE"	"NONE"	"NONE"	"NONE"	"NONE"	"NONE"	"NONE"	"NONE"	"NONE"	"NONE"	"NONE"	"NONE"	"NONE"	"NONE"	"NONE"	"NONE"	"NONE"	"NONE"	"NONE"	"NONE"	"NONE"	"NONE"	"NONE"	"NONE"	"NONE"	"NONE"	"NONE"	"NONE"	"NONE"	"NONE"	"NONE"	"NONE"	"NONE"
!Sample_data_row_count	"48783"	"48783"	"48783"	"48783"	"48783"	"48783"	"48783"	"48783"	"48783"	"48783"	"48783"	"48783"	"48783"	"48783"	"48783"	"48783"	"48783"	"48783"	"48783"	"48783"	"48783"	"48783"	"48783"	"48783"	"48783"	"48783"	"48783"	"48783"	"48783"	"48783"	"48783"	"48783"	"48783"	"48783"	"48783"	"48783"	"48783"	"48783"	"48783"	"48783"	"48783"	"48783"	"48783"	"48783"	"48783"	"48783"
!series_matrix_table_begin
"ID_REF"	"GSM1574149"	"GSM1574150"	"GSM1574151"	"GSM1574152"	"GSM1574153"	"GSM1574154"	"GSM1574155"	"GSM1574156"	"GSM1574157"	"GSM1574158"	"GSM1574159"	"GSM1574160"	"GSM1574161"	"GSM1574162"	"GSM1574163"	"GSM1574164"	"GSM1574165"	"GSM1574166"	"GSM1574167"	"GSM1574168"	"GSM1574169"	"GSM1574170"	"GSM1574171"	"GSM1574172"	"GSM1574173"	"GSM1574174"	"GSM1574175"	"GSM1574176"	"GSM1574177"	"GSM1574178"	"GSM1574179"	"GSM1574180"	"GSM1574181"	"GSM1574182"	"GSM1574183"	"GSM1574184"	"GSM1574185"	"GSM1574186"	"GSM1574187"	"GSM1574188"	"GSM1574189"	"GSM1574190"	"GSM1574191"	"GSM1574192"	"GSM1574193"	"GSM1574194"
"ILMN_1343291"	39440.08	48781.22	48781.22	42997.67	40304.8	45231.06	44133.53	45231.06	48781.22	44133.53	35219.29	42997.67	41938.23	46637.13	46637.13	48781.22	42997.67	48781.22	48781.22	40304.8	42997.67	48781.22	41938.23	39440.08	40304.8	41938.23	44133.53	46637.13	44133.53	46637.13	45231.06	42997.67	41938.23	44133.53	44133.53	46637.13	38577.98	41938.23	44133.53	42997.67	40304.8	41938.23	48781.22	44133.53	40304.8	46637.13
"ILMN_1343295"	2846.588	3127.205	2171.925	1957.044	2000.429	1885.362	1780.169	2182.877	1714.509	1994.699	3504.57	2932.688	1589.52	1652.63	2227.427	2025.362	3990.822	2767.544	1452.925	2097.995	1309.606	1735.468	2371.495	2533.716	2483.514	2496.653	1874.6	2112.27	2346.98	2227.427	2222.985	1875.867	2889.847	2909.251	2257.513	2796.093	2846.588	2442.807	2277.589	2846.588	1703.411	1638.278	2187.643	2636.849	1614.381	1763.734
"ILMN_1651199"	104.4987	107.2471	105.4281	108.3597	112.9359	109.6891	108.1564	105.1306	117.8595	119.8201	108.8603	110.6093	115.4833	107.4883	107.1617	111.0432	109.208	118.9381	119.2255	109.4328	115.0422	130.2973	108.0581	104.8278	114.5322	117.145	118.1098	112.6581	114.1446	111.0211	104.3629	112.8004	108.0208	115.2955	137.8457	112.7986	119.9181	117.937	103.6383	101.3668	108.5179	113.9278	107.9535	109.6922	120.2202	107.3195
"ILMN_1651209"	129.9042	146.0317	108.6077	105.5126	138.0885	112.1459	133.0395	112.2482	115.4702	112.8011	133.5809	106.8188	114.831	108.2713	110.5779	137.5301	111.3956	111.9138	116.6891	130.6059	123.3419	124.9377	124.3882	111.8134	112.1101	112.0463	111.8839	111.8304	124.9158	104.3039	129.9722	98.78748	130.1308	120.2254	123.112	118.9518	111.4365	106.9737	113.2935	106.1067	115.0448	113.6402	133.4825	105.9647	114.1116	114.7716
"ILMN_1651210"	105.2001	117.7949	92.71577	105.8766	107.1226	123.598	105.6474	108.8216	102.0397	112.3045	102.8473	111.8257	111.3238	111.1902	107.5501	102.2612	115.1501	105.3701	112.3174	111.2858	115.53	118.75	113.7174	108.5997	110.7134	100.5732	100.4635	105.9991	112.1452	115.632	114.2855	111.2539	111.0508	100.6876	130.9815	113.6034	102.398	115.0383	115.064	109.9053	114.7769	107.4369	107.1535	103.6491	111.1467	107.5361
"ILMN_1651221"	116.9378	128.8666	113.2081	110.1552	106.575	111.5162	115.0913	103.1197	113.6536	109.0843	111.406	113.1399	105.2947	114.5022	114.132	113.3363	101.7336	117.8181	111.5991	109.8305	117.9301	131.6523	113.1046	100.8874	104.0146	94.35191	104.7585	100.3423	116.0191	121.9754	107.6548	106.7362	109.1319	110.1716	106.7564	97.73997	100.7497	110.6972	120.2631	109.7616	112.5081	106.6104	109.4203	106.3708	124.3204	114.6293
"ILMN_1651228"	3251.688	3696.554	2239.069	2116.108	2094.119	2493.873	3575.985	5051.895	4004.109	3154.992	4474.489	5773.94	4815.79	5970.195	2778.265	2378.304	5260.137	5004.11	6156.546	6230.513	6600.435	2921.628	3958.914	4986.011	4288.839	3611.491	2997.127	3291.456	2694.681	5338.06	4401.338	3611.491	3924.801	5293.065	6261.84	4393.613	3996.725	4353.083	3958.914	5477.331	3799.922	3367.683	3071.983	4514.574	3389.578	3645.008
"ILMN_1651229"	227.4608	234.7441	149.6831	192.757	231.6656	192.2077	282.1017	231.1685	225.3943	159.9481	248.4747	310.5547	250.1746	190.2171	274.121	188.2846	230.3674	217.305	256.1811	284.1131	226.3154	254.6673	256.4635	264.8464	238.9508	243.3352	224.5569	259.2131	233.6862	196.4994	241.7921	227.6946	281.3591	228.3145	212.2499	211.4991	259.9497	221.6849	240.0865	196.972	242.5575	199.9271	215.3373	208.8189	304.2207	268.959
"ILMN_1651230"	102.723	104.2312	100.665	119.7235	113.3649	117.9678	113.5335	108.7231	105.6011	100.2392	106.83	127.6515	107.8716	133.8299	112.8254	102.6091	101.7743	110.0169	112.7488	125.1796	117.3563	99.7032	123.829	115.757	109.3284	109.9438	114.4491	112.494	119.2956	100.7991	114.6261	99.87613	100.6812	118.3067	162.084	96.08559	98.0474	114.9846	98.82655	100.2595	106.1874	104.3	103.5144	101.1893	106.7492	105.1639
"ILMN_1651232"	132.815	117.9734	113.7318	105.7515	104.4512	116.1599	111.9536	126.7494	146.7566	134.0917	121.5828	153.0118	119.6409	120.7335	139.7141	126.1333	117.4938	140.5171	131.8731	139.6444	122.8066	117.0063	131.8204	121.9797	119.0215	126.2747	120.0444	141.3468	122.7962	131.8342	120.5322	124.3132	118.4013	136.9296	136.7549	124.8141	107.5479	116.4131	117.579	116.2542	164.919	136.007	125.6524	121.0897	135.9206	124.8238
"ILMN_1651235"	109.0392	127.9324	124.4914	106.8743	121.4987	124.6019	121.6588	103.0107	111.8263	105.8774	94.25823	136.0912	103.9837	118.7594	103.9157	96.3329	105.9023	103.564	113.9867	104.2021	111.6012	140.6165	110.4914	104.1161	124.8903	108.1478	105.1412	107.0398	101.2868	102.367	97.67309	112.9001	111.5678	113.237	114.1476	110.7832	114.7101	112.9272	108.7347	108.8049	107.909	103.3285	110.5752	118.0524	118.1878	122.0891
"ILMN_1651236"	116.5329	125.3921	111.1234	113.5882	132.27	121.0029	125.9097	120.7612	118.1632	125.0753	153.2211	112.3381	118.9826	115.2397	118.2999	115.1567	111.9536	113.648	105.2536	105.1261	125.0719	113.4239	106.2924	118.9649	110.7406	115.3047	122.0907	120.5172	112.5176	111.3477	132.9503	112.7456	125.7962	106.707	123.1814	116.8759	110.6045	111.1853	116.5035	119.4031	121.4864	125.4911	114.9377	118.6861	122.7191	110.5682
"ILMN_1651237"	117.2324	107.938	138.1106	108.0702	105.9477	116.7915	133.8216	111.5304	94.82127	95.60766	113.9397	117.4588	121.0256	104.4899	103.9547	137.1846	140.8783	110.8833	112.7417	111.5664	106.6282	110.7787	104.3533	114.8816	116.8742	114.5246	131.0369	105.7456	110.2395	117.6619	121.4878	114.9348	117.0765	111.293	109.4863	99.87613	110.7415	123.2314	114.5218	114.7904	118.65	110.9319	123.0636	113.3785	116.8463	100.9629
"ILMN_1651238"	133.5634	124.5178	110.8279	117.3939	123.3871	119.7964	112.4684	96.06754	109.6072	120.5322	123.2459	99.64391	127.0681	115.7004	102.3594	129.9404	127.2049	113.041	139.3807	103.9952	97.30904	104.2458	122.6643	120.6803	113.5699	126.0958	120.6623	117.6482	118.5406	107.6033	109.6555	105.6596	113.423	117.2446	113.8166	107.5938	117.0179	116.3874	120.148	120.104	114.7597	129.1276	128.2008	120.2693	107.8587	115.0854
"ILMN_1651249"	109.3102	106.7747	116.7743	107.8566	105.5512	103.9754	103.462	110.0968	114.1949	109.081	115.2955	111.7819	113.0627	115.762	117.56	115.3973	119.8746	123.8338	106.9203	105.8184	102.7629	98.83105	118.2705	109.3761	99.23734	116.7324	120.9794	107.6947	113.7975	112.6153	109.7156	114.1008	111.9729	108.9677	111.2951	106.4722	112.1042	119.3756	123.4012	120.0661	115.7979	117.0017	105.8373	115.4626	124.7257	104.6257
"ILMN_1651253"	121.1922	123.0283	108.477	99.49249	115.7494	98.9545	107.8913	120.4194	122.6486	123.0569	101.8454	99.04672	118.1156	104.4483	102.4414	131.3876	112.1616	98.75563	108.5259	110.1133	128.0068	108.5518	107.9962	127.412	106.4484	115.1856	126.2153	107.1851	105.1138	110.8852	118.6377	112.2211	108.8026	112.8691	110.8675	103.8554	110.9128	111.8365	119.0056	100.1067	100.095	108.2795	104.4244	112.1577	105.8908	106.3553
"ILMN_1651254"	4294.582	2749.204	2971.128	2461.965	3667.605	2506.064	3763.747	3004.163	3811.141	3127.205	4044.962	3569.518	4176.81	2801.555	3115.633	2450.462	4593.183	2356.908	3311.7	2630.618	3106.551	2634.262	4831.93	3569.518	2765.058	2461.965	3996.725	2450.462	3042.214	2269.28	3012.278	3279.528	3168.082	2434.481	3558.637	3106.551	2853.548	2841.254	3616.531	2574.197	4123.585	2889.847	3736.349	1945.83	3191.695	4294.582
"ILMN_1651259"	110.8222	117.9139	130.4827	115.4346	110.4183	125.7144	139.9817	118.3107	129.5848	121.7587	112.3628	128.9354	110.5343	123.8364	115.1071	109.25	111.4109	123.4012	119.7012	124.8022	151.6876	139.1884	119.8725	117.0782	119.0988	139.7141	120.4914	132.662	121.4033	120.5269	118.5712	113.8699	111.1608	129.3407	145.4536	134.1287	121.0555	123.986	123.0348	117.9441	112.0563	116.9265	132.9949	121.7177	126.0039	127.8095
"ILMN_1651260"	112.1984	90.10411	93.42503	99.05136	108.7748	110.1222	90.89703	96.94143	102.3204	120.5137	108.5294	98.98959	108.4623	130.1187	107.4895	103.7927	110.9664	120.4368	114.9151	108.9314	108.272	95.48544	103.1423	92.75769	101.9164	102.1978	106.973	104.6932	108.3231	97.00957	108.0007	100.5877	101.5803	94.28355	105.4406	113.5142	116.0548	105.3814	105.0008	107.7221	106.1927	100.0284	108.9512	98.38916	107.815	101.052
"ILMN_1651262"	1769.333	1971.09	3001.177	2530.328	2488.627	2491.281	2898.078	1851.51	1971.09	2038.15	3056.851	1873.1	2097.995	2963.163	1765.106	2485.892	1676.456	2033.346	2524.294	2095.881	2351.537	2473.078	2344.031	2442.807	2234.4	2392.621	2290.631	2002.277	2277.589	2215.775	3053.886	2684.368	1864.666	2165.796	2473.078	2215.775	2241.707	2072.375	2139.22	2311.673	2061.44	2979.115	2483.514	3142.541	2427.261	2103.884
"ILMN_1651268"	158.4547	124.5387	116.5071	107.3525	113.7909	135.5114	121.9536	129.7105	123.0446	128.5848	129.7993	108.8713	120.9511	125.5079	129.4304	127.2672	134.8575	143.6111	141.808	147.6113	129.4217	124.7683	116.1901	115.9811	121.9666	121.2445	121.6178	130.9753	133.8374	126.1918	127.9962	141.5164	147.3401	132.662	123.3946	132.9329	121.5213	121.7452	145.2869	135.9615	113.9427	114.088	133.3427	136.002	112.2422	139.8103
"ILMN_1651278"	195.7455	191.6573	301.2181	324.0832	235.6496	248.7576	207.6118	196.2135	215.3373	233.3276	181.7526	149.1142	179.4637	227.8677	180.5	195.3571	183.0135	178.2496	165.7344	192.2993	190.5284	222.5765	187.558	179.5691	170.1207	184.1224	211.5519	234.7795	155.1714	297.2349	142.3245	170.3349	192.5801	212.7746	146.8143	189.5794	168.635	148.8672	179.3818	191.2726	192.5995	260.9903	243.3352	248.8387	197.707	238.5601
"ILMN_1651279"	123.6286	130.7034	116.495	118.8723	136.7371	136.3386	162.3287	137.19	124.2146	117.7736	163.865	118.7968	139.8103	146.2443	125.4448	115.3754	141.8159	134.2103	159.3282	157.606	155.7519	179.7268	154.363	127.629	125.7482	184.759	114.7476	142.1014	138.8716	125.1514	153.3282	153.2562	133.7921	130.803	162.1843	130.1487	144.3202	141.7686	149.2738	121.4958	113.482	146.6287	126.4728	122.977	118.1657	129.0299
"ILMN_1651281"	100.8063	101.2156	110.1855	105.3615	96.22541	97.18639	97.76592	98.84972	118.0174	105.5287	101.6553	104.8966	107.4229	99.13068	115.7144	103.7803	110.7261	101.1906	104.7434	106.99	100.3827	112.5183	104	98.85957	105.4945	104.0956	102.8519	128.6933	105.6124	103.902	105.9697	101.1995	105.0443	100.6328	99.25094	96.74802	107.6258	112.9332	102.5906	90.5565	108.9159	101.4548	109.0546	99.4509	97.63947	110.3679
"ILMN_1651282"	123.5235	135.9372	182.002	149.5124	142.0226	121.5951	151.9565	141.406	125.6329	120.638	114.417	109.5186	147.3976	130.395	137.0922	122.6109	110.0779	132.1092	125.3213	114.0009	142.3692	123.2556	112.5741	110.5171	93.9356	113.2492	136.2757	150.4322	117.9441	128.0632	134.2632	138.7616	127.6056	124.4011	128.841	128.6033	116.1901	117.2639	141.9121	125.4338	112.6598	119.7575	116.4755	121.2398	140.5171	137.6049
"ILMN_1651285"	170.7241	191.7013	197.4888	191.0989	226.6172	204.7965	247.0418	166.0011	268.5149	235.3062	234.4579	150.8167	200.0621	211.469	147.3806	172.584	197.4693	144.1	168.0912	220.3781	195.9047	199.8121	250.7033	267.4274	200.5219	330.9386	161.1407	140.3816	155.4687	281.9459	136.8625	200.999	198.594	215.0676	211.2108	209.1361	162.7341	154.6618	249.3003	201.3819	198.786	261.7833	242.8752	242.0638	220.5471	215.0968
"ILMN_1651286"	97.70789	109.3657	120.5897	133.0292	111.1492	104.7261	110.6232	109.3023	108.6799	109.2428	112.2949	106.5312	124.5457	108.8837	108.791	128.6526	108.4615	111.7231	121.3697	125.1929	113.7453	111.0652	114.7651	105.4206	111.0179	107.7802	112.784	104.8941	118.5939	111.3345	113.5171	103.9952	112.2163	107.1329	108.0656	99.32209	116.2836	115.0965	120.5056	120.9693	104.9306	114.9099	112.6704	124.1191	106.336	109.5467
"ILMN_1651288"	116.5973	114.4372	115.0982	111.6563	129.0048	117.9572	123.9063	110.5009	115.1848	114.1924	118.7144	132.3004	144.274	128.9056	116.4828	114.4407	117.1978	111.5142	126.73	127.6092	131.8577	114.9535	133.8736	118.2251	137.0591	111.2945	132.3842	105.9958	116.6559	126.2861	114.3393	123.4288	129.0814	110.4401	130.7555	110.6781	131.1035	122.655	121.705	127.8567	116.5582	111.262	133.4213	120.2451	111.0452	128.8323
"ILMN_1651292"	100.8608	116.5565	108.9884	112.6857	115.2338	102.2333	129.0076	116.919	137.335	115.1848	108.6573	100.5429	101.2044	136.7631	109.5817	107.344	93.56412	109.0491	99.21409	106.4349	94.76569	124.8405	109.4747	98.62569	110.9325	96.55875	105.4712	116.5629	104.8526	121.4208	103.9223	117.8682	113.2211	110.4242	106.7509	105.4626	102.7416	122.3894	117.0736	104.8801	104.9682	108.1246	110.6831	121.0326	101.1213	111.8103
"ILMN_1651296"	200.7625	175.0614	324.9296	567.7411	171.8016	150.8727	151.3897	220.8608	167.6284	158.2753	167.0166	219.6393	191.6573	231.6381	177.9079	147.934	160.6559	199.1767	186.7379	202.8161	229.286	168.7939	173.7279	234.1741	316.5391	198.8853	149.1373	195.8615	166.4132	261.434	143.9938	160.5336	179.0126	174.003	182.4427	152.1215	160.0544	189.4294	167.554	202.7747	426.6181	194.9113	275.9215	187.3855	250.3633	251.677
"ILMN_1651303"	104.0224	106.4585	98.64285	112.7461	94.27183	125.5248	110.7035	115.2872	101.6117	98.39344	103.0972	119.8558	108.1537	106.6966	125.6044	102.2318	102.1496	116.7868	102.9243	121.6206	108.0683	102.2704	127.674	104.0552	93.36749	120.5287	104.9866	101.752	110.5389	119.4782	114.5788	119.5019	98.16406	124.6481	117.7857	105.2493	137.2556	110.1785	100.4506	110.7167	102.1268	103.1047	97.75014	115.2639	118.2801	105.3764
"ILMN_1651309"	123.6538	106.5722	112.4808	116.2794	101.8358	117.5077	109.2336	97.20342	101.6088	104.4214	122.3872	97.35178	93.69644	102.8729	110.7428	122.2546	101.4462	108.2079	95.29864	92.93015	110.5429	114.9703	114.2099	113.6284	111.9709	118.4436	109.6255	107.6482	101.6773	103.2061	108.5511	112.7847	99.41731	112.8707	99.72537	96.20836	112.3508	108.994	105.6433	111.2768	111.0397	101	112.3396	103.6801	99.2645	105.3164
"ILMN_1651310"	117.0591	112.6733	130.5743	110.4876	99.21637	119.079	118.829	111.9703	111.7387	106.758	126.7927	116.0767	109.1655	122.957	120.5197	110.8475	112.2271	108.623	146.571	106.7678	138.2918	111.4251	136.8966	111.484	107.7683	118.299	117.241	120.0767	116.1718	104.8181	116.4045	125.6984	106.8314	117.0289	112.0795	131.015	126.1626	112.8832	123.1273	114.444	118.0045	118.0138	104.7835	107.7533	101.2025	118.7953
"ILMN_1651315"	965.3588	748.1215	989.2509	1043.458	956.8356	783.1118	897.1982	913.3779	1017.977	965.761	1019.259	963.2964	729.2997	618.306	1058.687	867.1586	931.6797	645.878	939.2975	1046.474	975.7352	849.4564	937.7411	816.354	821.2943	795.2794	862.8035	898.7567	884.5051	755.8872	953.1624	835.5001	1009.554	800.4724	1023.12	879.3477	983.8768	1006.559	796.6831	526.7948	812.6276	905.6768	858.2863	731.2188	894.6801	747.451
"ILMN_1651316"	153.1873	136.6096	145.2393	142.6068	123.2118	184.3284	125.2934	108.8857	113.6176	141.3114	121.5322	124.8625	142.0122	124.1749	133.8627	123.1079	106.3247	119.5844	111.9286	138.6986	160.3444	134.1325	107.5945	134.1249	117.0916	170.9821	109.3929	141.6252	110.5864	312.6128	120.6613	136.8297	135.3584	268.8317	121.2122	106.3313	120.6657	176.4043	128.6671	154.958	134.4757	154.1107	144.8979	172.3711	139.1236	137.4221
"ILMN_1651325"	105.7373	112.2923	111.2684	106.2266	102.2016	112.2157	119.7225	108.3218	113.5305	100.8378	120.2891	106.9188	104.2458	117.9634	120.2182	113.644	112.3381	125.8943	101.1372	114.8589	119.4792	107.1634	102.866	92.8487	116.1553	103.4857	105.7563	97.17802	114.8125	94.46989	99.8315	114.0192	101.4848	104.3777	115.3519	104.5119	107.0097	106.5715	111.5527	103.2295	102.9378	104.6686	97.82417	108.9805	111.0615	108.5637
"ILMN_1651328"	133.4553	145.7085	197.1209	285.1982	181.018	194.3549	173.3307	150.6532	150.0686	165.5237	215.9284	215.6154	180.2007	188.6175	159.9621	152.2444	181.7526	146.0016	122.8324	155.9182	150.9233	167.1364	139.783	185.4543	230.6344	236.2666	148.85	173.5196	163.2129	309.2741	150.8727	148.9428	185.2659	159.4501	190.4232	175.9262	191.194	189.4495	194.7367	177.9079	170.8805	319.7153	160.4023	200.2488	220.7956	146.3737
"ILMN_1651329"	122.9068	139.4312	127.807	120.112	128.21	123.7685	115.933	122.9082	114.2766	116.6577	112.8536	105.9768	121.6421	112.8442	127.3148	112.6605	112.7882	118.2275	122.3524	119.8725	120.7016	115.7292	122.1036	115.1596	125.1348	117.7857	127.3853	148.2471	126.7537	108.7154	132.8431	148.1367	115.743	145.3224	109.9782	155.8802	102.7375	131.9271	118.0582	133.9032	112.6243	123.3458	122.6999	128.0587	123.3236	126.3963
"ILMN_1651330"	100.389	103.9578	104.1106	98.27327	105.6902	99.58446	100.7021	106.8394	109.8677	117.2217	104.8068	98.94885	101.3883	97.39445	90.63145	101.9471	121.9011	115.5788	101.1503	120.0508	114.8478	108.359	110.9042	115.913	113.2233	123.335	109.4365	104.3173	113.5592	102.0323	103.675	103.702	115.607	102.1669	99.9306	100.1804	95.61683	94.11024	102.5305	111.3895	107.7244	99.21829	108.3553	103.3324	103.61	112.1018
"ILMN_1651336"	202.7204	219.6627	197.1003	187.5798	251.0822	238.3677	202.2064	192.8775	248.8748	198.15	139.5077	218.8594	214.4194	212.7509	225.6662	220.1919	253.0737	238.1635	205.6933	163.3281	180.979	197.728	216.5531	184.1224	207.8336	178.0367	203.6439	202.7962	211.6665	168.2823	187.2049	256.8006	207.0746	162.134	173.4491	214.6532	199.4716	191.5984	184.495	195.4844	174.9535	159.7173	178.7851	189.3645	187.5987	211.1057
"ILMN_1651339"	124.7626	111.207	116.5368	104.2788	112.666	125.6593	118.2585	124.0979	118.4074	114.7124	117.3541	102.87	108.9329	105.359	113.8462	124.9461	125.5954	116.0808	100.4357	117.4963	117.2446	106.5344	113.8219	114.0395	122.1545	119.0104	126.7332	118.061	124.7162	120.5675	110.001	114.8572	112.9862	109.0431	110.54	112.1191	113.5321	111.2269	120.4258	113.8354	120.7689	121.1822	113.5427	113.9676	124.1104	115.5306
"ILMN_1651341"	119.6774	139.7718	118.6288	127.9223	136.7912	122.5343	143.6173	139.582	143.5425	118.3185	119.3337	115.5279	176.5442	166.6322	154.0904	137.8804	131.595	113.9894	150.5413	120.6256	160.4735	133.959	122.5806	134.7073	151.4306	122.5316	139.7776	129.2912	142.1765	140.1871	146.4888	130.4395	125.3354	128.3934	134.1214	144.0005	148.906	156.4133	125.485	133.7252	128.1426	123.5361	129.0218	147.5254	152.452	140.1346
"ILMN_1651343"	216.3194	125.2994	178.3061	144.3416	221.7914	229.8829	257.232	183.869	178.3419	158.3977	155.0851	196.7932	259.5943	180.8178	259.7006	174.9687	123.1673	177.6273	132.0716	203.9988	201.953	170.2068	294.8528	154.8218	302.5464	186.1104	151.1122	164.0981	181.0942	138.1515	217.5474	179.0878	182.1987	127.2049	146.1203	188.012	150.318	183.029	138.8767	128.2453	160.938	154.423	270.8069	230.9244	152.581	146.4725
"ILMN_1651346"	294.2467	302.2085	265.4923	256.1131	308.7664	287.8854	303.0367	301.6078	300.4167	270.5807	527.483	358.0388	369.5958	282.6166	329.4317	296.8757	389.193	341.7155	325.1924	228.6672	330.5339	347.428	438.9689	299.5983	288.6939	262.3557	298.47	268.959	356.2107	236.5377	275.4975	241.6116	305.7228	281.3012	342.0174	288.5898	289.6829	289.8184	306.5754	302.9296	317.4449	234.3343	262.809	228.0983	303.7039	300.7952
"ILMN_1651347"	904.6549	964.459	1532.842	1544.875	1144.334	1223.396	955.6049	1145.426	1304.797	1016.833	500.9094	618.306	815.1511	989.7025	874.6002	1253.961	671.1655	730.0443	1019.259	1156.477	877.0641	1124.27	794.7638	858.6418	956.8356	691.7286	930.0492	814.5737	1001.549	1139.928	638.1729	894.0016	959.4863	1163.3	805.5168	654.4104	738.5399	956.4693	1124.832	1209.632	938.8306	1067.248	1003.142	1251.167	1078.328	1069.914
"ILMN_1651351"	112.8726	109.5705	102.0977	114.0065	106.0085	119.1861	104.7067	122.2634	102.7343	108.4363	131.9843	111.2282	106.7878	109.0004	112.8617	115.087	108.7313	104.5939	104.5697	111.4259	110.7198	108.2404	102.6623	97.69656	108.0759	116.255	130.0947	106.6129	126.7395	102.2685	111.4903	115.7764	104.6452	105.6331	111.4673	110.5217	116.1485	94.7508	111.1229	100.1121	114.0925	99.16333	98.80141	109.724	101.6502	102.3967
"ILMN_1651354"	252.6869	378.9793	454.8284	663.27	347.5652	174.9025	309.2203	134.1249	143.7232	193.0114	470.7914	251.9827	183.3142	102.0029	132.0607	244.8728	125.2884	159.9765	480.868	146.2081	1306.974	328.2826	132.6259	270.4219	846.8498	163.1336	243.7018	288.6939	359.2267	309.5769	180.0451	146.3137	420.9023	226.2184	142.2065	131.4388	338.9044	148.8957	2090.513	395.188	170.5227	270.0878	192.3191	407.575	500.5042	221.6011
"ILMN_1651358"	120.7114	104.3046	413.9754	154.6731	130.3441	108.6165	154.9763	121.525	154.7548	114.3787	115.8175	98.9343	147.7006	125.3705	167.2606	116.8438	172.471	109.2164	161.7999	117.7955	180.3558	123.8598	184.1941	103.9082	124.6907	108.4875	130.4298	119.6469	109.7531	113.6899	242.1418	205.4	116.6857	108.3671	137.654	111.6101	196.3143	118.1977	108.8436	109.1064	150.0463	119.2096	118.4105	102.5047	132.1366	141.9371
"ILMN_1651364"	158.9926	176.8584	167.6194	164.8789	197.1209	205.11	184.7236	237.0878	189.0362	181.4065	185.8632	150.0615	159.6113	145.403	210.7817	202.2264	152.7561	171.958	224.0306	149.414	184.7236	212.6185	171.75	134.0242	136.7454	133.8259	214.5239	196.0584	204.9912	158.3977	179.9819	159.2804	176.7911	163.8387	210.9846	160.95	197.4514	180.0932	170.4565	180.5	164.5026	154.9993	165.2751	162.7341	198.058	214.4426
"ILMN_1651365"	114.2622	104.5056	118.4797	115.4592	108.9924	110.7577	105.1292	137.0756	101.2398	113.1498	97.75443	96.55084	94.04847	105.1412	111.1317	111.9138	93.89213	89.16091	107.3792	104.2983	107.0633	104.0745	101.9618	107.7088	105.3001	106.434	111.6885	110.6944	115.2411	107.0943	103.0918	115.3846	105.1655	95.24177	98.25323	118.2731	104.3906	95.49114	98.61179	109.4372	104.9786	101.2288	105.032	111.669	116.2283	115.6407
"ILMN_1651369"	117.5023	123.3917	117.4785	117.597	142.7042	128.4873	127.9202	133.767	132.7411	124.3583	114.9878	119.8796	117.4209	123.3604	132.3914	125.9956	142.8037	140.8783	139.6223	99.5524	107.7648	129.0246	121.8999	111.3128	143.915	120.8257	131.65	131.6413	109.3569	129.0793	130.2216	117.8216	126.4451	127.1286	117.2159	136.6279	115.5423	114.2766	122.0613	118.9949	118.8444	141.0211	108.7429	119.7738	119.3868	113.7311
"ILMN_1651370"	96.89797	104.8181	114.2187	108.3349	101.8514	108.047	97.20066	101.6801	108.7939	120.7027	101.6454	100.7448	122.153	114.8207	95.17118	114.1712	97.07961	109.7834	96.14211	126.3867	100.5877	88.19717	113.3421	109.2102	108.8687	109.9914	110.3275	106.4905	101.8208	109.5697	110.5907	137.0639	114.2128	139.5172	125.8874	110.1953	104.7895	113.2475	114.3332	105.7615	98.4562	105.1751	109.395	112.1591	105.5312	105.8209
"ILMN_1651373"	101.4145	115.0672	139.5337	105.779	104.0686	105.5914	107.5609	102.3715	101.0824	106.5072	126.9194	117.7883	106.1666	98.28652	93.82402	104.2904	101.7879	98.31165	119.6282	99.66908	105.9838	101.4933	103.767	106.1165	97.77996	101.5473	102.1446	120.8656	104.3934	104.2096	116.5629	105.5104	110.9587	98.12458	99.20724	102.597	104.0571	104.8638	103.9775	97.91134	102.2546	100.4204	116.2558	97.82059	110.6668	106.4827
"ILMN_1651378"	338.1806	322.9557	236.9998	260.6935	259.1317	255.6512	290.2032	297.2785	328.2826	274.8426	363.4935	323.2939	299.8737	347.497	266.8123	237.1779	367.8562	338.246	291.793	366.6312	373.1437	253.7069	337.7434	343.0155	308.8788	248.0316	246.8257	262.6241	403.5776	347.7018	309.5769	342.1328	292.2321	291.0627	313.2964	359.5464	329.1922	301.4604	329.6546	357.2389	337.5711	270.8919	347.6313	281.4814	312.6128	302.5464
"ILMN_1651380"	110.0502	116.9985	99.14626	107.6815	113.1866	124.8965	108.7851	109.3681	112.0964	107.067	100.3196	113.0596	106.3528	114.9309	114.0121	121.7144	118.5995	119.0951	107.6717	103.6413	114.9542	99.75116	113.7145	106.7123	119.6251	133.2807	116.3344	118.7229	119.5905	116.2127	123.8931	98.86847	148.2186	122.383	132.9877	113.0204	111.5692	112.9256	120.1304	112.7311	123.7097	131.0971	111.6012	106.6001	130.1162	105.6559
"ILMN_1651385"	693.8897	632.5905	531.3017	553.7029	617.4554	533.4166	677.308	525.2324	597.8599	563.972	584.1713	462.7544	499.0858	560.9494	743.98	550.0451	776.2923	652.8124	490.8365	697.0328	467.9347	486.0983	530.4149	582.1588	516.2155	634.7017	574.295	542.7256	864.8493	553.0476	553.3984	491.5597	758.8065	623.6506	505.1215	460.3739	728.7028	664.3538	699.2801	675.5065	680.3951	565.4068	688.0936	541.8819	603.0781	639.6393
"ILMN_1651388"	114.2257	109.0408	103.8684	103.9488	109.5441	112.9319	109.2527	109.1967	110.0382	105.426	105.4099	109.3368	106.4803	109.4182	104.6738	112.6257	106.6405	114.556	110.7813	127.5612	110.2612	118.2096	117.58	109.4822	114.519	161.8996	109.5836	110.2496	110.8979	102.2112	113.7037	119.8003	108.7299	105.5182	117.8993	112.3132	114.9061	108.1557	114.0533	114.1933	110.5247	117.9249	105.033	102.6563	115.716	102.8431
"ILMN_1651395"	116.2936	112.6273	108.687	110.8641	116.8089	101.6568	119.0255	116.8623	119.9577	123.5024	111.2339	117.2393	118.251	124.8041	114.8242	105.3051	114.4139	110.8031	120.724	119.5359	102.2218	111.4991	110.023	109.2336	128.6228	121.8892	132.5953	108.8958	117.8595	104.0119	103.3389	118.3592	109.7014	112.4019	106.4606	123.0891	114.6364	125.6735	116.5477	116.3929	129.7529	101.7691	117.3922	119.2984	119.903	119.0494
"ILMN_1651396"	108.6638	107.127	112.1389	99.68474	96.21216	111.4198	121.573	113.1458	112.7556	116.4583	128.5719	118.9314	121.2466	107.3332	114.2298	104.9494	110.8481	125.8031	115.8257	118.1098	102.9291	117.8101	121.4404	124.2596	134.8242	124.1117	112.7876	128.1266	110.4183	110.7516	126.6299	100.8925	119.2226	95.95062	116.5303	112.5789	100.092	119.1607	105.8393	113.4392	116.2752	107.6932	107.9095	129.9243	114.5711	107.1836
"ILMN_1651403"	117.1948	111.2669	120.3022	126.1125	120.4627	116.3606	121.1338	135.4889	136.083	120.2212	122.1111	119.9549	104.3145	106.5304	105.507	137.9508	116.8393	112.2072	98.17694	119.7547	111.7584	117.4335	108.8885	126.8205	123.0061	133.9865	114.6926	125.4217	123.551	129.8084	127.1115	116.26	117.7822	124.819	117.2841	113.0136	116.4701	113.5579	119.1279	144.1057	128.7369	119.6869	106.5805	122.1061	109.3816	123.3405
"ILMN_1651404"	103.3051	114.12	102.0538	108.7961	113.479	99.2048	113.61	85.26945	114.2984	101.4393	106.3613	111.9162	104.7494	105.2921	135.1186	112.0391	101.8849	108.8475	115.1959	104.2554	109.8213	100.9609	103.4468	109.3875	107.5897	113.9684	112.7767	104.0489	100.9888	105.6365	108.2886	100.2439	103.2827	106.3399	109.9892	117.7708	143.4752	111.0292	119.1339	102.4547	104.1805	101.7349	106.9154	104.3442	108.1953	107.3518
"ILMN_1651405"	1013.926	919.9084	1087.826	1064.374	1036.738	903.3887	1174.051	1148.774	1276.746	946.6483	1076.343	1202.067	1007.069	962.4534	1373.375	1042.91	1055.157	892.0399	1166.798	1283.177	802.6674	1072.462	877.7058	1159.756	1126.581	982.1171	1081.492	1138.033	1129.605	1082.815	958.533	917.0401	1312.684	888.2	1288.468	847.9065	1276.138	1215.04	1343.202	1093.09	1087.401	979.4399	1340.535	1025.839	999.7496	945.0941
"ILMN_1651408"	119.5834	118.1338	117.8514	118.3292	127.3209	133.4421	117.1769	120.4001	127.3889	111.6159	105.7816	110.295	119.2737	129.7275	132.7486	117.7266	119.6586	113.8756	109.012	117.0072	115.2739	125.9775	129.4601	102.5349	135.9255	121.6954	137.6243	115.0158	107.1035	118.7287	123.5537	106.936	102.4182	111.3895	120.6035	141.8812	113.4906	113.2068	127.7257	108.7627	120.4796	113.2519	126.4289	117.0871	122.8033	106.6048
"ILMN_1651415"	103.5208	103.9449	108.1712	127.7052	111.2818	118.9294	114.1369	106.6935	113.7037	118.2304	120.1284	110.0561	114.6545	104.4687	111.684	120.2182	117.0393	101.5687	115.7115	113.8219	97.98907	102.3171	110.2483	121.6919	113.722	104.5836	119.8364	108.5018	118.6328	119.5802	101.6607	108.6199	108.0985	141.2632	117.5008	119.1494	119.522	103.6524	126.1799	157.7253	116.5876	119.522	159.9481	106.3963	126.9747	108.4943
"ILMN_1651428"	98.05256	111.8821	107.5737	102.5783	107.3035	104.5249	109.4699	113.9576	103.0692	103.2986	135.2926	119.1229	112.4948	127.2132	102.8431	105.976	107.3233	109.7919	100.3534	103.0352	116.5297	116.3545	111.9582	96.86242	98.21003	117.1065	100.5843	103.5439	107.9203	111.6101	104.3637	96.36717	104.6001	92.6349	103.1405	107.9177	106.2679	109.4237	109.6201	104.6577	103.286	106.382	112.1708	107.2145	110.2063	109.7798
"ILMN_1651429"	1343.202	1351.956	1147.004	1139.928	1097.948	1176.37	1282.357	1157.539	1396.497	1808.917	1416.245	1402.377	1203.75	1145.426	825.8594	934.8657	1334.103	1130.19	570.7856	1226.107	814.2387	982.99	1246.141	1233.154	1201.415	1093.09	1030.853	1134.66	1023.12	1276.746	679.113	716.5151	1333.163	1428.702	1415.663	1543.942	1003.942	1210.336	1280.26	1097.948	1263.72	1039.11	1097.948	1374.993	1076.343	1161.557
"ILMN_1651430"	110.9639	109.9334	91.9981	123.1273	108.114	111.2081	115.9039	104.3974	98.73207	103.287	115.89	111.2584	116.866	112.297	106.83	111.7865	101.8235	119.1319	136.9385	111.0602	89.61863	102.4515	95.28222	97.28479	90.5565	113.0617	105.2896	116.3745	117.0757	97.3463	104.2572	106.7643	99.8477	116.4872	122.1313	110.4347	108.5914	107.2568	111.0278	93.22752	92.28878	107.8009	111.9426	95.29272	102.8772	98.11408
"ILMN_1651433"	184.8363	213.8212	244.3614	220.4825	223.6462	275.7806	224.0039	188.2422	160.6257	180.8347	163.2998	172.8716	203.3885	208.5607	217.8921	279.6245	150.562	218.6199	197.4693	162.042	243.7018	230.3674	161.0532	191.7013	204.9383	171.1777	265.7224	185.3222	224.271	235.722	219.9953	223.4278	181.2645	199.7663	172.6789	162.9835	165.1731	187.558	178.1596	248.6611	207.6874	249.447	209.6384	243.1101	182.1811	203.4928
"ILMN_1651435"	109.3596	123.3267	106.181	111.5842	88.12786	116.009	117.4326	111.8141	118.6666	108.2134	117.7388	113.1021	110.4685	106.7627	101.0565	102.91	114.2066	111.9536	107.9926	104.2141	106.6232	106.718	109.0114	116.6517	113.8471	111.7915	108.5325	126.5705	108.012	121.4019	99.19877	114.3451	134.6807	116.8914	109.527	104.4151	121.1863	114.7447	116.2203	109.7405	103.0801	113.0788	108.0677	109.0546	115.1233	103.6672
"ILMN_1651437"	123.2251	107.6515	112.9732	122.1727	125.7417	131.6968	122.0652	121.8475	120.4996	109.9726	112.4459	113.815	116.4491	116.2091	108.7924	118.9497	125.988	122.0274	117.7369	117.0417	109.6638	120.8756	115.8257	111.4922	105.6573	112.4405	109.5608	101.2288	118.0956	126.9747	126.7911	107.7898	107.2334	116.5258	125.7465	115.2724	119.8713	128.5892	112.1558	130.7912	125.9657	132.2741	106.0102	103.6434	125.7806	109.4592
"ILMN_1651438"	336.1198	363.5734	256.268	334.9387	295.6195	297.8109	278.3978	282.4684	344.7959	338.1806	474.8684	593.1976	284.4251	419.5545	361.9807	394.657	443.4062	527.483	472.8329	661.0549	400.609	379.1969	304.1176	470.0135	512.8641	639.1524	311.6844	320.9228	360.385	344.8674	515.1167	338.246	349.6804	365.4962	351.8917	418.6392	335.9001	408.3864	319.7153	356.3976	289.9054	292.8403	300.1463	351.6713	322.3813	290.1024
"ILMN_1651447"	110.1552	101.8718	117.7806	108.0136	96.12701	106.7801	113.1295	113.3571	119.0571	110.801	112.4214	110.9304	111.5642	105.0835	92.74413	100.9842	101.7222	110	101.8979	120.9112	107.97	112.244	119.1951	110.2787	117.9249	92.97987	110.4699	141.1229	118.5354	115.7914	113.0688	106.7395	106.8645	110.5105	109.3498	123.3806	105.2932	104.4975	114.305	115.2768	121.9978	97.40679	107.2583	115.3782	113.7327	109.9603
"ILMN_1651453"	106.6048	109.1208	114.7961	117.6422	113.4213	94.4902	117.6439	111.5035	108.1836	119.248	113.168	119.7645	111.7632	141.846	115.3649	117.7057	115.9491	108.5198	144.8155	108.8646	112.7138	102.0206	110.4075	122.3088	148.7903	104.6836	112.9176	109.9987	118.777	120.3321	113.5954	125.1364	107.3216	106.132	113.8822	109.5697	105.3181	107.2772	120.1151	109.679	112.2192	116.7408	106.633	120.7899	122.6854	120.0901
"ILMN_1651456"	113.6182	126.6219	115.1372	108.1678	114.5285	95.40155	122.7146	118.501	106.9528	122.6696	97.13392	112.9767	109.5705	118.6425	105.6518	112.1305	111.3128	111.3812	109.0843	102.3634	110.1861	112.4276	119.9577	109.1355	112.9184	110.0074	114.1842	105.1683	113.7981	109.5977	107.3955	109.1349	99.79012	114.9694	114.0045	117.3019	111.4102	101.41	98.74052	118.8794	115.6466	104.8172	107.4847	114.3278	110.134	100.5034
"ILMN_1651457"	101.7395	104.9857	94.00965	105.2074	110.3679	123.0862	113.2191	116.4856	123.6467	100.5554	108.3693	102.4547	102.1586	110.4583	101.0396	110.5696	104.1181	99.54351	107.4081	111.7853	127.1603	111.5739	99.86096	105.3642	110.1208	115.4017	118.9861	101.1642	110.4938	113.1471	105.856	99.32209	110.2366	98.23625	113.1123	98.89346	107.186	109.5386	106.7678	108.8863	105.1546	103.8191	107.2396	116.1901	110.5999	100.6691
"ILMN_1651464"	106.1368	126.6673	140.6002	116.5053	130.7348	126.1297	130.2611	135.8529	137.083	114.0447	112.3758	112.7062	136.5347	131.032	129.5699	123.2527	104.4879	124.2011	123.1407	113.47	136.7631	122.0385	129.3027	102.6149	114.5239	119.4439	137.8635	128.1821	115.08	103.3285	164.0981	125.8908	108.3076	105.5144	107.6279	108.5681	110.2173	128.7605	92.8487	114.9607	119.599	133.3427	113.695	119.1078	118.4424	107.7654
"ILMN_1651466"	104.7001	108.953	109.8109	114.4655	102.2879	106.5722	104.0069	117.6309	104.8252	108.2114	101.0986	120.4495	105.5779	113.0109	104.5111	100.2867	113.4403	103.9744	106.4311	107.909	105.937	103.8355	116.7486	112.5209	103.1112	125.4304	102.5518	98.36809	102.9818	121.2374	105.1455	110.7992	104.7281	106.9567	118.9274	102.3364	104.6606	117.5893	105.0102	106.363	117.9915	108.1621	106.5232	111.7887	120.9984	88.4715
"ILMN_1651470"	109.4904	109.2989	108.9181	117.6952	101.0582	104.9914	106.9275	113.468	111.6252	112.6795	108.8165	96.20358	110.8972	116.1064	117.3606	107.8013	106.428	119.2247	113.4179	95.39116	124.7192	104.2021	124.1718	106.5232	127.7891	107.1584	116.5376	123.7237	123.4368	97.54379	108.7082	105.532	108.4451	114.8908	114.5154	126.2313	118.7049	107.8594	100.0419	104.174	117.5399	117.8101	104.2497	112.6531	113.2975	104.6772
"ILMN_1651477"	109.3701	119.0407	123.824	110.0416	104.8121	104.0705	108.6056	90.3197	109.8292	108.856	104.7207	129.6748	117.1082	118.876	119.0806	102.7001	116.2758	108.6737	113.2233	118.3434	102.2845	103.7426	150.7517	125.9702	118.1434	110.3619	108.9967	113.488	113.8363	109.2819	138.5445	115.0413	106.4189	115.0346	113.3533	118.1263	111.5476	112.1452	113.5546	108.419	109.5409	111.9265	119.7345	105.3072	103.2986	107.5814
"ILMN_1651486"	122.5471	129.194	139.5918	131.2634	114.0729	122.6643	133.9153	109.15	126.0762	126.3867	127.9647	127.3873	134.0317	118.2134	138.8137	135.0934	126.7195	142.8994	153.3013	147.5254	129.4171	111.996	114.6137	119.637	129.3575	113.2267	117.7857	113.6589	122.5036	122.9054	111.8134	133.3489	126.1038	124.3391	139.9427	118.4172	115.2775	102.1645	127.1246	127.0764	122.1061	129.7736	115.6741	111.5635	123.1842	123.6396
"ILMN_1651488"	121.0118	127.9786	124.2135	110.5682	112.5659	106.0475	109.9254	105.1699	118.9615	104.846	104.6819	122.5471	137.6647	116.2333	123.9242	104.7575	120.7578	105.6304	135.2135	121.1226	96.80558	114.4139	109.8914	133.9113	105.0656	115.5941	106.5892	103.8908	120.0596	123.5677	120.098	120.1325	112.2566	122.0397	109.9552	109.2831	115.3768	112.149	107.8672	113.4148	124.9494	125.3827	119.3996	117.5207	113.7418	116.2091
"ILMN_1651490"	139.4648	131.7593	124.0195	122.7324	115.0727	112.5022	122.5117	114.2173	106.774	110.592	104.5901	110.5456	115.0816	112.0761	123.4504	112.9337	115.1787	123.4816	107.1759	101.1559	110.7713	124.909	114.105	111.4854	109.0465	144.3778	106.6818	115.4693	126.6976	126.1779	121.051	133.8848	110.936	122.0848	111.8893	109.24	119.5153	113.4331	115.2865	107.8939	124.6589	121.3944	103.9854	120.3065	110.8745	109.7785
"ILMN_1651492"	143.0483	132.4506	115.1152	127.512	146.235	127.8938	144.0794	120.4617	143.6372	133.8216	132.0753	131.6847	137.9608	137.9695	126.7803	130.3814	121.7982	121.5312	127.1954	114.3284	119.0978	131.1294	121.9281	123.3661	111.5983	111.8045	153.5459	121.7723	126.9747	123.0176	129.3575	113.4842	135.7408	144.2462	109.7249	151.4086	132.7073	140.4851	132.5065	139.6624	137.3677	136.2541	125.3213	155.9182	124.3221	131.6904
"ILMN_1651495"	104.8479	113.1171	109.7124	115.1966	101.4706	107.9443	109.7945	99.42174	110.3459	105.1825	108.8533	109.5367	105.4978	112.0049	97.21046	113.1307	111.9118	106.9427	122.3342	114.5343	118.2973	125.8738	144.5864	115.7674	103.1551	102.9243	108.953	126.5128	102.8412	104.2449	103.3841	107.2788	109.3476	117.7675	112.6563	103.9397	119.2596	110.5889	99.84974	107.9793	111.654	109.3335	119.3307	142.9301	110.3365	109.6221
"ILMN_1651496"	149.785	210.026	175.7538	209.2546	179.3285	336.3714	166.5483	312.6718	195.2709	248.3331	144.6929	256.8322	193.7964	194.3757	168.2823	217.173	208.6731	191.0813	192.536	283.6415	172.1803	232.8055	149.9747	141.6378	162.1948	164.2305	162.5283	201.1654	148.7229	151.7999	169.5431	189.406	139.1178	240.7273	209.891	316.2278	170.321	228.5993	141.8607	211.2384	160.0967	203.0107	161.5354	225.3391	172.2996	201.3954
"ILMN_1651498"	165.0388	173.6127	295.0928	207.1274	244.4713	337.291	193.4311	206.2201	240.9089	222.5211	172.5205	153.5786	168.1621	153.0598	408.3864	236.7785	237.406	177.9079	190.4884	160.1199	188.2422	202.6021	153.7309	114.0561	230.7444	150.4503	213.927	218.453	208.5345	208.3347	1033.868	848.7982	204.8479	152.031	231.2292	147.5504	225.3077	232.3988	246.2369	142.7661	176.5278	160.3316	258.5616	190.6858	151.2641	157.6839
"ILMN_1651499"	196.8981	207.4449	194.8382	265.5423	184.8891	240.6974	234.7063	204.0965	247.8318	246.341	211.155	271.887	290.9357	269.8331	268.8317	224.7743	202.3939	181.0491	171.4165	343.4392	176.1293	208.9366	226.4779	189.8199	169.488	252.0242	281.9811	397.6419	184.231	168.128	184.815	174.5253	263.8177	157.5957	312.7935	202.0262	207.5169	205.5408	256.9529	189.8408	204.9912	303.5749	204.203	208.7711	211.3125	178.9279
"ILMN_1651501"	148.7157	129.9985	125.9494	128.6961	130.9726	126.4074	127.9962	131.3431	133.2521	114.4992	111.6903	117.0146	129.0657	113.3834	124.1642	127.597	124.1737	121.3844	138.1254	133.3865	129.6974	120.0283	132.2841	138.3204	140.6165	140.9379	143.915	126.0471	120.0405	123.6782	136.052	151.9467	130.9583	122.8245	124.5224	128.1359	128.3473	114.12	139.0125	141.298	116.1083	121.7575	138.0885	121.948	128.4754	131.7183
"ILMN_1651504"	258.7648	259.0056	310.6147	234.5554	257.6962	249.143	280.8876	228.8458	287.7897	284.7568	258.7648	181.4571	228.4457	311.9324	266.6823	253.983	217.7447	320.2383	216.5232	258.043	244.1662	209.9713	248.4428	212.4512	248.2181	205.4	266.5154	291.0177	236.9594	211.0553	385.4502	248.6243	266.3034	221.4393	241.187	197.6017	232.9759	259.7793	205.9924	230.1382	269.7075	305.1801	236.7371	228.9427	255.763	248.3011
"ILMN_1651506"	144.2282	128.0273	141.0529	155.1968	182.2285	174.1662	143.0428	127.6493	153.1077	130.6634	110.5234	112.2585	147.9432	123.7862	131.8301	147.4889	126.1091	120.2672	132.7644	117.9387	171.987	135.978	104.0824	126.5643	117.6221	142.3692	156.4208	192.4757	150.7372	194.2007	147.7303	158.6901	128.2392	153.8952	142.7344	133.2769	135.5503	133.959	152.1958	134.341	128.9301	165.7751	121.7635	155.03	117.3895	140.3392
"ILMN_1651507"	114.3264	127.971	129.4842	129.5608	133.1042	132.429	131.2217	130.6894	135.4889	141.8761	131.2188	108.7529	150.9122	151.0682	122.404	109.8332	138.4515	153.831	154.0296	122.1798	143.0294	122.5793	133.1078	128.2835	124.3187	118.2518	122.5729	132.3842	142.7152	144.1849	170.8515	138.022	138.404	130.2235	117.0601	123.7862	129.4624	132.3664	132.46	137.8916	119.5293	146.3737	115.1878	126.4582	120.7217	116.3929
"ILMN_1651508"	108.4356	118.3659	133.736	117.9194	120.0088	127.0509	129.6176	119.1942	114.645	109.2297	109.1573	104.3797	116.0033	118.5948	102.1888	121.1161	113.9894	122.0798	110.22	108.4543	106.6082	113.5991	108.9696	117.8595	111.1192	104.7083	134.2055	115.733	117.836	118.9108	112.3219	110.1187	103.34	103.5258	110.3924	103.7098	106.8661	102.5835	122.5848	119.4902	113.9193	120.9273	118.5188	108.7045	118.0316	115.8891
"ILMN_1651513"	381.0896	439.9406	354.3511	306.8781	391.122	341.0853	430.0724	405.2883	428.2568	366.7937	478.6682	259.0838	385.6858	395.9608	381.356	317.971	423.986	395.5804	418.6392	274.713	439.2288	301.0199	417.5363	350.5261	340.6039	323.6068	469.0211	342.2657	371.7595	404.541	464.4594	452.692	400.1439	355.2628	356.5327	378.8965	388.6357	383.9012	431.9572	403.1636	410.2459	403.5776	374.4981	434.7473	329.5994	340.7865
"ILMN_1651520"	106.1036	108.8382	114.8087	103.0243	110.3156	101.5488	104.6957	106.9684	107.6435	110.6574	119.0532	111.3483	115.0886	110.3626	100.4836	113.7438	111.5448	117.8743	105.9329	99.38055	105.8387	110.6857	118.4675	110.5395	103.3382	112.7821	119.0676	108.7096	119.6814	112.5319	103.0768	116.8378	100.3423	118.3142	112.8425	121.0162	111.0807	107.8259	127.6493	114.5951	112.4561	120.6302	104.9016	98.21221	110.4529	107.761
"ILMN_1651532"	102.5086	99.66908	127.5293	107.4703	118.2304	104.0923	101.9722	112.9855	108.9403	99.14346	110.8608	92.36969	100.1701	101.643	105.1301	107.72	106.7369	124.2362	107.3752	109.7945	111.9523	108.439	117.0385	103.1581	102.0397	102.4742	108.4505	111.3357	96.45572	104.1471	120.4957	112.3126	119.4753	101.0156	103.1902	103.5621	104.9671	98.25323	92.71577	100.3706	97.50488	110.43	98.98615	98.00938	99.71807	99.66528
"ILMN_1651535"	103.1593	118.8717	114.7521	111.7591	102.8412	110.9987	121.3878	114.3869	113.9106	112.5923	153.0695	108.3767	98.56462	115.9826	121.1349	96.92696	104.8526	95.54158	103.3453	105.4523	112.4112	93.85123	107.7465	157.1445	105.677	113.0231	113.2839	138.0271	102.3214	112.8384	113.1939	103.5874	108.1154	100.9815	129.343	105.5159	113.6971	98.31663	99.81999	111.0031	115.4465	119.6803	117.0242	120.6466	123.1805	102.3705
"ILMN_1651536"	101.0381	93.70339	102.911	116.599	119.9424	102.8231	106.5892	102.7305	98.32023	116.6994	101.2211	106.0795	105.4147	118.3389	104.7338	112.7164	106.8772	114.0115	110.295	103.5401	102.0935	101.2241	114.2955	107.0655	106.092	105.9706	114.3509	104.0234	133.7634	95.60226	109.2917	106.382	107.2732	125.9227	103.8376	106.1686	106.9161	101.565	101.6156	113.6756	99.72537	105.4155	119.1531	121.3303	107.0898	103.8602
"ILMN_1651538"	119.1709	114.1855	144.6092	154.1339	114.7115	121.6691	147.9505	134.558	148.9959	120.7899	107.9813	125.6927	131.5153	127.8444	157.5745	146.8396	122.8734	124.6621	148.2043	130.4696	117.124	126.1261	121.484	130.8164	125.6329	113.5825	138.3719	122.487	141.3646	118.9059	123.4984	127.0004	135.3049	113.9329	107.8631	136.9342	118.7656	117.638	126.7911	122.4883	118.5491	129.9225	135.451	120.9628	120.0711	117.7736
"ILMN_1651543"	111.5776	107.7952	116.805	100.6162	107.1918	115.6733	114.2647	115.6206	106.2747	99.44196	100.8063	147.9188	107.0074	125.478	132.9363	114.4565	106.3406	114.132	119.0631	127.1808	112.9094	118.8494	113.3395	113.1762	127.0354	109.7392	120.5471	126.2559	94.65469	118.3016	117.0369	100.3232	113.8686	98.9545	121.5274	126.5643	103.6262	108.8312	102.2064	113.7704	114.54	115.5581	104.234	113.6944	114.8978	111.5678
"ILMN_1651544"	120.7005	117.5198	139.4108	136.1931	136.859	124.7835	129.829	139.8375	131.6103	129.4498	135.4433	113.7204	116.2283	117.6757	158.2508	133.6474	138.1058	142.1014	137.4221	145.5215	142.7285	128.0248	138.5125	109.2164	159.2401	155.4784	134.4337	138.4277	150.4617	127.3832	124.4679	140.3869	120.1642	136.2483	157.0197	119.3878	136.1833	164.6508	111.4082	120.7073	132.4667	111.5013	147.9719	158.5865	116.7859	130.2824
"ILMN_1651547"	148.031	114.7407	160.3191	108.2497	142.4296	111.2484	147.6655	113.4221	133.6947	117.2453	122.4525	112.4761	151.7904	117.5127	139.2653	117.7874	137.3015	118.997	133.0925	113.2039	133.5557	95.9691	163.6082	124.0403	120.4581	114.5804	149.6831	105.5969	141.9179	116.197	175.3429	111.8503	139.5444	114.3779	130.7272	119.8825	127.8717	120.0144	133.1454	105.1378	143.9237	121.7587	164.2305	126.7877	112.3942	112.2172
"ILMN_1651554"	1449.215	1679.775	671.9185	2681.486	676.1161	1195.733	870.4519	937.0436	1054.663	1229.936	730.0443	1058.687	1655.571	2146.565	771.5646	1714.509	526.47	1590.441	1128.599	1178.322	1015.821	1087.826	1612.209	1971.09	1367.409	1723.723	1194.609	1944.062	870.0681	2224.752	897.1982	1360.38	858.9517	2615.755	912.2483	1254.821	1410.835	2703.702	835.2032	1847.477	1003.142	3056.851	1963.686	1311.831	1102.419	1547.3
"ILMN_1651557"	678.7182	646.6782	659.3893	695.704	526.9468	519.1652	876.7452	713.5297	595.211	643.8737	744.4438	549.3427	852.0978	741.9935	597.8599	771.3362	488.4175	764.2329	791.0094	507.9767	921.4394	680.3951	809.374	639.6393	656.9363	451.7902	906.7666	792.5428	782.8378	515.4188	688.2961	595.5395	615.39	786.2759	845.9926	790.426	478.427	508.4882	567.3076	546.4484	740.2468	675.1143	674.9261	667.6053	628.1089	666.9812
"ILMN_1651563"	126.5942	115.7216	105.6168	104.554	99.24302	110.6039	115.9436	117.7771	123.2556	111.0432	130.5935	126.0489	116.7926	115.2872	100.1378	113.3144	124.9612	110.2956	118.2126	120.8066	111.0264	113.3368	135.1264	113.1219	122.0411	122.684	113.5407	107.9043	101.8075	111.0312	114.1855	111.868	118.2747	117.069	139.0398	113.9242	121.7552	139.8973	125.0997	110.3674	116.3905	128.1242	118.2954	115.0076	118.8753	105.007
"ILMN_1651565"	106.5572	107.216	101.3365	129.0218	119.407	109.3957	116.7178	140.2434	118.2687	118.8007	135.3546	133.5999	141.8529	125.606	108.6566	117.6273	103.1185	108.2337	116.8393	117.6518	109.1485	117.1491	125.8076	138.7455	134.8819	132.2091	113.1908	113.8166	117.404	116.5136	109.5224	111.5162	115.2648	122.8734	124.8173	132.9983	125.725	123.5942	112.149	116.841	107.2788	114.9136	112.7089	110.5552	109.7022	111.8616
"ILMN_1651567"	98.77115	128.7172	118.7236	103.3902	113.5188	111.8886	129.4003	105.0136	116.0618	96.2569	109.8281	109.1023	126.856	119.3671	117.4026	127.9415	95.43743	101.8395	109.2982	114.2998	116.6162	104.1592	118.3194	99.80229	111.3468	98.40433	100.3586	117.7636	103.3099	114.9136	114.5994	100.9875	111.3998	120.3624	101.4779	109.1075	96.49447	99.80582	104.554	120.9592	120.4978	114.4393	120.7925	106.6643	126.7512	119.9518
"ILMN_1651568"	99.11771	106.9744	98.59235	133.729	104.2912	104.9671	107.6258	101.4276	98.57408	113.9095	111.373	102.5783	112.3004	107.0285	116.6184	117.7169	111.1518	109.43	105.5086	112.0992	105.7345	112.8929	98.90826	106.9723	103.0392	111.9403	99.40985	117.3615	112.7397	111.9563	96.85546	108.3532	94.80549	108.1494	101.6206	103.5134	110.8195	112.3016	98.50433	97.65563	107.9615	116.5886	106.1139	112.8191	96.14594	102.0296
"ILMN_1651569"	122.6109	122.228	132.9534	133.3348	123.7128	122.8817	108.4458	118.3996	133.262	136.0698	175.2524	129.9009	128.0024	131.2692	132.3816	136.2483	114.2718	113.9952	126.493	160.3191	112.9029	143.6426	125.1083	127.7548	114.1042	129.1041	118.6861	111.0802	134.0541	109.3623	114.5285	114.1297	119.41	131.707	110.8817	129.5699	127.9805	110.4464	133.3127	123.3334	140.0425	112.9599	121.5017	128.8386	136.1884	119.4447
"ILMN_1651574"	116.1885	112.7896	112.7279	116.0608	126.3323	108.1451	105.0861	111.0918	114.2515	103.7255	108.0595	110.8845	109.8153	119.7058	109.2245	127.8897	128.6346	111.7969	102.0349	106.9056	116.0296	112.0125	131.0255	114.7267	122.4549	94.29972	113.081	94.61531	104.9123	108.1006	136.6597	114.9711	112.7076	112.5999	112.7974	104.7556	94.4826	115.0515	110.3515	111.74	111.7328	96.89399	118.1244	100.662	123.1491	116.4865
"ILMN_1651576"	107.824	101.4406	112.7295	112.4596	111.2986	101.683	129.5651	119.2935	115.0989	120.8175	114.831	124.0661	122.3466	117.0502	104.5438	105.673	119.0912	117.8733	123.6212	119.443	111.1622	101.2961	127.211	117.034	103.0661	108.2225	112.27	104.1796	97.04927	118.0231	109.9657	104	115.0089	119.0323	106.8401	116.0654	122.0528	106.7903	107.4282	103.3892	107.8421	116.0976	111.24	113.1088	115.4295	111.9634
"ILMN_1651582"	115.5985	110.8094	109.0423	108.7967	105.6626	112.696	102.4547	108.8646	119.4703	115.1794	109.6241	122.4589	126.0657	102.2612	125.4893	124.6777	99.41731	118.0078	115.4077	118.3712	114.9535	109.4556	118.5439	110.1709	110.3204	112.5478	119.8432	113.1628	109.4699	122.1376	128.2614	111.0839	109.1341	98.89194	124.5235	105.7857	106.3638	120.8452	108.4125	119.133	107.2589	116.5784	109.2329	119.1607	102.1331	118.903
"ILMN_1651584"	118.4582	113.9095	115.6356	119.3548	119.0264	106.8934	115.8325	106.2013	125.3524	118.0138	113.3744	110.2593	108.0284	109.4244	121.4147	113.7122	109.2416	128.4917	130.0059	114.2355	111.8512	120.4603	106.0737	124.4513	108.7216	124.631	105.4778	102.8055	102.1812	102.5935	120.6732	104.4889	103.4534	99.63338	114.6008	116.5096	114.2257	106.1962	118.9568	113.8396	124.631	131.9241	111.4574	114.9732	107.03	120.1062
"ILMN_1651597"	106.7895	96.55084	105.9133	112.1585	101.4214	114.2134	108.1893	114.9176	94.83536	98.99431	110.2456	98.16406	98.83311	94.7851	102.0421	99.1792	99.133	104.9358	98.34813	119.954	88.9244	106.6752	105.3526	99.94704	98.96259	117.1842	99.07577	101.1746	96.5817	103.6852	101.1969	108.7918	121.4864	107.2455	98.25667	114.4543	106.8469	104.8601	113.7049	96.34992	99.2206	100.1628	107.909	108.7253	116.9627	96.55084
"ILMN_1651599"	106.6496	99.74952	105.0436	114.7025	115.8735	117.3581	105.5835	107.3001	121.4299	119.1352	98.43154	107.5945	109.1355	104.1161	103.1079	108.5504	104.1666	96.46038	102.9267	107.6214	106.0983	101.0886	106.9909	117.4785	107.6416	113.2919	113.5079	101.211	110.8601	102.8021	109.0863	118.7303	100.0155	101.005	97.16877	109.7749	102.5459	113.8297	108.091	114.8612	105.9662	117.8085	110.7303	101.9376	103.4761	98.51693
"ILMN_1651604"	108.431	111.1622	121.5971	121.0923	110.9397	109.7226	130.9726	120.0649	111.0751	113.0225	111.6771	102.9966	118.2852	116.4544	107.8862	111.3037	109.0212	117.1023	110.2908	115.7078	119.828	111.7786	107.7762	106.9917	96.93718	107.4465	109.5401	128.7959	105.1835	118.829	111.9052	122.3281	99.11379	112.7097	105.5946	111.4183	107.2607	99.38055	101.1837	114.417	126.6552	120.7335	111.6232	108.8182	104.2969	116.6767
"ILMN_1651606"	128.7172	118.4031	117.7568	123.2011	119.3729	127.5932	123.5188	126.3384	124.6329	121.9978	186.3527	166.2328	122.2802	113.4873	117.0645	125.1826	128.7124	120.9189	124.0044	125.2551	145.4536	123.5666	128.841	137.5301	127.0789	122.1693	122.6269	112.8564	114.3136	131.4969	123.824	123.2541	116.5359	122.2651	118.0405	132.0664	121.484	109.103	108.7795	121.2455	137.4786	115.4554	116.258	125.143	106.5464	125.9527
"ILMN_1651608"	112.1072	102.7942	103.8897	124.3113	107.8235	99.02091	102.367	101.052	109.9558	101.5129	111.7801	119.1292	106.2289	103.9568	100.4872	108.0595	101.3566	95.60766	112.9913	114.8155	112.6449	111.1483	112.2103	110.4014	108.767	104.3055	92.39944	108.5894	113.4945	107.8575	111.1615	112.9108	112.1191	102.9678	109.7143	109.3234	108.8612	98.06535	113.2558	102.5249	110.0598	110.16	125.2433	99.64174	114.5098	98.60644
"ILMN_1651609"	120.7657	89.83848	123.4025	121.2195	115.9152	106.7718	112.3388	104.9494	107.1602	119.1504	97.87444	118.3765	111.1601	96.46038	119.3633	120.6657	106.155	100.8255	116.7291	133.0108	97.51808	104.6076	99.83952	108.9573	114.5781	102.7592	102.9598	110.8635	114.9921	119.303	126.3944	123.6538	121.7982	109.4141	104.4929	105.401	116.0174	112.2118	104.3369	122.7706	106.3679	112.2852	126.7395	111.2006	127.5993	122.7748
"ILMN_1651610"	1404.994	894.0016	1293.117	1476.74	1451.309	1737.675	1237.704	2280.013	1571.509	1894.085	1686.911	1792.25	2075.951	840.0704	1206.405	1090.901	2853.548	1144.845	1225.181	2139.22	1035.204	1650.162	2063.143	950.8757	1800.187	2363.887	1198.456	689.3397	893.3486	2169.656	1341.241	1234.525	1433.317	1302.492	1458.021	1357.431	1449.215	1035.837	979.876	931.6797	2029.851	2813.797	2185.785	1087.826	998.8649	767.4492
"ILMN_1651617"	130.2643	113.0294	134.4442	175.9384	142.0777	147.9505	125.5492	127.5164	121.0531	118.3904	100.1343	108.3369	122.9695	138.0403	134.9169	149.0143	125.3155	116.2219	124.1794	104.0644	110.6988	114.5328	123.4685	118.2557	118.8232	111.7116	140.4343	169.2069	109.3997	113.5501	111.7415	122.3595	124.0589	117.8716	110.9625	121.0846	108.7436	117.8531	115.7415	115.5063	108.7523	125.3524	110.035	106.477	103.5584	105.3189
"ILMN_1651624"	97.61191	111.1875	109.8627	113.3819	106.6563	103.4264	105.0119	107.9778	128.7794	100.8892	119.9051	108.0379	106.4606	115.8816	114.5511	121.969	111.0731	103.8423	120.8422	107.9005	110.1492	107.451	104.9078	106.1157	104.5503	148.3044	108.2503	103.7387	106.0008	112.6563	105.5118	114.7852	98.92266	103.3038	105.9585	112.9882	99.16718	102.7396	112.6499	100.4539	104.7604	103.4597	103.1902	108.5426	112.2667	105.3282
"ILMN_1651628"	242.978	280.3539	226.5094	234.1997	208.8639	236.0598	200.7625	212.1952	159.3654	190.2976	200.1137	227.1557	188.4274	228.8458	255.4488	228.5306	239.6439	220.4016	217.6924	219.7864	240.9464	230.6344	181.7932	277.2508	251.7667	199.0067	217.6924	217.9257	208.6021	343.8411	212.0712	199.9271	240.2535	294.9696	197.8701	261.3984	223.0187	254.3672	233.559	296.0575	253.7815	262.112	255.763	247.5484	250.6407	269.0399
"ILMN_1651636"	107.1721	121.6479	119.8479	132.6973	131.9843	112.8745	107.0412	121.8008	130.3849	116.0466	110.7732	108.9107	132.7588	109.9731	120.2934	102.9531	106.5175	109.7952	107.051	101.9118	109.3076	123.0269	110.5078	121.1259	117.7537	103.354	115.387	114.1963	120.1631	109.3669	111.4928	117.6299	102.8912	103.7573	120.3456	124.8303	118.6636	108.751	120.9972	106.8584	103.9597	119.0885	111.1716	132.2386	109.9603	117.7587
"ILMN_1651637"	116.0548	123.5615	129.8265	112.5424	119.8036	121.5074	123.652	128.8305	133.1454	125.6626	121.9728	105.5821	124.8775	134.9753	122.1644	114.7296	123.8351	117.7158	105.0724	115.8279	116.4484	119.828	114.2551	112.7597	128.6033	128.1778	119.3171	124.1374	118.748	113.4092	122.0664	110.0945	120.4021	116.0352	129.5825	135.2052	116.6725	113.6034	136.1552	118.3567	117.2358	119.2025	109.7735	118.4851	117.0863	120.276
"ILMN_1651641"	96.5231	113.5566	96.86933	124.163	108.5454	109.3076	123.9781	109.4521	100.8394	108.2609	122.2973	115.9739	105.7721	116.7539	111.6733	106.3024	130.6634	107.4973	100.0234	124.6891	107.5408	99.94704	117.7066	118.1279	110.6481	118.9344	111.6213	120.7262	113.6782	100.8063	114.8155	130.948	112.2616	122.9616	136.437	113.6334	112.5223	110.3014	135.4147	109.3335	107.8412	142.9861	101.3618	119.1626	112.5525	97.24453
"ILMN_1651642"	126.1333	142.3623	116.424	101.4449	132.9273	135.1186	119.7665	116.0216	114.2868	121.7783	102.6886	107.965	125.0089	112.3654	102.099	123.3525	126.5128	111.6848	106.329	116.6585	125.3827	135.9979	125.4502	107.987	126.9274	115.7494	107.6868	129.0434	111.107	122.6109	117.0658	126.6468	122.2328	133.6982	124.785	118.2575	120.1898	122.3051	120.9781	116.1267	115.2288	128.4621	117.98	128.9934	119.4981	135.9706
"ILMN_1651643"	104.6827	110.4458	136.441	107.5391	114.9996	109.9739	132.3944	110.1424	120.1449	119.136	107.032	107.915	117.6414	115.1974	99.62062	117.2297	123.0198	124.4364	114.2379	113.2068	139.173	101.6634	115.7469	101.5874	100.7462	123.6538	122.3642	125.7435	110.5824	102.7131	124.0749	103.1332	103.3453	97.18639	110.9325	109.2759	105.5723	129.6703	101.2641	106.4989	107.0618	107.0263	112.5484	122.2703	102.2188	121.2993
"ILMN_1651652"	119.0649	140.5876	141.2061	119.4981	132.9296	136.6469	131.9725	127.2941	128.3981	123.2237	120.9211	114.3083	138.7722	147.7744	148.031	140.6165	145.8208	147.4965	157.9396	131.6554	130.9413	129.4146	112.0504	184.7785	153.1169	126.1509	134.1249	141.9622	115.3589	135.1298	129.059	130.1487	134.9486	121.9787	122.3306	134.0616	116.5886	131.4594	128.0044	124.4646	125.6685	132.7348	115.6504	119.6916	116.8162	126.8077
"ILMN_1651656"	101.7451	96.2613	110.9333	113.6782	100.691	114.0058	120.0351	111.8839	108.4414	99.13484	98.5789	100.6537	102.6539	115.7268	109.5977	102.3999	114.208	100.2664	102.5761	113.3309	116.3485	107.5038	104.8858	96.6937	100.3934	99.30025	106.6659	102.1866	112.6605	109.4013	108.6297	118.4511	107.2313	84.89939	105.9072	107.3477	118.2747	117.386	108.1684	104.4271	97.7938	125.74	109.5758	109.6683	108.093	98.52687
"ILMN_1651657"	129.7637	111.6291	123.3969	118.1852	105.0039	116.5212	122.5821	118.2548	109.9235	117.0863	114.6827	165.1034	133.2936	114.7678	112.2264	129.3681	115.7923	158.1038	121.6763	118.3807	121.2971	123.5497	132.7588	123.2801	123.598	123.609	125.2637	117.6414	111.608	124.1846	111.9291	115.566	114.2316	115.0913	101.5145	111.3162	109.8658	159.6473	123.3621	128.7699	125.2275	120.3945	125.4551	111.3949	124.4132	123.589
"ILMN_1651660"	103.8102	104.8666	109.2142	117.5893	130.097	96.76629	112.23	121.9381	108.1993	117.0652	105.5392	97.73399	101.0064	101.4626	99.30482	107.3743	108.8319	104.999	109.2663	102.6898	116.2892	109.9802	101.0646	109.8561	114.4482	104.7719	107.0164	106.1503	102.4828	113.581	109.7759	110.9553	102.0323	117.1635	116.0043	104.795	110.5791	112.668	122.5562	108.4897	111.9968	113.2544	108.2238	109.3907	126.3243	103.1223
"ILMN_1651662"	117.0251	112.7504	111.6771	117.4078	103.697	103.5968	111.6733	120.0416	135.3344	116.4386	107.1437	113.088	110.8169	115.8248	110.2531	119.8796	128.3218	101.1654	112.4354	101.5296	126.7195	106.0347	110.6383	107.8383	114.6589	105.1243	112.3917	116.9208	111.5553	102.9841	105.7293	106.2663	106.6122	107.5198	122.8412	98.20312	102.2163	115.1501	110.6298	112.9461	112.8674	122.84	106.4439	114.2507	108.8407	113.4392
"ILMN_1651664"	111.4519	118.5501	138.2815	105.8892	116.7513	133.1187	121.7797	109.7423	127.9375	106.1076	114.9413	100.9173	120.3593	110.3565	115.1378	126.9921	108.5763	121.6742	119.4022	110.1903	103.9319	112.8522	109.0334	118.7857	114.6026	189.6448	113.1068	122.3387	122.1002	111.4439	105.3081	109.352	108.6818	111.7328	122.628	110.4225	110.7167	99.09899	112.1749	112.3556	111.2433	113.5291	101.9652	123.0663	95.24818	105.4797
"ILMN_1651672"	107.9192	98.2886	127.6856	115.5384	112.6909	120.5793	115.9235	119.4439	108.4518	120.6623	123.1491	111.9031	127.0723	106.9071	101.7101	111.0702	124.8822	119.7893	114.7984	122.3466	118.5262	116.8308	131.6133	123.1563	115.2901	119.4154	107.6717	116.5289	117.6757	122.5562	114.9921	113.2693	115.0448	131.4256	115.9778	112.9797	121.6359	110.5032	109.2355	105.4305	119.8312	100.2187	112.2916	123.525	122.0871	111.9075
"ILMN_1651680"	25115.95	32652.09	32652.09	30041.44	29768.78	30769.76	27835.31	48781.22	22839.49	35219.29	22146.9	21824.55	20836.55	21687.97	27503.72	35219.29	24644.18	33293.87	28229.36	18058.98	28938.57	31265.12	24644.18	27503.72	28938.57	26881.79	32113.59	24428.15	33293.87	27835.31	24644.18	29454.68	26349.84	35219.29	21824.55	35219.29	23931.94	27503.72	26038.05	40304.8	29454.68	27503.72	30376.02	37619.76	25814.16	41938.23
"ILMN_1651681"	112.9001	108.35	101.7311	113.2004	114.297	102.5388	96.71991	94.69936	111.2108	96.03539	120.4001	106.9168	107.397	105.4756	122.0624	101.7222	103.2529	107.3836	116.6119	104.6179	113.1784	130.5743	112.3219	114.7152	109.5325	98.95872	112.1534	118.5594	112.6711	102.8841	117.4982	102.3023	101.2594	102.5364	108.6579	109.5075	109.7281	114.3278	98.54847	107.8845	119.9012	98.04411	118.4564	103.8454	108.9242	104.7851
"ILMN_1651684"	200.5511	160.6835	142.1084	149.4807	170.1824	158.4446	167.3551	166.2916	173.9139	157.0556	139.173	123.4535	144.5426	152.5885	155.3514	168.2178	156.1994	169.9172	176.7466	162.4384	119.8423	154.7345	190.4455	174.4345	131.7219	139.376	176.8741	178.5708	173.0625	164.4561	138.2429	164.1739	158.49	177.6571	164.1866	161.3659	156.0536	158.724	172.0179	173.6127	165.4285	161.9116	174.8367	150.0615	163.2864	196.2135
"ILMN_1651685"	111.6043	108.6258	114.2153	114.8867	114.6926	121.4854	120.7543	116.7573	115.4123	100.8205	110.2755	107.2	126.7451	110.5804	124.3744	123.5435	123.0862	114.3458	158.3977	122.9936	106.7968	124.3367	106.3368	101.6966	112.8714	128.6983	130.6894	114.2232	119.0749	113.0633	115.8031	103.9148	101.1559	112.959	118.6445	106.4844	121.1017	105.6853	111.5156	120.812	107.7883	113.2138	103.7708	109.2759	117.629	116.6093
"ILMN_1651690"	111.1362	117.6833	117.3497	134.4987	120.6919	126.8323	118.6237	115.025	104.3964	108.8231	114.9607	122.734	128.457	115.2827	112.763	114.3488	118.1012	110.0045	104.5761	132.8326	132.0801	113.7859	116.4188	117.98	107.6785	105.5231	108.9425	138.1728	113.5802	109.2743	115.6585	113.703	127.3623	124.3145	127.1448	122.0746	108.6362	116.0233	124.0822	119.0093	104.5458	102.3435	123.3267	110.7167	119.1917	111.7584
"ILMN_1651692"	166.6322	224.2106	241.5868	244.2045	203.4434	209.8426	160.8999	157.6388	191.9829	165.146	203.4928	181.6993	193.1446	153.8503	169.6595	174.3357	177.6449	203.5402	161.9786	193.4811	208.3618	178.8983	223.2302	170.3083	249.9745	291.117	159.8123	193.1656	184.8891	283.916	212.946	167.1804	173.8315	237.2238	192.9909	173.0769	168.8272	189.6608	201.7294	247.7961	256.5283	220.8914	192.7918	265.2113	226.5612	200.2942
"ILMN_1651693"	122.4665	128.7423	111.8263	117.756	122.3532	115.7845	114.8971	113.3059	115.1638	102.7198	123.2608	115.4878	109.4053	102.2694	113.959	111.7277	104.7914	112.1153	117.5625	120.399	107.7853	110.5092	111.0551	127.0311	122.6734	123.2841	107.1752	124.7917	112.2222	109.4188	95.93402	112.4208	116.5965	108.3858	112.3917	108.0043	110.8357	126.2682	144.4672	109.7022	105.7912	120.1284	120.7195	111.4218	106.4545	111.0494
"ILMN_1651699"	508.6314	698.3867	294.3155	588.839	617.6099	459.7351	534.3147	366.7937	405.6593	424.5529	629.0706	719.9067	586.2642	846.5507	392.2227	505.9255	332.2568	679.8988	1037.083	751.6576	754.8629	387.8889	423.7949	357.321	412.622	394.3893	506.3816	509.9241	418.1187	316.9939	1022.356	654.6752	502.5625	537.0917	709.5898	415.559	429.0837	450.5698	581.1577	445.769	507.4486	667.9652	456.0973	556.2276	393.0709	585.3396
"ILMN_1651705"	4807.958	4386.162	5099.815	2928.698	6409.586	4004.109	4986.011	2762.077	5134.666	3296.356	4107.399	3004.163	5004.11	3616.531	5455.205	3972.073	2856.555	3743.636	5442.097	2013.928	5121.371	4107.399	4377.617	2594.189	3972.073	2603.662	5839.257	3521.83	6261.84	2634.262	3558.637	4731.165	5326.484	3484.387	3972.073	2730.175	5099.815	3106.551	4272.031	3150.415	4675.742	2533.716	4870.938	3123.418	5655.599	6230.513
"ILMN_1651708"	103.962	112.0846	111.9868	118.0895	98.38273	118.9798	110.473	123.9812	115.8341	117.6967	108.5143	103.5048	120.387	114.5881	111.5848	99.10774	103.4505	105.9023	108.0014	107.0239	99.75825	109.9451	98.67568	101.8718	106.0085	119.1008	118.3425	121.7191	105.1616	100.6665	99.13068	120.7137	106.774	117.27	108.4818	106.2444	118.1632	96.1833	101.796	109.4856	99.51668	113.1355	111.3037	92.49036	103.824	102.9966
"ILMN_1651710"	135.2171	112.2146	117.3464	107.744	99.78355	114.7769	107.1873	122.1012	125.122	110.8777	112.7496	100.9471	102.9934	102.1717	111.0839	108.7696	103.1112	109.4307	117.8336	106.4836	107.8022	106.132	104.5761	113.3771	105.6019	101.8503	106.9843	111.9131	106.1543	105.1428	100.3461	104.428	117.1308	103.9189	104.8199	103.968	124.5989	93.9356	150.1016	108.1678	115.6509	112.587	102.6138	109.2819	111.7321	105.4645
"ILMN_1651711"	119.8423	99.67535	126.4663	97.40392	114.4921	119.9468	111.3744	110.8601	109.5786	109.5276	120.1613	109.0518	96.65488	126.1608	96.29954	129.6899	109.6597	109.3242	107.4895	111.4748	139.3424	112.8073	115.3241	107.369	111.8801	109.3089	106.8342	107.6697	126.9781	106.3262	126.0403	118.1613	110.54	108.6138	106.2444	97.23129	109.7542	121.7944	112.1065	104.1433	115.4272	116.6169	116.1344	123.4204	116.3614	115.6812
"ILMN_1651712"	141.2125	133.767	128.4088	144.4743	113.748	134.198	114.9509	136.671	112.1523	129.829	150.9122	165.7212	110.2442	112.1853	116.0337	130.2918	145.7892	131.5489	103.4811	130.6406	130.1079	123.076	132.5487	125.143	106.3828	128.4088	118.3234	119.2973	137.4687	156.8449	110.8707	123.776	140.8837	125.1236	118.6401	121.7305	125.5148	103.5799	121.4815	152.8545	122.0592	132.1677	123.5758	125.9344	111.7963	149.0331
"ILMN_1651715"	108.106	105.9453	111.9694	110.9049	118.0682	118.2088	115.6183	107.965	122.4771	108.0384	96.70317	106.5287	105.8365	105.9485	112.8995	120.4603	101.3952	113.186	105.2528	131.5797	102.8245	126.547	133.5634	102.9713	101.1462	100.9274	100.0643	124.7082	100.7381	115.1807	110.7705	108.8787	106.8538	113.8822	109.9003	108.5504	121.5335	108.6113	123.765	112.4112	105.3461	120.637	129.643	103.9138	110.4655	122.5165
"ILMN_1651717"	120.0519	108.7422	99.22483	117.7551	106.7344	103.8956	104.7147	99.53183	112.616	99.05809	95.62159	107.2055	110.4021	101.3314	103.1868	96.06754	100.8683	106.9714	119.4529	109.4876	105.9503	114.348	103.3819	104.9885	102.9044	107.8931	102.3274	109.7014	117.4366	124.3794	120.8701	118.1021	102.0562	117.1685	96.17924	103.398	115.2411	104.0252	100.119	107.7932	97.13028	102.0361	109.8345	106.7034	103.5379	103.8443
"ILMN_1651719"	1149.871	1182.19	1150.805	973.6792	829.1684	860.5698	958.1877	993.6374	791.7831	1017.141	1221.523	1155.93	958.533	1171.297	1007.817	903.7814	1188.769	1276.746	1170.769	1030.407	1186.334	1133.624	1402.377	1295.718	1225.181	999.3702	1156.939	1150.343	1391.902	1028.151	1209.632	1340.535	1061.919	1115.423	1110.528	1056.544	1065.865	1231.033	1044.902	1151.498	1041.44	883.5817	1190.549	969.3076	1143.009	1195.248
"ILMN_1651727"	107.4116	93.67287	105.8969	101.3952	112.0971	120.4566	122.6721	95.7211	132.2222	119.9327	106.5279	111.6545	106.6598	108.3197	100.7299	112.6696	102.9873	108.3155	99.94277	115.2446	99.50864	117.1635	104.4919	97.70236	108.8896	121.1384	111.4161	101.4806	111.8903	106.3701	108.1146	123.2237	92.32426	111.2596	102.8087	104.9682	106.9182	94.79198	107.2039	122.1451	101.0127	112.8733	107.2717	108.419	110.6399	103.3925
"ILMN_1651735"	1111.988	1304.797	1319.245	1620.726	1946.954	1541.474	1188.769	1211.513	1185.141	1185.847	1144.845	892.9879	975.3921	950.8757	1412.498	1468.017	760.5508	888.8661	1022.356	825.3351	1059.752	1471.705	1076.343	998.3749	1158.235	1012.724	1555.937	1114.301	1192.046	1370.744	980.3356	1558.553	1425.125	1303.279	830.7605	1588.49	1244.765	1195.248	1822.522	1408.168	1331.482	1221.523	1120.078	1265.462	1414.221	887.9335
"ILMN_1651737"	166.575	126.8948	121.0821	144.2053	160.3444	142.2389	130.0134	113.8348	172.7719	125.5733	128.7124	128.3491	138.33	131.0496	158.3742	141.5164	136.4858	114.1252	160.0544	110.3433	170.8331	147.2493	131.1599	87.87641	155.2891	120.0797	175.9769	140.5643	134.9373	117.0289	169.9945	155.5897	142.069	109.8267	133.9435	142.2128	141.5898	132.4833	140.4894	122.7036	118.6998	120.5756	129.829	113.0286	129.0218	136.6888
"ILMN_1651741"	112.4288	118.5939	122.4589	119.2514	106.4959	108.7517	117.248	98.92699	130.9547	104.6661	131.7627	112.5229	111.2596	107.4538	110.5449	105.1171	123.4618	121.5062	114.1162	114.9309	133.7327	109.7631	129.2277	128.3732	112.8467	106.4014	111.6818	114.4007	132.3638	117.6231	107.5957	124.7699	121.9929	116.1622	127.2609	118.6456	113.9193	132.2189	158.1534	124.9797	114.9808	119.4296	121.2445	112.9332	118.0376	125.901
"ILMN_1651745"	122.4906	122.3544	140.8336	129.0814	120.7262	134.0872	105.0665	115.5224	128.6346	112.3549	116.2152	118.8717	111.1894	110.0038	112.5542	117.1387	112.0263	105.847	120.5386	98.20501	101.7364	115.7094	112.3045	109.9693	115.5094	105.4882	128.3197	121.15	106.7685	125.122	128.206	115.7906	137.5863	139.9865	118.1401	158.1038	121.6405	143.7232	161.7094	137.5633	139.6492	108.9147	104.4555	114.5698	109.1862	126.6073
"ILMN_1651752"	131.5365	115.6483	114.3361	128.2855	109.7888	106.7786	119.2187	113.9926	114.7244	108.9905	111.194	93.90105	120.8795	95.03397	116.2696	118.5474	103.8443	107.7372	103.6812	114.5898	114.9012	107.2039	97.39445	114.6046	115.8691	126.4728	102.9433	121.449	118.9049	132.5606	106.7771	112.8481	121.7828	123.4674	115.5763	125.1133	118.0904	105.5464	113.9427	116.573	114.7867	108.8445	119.5834	115.4332	120.5534	123.2622
"ILMN_1651758"	112.2237	116.6257	112.5741	122.3882	114.561	92.53036	109.1546	102.9678	102.1953	122.5743	116.5768	123.0446	113.0486	112.1123	105.7337	112.1478	118.0014	106.9817	107.1089	111.9324	121.999	104.7417	108.0903	105.6488	109.6658	113.166	99.4382	111.3812	101.9107	112.8362	101.5834	113.8417	129.3681	102.5533	105.8139	114.905	112.4288	106.4891	130.8795	116.7547	120.8905	92.52013	94.30808	127.4407	106.1393	104.8278
"ILMN_1651760"	103.2877	103.0984	109.0843	108.7006	113.5705	110.4295	113.632	123.0538	115.0433	98.88359	111.097	111.8868	108.7209	108.2699	143.3589	120.9873	113.7211	129.1588	108.9417	121.2195	122.6787	118.1842	118.7144	105.4477	112.1179	97.62662	104.689	109.5001	103.3119	119.8302	135.2926	115.8332	110.4685	119.9436	125.9117	116.0239	110.2619	134.7693	100.6554	110.0846	111.0657	108.7362	102.3262	122.4153	116.1675	118.1064
"ILMN_1651763"	105.7631	110.2841	116.0446	107.2527	114.7597	118.3777	98.52687	111.8965	103.5864	110.2483	118.1708	111.5399	101.2086	103.8365	108.8646	106.006	107.6983	112.5747	97.91962	101.392	105.5845	110.196	109.275	113.2706	106.5426	110.7609	115.0339	104.6781	114.5154	111.1249	113.689	101.2366	106.7209	114.3836	106.5464	106.4422	102.411	125.784	117.5008	117.1082	96.55084	104.0286	112.7926	103.6582	114.5676	99.49397
"ILMN_1651767"	153.2083	143.3661	215.0215	184.7955	151.4086	152.4004	160.8383	134.5888	166.7536	154.7252	258.7201	257.0685	172.3578	142.6412	177.8375	151.4676	200.449	174.5093	175.7538	217.173	225.2821	163.7983	198.2509	203.0438	158.5865	172.6789	151.9957	152.0523	192.5995	157.2474	171.6584	194.5794	180.0136	156.1218	193.2862	141.5768	146.1911	220.7072	163.93	149.7523	178.0887	166.1717	185.4749	144.9743	159.2401	155.1426
"ILMN_1651769"	173.847	222.9852	191.9411	192.4097	192.6711	208.2238	168.5393	182.0994	173.847	169.5431	130.0947	194.6257	207.8605	161.8507	175.9104	208.0766	173.0968	194.0075	194.6501	159.8231	185.2392	188.6175	201.7549	179.2117	186.5047	183.7786	177.0379	156.8109	169.3401	194.5794	163.6342	200.2707	173.5337	176.8584	145.5354	188.4755	184.2131	186.1676	154.8454	205.8312	180.6014	204.5136	184.6042	165.497	199.7267	198.2126
"ILMN_1651771"	113.2899	110.2539	103.4189	98.21003	111.3574	109.3263	127.6385	110.8144	110.0632	109.6072	101.5118	99.29607	109.8841	114.3384	112.1483	119.3001	99.00343	109.0682	113.3182	111.4277	111.4756	101.442	112.2521	100.6861	101.6013	103.6315	107.6854	105.7173	110.203	109.8627	118.5271	112.8699	104.8096	99.73421	96.60292	110.1138	105.157	115.5018	110.6843	100.4938	97.78907	102.099	102.1304	100.9488	107.5422	99.4978
"ILMN_1651776"	592.8468	366.4896	495.7845	397.9836	418.0252	323.971	560.2125	338.836	800.4724	352.2429	832.3007	471.123	590.194	364.7807	679.5073	389.0257	1005.686	597.366	671.3529	566.0287	879.7582	450.9053	580.2278	603.4844	579.7338	373.3258	559.0361	488.8565	655.3453	412.2604	595.7309	417.0952	515.9581	543.9719	549.661	330.5339	802.0716	483.6808	452.692	426.2768	614.4634	458.7664	463.9305	406.0258	572.5802	496.5558
"ILMN_1651787"	121.242	114.9197	118.5995	139.5918	126.3285	131.6588	139.737	127.456	125.0719	120.7954	115.8675	104.5846	124.0123	122.8476	126.9882	140.1985	123.4231	134.4057	110.1939	134.5468	118.8679	112.6415	148.8345	115.8505	105.1498	120.6466	129.4971	148.8957	122.9966	135.8529	127.4909	126.4728	129.3224	124.203	120.2165	124.6719	124.2054	117.5349	114.5313	130.5855	116.3737	102.5576	123.1163	118.1207	115.3426	115.4115
"ILMN_1651788"	543.5522	520.7678	309.4049	379.5872	305.0258	312.0588	379.1969	365.7829	463.6889	349.6034	638.5536	891.3546	531.1652	611.3564	370.8316	372.632	736.3913	550.3679	650.8099	701.5984	479.9791	361.1584	817.5471	1004.4	483.4667	733.8475	404.0611	428.3657	401.2425	456.3101	579.7338	327.1762	580.0596	523.338	779.0204	515.9581	662.2012	666.1318	494.0309	369.6553	470.383	633.8566	465.3719	485.4258	321.8396	349.9671
"ILMN_1651789"	122.0975	109.9676	114.0165	108.8019	109.5817	112.1081	115.6459	98.55424	122.4074	115.4919	107.3596	116.0106	120.4507	110.8587	106.0944	112.4142	105.6331	114.0758	121.449	123.7836	107.4066	110.0175	102.3161	104.4583	101.7648	105.0337	109.569	115.3973	105.1445	105.932	125.2449	109.755	97.59607	112.8852	100.5671	115.6294	92.80234	112.2422	107.744	94.97105	106.6009	115.0164	110.6978	103.5058	89.5657	116.5925
"ILMN_1651792"	98.09595	96.09486	108.2479	99.80229	101.6859	115.1136	113.5434	108.4408	102.2813	100.0548	100.4818	109.0085	111.5674	108.7768	96.82201	103.3276	98.46827	108.1698	98.70359	100.5	105.0876	99.98252	106.802	96.37744	107.8594	104.4987	101.4045	105.7647	105.0419	95.89648	115.362	106.7327	102.9505	121.3856	107.0641	101.0457	114.4253	111.588	97.06413	106.5758	100.4357	103.9517	108.6138	102.0349	111.2089	112.8917
"ILMN_1651799"	597.1587	704.4322	688.4821	963.6812	627.2348	718.5554	676.9269	833.136	542.8539	787.6664	711.1616	957.3608	751.4498	672.613	657.1144	838.2574	683.494	634.7017	953.1624	1243.57	702.0715	571.8037	524.2394	491.0753	649.4833	740.9995	976.6364	697.7795	401.4034	1222.185	2986.604	3037.918	689.3397	878.3429	650.4527	605.9286	552.2643	571.2443	805.5168	814.8661	678.2755	869.0023	852.3531	1032.5	758.5283	734.0906
"ILMN_1651800"	181.0491	200.0621	162.0059	180.8772	160.7051	165.6817	166.2916	179.3458	144.2053	151.5148	171.4001	153.5545	156.1218	161.7353	172.9769	168.0083	172.9494	169.7681	131.938	147.1779	225.1108	193.6009	202.9858	128.5892	152.6759	141.4902	177.3209	175.7875	175.7694	128.8545	114.2577	132.564	160.938	160.799	164.6399	186.5384	167.4271	160.0305	188.7036	181.1493	166.2328	154.2791	196.094	182.407	162.9203	167.1944
"ILMN_1651806"	109.8749	108.8923	101.9893	107.7654	114.0933	108.3462	101.565	107.1745	110.8488	107.0051	121.7872	101.5473	113.4693	110.0187	107.0721	106.7123	101.2564	105.8073	115.8906	113.3729	108.0624	102.6513	107.9492	97.3491	113.9728	133.5241	110.5523	108.3182	106.6361	118.7125	112.2489	106.7533	108.6184	107.5686	102.2163	108.5498	129.1152	115.5101	105.2467	103.2165	104.4205	112.9814	107.5794	111.8345	106.5042	110.2316
"ILMN_1651811"	106.5852	116.6501	99.79798	103.1717	107.6657	113.7597	104.3934	118.671	107.9484	123.6383	110.2874	117.2868	105.0656	106.6659	106.6471	121.5998	107.4772	107.906	116.2542	102.0296	123.3432	104.468	120.655	121.9331	118.6648	117.8085	108.2581	126.8015	100.5414	116.8234	122.9682	110.8601	106.9633	117.172	122.8107	126.7126	103.5027	116.363	106.6612	117.5838	120.5484	114.0591	118.688	100.6393	114.3624	91.62454
"ILMN_1651817"	109.9477	98.96955	106.8608	109.6446	107.9116	114.1662	104.9453	119.7393	98.88817	115.3307	103.9371	107.4582	102.3285	130.1399	114.554	92.08104	107.0185	100.1157	117.1651	89.39066	100.0531	95.27081	113.9957	101.1586	119.0093	100.1715	117.7579	143.4411	119.7914	105.5813	118.939	112.8073	121.3292	104.8999	99.02973	101.6227	113.6557	121.3697	97.67309	97.32108	105.0443	116.6087	109.7717	107.1836	112.2935	104.7914
"ILMN_1651819"	711.5964	699.4906	586.1131	681.2501	737.9135	711.4022	768.1913	821.5184	734.5731	735.6134	673.7178	815.4773	756.1223	611.5811	769.2213	754.1007	662.428	662.0292	613.3109	774.9386	573.6604	688.4821	656.1185	878.6665	787.0599	633.5	668.1452	940.5413	1086.906	539.9897	710.9753	718.0801	799.9146	789.5161	675.8882	883.5817	882.585	831.8715	853.288	602.9456	738.2554	702.2852	787.0599	601.5322	830.7605	576.0728
"ILMN_1651826"	571.4239	1067.248	2413.765	1176.902	585.3396	1244.139	1083.441	507.3127	451.5554	444.9512	1084.858	412.9724	939.2975	487.4802	482.8339	291.3935	502.6969	417.1705	738.2554	853.9967	2371.495	836.6212	1187.426	753.6558	1481.17	1992.624	378.6047	264.3438	1128.141	2236.866	966.9385	936.3737	721.48	1028.151	1063.902	671.9185	539.0557	340.9346	841.4438	1403.389	886.2028	1231.033	1091.83	1494.345	525.3824	494.6602
"ILMN_1651828"	244.5453	212.4802	148.4254	186.0453	219.7047	158.1889	213.4651	183.4463	202.7962	215.751	255.4081	254.4677	185.2014	241.8282	193.1021	178.1901	243.9071	255.9578	204.0253	232.101	168.92	181.9255	200.7188	270.7197	193.9389	187.7395	214.1235	167.5869	225.604	207.5169	185.3811	226.6891	215.1513	197.3392	209.0858	227.8677	195.2267	235.6496	188.8846	260.0569	227.1075	192.4757	219.4396	197.4329	203.239	286.4085
"ILMN_1651832"	1538.266	1365.955	2506.064	1878.567	2119.861	1669.517	1731.355	1367.409	1688.269	1248.924	1530.797	1182.895	988.876	1257.982	2759.391	1682.23	1333.163	1115.423	1551.166	1722.71	1617.592	1658.81	1128.599	1592.515	1183.421	1460.067	1830.681	1503.374	1243.57	1734.13	961.7335	1136.419	1478.775	1533.874	1442.275	1081.977	1560.497	1897.253	1494.345	1434.229	1318.673	1162.208	1488.51	1591.544	1641.477	1306.974
"ILMN_1651838"	99.26819	101.7564	247.4404	147.6339	112.3843	123.7701	118.0113	112.167	110.4421	126.8425	115.954	144.6469	123.722	101.0974	115.8604	121.9586	112.5387	121.6826	124.2878	102.9609	114.3516	102.5518	121.3675	107.5249	130.2387	150.2819	108.3702	113.805	112.4954	148.9348	100.1445	121.5486	109.6093	120.6217	104.7129	123.0663	112.8923	111.84	114.4349	105.8921	117.9752	206.041	120.1851	151.1122	102.7155	118.396
"ILMN_1651846"	105.2656	106.2206	107.845	102.5284	106.6374	116.7359	101.9005	119.0205	116.111	122.125	116.5212	104.5235	105.6168	108.4826	103.445	126.2522	110.8253	113.9055	104.5557	112.1503	128.3846	109.8267	111.3991	124.9406	103.1602	112.4542	98.34062	105.4124	109.8548	104.7207	113.3912	103.877	108.1006	117.7179	107.5969	95.31664	102.2484	109.4285	101.7325	113.2785	104.2421	123.0127	108.3754	107.0729	106.3778	99.63922
"ILMN_1651848"	103.6383	101.211	115.3144	127.6493	106.6338	115.4626	109.8069	113.7072	108.4048	116.6044	141.1585	109.4101	120.4826	113.0123	98.14529	118.2431	119.1661	116.2696	118.9196	115.5279	110.0871	105.0921	128.2259	112.073	108.3943	113.6979	103.7188	134.1249	104.3173	111.058	110.0275	124.0967	111.2165	103.8948	127.9165	102.0886	118.17	111.4439	99.43227	108.2177	112.7932	114.5205	119.5403	114.9099	98.72746	109.3708
"ILMN_1651850"	21301.95	20676.36	20168.44	22839.49	21487.41	22003.33	20836.55	25115.95	19499.47	23061.62	18328.28	24862.74	24428.15	22725.45	20676.36	24862.74	18554.37	19781.79	22725.45	20168.44	21002.52	21301.95	22839.49	18058.98	21139.95	21487.41	21002.52	21687.97	23061.62	23513.94	19499.47	21487.41	21301.95	22839.49	19613.41	25576.58	16530.85	17929.86	21301.95	28594.46	20325.94	17787.23	22003.33	21002.52	20168.44	20168.44
"ILMN_1651865"	120.7711	121.8829	101.7284	119.509	108.4484	97.82059	120.2165	112.9118	103.153	115.6523	105.2829	115.8271	106.4233	127.412	113.4409	115.9491	117.4581	113.3882	115.4182	104.9893	120.4128	110.0216	123.6396	100.7593	124.7143	105.2973	108.005	109.2767	128.3954	116.7342	108.5198	122.7748	106.8051	112.9842	102.6563	117.6029	127.5709	125.9136	120.8839	124.4364	110.0283	113.1748	113.3279	128.1042	124.2426	109.5946
"ILMN_1651872"	167.4398	206.5494	184.7785	164.8642	179.8087	159.2804	182.6739	181.0343	217.9808	198.1701	131.7685	134.3843	164.8124	181.7526	186.1922	190.5284	164.367	193.8485	167.5869	154.2142	163.8119	169.2864	183.5859	171.1174	168.6042	185.3386	147.0923	153.6729	184.0517	193.0114	138.8245	205.11	180.4167	184.1004	146.3659	169.0512	167.1083	144.3147	170.9821	181.2797	185.7613	163.4727	195.6495	189.0362	180.786	173.1706
"ILMN_1651878"	134.9519	143.3378	100.1663	111.7159	129.1231	127.5445	133.4963	139.7987	131.7124	123.0283	112.27	127.6636	156.238	128.1171	112.2168	132.1919	111.8569	133.8736	119.0506	136.0252	124.9442	128.4227	115.4098	122.0116	149.3748	141.3114	141.1704	156.2811	136.8153	139.2653	122.6617	106.9331	145.8637	135.7579	143.6111	134.9407	138.4139	148.8756	129.5401	138.0322	135.7878	127.1845	140.4894	135.8142	131.729	145.3449
"ILMN_1651886"	811.9041	552.7324	856.4749	772.9429	866.8173	727.3097	903.3887	794.7638	846.5507	948.7253	620.5524	613.8514	641.5563	728.4873	782.5063	832.3007	603.9613	462.7544	692.2857	781.9604	719.4649	788.2028	517.2778	424.7563	508.1341	499.9055	1005.686	1113.83	515.6994	635.0551	740.9995	627.2348	697.0328	641.7921	702.0715	554.4816	520.6533	624.1993	613.8514	800.1663	622.8908	697.0328	631.2724	791.5071	692.1261	585.1688
"ILMN_1651899"	9446.222	9813.342	7496.308	6633.567	6261.84	7385.532	9188.56	9813.342	8267.839	9295.899	9394.222	9645.433	9767.477	8648.051	7815.634	7385.532	10830.82	11516.52	9645.433	8553.214	10355.91	8238.062	10595.43	11418.75	12547.27	9645.433	7911.936	7233.924	8771.452	10958.8	11570	9645.433	10271.4	11676.7	12434.2	9882.149	8648.051	10228.41	9267.699	14144.37	10355.91	6910.593	9961.291	10098.25	8321.327	10394.78
"ILMN_1651900"	135.5009	110.3424	118.5253	111.4144	140.511	106.7235	110.1612	123.1382	96.60292	137.1184	100.2392	117.6053	108.3109	109.6529	113.8777	103.056	97.53773	97.98907	102.898	101.3871	118.0246	107.9801	116.1467	112.3897	116.8272	113.9068	111.3956	114.3126	123.3458	110.0474	120.8045	114.4013	122.1939	110.295	104.8181	112.0463	122.6888	89.32214	119.1661	102.9892	129.5162	110.6324	104.5632	112.9673	132.921	125.5783
"ILMN_1651902"	142.8611	149.912	138.6895	158.956	153.0118	150.8482	147.0482	145.4186	123.2189	124.8158	137.501	162.0059	170.7425	124.9828	154.3445	140.9975	189.4657	152.667	119.6519	129.5587	126.5277	128.4389	125.7823	138.9218	133.0686	138.9572	139.2189	137.7771	127.7178	123.785	135.7408	308.3572	150.9026	145.1965	106.3103	120.6235	130.8944	121.4221	131.7593	132.3475	118.9838	139.7632	120.7005	136.8741	136.3954	149.8778
"ILMN_1651903"	97.38792	110.0183	109.721	111.053	104.9682	104.3205	114.0403	105.0078	109.8135	97.33355	128.9743	99.14346	119.1411	100.4049	112.3722	104.5075	113.9847	100.911	117.6813	105.4756	158.5652	113.2454	113.9413	109.3689	119.9476	117.9774	94.69936	107.5609	105.7018	100.586	113.9875	109.0705	102.7802	111.8781	114.75	101.2989	109.0546	110.2894	119.4195	100.9244	102.648	103.3488	100.4314	108.0891	93.29799	97.55927
"ILMN_1651905"	124.9123	122.7063	95.00835	120.9781	131.1035	117.6667	120.0055	120.1958	138.3091	113.9946	112.3786	111.3219	114.7131	100.5104	120.7073	108.5737	119.7964	130.6155	115.3047	103.5532	113.653	113.1235	104.8245	109.4086	100.3854	109.0895	121.2588	127.2382	104.8325	128.2855	104.3403	117.3369	107.0989	115.083	110.886	105.2598	112.7145	124.264	114.6827	120.0701	104.0127	117.0665	119.2847	103.8908	115.64	116.217
"ILMN_1651913"	108.1368	114.1933	122.7835	112.4561	111.526	108.8869	111.1043	110.228	116.2892	119.1787	122.0312	120.9093	119.156	107.4137	113.3571	109.7792	112.784	127.1485	111.9907	114.6733	104.4929	104.5719	114.9535	124.7995	114.6137	96.9538	122.7352	125.4102	97.9169	115.754	113.8329	113.0026	125.5544	108.878	111.0239	96.10854	118.0798	122.0725	107.8071	105.3316	114.8992	116.9378	113.4397	113.2004	108.091	106.3528
"ILMN_1651916"	107.9759	120.1543	118.6124	100.5507	132.7933	108.3921	107.2583	111.949	100.5814	107.8525	116.0931	106.3646	107.1652	122.424	111.9933	118.5206	113.0916	104.0457	108.1375	107.5996	151.1389	116.2769	103.6422	116.6658	108.5651	115.9613	103.6491	104.4879	108.6035	106.2529	133.3315	102.8055	111.7618	113.2063	116.1851	101.9164	100.8131	112.6574	117.1712	116.5053	106.2156	106.6122	111.4073	113.9427	101.6325	111.8331
"ILMN_1651936"	221.0646	237.3348	204.6932	229.14	251.8669	230.0373	225.1971	230.3951	291.5514	225.9928	275.5449	231.6656	216.0509	214.3902	257.993	239.1085	238.2861	254.1761	300.8422	231.6656	276.1909	228.7585	237.2621	315.1234	229.8503	259.8144	272.7731	254.79	262.2286	211.6128	286.3102	209.814	226.7768	209.6086	260.5617	211.8082	252.3059	215.7221	237.6217	229.0043	217.6105	229.9705	259.176	229.7846	230.2953	291.1573
"ILMN_1651938"	118.829	117.5978	116.4678	101.5932	109.5075	127.5253	111.1169	116.0627	100.3827	105.1598	116.3905	114.8835	95.51511	110.7871	103.4158	116.1128	148.2471	99.82168	104.8034	119.3001	108.1593	108.5696	110.2184	108.1571	110.7082	110.3687	106.0651	119.6621	109.6306	106.7517	105.2588	114.8402	114.3186	117.04	109.2227	107.8587	106.1084	105.0639	108.5963	117.1097	115.0406	108.1635	128.8259	106.3336	108.6235	114.9599
"ILMN_1651940"	100.6744	103.8574	106.5626	100.233	109.1438	106.0331	99.5247	108.5579	99.84974	92.44877	104.3357	107.3384	100.2155	95.0461	100.3037	110.2421	109.632	121.7397	110.8745	106.7564	136.6508	107.764	109.5007	97.45099	87.26608	108.8032	108.5211	110.8488	98.62569	122.7572	133.5671	96.02674	103.9397	105.7599	105.1104	107.906	102.4481	116.7342	96.08221	97.74806	101.9257	119.16	96.40443	117.5358	114.4678	91.60354
"ILMN_1651943"	100.7482	116.3416	127.9497	122.2478	112.7164	111.9601	121.6229	108.996	130.0113	118.351	110.286	109.3816	120.7206	105.2158	118.9606	115.8361	113.6093	113.0116	98.98615	106.5619	111.3278	111.2897	105.1324	111.7462	101.0261	114.1618	108.6716	114.2298	111.0892	113.6516	118.413	125.5031	131.8465	112.6619	131.2487	118.7962	109.2323	114.8639	148.1668	122.7695	107.0169	124.4385	123.604	119.6681	119.0921	109.5718
"ILMN_1651944"	115.6305	95.84939	125.1052	99.95325	125.7792	118.7385	110.0968	121.264	110.1749	104.5971	175.9637	98.68987	103.306	107.0103	108.7209	106.1588	113.2226	122.2195	102.8681	126.5871	108.2861	100.283	109.4411	106.4297	103.6337	115.0898	115.7681	138.7616	107.9813	100.1871	104.6947	107.0691	125.0857	101.3717	106.9042	123.8746	104.8068	95.57533	94.92762	101.4406	93.24515	105.4723	116.4732	117.0188	103.3746	105.2296
"ILMN_1651949"	206.8304	177.9894	154.0497	148.8081	155.2371	128.1089	159.1337	137.1068	145.425	164.7511	163.2755	163.4181	162.7607	181.316	116.8877	167.8365	146.3265	153.0233	126.3847	141.8812	141.0702	155.6322	128.5675	131.1599	142.7344	111.156	154.4565	155.03	186.3002	147.883	134.5101	152.371	151.4953	156.5923	133.9351	136.981	146.6713	154.0904	148.6131	143.5218	160.4023	160.4847	163.9958	155.3289	184.7955	184.759
"ILMN_1651950"	491.3266	222.8287	473.8737	331.3876	355.6672	291.3935	446.4766	255.3251	292.4863	271.494	396.6175	325.7692	476.9573	274.8426	339.2028	278.6922	374.0764	403.2455	299.7589	422.1631	366.4077	360.2337	593.3907	316.8082	416.9997	287.7897	293.2488	259.0056	371.8976	332.3966	363.9259	281.0207	342.873	329.9821	498.5366	324.803	370.3643	341.7701	231.3886	197.7918	493.4221	431.9572	457.1135	330.2758	309.0598	314.7851
"ILMN_1651958"	6409.586	10355.91	10924.83	14205.74	8588.161	16371.69	8412.767	16455.97	3521.83	18058.98	6788.929	11884.35	7770.707	6331.032	4891.87	19613.41	5069.96	15818.36	5892.525	15516.29	10553.94	17338.73	8440.878	13462.06	7671.989	10430.93	7472.447	9767.477	5941.363	8961.43	8496.257	6616.717	6312.114	23513.94	7938.072	18686.19	6454.236	11834.25	6126.638	10319.98	9295.899	19613.41	8771.452	16371.69	7718.274	7582.825
"ILMN_1651964"	258.5956	295.6938	259.5545	287.7413	331.654	315.0698	297.2785	360.3079	237.429	291.8498	309.1681	435.7257	311.7458	296.1527	287.4698	289.0746	232.1807	246.421	324.9972	422.9011	369.0652	370.5796	375.5846	419.5545	426.9387	246.1022	267.4586	275.1941	207.2522	220.1919	266.2794	274.713	255.5208	325.1924	350.5261	312.7935	281.9459	312.2967	257.447	342.2657	271.4424	441.1461	284.3231	274.262	268.0885	408.0306
"ILMN_1651966"	132.1092	107.3059	112.8434	111.3483	123.4801	112.4494	123.8045	122.6721	120.985	126.4549	110.7415	103.2325	121.8076	103.3107	106.2046	130.8987	116.5591	130.5389	123.2867	112.5999	108.5608	135.1057	106.811	153.7933	118.2209	141.3646	135.0516	105.937	138.5659	133.5447	109.2073	121.7817	105.6678	128.2665	101.849	104.2458	116.5081	118.62	135.191	117.8245	112.9029	126.9031	111.2379	122.4061	106.4812	117.6619
"ILMN_1651967"	130.3509	143.2325	108.3816	124.9229	124.7504	127.328	113.2163	130.6556	121.3404	121.0267	166.2794	124.9193	133.3348	114.4977	116.5916	133.0184	131.7444	132.6029	152.9738	119.313	119.2454	126.3534	122.7992	124.4332	133.4891	153.0418	109.8117	113.8707	114.3563	109.3048	122.953	133.4748	107.2235	124.1042	135.3879	133.1646	126.0159	128.1171	126.4111	108.5983	139.5077	140.1451	146.4542	129.4217	115.1862	132.7348
"ILMN_1651980"	122.2814	132.3251	124.6112	124.5224	120.3671	113.8158	121.9666	135.6789	115.0055	126.101	125.7684	123.1369	117.8835	116.7052	118.1338	111.3183	125.6824	122.4525	114.6537	113.651	170.6452	111.7185	120.0116	132.4102	113.2226	113.4686	120.7294	114.596	116.4794	113.9995	134.7918	127.0764	120.6831	105.9799	97.57276	130.9583	117.6585	114.2257	109.7925	114.7544	135.4726	121.8763	131.9903	124.033	122.6512	119.0579
"ILMN_1651984"	107.7221	93.28679	130.8344	125.1528	119.1851	106.4181	114.0836	113.3104	111.8745	104.7289	109.0956	104.4205	109.9782	119.9213	114.4202	105.3682	110.0389	113.4913	120.716	111.4026	108.1035	114.5936	100.2439	109.6503	110.8852	113.9014	112.6646	102.1256	120.5498	119.0885	110.5668	109.6701	111.1111	104.7575	127.5747	131.0789	119.6509	120.0932	104.8164	116.1684	120.0584	110.0852	116.2873	138.3478	128.259	106.7685
"ILMN_1651987"	190.2721	228.5609	181.9448	224.8805	200.0193	225.1108	222.1969	219.6393	180.9244	201.9324	317.2296	254.5073	188.9852	172.5205	190.4658	237.595	281.7514	243.9433	181.2121	213.2023	222.6578	263.3536	174.5457	243.9071	194.2773	216.1424	190.2358	206.8556	255.282	296.0575	209.0083	180.3558	200.3456	238.4018	202.16	184.873	215.6638	230.9892	212.5969	267.7683	181.8737	187.9426	196.0737	217.1489	175.5567	187.9607
"ILMN_1652000"	240.5816	306.222	193.5503	195.4844	211.1777	268.278	223.0811	208.8854	237.5623	272.2757	347.6313	320.2876	199.6061	209.4208	253.4602	282.6166	221.6011	250.5316	243.7314	229.8147	207.9177	237.6776	339.7901	322.6061	378.8965	382.9431	277.2968	194.4802	312.6128	222.6578	183.1382	242.035	265.3914	272.5955	132.1955	254.5505	252.0242	311.0528	322.1806	231.9292	231.7057	226.346	228.5044	241.9935	216.2238	271.6731
"ILMN_1652003"	159.0775	196.8722	189.1213	160.6257	161.6974	213.5706	195.0269	176.2027	160.236	194.5205	168.6042	177.1044	222.0393	228.2783	155.7054	160.0427	163.4963	252.8681	201.2781	163.4181	282.8088	172.6187	169.4594	179.3107	197.04	158.5212	169.2568	158.1394	213.2023	171.1304	202.2974	219.6627	168.4688	192.8329	185.4911	157.1797	158.1623	175.0976	183.939	157.8214	136.7371	162.2085	200.6745	204.7163	183.8162	169.4361
"ILMN_1652006"	128.8597	150.3897	136.6888	165.7212	119.2271	125.725	116.9546	124.6005	142.2187	143.6485	142.0287	120.0603	127.9396	118.0765	130.4204	118.866	134.727	131.357	114.6112	132.8652	147.5437	150.291	118.1172	120.92	123.9812	153.4299	136.1757	133.632	145.3521	170.7241	116.8776	144.6874	125.6044	131.6067	116.0893	134.4831	130.8292	124.1374	128.715	138.33	143.3378	151.2267	130.1759	145.2081	123.1218	128.9197
"ILMN_1652008"	133.5207	143.3589	138.1954	137.5737	142.4701	144.6929	130.6184	130.0385	123.7667	124.7683	125.3921	117.545	126.5008	125.4291	133.1154	147.4345	134.0954	118.5172	137.6951	122.227	118.3223	123.0325	130.2611	126.9665	115.6242	109.574	135.5238	116.3851	137.2054	142.7551	146.089	213.9978	131.043	129.2578	117.1644	113.9405	121.9281	151.0778	122.5588	131.9962	129.8814	125.2994	134.9207	131.0466	116.9127	146.7817
"ILMN_1652015"	110.4083	129.6948	109.2996	123.8149	122.1999	117.8968	130.4853	124.8822	113.1846	104.2836	113.5612	110.9244	122.2119	116.3946	123.3053	119.7188	123.002	115.0997	116.7664	122.5975	115.2104	116.6936	112.3903	112.3542	110.576	135.8445	107.3992	134.6644	114.6494	102.4173	116.7421	111.232	114.6635	120.398	128.6478	122.3857	125.4397	106.1694	112.4846	126.8284	120.033	113.8253	117.4895	117.0923	121.9728	117.8595
"ILMN_1652017"	107.7683	102.2473	117.2802	114.0613	111.1185	107.8002	119.0166	114.1267	103.1857	122.0991	98.96697	96.29954	117.8121	109.2032	119.6379	121.8728	103.934	108.8182	105.1261	101.9992	114.3933	102.7015	119.3151	102.4248	102.2932	122.551	104.956	116.1442	104.234	109.211	111.0922	109.4801	113.0364	111.7063	108.2643	115.5581	119.6101	110.0576	106.9403	103.9692	103.8747	104.0898	113.785	98.90826	110.1741	114.4385
"ILMN_1652022"	113.1385	118.4967	114.45	105.0828	112.7543	124.3568	114.2802	102.2307	115.0735	103.003	115.8986	110.4655	107.1463	110.4001	123.0584	98.79608	112.6821	117.5198	115.2214	104.4793	104.689	107.3398	113.7859	103.6245	117.7414	127.0311	109.7875	118.3389	114.0354	91.47452	106.1435	109.1241	107.5952	127.1526	106.9419	114.0973	113.0847	115.0578	122.9251	123.3817	99.8415	117.3193	110.148	108.6804	130.2315	97.49866
"ILMN_1652023"	101.6786	116.3576	98.3045	104.706	124.3645	101.1534	124.4349	106.0515	112.4823	125.5666	127.6841	104.9726	104.554	111.6265	109.9235	107.6839	104.9444	107.051	119.5164	117.0132	121.7552	116.3813	177.4466	136.975	112.4974	105.6398	111.7924	119.5446	97.81449	110.5643	104.8612	112.0325	115.0792	109.4525	109.9777	105.2729	106.6825	106.6277	114.0474	102.8999	112.0541	117.4375	123.0382	112.2033	102.8156	108.2766
"ILMN_1652024"	184.6839	189.8818	256.5731	218.2499	265.0569	208.8377	215.5614	252.5199	242.4726	251.5731	132.5924	151.4774	248.997	198.1871	206.6049	269.3318	156.9202	184.815	227.4903	219.3327	238.1026	240.4409	192.5553	189.3063	173.1387	184.2131	213.4937	186.2814	200.7403	205.7535	205.3774	189.5794	180.061	204.6407	198.5283	196.094	177.9209	175.5278	186.7764	211.2616	213.0726	269.2564	196.6012	225.1108	204.1745	209.3476
"ILMN_1652037"	100.4573	98.03301	116.4164	108.4674	113.1255	107.9296	105.9151	109.0285	99.50206	115.8621	111.1739	108.0449	128.4873	120.7768	98.7788	119.443	121.955	111.1229	108.5825	104.9215	97.98026	125.4973	96.63658	122.5924	104.8925	108.1606	109.287	107.157	106.1686	110.6592	120.7578	125.8268	113.0937	122.3857	111.9745	111.4314	106.096	108.0999	102.6708	116.3953	100.005	109.766	93.68591	108.953	107.8421	107.573
"ILMN_1652056"	112.3819	107.5586	96.41306	118.1021	96.09486	104.4654	102.5533	102.6708	105.5756	102.1846	120.4117	97.35918	106.6837	110.8441	98.30957	117.8843	101.9928	105.1301	105.4206	109.4425	110.9945	109.5394	142.9238	106.508	106.6225	110.857	107.1664	114.2073	107.9577	108.2818	98.10677	101.383	128.4454	116.3293	115.5468	107.992	108.0601	97.94845	101.3276	102.5882	120.8066	118.0405	103.6844	111.9778	108.0789	106.1335
"ILMN_1652065"	309.1184	190.6077	160.8127	179.2943	184.6363	214.61	187.262	191.5186	138.3415	167.4565	123.052	171.7057	251.3536	176.4953	171.7357	175.474	862.1617	249.9405	148.1604	241.1046	165.4544	162.3779	167.9943	181.2645	218.0167	151.6163	212.3858	175.3707	167.4965	152.6759	235.4699	189.1536	218.1177	220.9984	390.792	204.6129	131.1144	216.7176	187.2049	175.9769	212.946	184.231	186.4835	184.1757	221.1216	778.0025
"ILMN_1652066"	117.8078	102.9231	117.813	111.6552	110.4047	120.5716	108.9432	105.1455	114.2187	120.2265	123.6383	115.0572	124.8931	139.6387	118.0632	105.6534	132.4897	117.3071	119.7039	144.8155	131.1693	120.0758	111.8497	126.7556	105.3489	115.6085	119.5325	112.5783	133.414	111.7479	111.6061	115.3915	120.6052	120.976	107.8723	111.0813	125.9604	144.2673	138.3984	115.4427	111.3363	119.4989	124.4027	112.7854	122.3233	122.7504
"ILMN_1652072"	101.1271	111.3334	119.4792	137.5191	123.4699	122.4304	134.0274	110.2	116.555	109.2932	113.9367	97.12396	128.8147	108.0485	118.5975	123.5801	123.5174	115.2411	96.96782	101.5981	105.007	107.6507	111.4302	112.1791	114.4122	143.5356	106.3422	110.6298	102.9565	99.15091	115.8488	116.5556	117.1387	106.2597	120.0737	106.0851	98.13979	114.7072	116.3424	105.1481	111.0091	137.4312	118.326	103.306	106.9345	114.4751
"ILMN_1652073"	3924.801	4788.39	2213.918	2452.626	1848.647	2234.4	3635.566	4692.511	3551.579	3689.769	4294.582	5282.911	4272.031	4521.376	2837.892	2179.149	5224.355	5282.911	5587.26	4426.121	6024.399	2694.681	4010.473	5351.048	3864.309	4418.137	3238.682	3338.962	4731.165	5915.649	5282.911	4322.657	4258.648	4715.276	5645.875	5839.257	4079.655	4146.729	4914.688	4715.276	4532.594	3828.501	4085.849	4123.585	4023.711	3514.92
"ILMN_1652079"	104.473	110.1993	110.0542	106.2663	99.3435	108.7089	95.37847	99.64174	105.0008	107.7876	118.5253	102.7696	96.62823	114.8251	103.4659	119.1238	102.7904	105.4635	113.258	107.1043	106.218	109.1627	108.7143	116.0148	102.7058	113.9127	106.4606	104.4909	104.6686	98.30705	104.2818	108.6742	98.62074	103.7593	103.4314	96.46038	117.7359	110.8416	105.7832	105.2203	110.4289	107.1313	103.1088	106.2971	120.5521	108.3657
"ILMN_1652081"	104.6475	123.3482	113.2657	108.1345	115.0792	116.8281	106.7395	103.303	99.2645	109.5401	121.5225	105.862	109.7492	108.4818	124.446	107.3448	112.309	108.6377	133.2169	112.5183	102.3214	104.8433	107.2622	105.6626	107.6757	101.8018	109.9425	126.0928	110.6113	110.714	98.70567	99.92105	104.6873	101.3996	119.5078	112.0788	106.8519	110.1953	114.3428	129.2186	116.7672	111.3812	105.6549	109.4086	117.8682	107.2821
"ILMN_1652082"	328.3376	297.0659	494.782	408.3152	350.6161	277.6747	272.0557	350.7698	294.7467	285.3374	303.9473	235.5459	291.2054	248.6611	260.4104	268.2263	248.1875	235.0318	279.9719	307.5562	290.8967	354.949	315.009	309.2741	387.2844	334.5656	285.0617	304.5319	290.4573	420.6998	228.2255	269.7075	311.6152	356.7536	302.9296	452.5559	281.6455	272.6793	332.8589	341.4544	361.1584	376.8625	352.9652	468.296	364.1159	271.7044
"ILMN_1652085"	432.8138	477.9013	496.984	375.2277	478.7675	439.2288	564.5122	550.3679	499.7466	449.2213	481.7265	368.0189	465.2747	578.0573	584.6598	494.9461	422.7298	439.0547	410.3411	419.3794	390.1787	492.5417	449.8261	393.5397	368.8892	405.1945	482.2111	550.3679	529.9771	447.1333	459.6208	367.4867	447.234	420.3026	502.3169	447.5615	340.6615	425.6476	522.1081	476.9573	493.5548	536.9366	579.9126	425.941	515.1167	432.877
"ILMN_1652088"	105.3224	118.7373	112.0358	109.7679	111.0682	106.8342	103.1366	115.595	114.2802	117.6231	113.9834	109.365	109.3152	114.6727	106.4722	112.4087	99.45255	103.7764	103.1612	111.9511	108.7051	122.1901	123.824	105.8081	109.5926	128.5554	106.4319	113.7542	121.6909	105.6442	109.2375	127.807	108.1422	115.9983	114.1522	95.15957	101.1953	120.6613	105.3181	107.2614	104.5352	97.31501	104.0336	97.83448	100.7021	101.0277
"ILMN_1652098"	108.2246	105.3267	130.6975	104.0137	107.9948	110.9664	107.0758	110.7374	111.4033	107.8283	111.9199	116.0116	115.1516	132.9983	105.677	121.1408	117.1577	124.3204	117.011	116.6849	111.0885	114.4867	108.5107	146.0233	133.0292	123.1134	103.603	101.7295	104.8591	110.22	124.6329	104.5614	116.1606	104.4503	113.5523	107.8383	122.9646	115.0879	118.4424	106.6766	111.1615	108.5681	115.0594	102.6912	115.0501	101.1302
"ILMN_1652104"	111.0675	106.6592	114.3701	118.2017	105.5104	111.6318	98.31663	96.89797	101.157	105.2773	109.9967	122.0713	108.3514	116.908	129.0368	106.0574	99.04228	102.9892	98.90826	105.0639	108.0405	100.2069	142.8741	116.6816	104.31	121.4616	116.895	110.3559	105.8298	116.5827	116.373	121.9157	114.2829	96.88684	103.153	120.3572	117.492	108.1361	109.417	113.6536	111.6718	110.2971	105.6939	108.7328	116.7926	124.3744
"ILMN_1652110"	111.0299	106.0844	113.556	99.13924	112.3996	126.3243	109.5718	118.7277	112.3722	115.1426	139.9233	146.1427	127.3832	112.7813	135.4218	112.1984	113.5983	113.3811	133.0686	127.6449	114.4791	103.3312	129.2954	110.9382	154.9833	123.6611	120.315	105.8433	112.7801	123.4604	111.8525	113.5983	126.6636	112.8073	117.2514	112.7793	119.8764	117.4458	103.65	121.7305	116.2052	126.0181	116.165	119.8881	136.8207	127.8763
"ILMN_1652113"	128.672	121.0279	123.6728	122.4224	120.0487	132.7782	132.4102	131.786	109.5474	132.4229	125.1252	154.1845	130.1044	152.667	131.0564	129.2934	120.2681	133.414	126.5821	126.9194	122.0274	138.4414	123.9608	127.6309	115.0507	119.2255	128.8519	155.1426	127.8444	133.0969	114.1805	157.5293	135.9543	117.8864	125.1069	131.5338	142.7095	136.8544	99.23519	112.225	133.1415	137.0756	135.7752	115.5959	136.0912	125.0441
"ILMN_1652123"	591.9454	573.981	889.6535	850.3782	642.0107	744.7035	662.8559	1095.941	618.7159	900.567	689.895	692.9758	677.5117	533.1401	609.3751	769.0082	601.0691	640.2462	719.67	600.0416	780.5314	924.5178	575.4007	812.9781	591.1287	879.3477	670.4468	629.4731	668.9224	947.9737	843.0317	717.6944	454.8284	825.8594	642.0107	652.3115	649.4833	562.3618	511.9731	1393.215	625.2916	787.4374	631.6683	1088.876	497.5972	569.0317
"ILMN_1652128"	1131.885	1025.315	1242.693	1081.492	1291.116	1265.462	1688.269	1294.314	1401.61	1345.785	943.3259	694.3665	1512.892	900.233	1306.215	1255.678	714.0618	1011.112	1196.834	732.4226	1525.981	1293.667	1080.849	797.8689	1017.141	1307.651	1444.892	1257.982	1318.673	1133.624	1315.003	1282.357	957.3608	1283.177	1056.101	1211.513	1142.053	1015.367	970.1421	970.1421	1252.674	1493.223	1355.691	1024.306	1159.756	1233.154
"ILMN_1652132"	113.1651	103.0661	106.7379	108.1893	112.7786	107.0994	124.1656	109.4789	129.9323	111.8715	108.0624	111.1332	102.2823	114.8842	99.74742	107.7372	105.9973	104.4522	102.6912	107.8326	145.5215	102.4537	101.4602	120.9133	98.86847	122.411	106.2395	114.7678	114.6404	117.512	113.3409	108.2421	113.2609	116.555	104.5939	106.2395	108.5249	104.8958	116.0976	113.3834	103.1275	124.9598	111.5203	110.4555	114.2848	110.9121
"ILMN_1652137"	110.4146	101.3488	114.5224	109.4004	107.9005	107.4658	112.1211	101.7197	112.5666	101.1668	99.49981	116.1033	91.35568	100.8942	98.53966	116.88	103.8344	100.7082	111.4848	93.82402	96.20358	104.0695	110.1395	102.2333	110.7616	107.6353	111.5595	106.8278	100.8489	100.5445	112.3528	106.1214	112.0391	104.4424	103.7055	112.2079	108.0963	112.7354	108.3252	118.2747	111.6818	110.4807	111.3394	97.84087	113.5539	102.1989
"ILMN_1652144"	106.7878	112.4106	100.3534	110.6564	104.9482	109.0901	125.4001	116.6944	100.6521	112.5333	109.6268	128.9376	114.9012	111.5267	114.9542	125.3175	109.8489	101.9016	110.5024	111.3278	110.9658	107.4168	108.3568	102.0525	104.6668	113.687	109.5474	135.7374	96.84466	110.1939	143.7898	138.0506	117.3531	112.1728	106.6471	104.7986	114.937	112.167	108.4384	97.4375	116.7798	101.1924	111.5108	117.7378	103.1264	109.5961
"ILMN_1652147"	147.6262	144.8288	150.0615	147.4508	115.2054	152.9527	131.3599	134.9288	143.196	132.0278	103.1891	116.0963	139.5023	114.905	133.4668	150.8638	147.1942	130.9247	165.5787	134.5181	143.8795	185.3607	113.367	122.7204	179.0878	137.287	132.5573	158.9461	151.8389	122.0411	113.9405	139.8048	150.8482	174.7027	124.7667	126.6137	168.3441	167.0834	161.9116	158.49	111.171	106.8989	137.1225	130.0513	130.6696	127.1348
"ILMN_1652151"	120.4464	99.24302	110.4677	113.6448	100.4189	117.8672	123.7029	113.2425	97.16877	129.643	112.4703	127.054	109.3196	117.5831	107.2235	120.9177	105.3779	115.9768	117.1737	106.8749	128.4131	102.5349	110.001	127.3107	125.0621	109.363	141.1112	111.2723	107.357	112.4995	129.1066	112.165	120.7967	117.4326	111.1853	104.8675	109.5467	120.7798	123.2377	104.4612	124.021	107.432	122.4192	115.0186	129.9695	112.6145
"ILMN_1652155"	109.9057	109.8922	117.3606	130.6155	116.0688	108.5881	108.0112	120.3945	112.6795	119.1319	125.8076	140.4395	129.6948	109.6954	117.0289	126.0006	124.0967	126.617	105.5448	108.9242	123.483	106.6928	141.3345	131.5989	146.883	114.1387	115.6777	110.8794	117.6083	108.4211	129.7915	114.8908	119.5305	116.8783	131.1114	123.1436	126.4747	132.9983	120.4914	114.0586	110.9611	127.0812	119.9141	120.2118	120.7426	118.6085
"ILMN_1652160"	117.7273	126.2414	119.5531	111.6477	121.9502	125.7912	116.5722	115.9698	114.6001	122.4919	131.2811	111.3032	138.0033	111.7556	142.4518	116.9095	108.9932	120.3632	119.4576	137.5541	147.883	122.7896	108.3474	116.0124	112.275	125.8414	116.0132	134.1452	112.2192	118.0157	116.0174	120.8701	128.0743	125.5872	129.426	120.3345	128.0316	111.6891	128.1893	109.6503	108.856	118.8368	108.5601	110.851	122.1313	114.0791
"ILMN_1652161"	152.0907	139.0398	148.9817	146.5162	133.6358	126.5444	134.3076	131.5989	119.5519	135.8826	141.8891	157.5197	136.6888	140.7795	125.0401	128.8666	136.1408	134.5221	128.0723	129.05	121.8973	134.8888	126.0452	114.9099	149.0641	132.6973	134.1325	189.543	145.8208	139.1068	138.8406	140.3392	142.7344	123.4071	128.8147	133.1154	128.6872	141.2926	124.5159	125.3705	181.6453	121.0326	145.5591	132.8077	148.8957	145.81
"ILMN_1652163"	243.4711	220.8608	225.7619	185.8191	208.8854	209.814	228.34	267.2439	264.636	219.6393	302.8702	296.8757	286.3619	270.7197	239.0092	252.5199	364.464	274.2094	267.2439	314.2846	238.9798	234.4242	244.4713	287.5745	237.0635	204.4129	217.2789	230.6063	247.5053	218.8865	268.8317	204.6656	260.1567	179.2117	279.2892	243.5667	243.9795	194.7181	274.7506	249.5327	247.3814	213.6844	283.916	222.5481	264.677	210.6393
"ILMN_1652164"	123.0232	144.1201	139.4368	115.3367	117.2721	128.3916	116.2254	122.6057	109.3402	136.21	123.6702	128.0804	110.2503	144.5197	118.1941	130.5144	104.4175	111.8808	113.6645	106.8335	111.2883	115.8482	113.2765	149.2836	114.6613	124.9612	115.5674	138.8658	119.7687	119.9091	130.5116	130.3182	117.5349	114.2173	148.0028	108.7996	121.2228	121.9271	126.869	115.586	129.0613	113.9367	118.0316	133.818	129.0908	121.2228
"ILMN_1652166"	121.5817	106.8519	96.72906	118.7426	109.191	118.5864	124.5146	123.1287	106.3971	130.8687	99.83312	125.143	112.6842	116.8357	118.413	152.5228	121.6347	124.9726	138.8867	121.3944	110.8422	124.3851	113.6411	127.0662	122.0322	113.5136	105.0686	104.0428	115.1848	131.3893	129.8814	120.9293	115.8341	111.1739	144.302	121.525	114.4461	121.3831	131.4624	104.1262	109.1796	114.5074	108.0601	116.7384	122.8226	119.4821
"ILMN_1652170"	124.3221	149.1213	117.2868	127.014	112.1452	112.4282	112.282	117.606	133.7155	117.1921	122.0248	123.119	125.7417	108.7823	111.8595	115.8741	115.3301	129.1563	90.63145	112.1273	83.47543	118.8573	107.9535	110.0263	129.3681	156.5923	132.1193	130.8605	117.5291	121.8392	112.0167	114.8612	106.309	120.9093	109.5946	132.9534	119.1099	130.8965	111.7084	132.014	111.4109	107.5315	129.6651	114.8801	116.3638	132.3842
"ILMN_1652171"	119.0844	111.373	99.19064	112.3564	109.4705	120.7807	114.7093	106.7794	114.7491	99.29345	91.78386	113.0286	105.3481	106.761	118.3025	108.8519	110.3936	127.2589	104.7613	103.611	100.9095	114.9725	114.8624	155.7054	102.1045	106.881	112.0879	107.3844	104.8733	106.2521	112.5721	113.9041	121.633	104.1462	106.4289	111.2313	130.4976	120.0055	113.1568	107.0044	108.8519	117.9224	112.1204	137.638	103.021	105.3505
"ILMN_1652175"	110.8493	114.2252	112.6875	104.8699	104.5604	104.0695	114.2848	107.8631	95.19039	113.5847	118.6104	122.5301	106.459	104.1134	103.613	105.5337	113.93	114.2232	102.1029	109.0297	108.5358	107.0044	112.2796	110.3783	119.188	118.1977	106.8285	114.0381	112.4602	117.0618	114.4649	97.81754	115.4472	113.7871	132.9983	102.3204	114.8	108.7549	111.6563	108.0643	111.6469	97.80876	102.2264	104.4175	109.7815	109.2573
"ILMN_1652178"	98.56462	120.5793	103.918	106.7895	105.6573	110.1146	117.9825	116.885	107.6011	111.1499	111.4277	99.11379	118.6005	108.9869	104.3954	121.2723	106.5552	100.933	118.0524	117.5823	105.9991	120.8905	112.2803	113.3288	104.6702	102.0573	100.5877	105.7271	123.604	110.249	106.8996	126.9983	123.1755	108.5172	113.5468	106.7369	103.9007	104.2159	100.9904	111.6291	101.613	111.7684	104.4433	115.1078	99.70528	108.1993
"ILMN_1652181"	112.6997	105.73	82.49838	120.7084	121.1259	118.3729	131.2109	119.3521	93.03908	110.0375	109.6822	104.0489	109.8852	105.2853	116.74	110.4034	103.3645	100.7381	109.3808	98.31663	127.6264	105.9102	116.7622	128.4895	102.1369	114.395	114.1016	108.083	106.8793	102.8195	100.2439	122.9323	113.815	112.5602	116.054	99.41731	103.9854	103.9065	110.4421	114.9808	106.86	110.7795	119.2583	113.2504	110.5746	100.3996
"ILMN_1652185"	238.821	227.077	329.0794	272.0557	291.0627	282.548	314.0247	246.8569	212.8894	287.4698	203.6874	227.368	235.4999	223.8892	223.7583	227.368	267.4274	246.9836	188.3965	374.842	264.5982	301.1599	288.9138	277.4703	227.9853	341.5809	224.2397	243.3352	196.8268	435.7257	302.6491	211.3713	196.7236	308.0109	241.1046	336.6883	193.2862	269.4111	218.5488	289.5379	218.65	402.663	275.0626	489.9012	238.0614	211.2108
"ILMN_1652188"	105.5406	121.7649	103.6383	98.11676	115.0838	112.4417	125.2059	111.0558	128.5892	116.1192	104.9461	106.5154	103.965	97.40679	114.7991	116.382	106.2612	107.9036	113.9642	107.9687	111.9529	111.5802	106.4378	108.9256	102.0921	92.25516	106.7981	108.8445	101.6745	103.7892	115.4458	105.0337	117.3433	105.0974	111.3468	103.4692	107.2341	104.4966	105.3209	111.8304	126.7365	114.4245	110.3722	100.0031	116.8342	95.42106
"ILMN_1652196"	115.7718	111.4916	116.1351	106.2529	109.2877	100.7069	95.29864	103.0373	122.4577	114.6868	114.2202	106.8705	109.3681	105.4224	122.7494	113.3686	133.7155	112.3825	119.7807	138.5125	101.7634	115.5802	103.9157	114.0525	100.7362	116.9457	106.0886	114.6106	99.71	116.1675	113.5755	98.86463	105.8733	107.0169	112.1224	104.2738	115.4314	106.3173	115.5209	114.6537	102.6876	118.6482	125.0074	109.8035	109.1285	107.3785
"ILMN_1652198"	116.1535	122.1634	119.2187	110.0375	118.6979	115.3345	114.1452	113.258	127.0971	113.7187	120.6841	113.2906	115.0907	107.2008	112.225	114.1632	106.132	114.968	124.3038	109.7804	105.2681	121.3475	110.9397	109.3695	116.1947	117.5095	110.2352	117.3038	123.8275	127.6841	101.0096	100.5643	107.4734	133.2208	110.9952	111.0023	107.3412	101.1141	134.9961	144.8712	108.3033	120.1233	106.644	109.9777	121.2331	106.5006
"ILMN_1652199"	218.4841	7093.565	1454.577	1622.964	242.6231	1390.999	209.4208	2568.838	122.8666	2698.2	116.954	279.8251	140.4235	275.424	141.6069	967.9938	135.3546	378.3907	384.601	1974.694	219.9953	1925.328	205.171	11366.47	173.4491	4265.075	203.8543	549.4748	159.2615	22839.49	391.2915	582.3221	596.5947	14205.74	172.2248	184.086	141.6015	242.2339	185.6817	16455.97	206.756	3362.21	238.798	15456.2	1410.835	587.8843
"ILMN_1652205"	110.7303	112.1204	105.31	109.703	112.2185	125.988	128.9034	119.5153	100.5445	108.6281	106.9243	151.0051	118.0132	114.7777	119.8695	122.7268	108.9216	122.8817	109.4981	119.7787	121.7094	107.032	107.1652	106.9056	113.3924	116.217	104.8218	114.4636	108.9711	108.5723	123.8132	120.2118	112.3549	113.3029	123.444	114.5418	118.1708	113.3429	120.1378	122.675	119.4128	118.4082	120.985	119.9091	130.0751	119.1752
"ILMN_1652206"	112.4974	113.1806	99.03207	129.9199	98.4727	105.8291	98.42183	111.8386	104.8006	118.0733	103.9657	130.8605	121.7344	122.3934	117.9858	110.2116	118.4553	103.9578	101.5503	113.9603	109.8935	106.7651	105.6961	106.6034	101.7505	107.7716	94.54467	101.12	107.0795	110.8966	111.4012	106.7442	134.9288	100.434	116.2235	121.8829	120.8464	106.0298	113.5349	108.7595	112.7403	106.7034	98.74251	110.8669	108.5881	113.8671
"ILMN_1652207"	11676.7	14332.19	9767.477	11943.81	12733.61	16134.56	11570	13513.33	15818.36	14408.79	8238.062	11000.45	9154.142	10098.25	16371.69	11232.58	17075.31	14276.39	12145.65	11943.81	11731.89	16211.4	11148.87	11276.87	11618.09	13513.33	8297.049	11884.35	15599.67	10595.43	9645.433	11676.7	11783.56	13038.27	10430.93	12196.78	14205.74	13194.67	10355.91	10553.94	9609.669	9227.208	9813.342	10173.56	11000.45	10514.13
"ILMN_1652209"	102.2959	119.1759	108.3301	112.5478	100.0219	114.6314	112.7583	114.6001	111.1017	127.7612	124.8173	113.4525	119.8201	138.5031	135.0658	106.1805	126.5252	103.6852	118.7936	126.4895	102.9554	114.0573	123.4712	120.2174	118.4098	124.9696	119.6765	112.3263	119.6916	108.0171	110.4996	115.6629	120.6951	125.1032	140.2975	131.6554	112.6136	116.773	120.0322	117.7066	112.8751	121.0821	113.0555	129.1563	119.4424	117.0046
"ILMN_1652215"	183.5049	190.4455	130.5416	131.8765	141.846	162.2301	154.8026	179.897	166.039	155.7721	194.6032	175.0499	164.2305	190.7088	152.071	157.1445	194.3398	218.3992	187.2411	163.648	177.8879	152.9328	199.8864	141.4653	172.1471	168.3117	165.5787	160.4982	161.47	138.8137	179.4845	182.002	163.1746	148.9817	216.6138	153.8503	197.4329	191.5462	180.061	182.002	134.036	168.3705	154.5695	164.7076	164.6399	151.3589
"ILMN_1652218"	123.8658	110.0429	103.2877	108.3638	105.4329	108.2479	109.0837	102.2845	101.149	112.7734	114.9664	110.9099	107.8631	113.5003	95.53673	106.0622	118.4197	105.6239	109.594	102.5262	117.7568	115.3493	115.6147	118.4013	118.7247	137.6595	98.65937	103.4046	106.7627	113.8692	118.035	107.7814	123.7874	126.634	111.4697	110.7577	121.868	107.1512	119.407	112.6442	117.9971	112.3701	125.5092	114.7725	107.4502	105.5049
"ILMN_1652219"	122.1823	104.1262	115.845	117.9548	108.2944	99.20969	115.0572	105.6911	119.2596	120.0508	113.9664	114.7407	108.3455	109.5034	111.7544	111.2327	103.2061	107.1402	105.4712	110.3065	111.7745	98.86219	103.7129	116.7636	123.785	97.47775	112.8726	107.3377	124.5251	106.5088	116.4339	112.6081	111.0657	116.9491	111.6185	124.6375	115.0433	114.0505	115.4427	110.5817	113.6461	100.5746	108.6622	108.7378	133.7777	119.5773
"ILMN_1652223"	208.3347	224.3332	190.977	198.8298	221.5529	199.6327	204.8479	181.3898	182.1987	190.9184	184.8588	209.2887	200.6289	169.2864	231.6062	196.4994	186.8553	227.8419	232.0028	194.1458	188.5572	202.5552	257.192	165.6817	183.869	165.6402	184.0321	225.1373	197.2298	183.3308	225.8179	229.7547	235.8819	263.6023	202.6997	167.8861	161.3659	194.0302	206.7283	244.4713	191.7839	257.3444	201.2521	219.0163	236.8204	200.6289
"ILMN_1652230"	17520.28	19781.79	17425.55	19613.41	20325.94	18176.04	20168.44	23513.94	18554.37	21002.52	16652.01	16290.69	22323.68	15984.75	20004.62	20168.44	16530.85	19250.15	16530.85	15204.55	17075.31	20489.53	15516.29	17236.7	15732.47	19121.57	22003.33	18811.92	17236.7	22323.68	15732.47	15818.36	17425.55	21824.55	23061.62	23513.94	14276.39	16918.17	17787.23	20325.94	19382.75	19781.79	21139.95	22323.68	15668.06	16455.97
"ILMN_1652236"	119.9275	110.2545	120.6635	123.3871	108.2999	117.6393	108.4068	111.4116	112.9023	112.7036	112.01	111.289	102.2932	112.3244	111.5664	119.5028	114.417	117.2615	112.3016	113.9352	115.6697	117.2191	117.5475	102.2394	110.8499	144.2147	115.7004	113.423	112.4542	107.856	113.28	106.1675	113.017	116.7761	106.9782	124.8822	105.2286	115.3097	121.2321	114.8655	109.7631	112.5028	117.2077	111.8839	118.7338	101.1331
"ILMN_1652237"	560.3799	474.1552	601.6829	477.7711	585.0398	614.4634	648.5644	490.7162	630.0184	487.2019	740.7474	482.1147	498.5366	359.8625	636.6895	509.3898	782.8378	517.5646	518.9166	1016.833	979.4399	494.782	1196.834	925.7578	781.9604	549.2313	775.3962	631.0371	865.5256	423.7093	496.3242	328.7895	731.9601	419.7225	676.1161	483.8905	731.0173	822.5287	923.7716	398.1311	955.6049	551.278	725.1033	560.5269	630.2062	476.1246
"ILMN_1652242"	110.6032	136.5873	142.0174	167.2948	124.251	124.1642	131.5894	137.195	131.5027	124.7578	127.319	119.0296	137.1719	133.3651	125.8652	138.1417	116.8103	113.8501	120.0196	117.6578	119.0622	127.9396	114.2674	137.6049	112.9882	111.9094	126.9071	125.9896	121.9306	122.9585	105.8365	111.985	121.3981	122.4665	120.3509	113.5847	126.1148	117.6967	129.3407	132.8855	121.0017	155.6322	127.6568	124.7835	124.5729	121.4255
"ILMN_1652243"	130.7383	115.7863	103.939	119.0951	114.5603	119.9973	113.5008	118.1664	109.5312	119.343	111.3684	112.7279	98.96077	112.6136	117.9324	126.1509	109.6235	103.2137	111.9767	101.3262	137.8457	108.8142	102.9139	111.0404	103.7163	117.4744	104.8121	97.33012	126.0418	113.3273	109.2264	127.8938	118.9294	120.4306	121.8413	117.3161	113.8907	113.7659	117.0791	113.5362	127.1783	106.6724	107.9903	124.8007	105.9033	114.3875
"ILMN_1652244"	104.0796	106.5198	106.6994	118.8947	111.2413	119.6726	112.9814	111.1156	108.9564	99.00542	99.3435	95.75155	106.3247	110.3083	101.3365	112.7847	123.0154	101.6553	112.6391	110.662	100.5477	119.1301	98.64285	99.92105	96.15002	97.05319	111.2669	111.1732	105.4939	100.8572	107.7416	102.62	92.88737	120.2067	88.19717	100.1871	110.1716	108.4166	98.26241	107.2794	102.835	125.3843	111.9634	102.4082	105.7545	123.4
"ILMN_1652246"	398.5185	174.6658	475.8784	348.833	409.5913	277.2968	593.3907	273.1432	362.9569	226.3154	389.0257	308.8267	448.8495	181.1733	697.9634	473.5497	419.9156	199.6571	377.6292	365.2047	313.6953	280.8876	267.0039	268.1313	322.6061	252.1414	398.5185	337.291	353.8776	197.728	505.4908	370.3643	298.9998	199.4203	397.814	291.8498	300.8422	293.1444	454.9576	177.5467	278.1433	305.4459	407.7214	258.8033	338.9044	274.7914
"ILMN_1652248"	115.8659	103.8395	103.6315	111.1868	130.846	116.1232	115.1226	128.7054	114.8276	99.23734	103.2212	114.8288	99.5524	111.5614	120.4675	112.6345	106.8563	109.7654	132.4667	125.8837	108.6981	114.0586	111.0615	106.1409	116.3014	119.7518	122.8107	109.2188	105.6239	106.5877	118.6962	113.0853	110.0968	106.9723	123.6424	119.3385	111.6252	104.0154	121.0457	108.6418	103.4272	109.3116	110.8475	105.1961	103.611	111.2804
"ILMN_1652249"	143.9873	115.1092	109.7735	131.7593	109.5359	112.1089	120.178	103.5532	100.4204	106.725	95.93402	122.0603	103.6852	110.9055	101.069	110.7499	115.775	147.3539	113.9576	112.1676	94.92117	115.0549	111.649	114.6827	116.5711	118.3356	115.1553	119.1483	108.1653	102.2345	100.9767	127.8235	124.0238	105.0258	96.34125	99.41167	112.8331	108.1621	106.3384	117.8753	105.6893	107.1112	102.8969	111.0278	104.0137	105.2749
"ILMN_1652254"	109.1215	109.4438	110.3261	119.0877	114.5502	104.8591	113.0048	101.8718	103.4761	110.1444	103.1706	109.8634	106.9436	101.8825	110.6965	100.8074	106.3535	117.4135	97.88718	106.9834	99.86282	113.9995	114.5626	110.7986	106.6389	125.6718	107.0374	118.7295	114.1034	100.1768	112.1459	111.7763	105.5182	114.3435	107.3504	104.5258	125.0456	124.2349	109.0532	106.4727	122.1123	106.1827	105.3117	107.3233	119.3774	103.0716
"ILMN_1652259"	121.4757	117.4078	113.2063	117.8976	122.5604	105.7884	110.9494	111.6741	117.1817	131.3075	114.2724	112.4767	121.8702	118.0157	113.0253	107.0276	103.8403	117.9792	103.7179	107.2047	96.04607	115.0523	104.7216	109.511	128.6933	142.158	110.1559	107.791	130.1705	144.7449	114.8503	109.2556	114.3801	113.93	112.5584	135.0182	124.9959	151.7535	110.1133	119.2827	125.2059	107.1867	114.9419	125.5852	110.4621	113.127
"ILMN_1652276"	110.77	116.13	109.1431	123.1805	95.12634	115.8198	140.2384	108.3405	117.671	108.7201	112.9504	116.7077	114.2622	126.4156	118.3465	109.717	125.0737	106.9528	100.8063	106.1076	110.581	122.125	128.8047	110.2557	122.8746	128.4338	99.29794	131.6934	125.6093	117.0459	98.66835	112.7304	113.0713	103.4937	112.4221	106.8835	125.2859	112.2489	120.175	108.1094	118.086	130.7581	117.1669	98.89931	128.5848	113.1607
"ILMN_1652277"	116.437	122.6002	127.6615	121.9881	108.8746	124.6186	131.938	127.6309	126.493	119.7903	116.9546	127.7788	133.9306	112.9543	126.4004	130.3258	157.8582	119.1652	128.6376	125.6943	126.5517	104.4536	116.4685	111.0629	120.9365	135.9043	120.5269	123.8132	127.412	120.8973	129.1324	129.1632	123.505	128.0541	119.7393	118.3107	110.317	119.4773	119.1383	141.7392	114.4467	111.0244	107.313	123.6454	130.1263	125.1857
"ILMN_1652280"	161.3374	188.6568	195.2514	181.6805	232.7162	239.4707	218.7599	233.6126	217.4055	185.4371	204.6656	139.4892	220.2968	182.7086	178.6444	170.1824	300.0304	233.4982	205.1526	197.1209	203.3885	179.4845	221.1531	186.7379	173.3963	191.9829	234.0733	191.902	196.2329	163.681	279.5414	219.5255	211.4136	176.2701	235.722	170.195	183.2718	221.1531	178.0553	143.9368	210.8863	162.7976	216.8373	189.5794	175.2524	219.6627
"ILMN_1652284"	111.7369	118.5838	124.4951	127.2782	117.7084	111.3963	116.8421	102.6898	113.7167	112.9937	121.7368	112.3181	114.1311	113.6474	112.9786	107.7409	138.8084	117.8835	110.2286	114.2085	107.0825	138.1609	142.3868	138.8823	102.7612	130.5116	118.3328	124.6112	113.051	122.9283	126.1056	130.1187	114.4751	108.5886	111.4169	105.6796	105.741	118.7172	114.7797	107.2595	123.3494	119.4782	121.6109	138.0596	107.604	126.6842
"ILMN_1652287"	112.225	104.1143	116.3905	120.1263	112.9403	96.84879	103.3528	112.5531	101.1331	105.6002	125.234	112.1483	107.1321	108.6622	108.9642	111.718	109.8785	114.3179	114.2324	109.3083	110.8315	109.3028	109.3028	114.4139	120.5137	119.6379	102.0153	108.2622	126.4787	105.8365	142.2939	108.3349	102.411	113.4276	102.5802	123.4316	115.1721	113.3992	114.4298	113.3919	115.413	106.3343	116.8489	119.7414	124.4737	110.1861
"ILMN_1652291"	99.37647	100.7749	93.71197	102.6492	104.2669	111.6128	97.31501	103.2703	110.1402	104.9585	98.18379	103.8811	106.1487	102.8608	103.3605	100.4065	115.4427	125.0523	105.1243	101.0171	109.5765	103.9507	106.2597	102.4692	108.4414	109.8948	110.2407	115.9039	108.396	109.3152	126.4582	108.7354	93.81536	104.9078	111.2879	102.2001	121.9525	108.8151	105.5772	121.457	106.5379	101.4116	99.70528	112.032	108.2435	107.4428
"ILMN_1652297"	121.8379	119.0835	100.8732	117.4982	112.9337	111.3006	124.7242	116.6382	111.154	127.1662	116.2358	108.5763	122.7732	118.9518	118.9098	119.0552	113.5434	118.5079	158.0367	118.9381	114.4482	109.8847	126.8015	127.6971	127.9497	107.8538	129.3981	119.0561	126.8871	119.2001	112.0795	111.7328	137.6339	118.1941	110.1911	121.109	114.6106	111.1086	112.9344	115.4776	97.62056	111.3546	116.6801	117.6265	110.4295	116.1144
"ILMN_1652300"	128.1592	138.0506	124.7051	146.8073	116.3229	120.4174	130.6556	139.3424	134.0579	124.3085	122.3968	118.2954	123.2556	119.6977	129.7501	129.8982	137.544	123.4368	138.8406	144.7813	138.2764	137.7283	114.0791	130.9126	128.9004	129.5535	131.1876	145.6741	137.3449	134.341	137.455	148.1296	127.8837	135.4218	113.7552	120.636	128.9171	144.5786	142.158	145.2555	133.5415	128.7104	136.6508	141.9314	124.072	129.6799
"ILMN_1652306"	138.0694	120.1819	144.7195	114.686	129.234	126.1918	121.9881	125.3482	129.6725	160.3659	116.9145	151.3028	125.5288	128.441	121.1384	127.0177	115.4878	119.8432	144.2615	127.2473	118.8302	124.3085	119.3976	109.9886	121.955	113.8259	126.4787	122.443	128.1526	139.173	168.3961	110.4705	137.1846	143.9006	133.5339	115.6835	145.1525	143.5554	114.5804	137.9508	123.2772	150.2316	129.7915	114.2636	126.2414	135.3099
"ILMN_1652309"	176.6873	146.2143	167.7039	158.5212	167.8062	157.4007	163.4583	165.5237	166.3727	125.847	156.3329	122.6721	185.9191	163.2864	221.8194	146.7962	144.4229	130.6006	145.5908	140.8042	161.47	144.5138	156.4494	125.356	120.7747	145.5591	164.0335	184.8891	152.0523	154.7252	176.7911	150.2002	151.4423	166.0852	137.7812	175.0842	139.7536	200.0621	186.4037	160.1072	158.6201	156.4133	166.0852	167.6016	141.8159	154.5525
"ILMN_1652313"	151.1221	162.3402	141.9049	154.5525	157.0975	135.3971	164.0448	173.8772	162.9693	132.9632	143.0152	129.077	160.7282	149.2655	161.4474	147.7905	160.1303	161.2268	146.8505	149.3339	117.5765	131.661	152.1334	124.7803	128.3872	129.3487	117.8121	153.6896	162.5592	141.4359	140.949	124.1513	177.5467	171.884	117.3362	126.1682	151.4	151.0337	137.5492	130.4086	127.8114	140.4452	146.3414	125.5716	179.7908	159.1337
"ILMN_1652314"	116.9064	125.7792	113.2558	112.1237	113.7318	125.8239	107.4349	101.3785	116.3858	116.0646	106.7108	95.29272	107.4599	117.286	136.9483	116.9572	115.0378	115.2563	110.4069	111.7584	107.1982	106.4408	103.7153	109.6498	110.8794	107.4428	114.4163	125.4973	110.1722	100.0081	103.0511	113.015	100.6893	104.3088	105.6048	115.2587	104.6452	100.755	119.8003	107.2848	111.2146	101.2868	108.683	110.9703	109.3356	112.186
"ILMN_1652319"	111.1581	102.6527	114.9639	101.4406	102.699	114.2424	127.3128	113.8492	114.3919	106.5636	104.9604	96.78442	106.6282	116.4092	99.54578	119.1552	111.9286	101.8902	106.8652	115.4941	117.7892	102.4375	90.76407	101.9882	104.8574	108.4011	99.97504	110.1006	104.1979	112.9359	99.93386	98.12981	105.7545	103.8212	104.7868	101.3198	108.8277	105.0021	104.703	117.1308	107.5415	100.1498	113.5349	103.2604	104.3685	103.3128
"ILMN_1652331"	170.2179	164.6508	152.6759	137.325	159.5298	173.9139	154.869	149.2286	149.2286	156.0822	121.0469	165.2751	167.4841	135.4345	169.3401	148.8672	170.9537	151.0051	135.2896	146.9497	133.5207	167.0327	184.3091	190.5677	139.7987	179.0878	134.1749	119.8805	157.1693	154.6419	122.8107	170.9537	166.6928	166.6626	149.3276	148.7388	165.0663	171.1777	158.6901	185.703	151.2925	130.6028	178.3573	163.6342	144.7054	156.6939
"ILMN_1652333"	827.5167	684.0476	769.4782	792.005	596.7969	466.3568	980.3356	973.3121	842.754	909.7795	783.9568	697.7795	530.9924	596.2048	994.2544	1155.93	689.895	756.3866	713.2814	667.6053	498.5366	614.0128	528.9916	656.2917	624.1993	747.6691	691.2604	647.1976	717.6944	570.6161	600.5113	783.9568	900.233	824.142	821.2943	818.4912	911.4562	708.9071	1137.503	821.0717	556.5026	457.8763	870.7774	674.1114	791.5071	690.1994
"ILMN_1652342"	112.3319	110.5566	114.1662	107.3332	103.9488	105.1252	106.0409	99.96794	109.034	117.9971	113.9171	101.1969	116.7751	108.4421	107.3115	114.6008	107.7618	105.6148	102.5446	109.7631	120.7195	115.3406	108.4174	118.1987	106.6181	119.8958	115.933	116.5297	116.2099	113.9776	98.59782	97.50829	140.8276	118.6954	104.9567	106.1768	129.1588	134.5361	122.0091	100.9318	119.3976	113.2738	104.8888	106.8272	132.1193	110.7179
"ILMN_1652343"	110.0429	109.4966	101.4767	119.8775	115.387	101.4185	107.6195	104.6616	112.8714	112.7062	115.5492	114.9471	117.8245	122.2814	105.3574	100.9078	115.3054	110.766	115.4256	103.5461	119.9486	103.9302	113.8267	130.5587	105.8305	118.1878	110.2782	108.7399	116.5227	117.4707	110.6139	109.15	105.5543	117.6464	106.1105	108.2134	108.6595	116.6008	114.6613	101.886	103.8084	108.8725	118.4405	106.7937	116.7298	109.445
"ILMN_1652348"	106.7961	112.515	122.7297	113.1996	126.768	133.4296	111.163	120.2681	122.8586	141.6526	107.7253	110.7467	112.2916	108.5666	146.6287	122.0883	96.12701	113.0364	133.1566	128.1736	109.1523	129.5162	112.9454	117.9763	101.9016	113.0067	115.8627	127.1845	131.1323	121.1538	114.9091	123.8189	123.4288	125.3101	131.9962	125.0919	120.0034	126.6741	124.006	119.0488	123.2867	120.5663	125.1705	130.8292	120.6602	133.702
"ILMN_1652357"	414.3881	620.2437	363.1883	339.864	488.5056	507.1048	461.957	409.5913	687.3395	501.1964	310.149	290.0608	558.7231	593.8599	483.4667	340.87	471.3567	522.7495	566.6258	326.0985	541.5967	486.2062	369.3509	332.6902	474.1552	566.9614	500.6223	416.9123	379.7428	470.7112	390.3625	569.0317	351.8204	394.9879	422.9772	394.5001	509.5359	420.3026	402.2443	273.3864	309.0598	399.376	431.2729	373.1437	347.6313	549.7608
"ILMN_1652365"	122.3776	108.7895	109.5028	105.8209	104.969	106.8496	115.4715	105.5223	125.325	108.9342	114.9449	98.22092	125.6556	113.6149	112.2596	111.84	109.0879	98.90314	118.1401	101.687	117.8174	124.6053	101.9039	95.43164	102.2855	98.86847	106.3622	118.5782	102.9659	104.5046	101.8275	104.234	109.2759	114.7749	99.40413	88.05631	101.7986	110.5259	103.2274	107.1367	106.5626	123.2692	112.6997	111.6279	105.2701	91.90961
"ILMN_1652366"	114.4662	106.6766	115.2404	115.1385	111.1105	107.7017	101.8033	108.999	98.48421	102.6825	111.1312	106.8721	102.0921	96.17258	98.48218	114.5968	104.5276	108.8305	102.3753	103.7844	98.35048	105.7222	109.524	98.53425	109.5528	115.08	106.2513	101.4223	102.8034	109.2982	101.4691	98.10921	103.4524	110.0898	96.90178	112.9081	102.7037	92.53036	105.5223	119.2737	103.2284	119.5164	119.1138	109.5829	106.5064	98.92699
"ILMN_1652368"	115.5192	109.3487	131.4775	113.4311	103.3422	112.1394	125.7942	114.9496	131.7385	115.0178	107.1477	115.0776	128.9486	117.4681	116.1426	119.7197	105.6573	110.5406	108.8822	115.1013	94.02776	113.8577	106.8401	110.4589	116.1041	106.6232	108.9504	116.655	109.6111	107.8538	104.3553	112.6552	118.5731	110.0442	104.2458	118.4611	102.3138	110.8972	115.2556	113.6632	121.0118	103.7098	118.2901	109.1247	113.7431	108.8577
"ILMN_1652369"	117.7349	106.2785	116.7606	112.1444	113.7431	119.5393	117.3128	117.6871	116.6783	106.1015	114.1565	101.944	101.5591	112.9549	119.5894	121.6623	117.1644	108.0589	117.6702	101.3249	108.2141	100.1411	105.9016	129.7714	110.7713	109.3964	134.2604	125.417	108.3782	114.0431	94.13786	102.1292	108.3782	128.2789	104.8958	117.045	104.8491	115.8075	99.89196	112.6398	112.6674	107.0138	103.6852	122.8359	107.1428	111.6528
"ILMN_1652371"	394.5001	219.9953	347.9846	240.1542	412.1052	217.1923	323.0136	271.9186	332.2079	239.8802	327.5131	206.1405	304.9737	199.199	352.002	236.5377	270.6769	242.3346	393.601	189.6028	364.7807	267.5992	296.3354	239.1951	293.7287	161.107	301.4604	213.6844	306.222	272.4569	546.2104	348.0503	364.0699	294.8528	274.6655	203.746	453.9893	260.382	253.8246	188.1323	344.3698	256.5731	380.9984	216.2238	389.9025	336.8229
"ILMN_1652376"	102.624	102.7116	102.6708	101.7705	107.7237	113.861	108.1101	106.1666	103.8179	98.99218	107.8531	108.5476	105.8223	96.2296	111.2584	106.0779	101.9496	115.2147	107.369	122.96	113.6769	118.0947	110.3223	104.0471	108.5953	103.3038	111.0219	110.5171	97.3463	106.8158	97.62985	116.6708	110.4484	116.7059	108.6471	116.6272	113.2357	98.13466	103.4037	101.5057	112.4052	105.0412	104.3658	107.0959	115.4657	97.59337
"ILMN_1652378"	111.5935	113.277	166.2651	133.1187	131.2811	121.484	150.7517	123.6914	133.6243	132.1859	151.8572	151.3711	137.992	129.7476	142.9301	126.8114	138.138	118.5439	144.1502	133.0324	139.6964	118.2714	115.2878	115.5153	114.2355	144.4878	122.021	120.7724	130.0544	147.2809	122.9833	141.7965	118.876	150.4065	118.8308	103.5679	153.6896	105.5216	135.5149	140.2384	139.482	144.8358	132.3561	142.7783	110.0766	127.4976
"ILMN_1652379"	1097.541	979.0208	501.0747	555.4716	704.4322	580.8533	765.0684	796.6831	1245.442	1028.151	780.0595	819.1027	901.444	834.5875	870.7774	587.3719	1295.077	1161.557	747.2464	415.0168	643.6312	727.0716	776.8079	579.9126	900.233	996.7856	821.0717	781.504	781.0173	882.2086	732.4226	1123.222	1049.841	1037.606	503.8068	856.8253	1077.827	1022.712	1163.91	1049.342	746.2834	540.8601	819.8465	909.7795	912.978	1086.456
"ILMN_1652381"	116.1128	133.6169	128.3144	133.1212	113.0617	107.591	118.3223	108.9425	108.0891	103.6561	119.6447	107.6318	109.4148	101.9483	123.5497	116.9891	110.251	114.4298	107.1714	111.0225	127.5385	112.5622	109.5204	99.40413	126.4834	111.052	128.2731	130.6634	109.4816	129.4075	101.6994	118.3309	104.259	117.5872	104.9983	100.5072	113.226	100.9938	107.6324	107.4175	124.8609	112.1517	116.2136	123.2011	98.34594	121.6229
"ILMN_1652392"	109.0622	97.96062	108.4958	110.4856	118.5198	123.8614	107.697	109.2567	100.1963	105.8348	115.4927	119.9284	103.4761	114.4636	106.0134	102.5249	109.9499	118.722	112.9931	111.3258	114.2134	112.2949	108.4667	104.9813	118.426	98.06217	132.9296	111.2346	110.6178	117.7158	112.4221	120.326	105.6423	105.9542	118.326	112.1853	111.1946	123.6914	112.3601	116.5177	105.4369	101.1185	116.1091	110.9237	111.0669	106.8292
"ILMN_1652394"	280.1971	498.3694	302.1125	365.3606	337.7434	357.0987	311.9324	279.0075	442.3284	308.8267	328.8442	278.8663	302.2747	420.6998	352.0551	310.1021	332.5688	288.4364	431.6355	331.7162	393.7631	255.282	300.0304	254.4319	284.4667	238.9508	334.087	313.1869	414.2493	310.6147	237.6217	308.8788	297.4312	283.2143	314.7851	346.4751	391.9761	342.9514	387.9664	332.146	297.7378	300.2441	356.2791	279.7268	450.1003	418.468
"ILMN_1652397"	104.5111	107.6188	108.0164	104.5939	99.41541	101.4449	103.1185	106.2606	114.0721	98.0474	112.2054	103.2028	113.5003	116.9003	105.8976	103.3561	105.0799	122.3512	126.6689	105.9503	109.1117	111.9345	102.869	112.7131	102.342	95.58624	104.7358	105.6954	82.49838	97.93061	98.95111	97.20342	109.7996	99.82354	107.0461	99.82531	104.6137	116.403	117.4912	104.2836	101.8514	102.5544	91.66319	109.7418	97.73997	111.5991
"ILMN_1652407"	184.8588	215.8424	234.3343	226.4162	281.8183	227.2977	249.0263	244.2045	248.997	186.3375	199.9538	194.8903	271.5874	295.895	265.8381	233.0717	166.7034	193.2658	257.414	200.0193	197.1425	205.3054	197.6815	194.8382	233.587	212.6379	243.3802	284.8147	252.9924	186.942	290.5561	303.364	239.1351	251.1604	206.6445	195.3159	234.1741	183.5859	205.0505	236.9998	199.4716	215.2416	207.0298	195.4638	289.1498	267.3
"ILMN_1652412"	153.6989	152.7877	160.1303	137.3731	184.6042	152.2903	168.076	131.5701	145.81	148.9959	127.4952	106.9744	131.3215	156.4986	136.3423	150.3699	156.3329	146.3039	185.4196	124.4723	153.6989	136.0213	131.0182	145.6286	151.531	116.8251	176.0795	120.0067	173.1548	136.981	125.0059	149.8188	145.4868	147.137	151.6956	120.9262	136.9946	166.898	142.6225	139.9865	124.5575	141.4412	141.2557	130.3285	117.0665	162.4791
"ILMN_1652413"	117.439	104.4158	96.75177	104.52	98.7086	115.2164	127.0789	113.4304	101.8343	108.2428	124.0005	100.0419	107.1021	102.6138	98.19996	102.9161	110.6448	121.9606	101.6243	98.78918	97.84585	114.3316	93.74279	112.0608	97.28479	125.4217	101.3858	93.09669	92.90176	106.1596	106.015	111.1875	101.4299	114.596	92.94065	107.6917	96.23994	114.9747	103.4791	105.5021	103.7506	101.5897	106.7678	98.24578	99.4382	106.5667
"ILMN_1652417"	134.8922	108.0891	110.035	123.1755	112.6013	120.3207	123.4148	116.8162	135.8487	125.3725	111.8066	105.6199	102.6306	119.8638	111.6705	118.3996	123.0663	110.9836	122.8313	133.414	112.8917	132.7854	123.0186	124.0851	116.1151	117.7149	117.2556	105.4443	119.4605	123.5024	114.8578	139.4152	115.3136	120.4581	130.9045	123.6552	114.0735	120.5937	125.9344	133.7998	120.0893	123.3084	125.3408	127.4014	123.4204	120.2993
"ILMN_1652424"	121.5119	115.9652	105.6836	109.9802	120.4925	112.4725	94.7508	112.6345	106.5057	99.18578	114.6184	108.4166	116.1091	115.8341	106.0757	110.1138	118.6349	111.8873	118.6906	123.9942	132.619	109.4141	123.0382	116.9208	131.2634	115.7674	112.2211	116.611	126.2398	114.361	107.5346	114.2431	108.0878	108.9058	101.0661	118.8243	112.0252	108.2678	121.5146	110.5503	109.5888	104.2477	119.1935	116.437	103.9588	101.4723
"ILMN_1652429"	160.1778	108.3342	110.1222	92.34181	96.55084	99.71	102.1212	117.3362	110.7597	98.13741	102.0638	111.8738	98.80141	112.2814	99.08188	110.1903	131.0182	103.5164	106.8934	112.0049	99.55411	110.7726	110.6006	145.7019	110.6434	117.2819	103.5308	122.2317	115.7838	99.8415	112.3968	139.5444	115.1544	94.76569	120.7393	103.3276	110.7686	115.4935	107.7555	106.0264	109.7875	108.8407	118.0644	104.0447	109.636	121.2679
"ILMN_1652430"	112.3635	107.2463	115.1909	110.6013	119.9457	118.4472	102.3124	107.845	109.8922	101.149	114.0561	122.4549	112.5326	112.978	101.7183	114.5239	121.166	101.6339	105.4867	111.2539	114.6473	105.4723	114.7832	116.0466	121.7267	109.3957	107.7596	121.4987	105.9399	117.1333	123.4276	114.2902	108.4296	103.9669	108.3638	101.7249	124.3691	107.8304	128.343	111.3169	117.9027	103.7917	114.2822	120.1571	122.4029	102.1834
"ILMN_1652431"	193.7755	118.8801	1278.816	112.297	124.6186	108.6988	122.0746	108.1381	100.8799	98.59782	104.3238	114.6814	106.8483	119.9021	110.1355	107.2857	125.4698	102.1331	132.2259	110.8707	203.2611	106.2529	113.3861	116.3813	111.9345	116.8393	131.3075	110.2619	115.4295	100.5625	520.2172	508.7731	102.0138	106.997	169.4594	107.1416	135.8011	105.4833	110.9691	107.987	262.0386	117.4434	109.9226	104.8307	852.8547	108.2029
"ILMN_1652434"	205.6457	215.1276	179.0423	175.2169	201.2125	236.5002	198.1701	202.7747	203.0438	166.2236	189.6778	178.914	204.8199	210.8353	215.5614	201.525	213.6279	169.3401	197.1873	193.8933	212.8575	191.7839	202.16	196.8981	172.9634	165.1576	204.7163	170.6776	175.9262	170.3738	234.3635	187.2223	197.4888	181.3898	194.3757	185.9432	180.519	175.6814	210.0757	178.9647	200.7625	195.6495	186.2659	194.0075	163.93	198.1311
"ILMN_1652436"	124.5014	113.2609	122.4098	122.3088	102.2473	115.2648	110.504	105.1719	121.4616	113.0187	119.9674	109.7399	119.2925	122.3818	109.7485	96.56241	126.2006	125.8874	115.8773	110.0598	115.1078	108.0844	124.8625	119.8881	112.2293	112.4767	137.7051	109.7183	118.6536	115.7478	126.0039	117.56	115.4159	110.6132	110.1634	122.7531	125.7344	122.9283	100.1121	119.8924	112.3694	110.5032	114.5205	113.783	140.1985	98.86219
"ILMN_1652439"	112.959	128.8625	112.3337	122.1087	113.7659	137.0222	119.407	122.5301	122.7962	125.4834	117.0765	142.9542	120.0173	113.8369	124.8864	109.651	109.9807	128.1757	101.1794	110.1588	118.6237	110.3336	120.0221	121.4404	129.0657	111.5005	117.5512	100.4357	137.9014	115.962	108.2059	107.8716	118.0632	115.6132	139.0501	115.7018	121.1595	103.6881	110.9869	126.0386	118.2411	107.8093	136.351	123.5332	119.1099	129.9514
"ILMN_1652445"	129.9445	111.1828	141.846	130.5529	117.2199	111.7321	156.1683	166.2794	121.8141	123.0361	138.7929	108.8171	129.3731	131.6778	109.1753	120.2993	119.2364	108.4137	119.0579	132.011	124.8123	114.1071	116.9591	107.5436	147.0064	109.5374	139.096	130.1369	138.0596	132.5281	119.9171	133.2355	124.1374	127.4606	136.0173	109.8651	116.4087	130.3419	124.3038	124.1676	120.4457	137.1802	136.8058	155.6009	135.0848	134.4257
"ILMN_1652450"	110.2336	113.3301	117.6029	99.13746	111.044	115.3478	100.6812	113.9539	123.6564	108.8382	105.6939	116.7768	117.1517	111.7442	109.2527	117.6108	119.9651	122.4165	126.6705	119.8992	105.3016	121.9929	120.2508	110.868	105.2536	129.1019	100.7009	130.5259	117.0251	116.8463	123.6611	116.9968	105.9697	111.3116	112.4901	116.5281	131.1114	118.2354	119.2454	113.239	134.198	139.7718	120.0229	104.3827	101.37	106.1894
"ILMN_1652456"	139.0398	139.1772	169.9945	156.519	150.9884	150.4322	145.7306	254.2712	116.1749	203.216	131.6678	108.16	149.1142	120.9247	141.7581	212.5286	132.0634	146.6287	126.1278	154.7828	111.0085	191.0223	149.9023	161.3934	179.9958	144.7813	162.1116	164.4898	162.7479	128.9004	130.227	133.0108	139.0021	171.1002	130.4502	241.2168	121.6061	126.3023	141.1704	145.0269	144.4603	152.8659	142.1334	164.9053	120.2727	136.1272
"ILMN_1652459"	130.1861	138.3984	131.786	117.3326	137.896	130.8371	139.2465	144.922	154.4334	154.2022	110.4471	176.9007	148.1604	137.544	158.736	121.2958	123.2979	129.9841	124.2304	149.4581	129.4842	141.2021	165.3641	156.7068	163.0603	126.5495	141.5768	133.0078	137.4914	128.6228	118.0601	133.6828	150.4889	120.4978	141.8529	137.3943	145.9863	151.3028	137.8306	135.1953	134.1372	131.5153	130.2035	142.0892	140.643	162.2301
"ILMN_1652461"	115.8933	102.7953	96.20041	109.5946	113.9329	113.6397	112.6619	114.9509	110.8241	115.8046	113.992	116.0598	111.6395	116.0116	113.9642	108.5886	106.8705	100.5054	112.2585	112.7876	124.471	116.3179	104.234	121.4511	113.1301	132.6814	111.681	98.98615	129.2657	120.3077	117.5457	113.1881	118.4917	118.0014	111.0392	105.4353	117.0358	103.0704	95.56955	113.7496	108.1728	109.191	110.9952	115.8773	117.6213	105.6978
"ILMN_1652464"	442.7747	213.4075	314.7266	267.8136	403.5776	214.3681	376.9807	181.6088	667.8103	257.277	397.2959	170.0544	615.6492	319.1455	585.3396	294.1942	286.9368	289.0205	535.8453	255.3251	465.3719	217.6924	369.0652	195.3571	330.335	163.6082	546.5961	267.8136	369.1418	169.8754	512.2233	397.3849	476.5358	279.153	419.3794	147.3308	615.2346	221.0356	294.4851	171.6781	430.5415	321.9633	393.6823	274.713	519.0412	380.3154
"ILMN_1652465"	116.5572	114.3875	120.2387	94.45135	105.4267	98.96259	117.6545	140.8042	127.9624	113.5154	109.5007	102.4259	115.1982	119.1935	135.9979	119.8508	115.8189	101.0599	108.6056	97.82941	135.4097	109.7665	119.9295	105.0554	100.9721	101.8598	107.0215	127.9251	112.9073	105.1164	108.7728	124.3922	131.0623	115.6118	126.8179	115.282	100.3586	97.93061	106.6847	110.4516	99.23912	113.4071	119.7235	110.0982	120.8616	124.0388
"ILMN_1652466"	124.446	122.3379	158.5435	182.2285	112.0453	133.1527	113.3465	111.9601	521.0557	428.8785	108.5846	119.2883	114.598	141.7965	306.4167	184.8588	190.1963	125.3229	156.0536	124.9768	314.4033	322.6594	147.5185	102.3377	259.0056	248.1173	162.3162	242.6865	117.1888	121.9204	129.1563	152.1422	104.482	112.0749	126.7643	114.7783	145.1452	122.3077	115.4824	114.6329	106.6598	102.3764	105.4124	110.6149	97.82941	116.4324
"ILMN_1652469"	120.2528	119.9568	126.2666	131.5271	119.6992	121.7808	107.691	113.6582	107.3532	119.7435	124.6099	141.6467	154.3342	109.9921	118.4808	120.8839	132.8041	112.8157	123.0308	118.3107	126.7927	119.3318	130.4169	131.7627	125.5852	141.2814	117.4485	128.3803	115.3339	132.0963	137.896	111.377	131.6523	130.7215	130.1649	135.7258	111.1148	122.9211	122.0545	129.0908	125.7332	123.5571	124.5869	114.9929	126.2703	126.5404
"ILMN_1652472"	127.0335	119.6992	129.2111	117.7822	141.3056	110.3351	115.8838	132.4229	116.1575	116.3813	115.2164	140.6361	110.5456	144.1057	133.7697	124.1286	149.2002	133.923	113.9875	126.3847	128.5452	111.6522	106.5247	117.3757	138.8503	116.0026	133.8149	109.8792	131.8525	130.1263	115.484	119.3262	117.7397	122.0664	117.9964	122.9431	123.7486	119.8085	110.2908	125.0753	125.3942	121.371	129.2204	106.1572	119.624	124.417
"ILMN_1652486"	226.8654	202.0262	212.1952	175.7875	187.5172	197.818	220.6609	206.2926	223.4007	220.8298	232.487	298.2511	191.824	170.4997	219.1684	180.651	246.7529	243.2639	248.2592	279.2329	290.7924	230.2623	276.5538	294.2467	239.0511	232.4628	216.0025	215.503	258.8033	232.7445	279.7809	234.7063	261.1573	255.4081	264.0482	284.5299	244.5812	233.2306	284.9602	238.3677	286.467	261.0435	188.8249	228.9756	193.9157	189.7006
"ILMN_1652487"	124.5086	126.0056	136.2453	129.6245	147.0482	129.8634	137.9392	136.8625	128.0334	144.2615	107.767	111.9153	127.2318	138.6469	148.1367	132.1765	107.9386	133.5268	132.4255	140.9073	117.1412	148.9507	124.1693	108.1728	119.5554	111.0173	119.4892	133.7951	145.6286	141.4412	116.1684	144.7965	129.7529	146.2443	134.455	142.2999	123.4071	125.8239	141.9371	140.5394	145.8374	152.7117	153.1687	129.1983	134.3009	134.5845
"ILMN_1652488"	107.4403	107.2243	119.2562	107.3752	110.1326	93.78125	110.0249	114.3273	113.8783	113.3089	124.6112	116.0688	101.9627	117.0584	134.0579	101.6712	112.1728	123.123	106.4087	104.9427	100.764	107.0574	112.4691	116.594	111.5568	113.2854	101.9093	107.078	105.8215	109.3801	95.78656	105.7928	117.7796	124.163	117.5978	108.7	113.4604	112.5649	104.313	105.5049	120.4067	108.2128	112.0955	110.0898	115.6428	113.2919
"ILMN_1652490"	188.6362	191.3359	230.6344	246.6701	232.7801	210.1914	216.0025	211.9747	168.2054	174.3497	187.7223	112.0378	183.4463	188.8679	188.2644	231.4796	163.2864	181.353	165.7751	187.8274	203.9988	214.7768	152.5679	197.3613	160.991	167.0438	233.1283	214.9402	212.8894	206.4197	179.4426	182.2686	179.7108	167.5733	176.0608	194.1266	188.6175	168.9746	187.8872	162.0731	203.0965	204.272	251.0129	202.6021	166.039	204.2492
"ILMN_1652494"	111.5817	106.6154	119.9378	108.95	110.7647	107.4801	129.1387	123.8508	119.1138	120.1128	111.5393	111.6311	108.1501	115.8741	106.1044	104.703	109.1451	105.8267	105.59	116.4507	130.2193	100.1768	113.099	119.8268	115.4693	117.8053	111.2243	102.8269	111.5705	108.7664	103.6483	116.2084	108.3514	104.0286	126.1366	112.289	106.4007	108.7595	109.2123	129.1535	111.8134	108.1647	115.3419	120.5471	110.5488	108.6679
"ILMN_1652505"	246.1634	266.644	239.5475	268.4764	262.8548	320.4649	279.2892	301.3467	252.6092	226.0507	316.9939	240.3119	227.5872	239.242	300.298	245.0631	402.663	289.4406	274.8426	310.275	247.7961	272.9664	295.0928	345.8271	306.222	373.9125	267.5992	266.242	296.446	312.2368	233.2583	269.6616	275.9694	368.5474	230.8011	382.4862	335.7869	367.6376	277.2968	303.4151	256.4919	392.7372	266.644	329.1198	278.6494	238.798
"ILMN_1652507"	137.3449	120.068	115.7278	122.6831	116.7776	117.0645	132.4567	128.7006	109.996	106.1222	129.9751	123.3881	116.197	111.2055	119.343	111.1399	118.954	109.8935	129.5057	99.7086	113.3898	114.3808	135.7579	109.4035	114.2636	108.7038	95.70511	118.6636	116.9847	117.7488	96.07212	111.9661	120.1622	125.3229	115.6685	111.2405	108.5933	106.8829	131.1716	116.7445	112.8964	108.1332	130.395	110.7957	114.2855	114.5162
"ILMN_1652512"	3730.974	6075.535	2785.698	3315.875	5759.771	6788.929	4675.742	3996.725	3736.349	4409.585	3805.674	4034.599	3859.402	4955.5	5186.127	4619.771	1781.501	3168.082	3154.992	2774.857	3204.945	3882.071	3563.519	4315.229	3004.163	3828.501	3110	5759.771	3667.605	3014.952	2765.058	3291.456	3374.263	2703.702	2254.96	2821.366	3319.813	4359.049	3296.356	3779.831	2429.458	3037.918	2645.136	3037.918	3004.163	2924.565
"ILMN_1652521"	257.9069	305.504	298.3424	422.2366	471.5939	381.6959	371.6934	323.1566	412.805	418.28	268.278	214.7484	330.4532	411.0378	405.8492	428.1679	231.0477	229.7547	259.048	321.5096	280.4179	431.8604	275.424	275.0626	250.011	241.9611	328.4138	377.0295	235.9185	356.4618	301.94	345.3407	244.1662	306.2664	378.9793	287.0748	275.5449	278.3542	303.6313	312.2967	282.2438	368.6866	302.818	330.5339	323.3555	285.0617
"ILMN_1652525"	290.5175	324.9296	347.428	462.4011	279.2329	279.9719	252.5199	320.2383	223.5548	306.222	283.3707	376.205	227.4314	311.6152	312.9152	398.9468	291.3544	331.3033	368.2655	430.3369	303.5749	379.5872	314.09	415.6616	264.4133	295.7884	361.4549	356.351	318.0313	352.6995	339.0604	361.6123	338.5691	343.7766	398.8541	331.1846	286.1837	248.8748	379.5872	350.9693	290.3358	389.9879	357.0365	331.118	336.8229	344.7299
"ILMN_1652527"	112.6449	110.6419	110.3552	110.9567	115.7366	113.6176	124.5688	106.4676	114.036	113.6689	116.1184	107.7175	135.893	114.246	110.4152	110.3748	106.869	117.1508	119.5145	129.6997	116.1924	121.596	122.0373	120.8206	105.6678	116.1988	110.7422	114.4062	134.8922	124.6438	124.6985	115.0594	114.6776	121.7279	120.6139	102.5906	125.4757	113.2118	124.3554	121.5027	112.8417	105.8041	122.3466	112.1791	111.5664	124.3536
"ILMN_1652533"	506.8721	421.0976	640.2462	888.2	626.7069	582.6213	595.0429	564.1724	537.2072	482.5858	506.61	924.5178	1046.474	820.1431	683.494	647.9998	551.4481	461.2934	399.1952	1089.915	427.9932	644.7065	576.7927	839.2381	452.1194	684.9105	666.9812	1108.302	392.6469	487.0771	531.7101	379.8227	497.6883	458.3202	963.6812	528.0939	542.0275	655.5359	432.5327	438.7568	470.5009	938.104	397.1448	437.8156	439.4366	350.3967
"ILMN_1652540"	108.3383	111.6947	121.874	120.3551	113.5852	121.4616	119.8619	130.0579	127.0311	126.5821	111.5886	111.4109	125.9153	125.4485	125.5601	108.1463	123.8931	105.4987	100.7408	120.0661	114.5844	123.1673	113.4039	131.7124	124.3019	114.0208	105.5684	112.7807	114.442	128.4667	134.2014	108.9256	120.4337	124.0298	115.3198	115.4288	138.3204	116.2527	112.8461	127.975	98.81812	125.0799	99.4136	110.4328	110.617	119.0245
"ILMN_1652549"	189.558	155.4784	221.7115	162.042	162.5177	142.2522	165.8773	138.3653	265.6305	161.9683	191.7438	143.8795	169.3891	267.7683	145.948	139.2243	174.8727	216.0807	197.2936	181.2476	159.1914	159.0775	127.4329	147.187	188.1323	174.7651	167.1944	163.7204	157.0447	141.9622	162.9203	182.3702	142.1143	126.6241	171.3366	150.2249	190.6443	118.4499	182.0176	145.0118	221.4133	154.0904	174.6848	144.454	179.6064	280.8876
"ILMN_1652550"	105.9191	114.7353	122.6512	114.1023	110.8647	112.7617	109.9886	104.2923	109.471	103.678	105.4124	112.92	111.2122	110.4641	115.3113	116.0646	118.3301	111.7618	113.1748	108.0222	109.677	114.7968	102.9587	107.478	117.2646	115.8488	110.1875	111.5539	108.5859	106.3207	107.1745	120.3107	114.9808	112.6136	115.7906	127.0849	117.2437	115.3907	117.5738	119.702	106.6928	105.8875	133.4553	117.7999	118.294	107.0263
"ILMN_1652574"	105.2844	103.1739	112.6696	106.9027	105.485	103.3159	120.9903	101.211	102.163	114.771	105.8687	117.1212	103.8219	101.2061	102.4148	142.3988	107.974	109.2046	106.7465	108.1381	113.3656	116.6931	109.2323	92.81959	108.4118	106.6791	118.749	98.3141	111.7442	109.7685	94.10217	115.7062	104.438	116.7146	105.851	106.0622	117.8336	113.3601	100.8255	97.45474	96.07758	119.1221	96.90558	107.8473	100.2343	100.6926
"ILMN_1652577"	109.9445	119.2838	174.1837	129.6725	107.7409	120.1062	112.4248	118.6124	123.8822	124.2566	101.8993	123.3509	121.8591	110.1251	115.9397	106.5822	123.0468	138.4321	110.3384	124.7803	128.9257	113.1206	122.3113	109.8325	106.8145	109.724	108.4746	116.3576	113.2068	137.335	112.3476	133.5923	109.2117	131.7532	110.7609	118.1622	104.1271	131.5064	108.8885	100.47	143.4128	104.01	129.9841	109.9771	112.4697	118.1977
"ILMN_1652578"	120.8186	122.0848	106.9543	107.3705	119.5824	108.9019	122.1901	115.7032	101.3897	102.1246	106.1962	104.2477	109.9824	102.6837	107.4658	106.1006	102.8803	111.8297	109.4157	115.0838	112.5884	104.0176	98.96697	99.54178	113.8501	99.5247	120.1004	105.4833	117.948	107.8672	107.5781	98.97913	99.51273	99.17146	105.1171	104.4555	105.5699	109.1627	110.4772	121.4534	104.2458	101.4341	121.1247	122.655	111.8407	109.0654
"ILMN_1652580"	186.1317	142.4377	148.4335	162.9598	147.3308	159.1914	181.9255	163.3506	168.2178	140.6002	165.7477	163.9675	166.2328	168.8443	176.3232	165.9186	152.3615	132.5458	139.4756	187.5987	177.1564	141.7021	135.0697	134.2178	164.1223	182.3482	138.7722	177.6571	152.071	199.6571	218.3992	149.5884	164.3267	142.4835	195.2074	161.4973	164.1866	183.3142	137.3976	156.5535	166.5104	168.635	162.4267	145.6451	147.3474	152.5509
"ILMN_1652594"	182.3702	201.6026	224.5199	177.139	241.5054	188.2846	206.756	218.5715	236.2972	198.3461	198.5106	181.0942	199.8864	189.8002	227.0065	260.4483	214.6783	176.7466	191.3755	189.3063	192.024	195.5326	231.3235	177.9894	199.3487	219.2752	197.7695	221.181	198.8298	177.4111	205.1526	198.9344	189.8596	293.8196	231.2932	190.2358	241.1304	234.007	229.8503	248.0711	198.2509	219.6627	244.3614	203.9061	176.7758	215.4765
"ILMN_1652602"	106.9369	110.6466	117.8835	111.1229	110.1273	117.6563	112.9176	123.2703	103.6453	121.9502	106.5182	120.4978	108.8916	125.9117	111.4922	120.3354	117.9557	132.8823	118.3077	126.6137	108.7136	123.2909	125.0089	121.2532	102.2959	109.7582	101.5791	108.1486	127.6202	116.8455	112.8216	114.0853	115.8024	121.8008	121.2817	124.1693	114.4585	128.4984	109.7869	128.0683	114.7476	119.0613	102.8096	126.643	115.1173	118.4159
"ILMN_1652604"	125.5161	132.6814	119.9549	115.6805	122.0248	121.02	117.6134	120.8518	109.6582	124.5281	111.6213	129.05	118.9077	117.9301	130.8226	113.9084	108.5757	125.5192	119.9275	127.1469	145.5523	117.2077	107.7952	121.2207	114.274	120.2245	134.6372	113.0309	122.2107	123.4788	137.1068	125.5335	137.3485	118.4758	135.863	129.8365	123.79	117.3369	144.9065	124.876	129.4095	123.6628	144.0932	121.1292	124.5641	137.7051
"ILMN_1652609"	155.2557	137.3015	182.5664	158.0257	177.3794	166.4013	170.2486	167.7658	172.805	160.7183	139.23	175.3429	140.85	145.0778	157.2374	153.3203	154.5695	141.7072	134.8338	164.8124	164.0084	146.6482	169.2702	152.8449	165.7477	141.4828	186.423	133.1304	162.3551	142.5787	173.9139	189.5029	198.6117	150.8727	170.925	155.6725	160.5813	156.5072	178.7851	162.4554	178.914	142.6871	182.5038	153.4101	211.155	192.2417
"ILMN_1652611"	107.3302	112.8425	111.6408	106.5175	125.6469	110.5016	104.4546	106.2258	110.3722	120.2193	109.7815	116.625	104.8858	116.7059	107.2377	114.6314	112.6032	111.0724	121.8171	125.143	113.0633	103.5808	113.2906	112.6257	98.88593	111.2675	120.2265	111.9609	105.2784	121.6954	120.2245	103.5297	104.6801	101.6801	111.0839	109.0561	96.91969	117.7302	118.9981	117.0845	115.7025	120.2736	114.1654	116.2484	125.0401	109.2715
"ILMN_1652628"	107.027	109.7542	108.6961	115.9857	109.407	116.9776	118.6017	104.7751	98.15536	111.4889	111.7415	145.9566	107.7898	122.2531	113.1754	106.0944	128.1042	116.6297	118.8584	132.3756	111.7159	98.79608	116.7408	117.6563	122.0848	127.3813	121.6702	123.1805	105.1388	110.4608	126.3261	106.4297	108.9905	122.4718	104.3263	122.6581	112.57	96.63945	109.4699	107.4874	106.3985	108.1593	119.8587	118.6115	109.3513	103.6614
"ILMN_1652631"	1286.152	1175.115	2371.495	1562.769	2917.357	1672.669	2615.755	1346.498	1514.789	1039.616	3828.501	1417.351	2378.304	961.4439	2653.976	1406.573	1745.328	1002.768	1703.411	2118.017	2263.183	1677.622	2099.753	1385.09	2730.175	1693.712	1456.361	1214.056	1694.943	1618.794	1647.52	1222.718	1816.594	1285.413	1537.404	1205.325	1963.686	1255.678	1699.217	1525.981	1024.306	1267.505	1892.616	2157.584	1407.409	1116.595
"ILMN_1652638"	305.8359	195.2709	162.7607	152.031	201.3518	246.7107	205.7773	213.2984	181.7749	181.9834	291.2546	308.3572	229.4382	250.3633	209.9976	214.0972	236.8842	235.9901	188.5572	161.5804	174.018	170.8665	305.8359	313.9036	225.3943	206.0681	189.2366	204.1295	196.3563	189.9445	246.8895	214.0509	256.7689	173.3471	231.0477	338.5009	316.9325	309.9451	293.6767	202.531	205.7535	207.2522	205.0505	265.7224	190.629	177.8707
"ILMN_1652639"	126.6187	127.2803	117.2715	113.7418	124.4102	109.8096	125.3921	113.5401	127.2672	120.6023	113.8746	163.8778	113.6722	110.5125	106.6825	109.327	111.6335	128.7423	121.3051	107.573	105.24	105.7824	127.8967	117.8605	128.8086	108.9468	138.393	116.5868	116.0523	96.28857	109.1531	119.828	121.2523	112.2079	137.638	104.5939	119.8854	114.1811	108.9797	113.4373	108.4087	112.9243	128.9656	108.5969	119.0494	117.8068
"ILMN_1652646"	113.1693	118.7925	98.58395	117.051	116.261	114.8229	108.4421	113.2357	106.4499	100.4635	118.2251	109.9987	94.25823	101.7813	108.1819	99.61851	104.5056	130.1335	99.67854	109.7834	105.0008	117.6473	129.8918	116.2851	116.9371	115.0063	121.0246	90.66342	115.1917	109.6263	111.2013	97.29069	116.7253	108.3132	110.2128	122.8215	121.2523	109.9726	112.3549	109.8665	136.92	109.3583	119.9181	117.0024	107.7306	94.98902
"ILMN_1652647"	115.7985	119.4022	122.7786	134.2139	115.3915	116.4544	106.3399	122.7175	132.5924	122.3607	120.4228	105.0703	115.5257	119.3365	116.5491	121.0788	109.7705	117.5291	108.8695	125.8857	124.7578	116.9321	133.5809	115.6876	130.6494	99.71241	109.1444	128.2683	112.7417	122.8033	113.0681	127.5646	116.1835	132.8394	115.5993	115.5557	119.6409	134.2866	112.7124	129.7993	118.8573	119.9775	119.8599	131.7322	119.0741	129.8336
"ILMN_1652649"	110.419	114.7267	119.9984	135.662	107.8946	98.05466	110.4596	107.3961	113.4148	101.6658	123.3564	133.5268	109.6138	110.6931	104.3878	116.8142	111.0432	114.63	113.5663	114.4401	109.7149	117.6785	108.0643	115.6008	99.47269	111.6318	123.4465	134.9827	128.3934	132.7348	150.038	113.8134	125.4502	112.8474	100.0548	118.2077	117.4475	104.6247	116.2998	110.4328	99.09046	122.8559	125.3524	108.6258	120.655	113.88
"ILMN_1652650"	150.4991	132.6226	130.3258	111.8427	133.1609	122.2185	126.8706	116.7606	128.2575	133.3804	123.2527	127.2418	142.8682	145.9179	130.5935	134.1249	149.993	139.2243	116.4076	152.5334	131.9929	126.6414	110.3987	120.4487	129.6675	140.9312	109.3455	132.8077	149.6681	147.443	111.2295	126.4692	132.2287	148.9428	116.4021	114.9197	134.9869	119.0426	150.2745	183.1209	136.7726	122.6707	124.7366	135.1436	158.2247	149.3415
"ILMN_1652660"	106.1603	105.2513	110.3754	125.6285	133.3427	121.9681	115.5817	116.5184	109.6737	122.4342	143.8158	116.1041	105.4635	101.662	104.1055	109.9753	130.5915	127.9051	130.1452	110.5593	108.9081	104.3665	104.1181	116.1544	118.1012	128.6449	114.3766	103.0373	113.3848	108.8646	123.4	119.3307	113.7372	118.8857	98.3141	111.7201	112.3344	122.3992	108.9181	124.6112	108.4157	105.0021	114.3516	115.1394	105.8998	106.9168
"ILMN_1652662"	99.21172	104.1647	125.2088	105.8869	105.2569	96.13223	112.5047	104.2679	111.2669	107.3497	107.1263	112.459	104.8155	111.1297	118.2891	115.8641	114.1957	118.4874	112.3409	110.5406	105.0487	107.6347	108.2281	102.1939	114.9122	110.7043	132.7551	101.1125	106.6541	128.7246	121.1314	106.2728	112.9428	117.0652	107.8743	114.4329	121.4864	108.8731	104.8532	117.9809	98.89774	106.2026	115.0672	111.6534	113.8219	100.8713
"ILMN_1652666"	113.4933	99.35499	110.1817	111.2152	114.7536	125.994	102.7343	105.6002	112.8674	97.16442	114.2593	109.6568	100.4803	107.2313	114.9945	114.7214	106.7618	116.6647	96.32858	102.0899	107.1345	110.1575	108.6651	116.6717	117.235	117.7736	109.5126	107.5828	105.9175	118.8504	103.6695	121.4048	109.4581	115.1802	98.15281	104.9866	117.4349	129.2508	113.5321	109.6689	103.4189	99.86807	119.9718	116.7713	126.1366	88.61892
"ILMN_1652670"	111.281	102.1457	111.7245	108.8481	121.1638	118.5324	116.1755	102.9976	109.9111	103.2336	113.8196	107.8907	105.2904	115.0089	112.289	127.174	117.3636	113.0181	124.7228	111.9433	120.0751	101.1362	124.9662	109.5394	114.1176	113.3444	101.0291	109.0384	121.4743	113.1321	110.3101	122.9082	109.6575	102.4136	112.1577	117.8872	126.7643	125.2487	122.7771	113.9519	109.9687	116.2011	125.8253	103.5472	110.0839	109.8096
"ILMN_1652674"	116.0377	112.1057	121.264	108.379	99.97369	106.4087	102.7904	117.2522	124.0862	102.9565	122.4665	118.5975	108.7988	98.77115	102.3035	98.4657	105.1981	111.9745	106.3006	103.1253	108.1257	118.7866	106.2497	119.9051	118.2723	107.7782	111.0738	120.4438	105.7239	112.9088	111.1739	102.7081	109.5034	114.8924	106.4787	110.2388	106.4162	108.6514	106.846	108.6347	120.6941	103.6283	100.389	112.7827	117.879	104.3152
"ILMN_1652677"	613.8514	1271.985	769.2213	745.7609	1119.57	1285.413	498.3694	606.0732	1004.4	821.2943	456.8148	594.4011	532.3409	1394.004	1099.789	1160.398	600.7301	880.0634	597.8599	440.7394	1146.476	894.9978	959.0651	838.9664	840.7992	900.9133	928.4922	950.8757	1180.472	922.017	488.1802	952.7476	661.2645	611.2175	755.0861	606.7419	1022.712	913.3779	634.0638	637.514	769.8403	753.2154	766.6776	754.3086	549.2313	950.8757
"ILMN_1652680"	110.7075	120.2451	154.5525	130.097	137.4591	129.7789	116.2434	112.6916	118.6337	133.8808	127.445	134.5619	119.2492	121.8318	115.3082	128.0227	117.4026	112.8282	123.6059	129.2444	134.9127	131.7627	134.5395	122.5153	117.7397	125.8874	112.8216	111.9446	104.4975	150.5277	139.6444	116.2143	122.8708	111.2159	108.0193	114.4527	127.667	99.33064	117.0885	126.6052	132.9759	136.4463	109.1877	134.784	110.4633	113.3643
"ILMN_1652685"	112.1953	117.9948	118.3585	123.8822	104.5168	121.5591	102.7984	121.8222	118.9426	113.9811	111.0997	128.5788	125.4321	118.449	135.722	109.2759	125.5783	117.1858	127.7716	120.9511	109.0733	113.4764	125.5562	122.5551	110.9974	117.4902	125.0116	111.7289	119.9849	112.6371	119.8393	127.4039	116.6501	117.5198	112.5721	108.6347	114.3738	118.1002	135.122	127.6841	111.4979	120.8701	126.1525	125.5161	108.6199	125.3957
"ILMN_1652687"	116.7196	128.9034	127.7612	127.5464	126.4951	127.9874	119.1808	117.9652	125.9434	127.8918	182.7897	187.7223	134.5221	137.153	131.6294	145.3833	152.2444	152.4938	129.5199	120.9069	121.8463	132.2386	262.3183	170.7425	156.1018	121.9617	120.7035	114.3112	138.3984	122.6179	170.7241	147.1942	136.083	108.0492	168.2307	134.2055	130.2918	152.1958	142.0287	132.3004	147.3602	132.1066	129.0276	122.8476	121.564	112.1042
"ILMN_1652689"	130.3969	108.2054	122.1798	119.7746	98.9545	112.1558	119.1961	111.7479	106.4662	130.0513	108.5454	116.3424	105.2672	99.07577	120.975	106.7764	143.4411	112.8617	112.2949	122.6999	115.9299	113.4662	107.2518	110.1146	117.7094	119.0713	118.2714	117.5765	108.0821	127.0627	100.8111	139.1019	121.1442	133.3013	110.3709	120.7899	153.5459	136.6096	105.3574	128.7586	111.2917	117.7771	120.2109	116.8385	124.8965	113.3051
"ILMN_1652693"	95.34041	111.8052	103.6685	117.7228	108.2629	116.7307	130.9704	122.1618	118.9344	118.7078	106.4981	122.8917	127.358	136.6355	124.7336	123.9123	115.2118	108.6431	102.1707	109.8539	111.1847	128.4545	108.5564	91.60354	135.8445	116.456	103.4546	113.9452	115.9918	110.7739	122.9978	119.4934	106.7887	122.7087	109.43	118.0507	110.6178	114.1896	116.7421	106.6355	110.5138	106.2395	132.0776	112.2054	103.6902	126.4895
"ILMN_1652694"	125.642	112.0094	133.262	131.3726	130.1577	126.8846	121.9713	134.9407	109.1785	140.7389	115.7078	140.85	133.6659	114.0752	115.8175	137.2825	121.6849	126.2363	131.5391	124.0749	106.4576	125.2551	147.3401	124.6066	167.6016	114.4714	126.8537	113.7025	129.2912	133.0357	109.7014	110.2776	123.56	128.425	130.4372	135.541	122.0907	125.901	114.4062	136.0792	120.8571	130.0621	130.9886	120.1958	142.7422	137.3591
"ILMN_1652700"	120.5534	113.5101	120.0737	111.1608	109.4013	122.2802	108.2818	111.9433	107.5863	117.3193	116.1939	107.8801	117.7964	112.5622	114.4122	108.1866	113.7744	119.9284	122.4631	108.7279	135.2052	103.1047	109.397	113.7738	102.666	124.0097	137.5863	102.8422	111.0219	109.3681	114.0489	108.7475	118.0956	125.1718	120.2174	107.5383	123.6945	126.5145	134.017	125.7384	121.5168	117.9159	111.0017	103.536	116.7415	127.1155
"ILMN_1652701"	117.958	111.3383	121.1722	98.6778	125.847	128.9721	110.4765	123.4909	125.611	123.9726	112.238	126.9781	114.9034	118.6608	125.9565	121.5558	119.1452	130.9547	127.1078	131.5271	119.7492	139.8048	151.531	127.1348	120.8689	116.2983	120.8246	135.6977	113.5063	114.24	111.3116	123.0507	138.0845	116.5646	109.7654	116.2899	131.9929	108.6679	125.8357	122.6028	118.8821	106.2215	115.3105	137.1719	116.8869	119.2307
"ILMN_1652711"	103.8646	111.382	104	126.2781	117.5704	107.0627	110.4096	118.291	134.1812	113.7667	116.2702	105.5636	119.16	107.8998	116.0459	111.3233	105.199	107.0215	117.7568	100.772	114.1855	125.988	110.9508	110.0102	108.1866	105.2019	109.4783	107.6603	122.551	114.7193	141.7637	113.128	129.077	114.1963	113.3176	120.0637	122.6294	113.9819	115.672	119.9072	131.2345	118.7706	105.6231	111.3998	108.1463	125.1635
"ILMN_1652715"	96.49857	107.0346	106.1715	115.9257	99.77229	143.0903	107.0326	115.7863	128.343	103.1223	106.3031	97.55247	111.1913	101.0381	120.3795	111.0211	145.1235	111.9272	111.6996	107.6173	107.9128	123.2476	101.7813	108.7939	126.9762	106.8335	113.759	125.4085	112.6385	123.5845	116.7334	115.8993	115.2191	101.6414	119.228	112.9767	106.3181	102.9217	117.901	109.4513	105.8215	116.5477	112.8025	112.5259	102.4583	108.1444
"ILMN_1652716"	116.6593	104.5151	107.2778	109.8102	124.7257	124.3204	105.3731	107.1421	118.3474	108.1225	120.5395	114.7583	103.4488	120.4805	117.5164	101.8262	114.8148	125.0164	104.7129	119.7384	121.2055	102.2218	118.332	115.6629	117.6507	89.87261	100.2734	109.9205	115.4585	106.9684	118.2104	108.7587	98.21734	109.7616	105.886	99.02554	119.2109	118.2792	113.0225	112.4405	106.8213	112.3682	112.9395	108.6077	99.97006	118.779
"ILMN_1652719"	117.6667	113.4555	121.1784	136.0658	127.2923	107.0588	121.3766	114.0933	94.69198	104.8761	141.8992	103.2417	114.5867	114.8186	111.9031	124.0472	105.0974	119.2583	111.8365	105.6845	121.2598	107.1896	110.805	104.1074	119.4902	108.2059	112.4924	144.0503	107.7048	117.6897	117.9295	108.9329	120.326	121.4958	120.34	102.8641	100.7347	109.7309	105.9713	105.0622	103.3254	113.3699	116.0132	104.6171	125.1052	108.388
"ILMN_1652721"	101.558	105.5961	126.0849	122.5259	126.2027	109.3964	137.544	112.2241	114.9144	120.104	114.2955	116.4575	121.3542	119.8432	121.3993	140.1235	130.7936	121.5178	123.8641	117.34	123.1177	128.2665	120.3838	109.9148	131.7593	104.9999	122.5316	121.7839	119.0552	107.3632	120.5793	124.0031	107.5659	116.13	114.8589	125.7344	128.8047	116.7963	115.9461	108.6184	146.0102	107.2821	125.7482	121.5852	116.7972	117.6905
"ILMN_1652722"	278.7336	296.3932	228.9109	286.5038	338.1119	339.274	337.8044	361.9807	407.6441	302.5957	226.7221	266.5619	301.1137	347.6313	529.7444	508.3524	349.0318	353.6105	260.6935	220.521	351.1213	334.9387	201.1858	255.6129	264.4711	257.7422	308.8788	299.54	268.8317	250.0465	299.816	295.3909	249.9745	229.9705	315.7187	303.897	279.0075	297.1144	253.184	241.6116	269.6616	233.2583	285.2357	252.8245	298.3424	225.8804
"ILMN_1652727"	105.3985	111.4506	135.7328	110.6427	109.3895	116.1151	103.3335	110.207	110.8155	96.80177	112.507	117.58	106.8145	108.4261	115.0125	119.0579	114.2105	105.9234	110.0435	123.0406	112.6121	114.8917	107.7533	115.0555	104.0886	104.203	102.962	108.0789	104.7868	111.7564	108.9403	107.0209	109.5474	103.1483	129.4525	112.8276	111.9901	99.13484	116.3961	116.5281	104.9417	110.9999	114.0567	103.7863	116.5297	111.7504
"ILMN_1652729"	102.3556	102.3192	113.492	107.7981	119.8755	113.3898	103.4244	110.0933	113.3806	113.5852	115.938	103.0373	102.8652	106.7693	109.3109	104.7556	102.9751	110.592	96.53529	127.337	108.6205	114.0316	106.2704	99.06255	103.3914	102.4618	105.3274	110.6448	100.255	120.2852	106.8778	123.2716	120.7689	108.8334	103.7079	92.47601	110.8608	123.829	109.6326	117.3245	117.7708	121.1945	105.4336	110.6862	108.7416	120.7414
"ILMN_1652732"	113.9966	113.4842	122.0871	111.1847	101.5086	121.2207	112.1799	123.195	106.5272	118.5206	118.5027	105.0789	105.7538	116.7091	108.6687	109.103	110.0653	113.8348	126.7892	120.6436	110.4075	104.983	106.5224	99.25463	111.7853	106.9572	97.33355	108.5132	113.2504	128.2321	119.3218	108.0725	120.6898	116.0019	116.3913	123.4504	125.8803	127.302	118.7287	119.5642	114.2942	115.3307	122.3748	123.7886	109.2207	128.549
"ILMN_1652735"	162.7822	168.5275	193.0602	162.9693	171.4639	190.1137	179.8589	175.2014	166.9745	182.1198	177.9683	150.6532	181.1907	206.0159	197.04	200.4293	196.2566	191.886	181.116	169.5311	206.6236	194.503	152.581	161.2362	166.4013	192.1353	177.4286	149.8944	164.7907	175.2524	201.8051	173.8772	176.2701	175.0499	211.4991	177.8194	166.0565	186.6364	196.6253	183.7786	192.8534	167.1364	189.1365	160.2599	185.9866	212.0712
"ILMN_1652736"	149.5733	130.4146	128.9584	175.0036	165.146	140.1167	144.5484	147.4508	140.0054	140.9695	163.1052	194.2773	150.9322	228.0651	147.0332	133.2418	119.1238	131.8984	130.1216	150.9233	153.0598	150.0841	162.0323	101.7648	100.8906	127.7502	128.5508	150.0283	154.4973	137.6087	114.9099	127.9647	119.9908	142.6672	152.2444	132.8107	125.122	142.1334	144.2798	153.9049	133.3315	154.1738	141.8677	139.8483	177.3036	137.6595
"ILMN_1652737"	107.1367	108.8512	112.6882	101.4331	113.4662	118.0922	112.1663	102.507	110.5171	109.8427	105.6812	115.6931	113.008	110.7043	137.2054	113.3429	124.0225	105.2322	109.8847	121.5027	105.2809	112.9101	123.052	132.4467	124.595	103.1355	112.547	108.4911	124.139	108.0214	108.3117	124.1205	116.7169	101.9942	121.1371	109.1215	103.1223	118.9234	124.7382	109.3173	110.6448	124.3599	120.8129	113.0048	109.6778	109.0092
"ILMN_1652740"	115.1143	118.3815	108.1338	105.6257	107.8862	99.36644	110.8378	111.7887	117.6265	118.8452	140.3869	119.3272	112.6168	113.4207	115.03	116.255	114.4953	110.6456	110.7647	115.025	109.8325	107.9211	113.4738	119.0488	106.3299	107.957	117.6823	107.288	113.8533	110.4484	110.6374	114.0784	109.9842	116.4302	121.1582	118.1794	123.5132	105.5422	118.4123	104.9206	109.2781	105.1146	109.9062	103.8615	151.3472	115.943
"ILMN_1652745"	123.5332	103.3128	112.538	113.1881	121.8196	108.8519	97.49866	110.3994	106.8927	101.8408	131.2002	105.369	117.7016	130.5587	103.7357	100.6732	113.9193	106.0553	119.3596	107.2749	105.0276	114.1016	111.1581	113.1334	100.1121	109.6597	102.1198	126.9709	107.9501	114.444	99.75322	111.5304	103.4742	107.2835	110.1389	102.6407	121.0812	108.7384	108.4363	116.0849	97.97742	106.3553	135.4182	110.7148	127.9415	110.2718
"ILMN_1652747"	125.626	133.729	122.2948	126.8992	99.38599	103.2374	121.6763	123.9063	110.9703	124.0346	137.3289	120.9769	116.8002	122.2195	111.7721	128.8131	107.7366	114.9953	154.685	121.6178	119.9021	117.1105	139.9233	123.091	133.0582	133.2977	113.6589	104.0763	104.7296	110.8372	104.7504	128.1129	109.4222	92.16929	115.5688	112.0477	115.8583	108.3678	128.9803	118.9705	109.8875	104.5503	116.6366	106.443	125.9097	118.3493
"ILMN_1652749"	187.262	200.5751	228.4746	232.3699	175.474	204.4649	192.757	166.4013	227.4314	207.4671	273.7041	230.1674	191.5186	167.2276	181.116	160.694	225.8179	191.9829	205.972	274.8426	242.9446	162.2181	215.503	219.7047	204.9196	321.7162	183.5277	131.6014	169.5311	278.1433	172.6026	211.9566	195.7218	195.0474	182.6018	157.7958	219.3638	187.647	146.5093	159.5081	179.3458	227.5241	224.2106	284.1131	206.4197	189.264
"ILMN_1652753"	662.428	559.6193	632.4296	507.9767	536.4266	475.0001	612.5072	587.7168	457.2178	512.4696	320.8085	589.457	477.4351	408.9115	603.0781	602.7743	499.3878	657.5588	530.5583	432.8138	553.3984	605.3267	596.0573	571.4239	593.0197	428.4432	577.2549	564.5122	719.67	524.121	610.3387	694.615	743.4773	635.8732	615.39	615.0488	671.7446	593.0197	462.5371	493.0444	730.7302	429.0837	531.7101	516.9872	546.92	588.839
"ILMN_1652754"	636.6895	582.1588	879.3477	762.9742	729.1339	663.0695	929.5965	858.9517	967.5012	957.7371	1767.714	1857.36	629.0706	627.921	724.1688	625.8898	916.6916	791.5071	878.3429	1101.386	1034.345	707.2877	628.2914	806.6912	590.528	1609.77	552.7324	475.606	594.8934	669.5998	611.8474	808.826	683.6412	767.8908	768.7239	683.2385	855.2203	919.5816	574.8026	555.4716	845.9926	674.1114	806.2211	739.065	573.3437	718.7379
"ILMN_1652756"	111.2509	116.7461	115.6026	115.5728	113.9754	103.8694	105.4945	112.2397	115.6693	106.849	110.7454	121.5741	101.558	112.3319	104.5743	115.047	107.7465	106.7779	108.0844	108.175	113.7181	112.6352	109.7001	111.5817	111.1177	103.3956	117.0017	110.6303	110.0462	109.9205	122.9267	113.7659	101.3668	103.4955	100.7424	118.3548	120.9004	104.8858	108.9367	118.2696	106.1327	105.5805	104.7092	105.9141	107.0943	108.2657
"ILMN_1652758"	126.3001	120.2944	109.6301	111.1048	124.8254	118.9561	123.205	121.4479	115.5594	121.6178	125.1201	130.4674	122.438	106.4378	113.4662	107.634	119.4042	107.8043	114.2298	122.4643	106.3352	106.8096	117.5961	128.0683	115.0572	109.743	115.7577	120.2165	120.5149	110.8266	116.8455	108.4068	121.6109	125.6044	117.166	114.5276	111.0446	114.0573	110.8386	112.4639	118.0922	114.4482	121.6802	117.531	109.9354	122.5048
"ILMN_1652761"	110.1897	115.2047	92.06729	105.301	98.93206	101.8262	116.1321	104.6727	118.5387	116.4973	108.5054	129.73	128.6788	116.7215	110.5871	104.6836	114.6814	110.1089	123.0348	100.4189	100.3982	111.2089	117.0541	111.3532	101.2184	120.1284	115.7344	108.7006	106.145	144.3859	115.8675	105.0276	100.7842	120.3935	107.987	125.9227	122.4757	115.6591	102.8886	109.407	108.423	115.1286	116.8546	103.5379	122.1023	122.6773
"ILMN_1652762"	203.216	198.4852	402.8016	401.905	285.8641	184.9938	226.1331	184.3284	265.7224	226.8103	194.1862	214.4738	227.7766	207.2522	234.9278	189.5236	183.5049	177.6866	213.8212	240.0865	239.3396	220.9161	225.1971	215.503	264.29	240.1542	215.214	202.7204	212.5286	294.1942	223.0493	184.0143	213.2023	218.3729	233.4982	221.181	258.5146	226.1066	219.9673	186.3527	225.3077	284.5808	262.7284	205.9528	241.1304	196.8519
"ILMN_1652763"	143.8387	176.966	137.5786	134.0917	154.0093	130.1835	159.6831	135.5943	132.7444	151.6506	121.6302	126.0708	145.5452	117.0907	159.6254	145.895	129.7355	146.0666	148.5271	133.3693	136.2453	142.3356	129.0836	113.5699	124.0967	107.9334	180.9419	150.054	143.2892	148.5632	153.4393	156.3212	138.3616	131.6934	114.9496	164.6144	156.1018	159.1456	136.061	139.173	143.7232	127.4886	140.9975	155.8907	143.2737	149.7998
"ILMN_1652768"	12082.76	10319.98	16997.32	12308.71	11783.56	10958.8	12308.71	16211.4	13400.33	16652.01	14990.64	13872.36	12969.91	8071.521	10128.04	14070.69	14479.93	13038.27	13872.36	13513.33	13462.06	18058.98	10553.94	12368.12	13194.67	10830.82	12617.07	7472.447	10882.92	16134.56	14070.69	12434.2	11570	12733.61	11516.52	13925.37	8095.689	10595.43	10046.83	14408.79	15133.61	8681.967	13400.33	14205.74	10595.43	8071.521
"ILMN_1652777"	258.2073	268.2263	502.5625	502.0701	476.1246	462.6579	314.2846	360.0831	303.7596	355.722	286.3102	300.9564	192.6711	270.7656	392.3974	441.7787	246.8895	341.3334	273.9712	352.2901	282.2749	367.8562	296.9243	387.1302	333.8676	509.6839	238.8865	449.9649	271.6731	533.9631	208.5345	301.94	246.421	306.4725	226.1638	371.6075	241.7707	365.0767	351.6713	339.274	261.0435	429.4131	360.5139	672.0637	261.6871	245.2742
"ILMN_1652780"	109.0711	117.9896	104.1234	110.5059	102.1609	114.4276	101.7395	102.5882	97.98907	103.7206	105.8916	109.1663	110.7467	112.2468	112.859	121.7501	107.6595	88.9894	104.732	115.7313	140.0883	111.0545	111.1105	106.7817	113.4099	109.6279	104.3896	121.2274	98.98959	125.8943	100.2379	102.5825	106.8629	116.0729	107.9492	122.6109	103.6927	114.6755	113.734	115.7657	121.0227	116.5908	110.0725	107.4957	101.3728	122.6193
"ILMN_1652784"	126.6958	121.6447	120.8475	120.4109	109.5068	114.9542	112.8033	107.5945	112.3628	111.5183	114.5313	120.3424	125.4415	122.3491	100.8846	115.2411	112.5714	109.2067	114.5719	117.6967	102.7998	118.5512	118.6853	109.9706	107.0535	122.1012	105.4468	118.9838	106.9088	113.892	108.339	106.1818	96.17924	120.0184	113.3073	123.01	108.4573	105.1236	115.8421	117.4116	115.2041	119.3878	117.3425	111.4636	112.5884	109.5423
"ILMN_1652786"	112.5001	114.8598	109.3663	105.3297	102.3183	115.7025	104.8707	116.2068	114.6424	107.5198	106.7771	103.9103	105.4188	109.3196	102.8563	125.6005	107.7995	116.9907	111.9453	97.47775	119.0145	104.2121	106.9714	115.1113	114.6224	111.6075	113.09	100.9609	105.0554	104.2225	100.9444	138.419	117.4723	112.8557	102.8269	129.3851	121.1784	121.7059	111.7598	110.991	131.7183	119.3548	104.9199	116.3996	103.4116	119.8854
"ILMN_1652787"	116.5407	123.3334	118.5027	133.8627	115.9661	151.5407	117.579	130.28	120.7414	148.5632	106.9543	126.5608	119.0741	107.2259	118.5054	133.3163	96.24471	108.7932	108.6252	126.0006	137.1583	116.8316	101.0189	96.14211	117.8835	95.23562	116.3898	121.5536	124.9612	129.1019	106.7954	123.1858	137.2914	137.7283	119.601	110.0704	104.1684	113.1536	116.2744	135.9079	113.9721	144.6874	117.6813	151.4086	122.0713	128.3097
"ILMN_1652790"	136.4121	136.9296	159.6705	170.2787	164.5749	173.5777	148.2722	166.9589	153.42	172.7424	123.0993	115.4241	140.4687	136.3546	153.3282	138.0506	118.2411	134.4087	149.4581	121.2554	145.717	142.2999	199.9271	119.8846	167.5869	136.8297	117.1007	138.5085	144.1557	153.6647	156.6497	152.071	146.0472	133.5476	124.6019	151.0588	121.8141	148.5271	129.1302	142.7986	143.2607	155.9336	131.524	162.0171	154.9675	134.2369
"ILMN_1652797"	150.534	198.7667	162.084	191.1672	166.6322	256.8006	179.0758	388.3509	197.6636	213.0192	122.3658	221.0356	149.4436	130.4018	185.1348	215.37	174.9867	197.4888	140.0476	206.2678	172.6026	295.4526	167.7347	291.8498	151.523	165.5516	205.0768	344.7299	179.5889	187.7223	176.1709	191.5984	148.4335	202.6796	187.7773	198.1099	140.5171	204.4941	202.625	244.2359	184.2932	201.3819	183.9052	245.241	145.0636	179.4845
"ILMN_1652799"	110.1389	113.4927	103.3382	117.7448	114.2121	109.1512	111.6941	126.643	109.5441	109.5394	107.5299	111.5221	129.2111	119.5884	116.5803	119.8444	108.4561	108.0384	137.5541	108.8725	129.9751	99.17425	117.5937	122.411	103.1423	107.1064	116.7445	121.264	125.5525	110.8408	119.7446	103.2028	104.8917	105.7278	111.1234	105.3242	136.8297	119.0205	100.6042	106.1479	111.8774	114.8624	113.7446	110.7824	143.3849	115.1966
"ILMN_1652806"	697.2906	767.4492	712.7975	566.515	710.7571	573.2128	712.348	533.688	753.6558	579.7338	570.2913	539.87	610.6553	680.7549	830.4649	620.5524	1199.89	757.8058	606.2287	480.9948	598.7591	583.5363	579.5359	539.0557	766.3242	847.2743	693.8897	603.0781	839.2381	715.8588	542.4263	796.3428	746.4892	588.228	814.8661	798.478	916.3179	853.6422	793.0995	540.729	861.1733	571.2443	775.1603	638.7206	637.514	521.0557
"ILMN_1652807"	118.604	101.3089	116.0503	109.585	119.3825	120.0322	109.7118	119.9062	108.7974	105.4321	146.8073	107.5745	112.0042	109.5926	131.8636	108.7996	110.6754	104.9803	122.5551	108.4995	117.8137	113.9617	105.8518	133.0395	117.9062	97.71461	111.8103	114.1107	118.5262	106.2363	132.4962	115.379	94.54467	102.2484	102.6318	108.9553	118.8857	117.3541	112.9137	115.8421	117.6693	104.5827	109.5423	114.9837	132.4732	127.1954
"ILMN_1652808"	105.5636	92.90176	107.8979	103.0424	116.4475	106.4319	96.59485	106.2149	109.4939	101.0916	94.11024	114.3118	105.3016	99.12444	103.7998	115.6693	115.1163	103.3914	107.4168	99.31989	112.4019	106.2643	112.8184	111.3949	113.3643	111.3205	108.711	120.5884	103.4927	110.8455	124.3966	112.6279	119.1008	100.2752	115.2656	106.5334	100.9799	107.1421	109.4372	101.8902	110.2274	107.9893	103.9119	96.20836	98.1115	94.62193
"ILMN_1652819"	143.4186	152.0123	134.6525	126.6906	135.1153	149.7263	142.3692	152.8076	137.4914	146.9995	145.6944	118.7058	139.2702	140.9189	158.2993	138.6737	172.2601	135.3	111.4991	126.0777	117.4143	154.2957	137.0922	134.1778	140.5435	141.6953	130.5802	140.1649	150.9424	140.4096	120.655	131.2419	152.5679	150.5163	150.1641	116.6914	144.7597	145.2555	149.7762	146.2608	134.625	141.5953	168.635	145.7686	155.4886	147.1583
"ILMN_1652825"	213.7607	317.1064	250.0915	280.0656	229.3353	336.6155	224.7416	203.6439	166.2236	302.818	165.0004	289.8184	199.9104	236.1979	198.28	256.1811	165.7081	309.6303	153.9937	262.1951	250.7816	353.258	240.407	572.792	354.732	372.9884	188.4755	310.5547	246.8257	689.5453	196.7236	257.8658	257.6097	361.3851	146.5395	275.1513	179.6232	333.8037	230.8382	289.1104	233.3548	433.8157	189.7409	339.1343	211.2384	206.9234
"ILMN_1652826"	334.6973	165.8043	306.222	252.4125	241.1621	238.8865	562.8624	269.7526	248.7974	359.6198	289.9612	228.2783	843.5613	191.317	332.9745	288.4967	401.2425	359.7886	365.9924	452.692	243.9433	213.362	340.9346	170.4105	414.8333	121.8248	205.4983	269.4479	191.0409	174.6658	185.3607	197.8887	179.0423	230.4243	309.7281	422.7298	216.2511	274.31	131.9104	157.2975	291.2054	275.2422	267.4274	284.5299	174.018	162.8288
"ILMN_1652837"	119.0823	102.1212	121.8209	97.10329	106.7825	118.5118	119.4914	115.2768	114.6341	102.9713	110.0249	112.2306	117.4972	102.1522	106.5372	113.1996	107.5808	115.3897	112.2504	129.4053	120.7936	112.5364	135.0304	124.8822	104.6257	116.2769	118.6328	107.1911	123.2662	110.5479	113.7753	102.901	114.7792	109.5235	112.8417	110.936	106.5411	111.058	112.4924	106.0217	119.0571	110.6704	122.3181	99.55411	110.1835	124.6891
"ILMN_1652846"	226.8383	270.7656	163.5657	230.9588	232.4628	211.2108	173.7986	206.8304	394.8961	281.5977	217.5194	234.7795	241.7423	283.3376	364.4057	282.4684	542.7256	341.0853	317.1606	388.1988	235.9464	241.9363	248.7282	329.4794	224.8274	302.9296	240.9781	242.1418	232.218	190.1506	251.4192	273.3426	207.3738	179.897	287.9377	239.0092	299.7012	262.1483	315.4025	222.3516	220.7372	171.1304	211.6128	207.1499	213.6573	224.6798
"ILMN_1652852"	103.0167	121.1184	125.0473	96.44757	110.0515	120.1631	112.1945	120.2128	119.5973	111.3499	113.0707	119.3957	117.9324	111.2238	102.3829	112.9421	110.5907	109.786	131.7001	103.2669	106.0374	114.4783	124.3003	98.32271	104.706	110.5303	134.0504	112.8625	108.8589	110.1444	114.1485	119.5865	110.6746	129.077	112.6107	117.8672	105.8223	115.6422	113.6899	118.291	108.9954	99.42742	107.5501	108.7209	119.7113	113.4161
"ILMN_1652854"	111.0929	113.3416	109.8778	110.9364	106.4111	142.0068	107.2677	125.3843	110.0968	108.8401	112.4852	115.8024	104.2292	104.0471	116.6235	101.3207	133.6628	117.8826	121.8532	116.9013	119.7113	120.9579	109.6729	108.5791	103.9397	107.6765	109.2026	116.6758	123.6581	119.156	116.6604	96.06254	113.6933	103.4231	106.6218	111.1461	96.97738	115.4657	97.86861	110.6374	130.2439	114.6093	112.5439	106.0436	106.277	110.6692
"ILMN_1652857"	111.6006	115.4992	109.0711	123.9752	103.3573	112.0697	106.6277	115.2014	117.6013	117.5373	107.806	104.4474	105.136	98.73656	114.8729	124.9478	123.3267	102.4173	127.9109	120.1345	128.5867	107.714	110.777	102.5848	99.24129	102.5215	115.962	115.2542	101.7505	115.7764	108.321	124.0414	113.128	128.8837	111.7289	107.1673	111.4581	104.3618	117.5023	111.7301	105.2195	112.5558	110.1792	117.6361	109.1417	111.7051
"ILMN_1652865"	115.8198	128.4596	116.4484	109.9241	128.6157	124.9782	121.9617	121.4664	127.0023	98.05709	141.1347	115.4256	109.9036	132.5706	159.0775	107.1829	111.3499	111.3499	120.1244	127.0971	106.9147	116.7908	113.0788	112.19	100.3196	116.09	108.2383	136.002	132.6285	133.3061	113.0617	114.6137	126.6552	113.6149	134.6681	118.6142	117.6693	111.8923	116.5638	122.6999	108.2391	137.3204	117.3086	125.9385	109.9334	113.8117
"ILMN_1652866"	113.7512	114.6268	113.3649	102.672	114.9341	117.1031	112.8944	112.9792	130.6108	101.683	103.6472	123.5915	128.9462	113.0617	108.9625	99.81438	108.1014	111.1349	112.8944	110.9121	108.7803	99.19064	105.8326	112.7496	112.01	102.4122	117.9459	120.6537	127.7768	102.8066	113.2138	125.5304	100.4668	105.2606	95.7157	107.1589	98.52303	108.7159	102.8258	121.4864	99.23519	100.0455	118.0691	114.9391	114.0482	113.3267
"ILMN_1652871"	116.8299	106.2561	117.1644	113.6425	117.453	102.4977	101.3488	102.869	109.7829	112.1005	110.8201	116.2542	109.538	107.0817	115.0464	117.2207	111.0376	113.1295	104.0471	109.3263	110.4393	110.956	110.5696	122.1926	113.1866	115.5257	94.88831	121.8076	96.04124	110.2994	104.2331	107.4859	107.8581	104.9613	109.0963	128.3667	103.6881	109.9531	114.1042	112.0425	116.9433	108.1081	98.49648	103.2827	132.6938	102.5906
"ILMN_1652872"	139.4368	149.1282	130.644	115.9243	131.4285	133.5777	127.9324	135.8862	131.8144	135.4375	129.7944	131.3075	129.146	131.8342	126.1056	129.9101	148.85	138.7352	162.8288	156.3779	145.39	127.3074	127.9202	138.3984	137.4024	134.3609	121.0821	131.4624	142.8741	150.038	123.6059	128.4157	142.8095	133.707	127.6309	118.3885	147.1225	138.3577	120.2265	129.5962	123.56	141.1401	137.0756	127.2318	121.6479	144.1985
"ILMN_1652876"	101.8408	110.473	103.57	110.7185	115.1394	109.6737	101.662	114.0735	116.8035	95.24177	114.2622	112.9622	105.4206	103.9048	106.8652	118.6288	111.5705	106.5822	110.1675	115.156	110.914	118.449	104.0252	120.2508	108.119	105.2536	105.7173	100.3101	113.325	90.79805	110.9152	120.9353	105.8692	107.5875	108.4325	116.2951	107.1535	105.593	120.0777	108.0441	100.4983	107.1153	104.8911	106.9999	115.6861	108.9976
"ILMN_1652881"	93.6048	104.4889	104.4131	109.4265	101.6938	103.5864	121.6109	111.3284	111.5096	106.784	106.5959	101.474	104.6104	131.1716	103.2486	115.5272	105.543	102.3933	129.7017	102.7716	106.4585	101.4767	122.4137	122.3776	108.3117	110.0858	107.5639	123.4923	99.25657	120.5243	105.2792	97.19744	105.0084	104.5419	135.7878	104.1181	110.1559	101.5473	102.0921	113.703	108.339	109.118	102.9863	105.5619	101.3365	113.7859
"ILMN_1652888"	105.4608	121.9396	108.6412	112.6407	106.6063	109.9205	119.4328	116.6176	107.5353	104.0111	150.9621	117.5242	117.7949	120.8305	115.9257	112.5596	113.0247	118.7866	104.895	122.8863	133.6828	109.6184	119.0814	108.8088	134.9794	119.8211	92.59026	98.52521	117.7883	113.4112	110.3709	110.3002	110.2937	118.0253	101.4612	130.9999	112.1153	124.6297	111.7387	108.776	103.1633	116.9546	114.5788	127.0474	127.6409	108.8718
"ILMN_1652890"	119.8302	110.2352	118.3301	108.9869	110.6952	107.2032	112.7604	115.5063	113.8881	109.7705	116.1426	110.8824	121.5074	94.87397	115.2947	108.7709	101.5006	117.1669	103.5808	126.9665	112.3119	117.5067	113.3744	105.6028	120.9651	114.2731	121.6012	114.8	119.1391	114.2257	122.7204	106.9962	119.8055	101.6467	123.5157	103.2042	113.4913	107.2108	116.1175	110.4902	107.6822	107.9526	110.7979	105.0084	111.3296	105.0092
"ILMN_1652906"	119.5145	135.8228	184.1386	196.972	172.2996	157.2893	162.134	199.9538	168.8728	165.8872	133.628	148.9348	122.9283	122.0129	141.4595	152.6857	121.3697	154.9373	123.9657	143.9492	149.3036	148.9817	154.2142	195.0474	146.1911	128.9636	149.7708	163.1892	143.548	138.5766	137.1105	156.1018	131.8948	159.4214	137.3805	195.2709	142.6481	127.901	124.7504	154.7252	124.2119	140.7281	129.7993	134.2139	143.5635	150.9979
"ILMN_1652907"	266.8864	229.7314	211.1307	192.9373	183.8514	183.2901	240.0467	214.0509	227.1824	229.2048	284.1568	282.2438	304.7977	293.6205	226.346	165.6713	283.1064	310.1021	277.8548	190.3428	274.121	190.9411	292.593	250.2932	239.1351	231.3524	287.1237	232.8771	293.9775	273.1145	280.1094	284.659	232.3699	267.8586	198.28	235.073	221.0646	224.9873	282.2749	218.3729	260.7647	230.0373	288.6939	252.7163	254.862	255.6866
"ILMN_1652913"	104.7776	98.34813	115.1486	105.3323	115.5399	116.0916	98.82655	101.8395	99.91919	111.311	110.3883	118.0713	97.77406	108.3782	112.7939	119.0868	98.97436	103.7593	118.1419	103.613	112.6945	103.4076	111.2745	101.0871	108.601	128.452	106.1962	119.5238	116.1252	112.5758	112.2765	113.551	104.7129	102.9966	105.8049	108.4704	104.9215	116.4967	113.9617	124.1999	103.053	100.9645	104.554	104.172	109.2547	109.289
"ILMN_1652918"	112.438	105.7515	96.49857	97.70524	110.3607	124.1513	122.129	112.2211	112.9695	112.7523	108.0477	105.0591	110.4421	122.6168	105.8826	119.9284	119.6418	107.5586	119.5078	104.286	102.7279	105.3423	106.5254	97.39787	106.2506	102.655	96.06254	105.0554	107.9631	125.2468	99.26628	115.5643	112.8887	105.4107	96.49057	100.6143	106.4898	106.1927	107.909	122.9121	96.84466	114.7567	116.6162	112.0358	114.4743	116.6944
"ILMN_1652927"	110.4283	120.095	103.4139	116.5194	123.5873	115.6783	109.5632	121.2017	112.8109	127.6309	119.2606	114.8729	107.7916	122.2464	99.55788	105.6779	107.0276	108.7082	110.0448	117.89	130.4532	139.399	104.7786	111.5308	115.6415	101.1534	115.6891	131.6523	121.6243	113.6829	109.3381	131.4285	119.6171	128.2614	120.1513	112.2192	123.0141	108.6785	123.8149	113.224	104.5854	120.8689	106.6592	108.4075	112.7974	114.2888
"ILMN_1652928"	108.4989	119.8143	120.2736	107.8852	126.0251	111.1554	129.2912	131.3075	123.9436	112.128	154.5237	112.7834	125.1635	104.3	113.9374	122.8199	123.4188	119.1483	128.0493	116.1041	107.3604	114.8647	136.8457	139.4261	117.9727	114.1632	117.2011	111.1622	111.9803	133.0792	114.855	119.2956	115.6931	124.9426	109.9511	126.3129	130.7808	141.2756	120.4783	123.0382	107.6085	125.2901	112.3909	137.3897	119.0488	121.359
"ILMN_1652929"	197.818	172.6789	161.0532	175.0198	185.7966	186.7559	208.7239	208.2914	157.7607	204.3468	232.218	134.8205	187.2223	189.5029	183.6206	180.0932	186.087	217.4327	172.3195	137.1301	143.8867	190.764	240.5453	173.4929	159.3417	162.4384	178.6796	174.4659	160.1429	171.6111	151.589	216.9255	174.7778	193.0368	141.4544	173.2042	172.8252	172.92	154.9763	227.4903	183.7605	203.0438	170.6943	178.1596	154.6195	191.842
"ILMN_1652931"	122.8412	133.6982	113.0157	105.9089	145.1885	111.734	127.629	130.8484	116.611	125.1549	112.6449	123.8598	120.3376	129.0389	127.2496	115.815	121.5312	129.9289	123.4426	140.511	120.0993	121.0071	148.3118	141.5092	118.9447	131.4285	132.4377	130.4039	124.1737	122.2948	152.8833	132.1134	154.8026	123.8364	138.5887	125.9263	122.1507	140.5494	134.1778	126.2006	144.7746	115.8749	122.3077	125.6718	133.3315	123.5361
"ILMN_1652938"	113.7366	116.7622	102.9255	104.2505	109.261	105.2134	124.1718	100.9842	124.3691	131.5299	142.8037	130.1677	127.1908	122.4484	128.5848	109.0127	113.9952	119.8796	96.2751	103.3997	104.4654	112.5558	124.0455	112.9337	132.5895	111.0369	116.9857	118.7884	120.0872	121.8591	109.1341	122.7494	127.0946	134.0242	128.5693	106.3553	119.0122	112.3493	134.2369	140.6844	119.7705	110.1251	128.9301	116.6835	118.6217	125.3229
"ILMN_1652939"	112.4647	120.0819	116.0141	119.4624	116.8708	119.4031	109.2775	113.1399	124.1606	106.6361	123.1395	109.1635	124.9029	117.3895	132.8754	111.6055	106.8483	124.9612	108.8341	139.1884	111.2261	113.796	111.6049	114.4317	116.5274	114.6118	118.4874	113.7037	116.2469	123.4845	134.036	110.4956	123.7041	125.5716	105.5238	116.5608	102.869	123.9957	110.8879	111.3177	110.4739	106.8476	119.2247	105.5984	119.0315	109.0532
"ILMN_1652940"	111.0976	100.0299	109.7822	111.7858	130.9383	97.80621	122.0545	111.6818	102.2523	98.56242	105.8835	105.7622	110.0759	143.892	111.9563	130.6922	111.2275	102.6926	134.3843	123.7793	99.99818	113.7795	112.41	102.5982	115.9225	109.8792	116.88	116.0182	112.6379	102.633	111.7564	108.2163	113.496	105.3566	128.4088	113.4655	126.6936	94.7247	113.28	110.2241	113.5699	115.2827	108.9107	109.9205	118.246	101.9312
"ILMN_1652946"	97.23515	120.8507	135.5238	110.4034	131.5639	105.8373	116.0849	114.9961	119.6121	108.4623	113.0583	115.9524	113.5882	122.9148	117.4217	104.3768	137.7188	107.1779	165.6817	112.0736	122.7936	117.1139	110.2122	113.6899	108.0499	108.3801	108.2487	112.1343	130.097	105.4907	117.0765	110.5696	111.8815	108.2752	113.9957	120.188	116.0367	114.7619	113.4631	110.6405	119.9476	124.3437	110.0074	116.7656	102.624	113.9854
"ILMN_1652952"	109.842	122.6376	95.39116	103.603	105.8501	105.2082	107.1056	100.4387	104.8015	108.4518	110.1312	112.1174	106.0418	109.445	104.1787	111.4833	105.9167	106.6211	115.1893	109.79	103.4976	108.0991	115.3505	108.5533	108.3259	110.6324	108.6035	113.9555	111.469	107.6641	102.5495	132.4567	115.7642	108.2615	104.6772	112.4725	106.2034	109.4904	109.0477	106.0935	115.1355	107.2214	114.6565	108.1345	118.3234	115.6043
"ILMN_1652955"	3640.253	3779.831	2986.604	2986.604	2053.288	2898.078	4169.14	5839.257	4301.445	5060.836	3127.205	4029.637	5351.048	4774.178	3106.551	3389.578	4208.146	4044.962	3792.777	4923.709	4637.692	3667.605	3910.83	3918.024	3569.518	3736.349	3225.451	3736.349	2893.773	5151.644	3930.717	3536.71	4079.655	5162.587	5198.177	5455.205	3037.918	3805.674	4100.044	7115.529	5099.815	3581.15	4139.243	5655.599	3892.726	3635.566
"ILMN_1652959"	120.8066	135.1861	113.9201	109.5977	145.0269	101.0646	129.7428	122.7835	109.3381	110.7238	121.7687	116.8516	118.1147	123.9886	120.4306	98.92699	145.6138	132.088	112.9035	102.1682	107.6603	118.3049	126.6112	122.5484	119.0856	116.5499	121.2502	109.8109	150.3273	125.3229	132.6776	129.9377	126.2085	131.422	102.9086	118.4636	116.6758	115.89	117.1041	101.0646	124.9123	140.2328	117.0878	127.054	114.5828	140.5291
"ILMN_1652963"	107.6657	105.2973	109.8682	95.54158	107.239	103.6121	114.5134	97.36871	113.1561	105.6304	120.0055	116.9874	114.5105	114.9968	127.7156	116.5508	102.8328	107.3675	98.08965	113.4582	95.63255	106.0952	108.0543	108.9221	111.0306	106.1981	111.1518	103.6812	110.8924	115.9983	95.57533	111.9131	113.3067	114.9184	115.9613	118.2585	116.1519	107.3404	106.9427	100.6554	102.2625	99.9173	122.939	110.8728	108.468	109.2471
"ILMN_1652967"	106.7426	105.862	111.579	117.3135	111.2608	105.4124	108.9775	108.4144	108.8475	119.0669	124.7192	112.0263	118.6491	105.8679	105.955	109.1635	126.3789	106.1927	114.4698	106.4522	127.7634	123.0636	114.182	135.9944	107.6476	109.8858	106.3492	104.1849	127.0509	106.5581	109.3583	110.759	115.6256	108.9063	116.9321	111.9817	107.1843	106.7295	110.2732	109.6061	122.9783	102.3829	135.618	107.7518	114.4276	108.6172
"ILMN_1652969"	107.4193	118.3346	103.3019	109.2831	101.1063	114.9837	122.0823	123.0418	100.4983	106.8104	115.4481	107.4516	114.4131	109.6427	114.1706	116.5281	106.0757	111.8774	120.1917	111.2172	110.1437	104.7761	125.955	112.032	108.891	114.7797	114.0806	117.3644	105.7121	108.5688	116.6374	121.4891	100.2595	105.6827	116.8573	124.258	106.9275	119.5471	113.4842	108.5666	105.973	108.0575	121.5569	95.10987	103.8929	125.5235
"ILMN_1652975"	117.3815	123.1614	104.3574	116.6835	109.6241	100.3602	122.5523	108.5518	104.8286	115.4824	117.4813	102.9446	111.2226	118.501	111.053	99.74541	118.1912	110.7454	108.5309	107.23	101.8096	102.3521	113.6086	106.7492	107.5667	114.5409	106.8713	117.5723	108.0449	106.4745	110.875	102.5262	113.5776	139.3584	104.31	122.999	115.757	102.358	113.6575	106.1427	109.6517	103.7031	111.1847	118.8974	101.1969	105.2536
"ILMN_1652977"	113.1769	107.7088	120.9329	112.4736	105.989	113.3465	115.7144	95.81889	97.54617	105.6215	106.7269	102.2333	102.676	116.6808	109.1313	107.6791	138.9258	128.425	107.6523	115.1472	107.6499	112.204	119.3898	118.5147	125.325	128.6671	110.5112	118.9606	104.3807	112.0365	110.6668	123.4083	109.3938	114.8612	114.694	102.6773	99.08825	117.9149	118.6906	118.8873	103.2384	97.03147	113.1347	111.4271	98.92957	125.621
"ILMN_1652982"	108.7299	116.5312	104.4975	104.8682	120.315	115.339	124.866	126.3828	105.3848	103.8956	112.1814	111.9446	112.6805	134.8773	97.12667	110.571	111.9796	101.952	118.5474	113.0301	103.2028	136.2654	117.9752	107.6379	100.9157	99.33681	101.7061	104.5778	101.1362	116.1245	113.8486	132.4007	118.4553	125.9026	112.2984	115.5399	115.9031	112.2646	99.53537	114.4896	115.3846	105.4533	115.6777	116.6334	106.6309	115.5797
"ILMN_1652989"	410.9508	428.1679	458.1218	469.5132	366.4077	396.3473	406.2784	504.7526	372.8108	395.2565	366.8593	457.3286	383.7937	404.3433	378.9793	513.5282	342.7249	452.7853	479.4331	302.3214	320.9916	412.1052	451.4371	348.4995	430.3369	482.9128	446.4766	420.3026	385.5223	482.8339	438.6591	519.439	399.2831	543.8276	441.7787	516.5623	285.1982	321.3375	449.1287	455.3239	432.8138	422.4325	497.0949	577.2549	440.5378	495.1651
"ILMN_1652990"	115.2939	106.2584	126.6574	111.0251	114.4157	102.0613	116.9891	130.803	109.3997	110.0263	110.537	124.6936	116.6963	110.8577	122.971	106.633	117.6507	133.9153	105.9622	110.1534	116.5542	121.2851	120.5829	105.9991	125.9753	118.6357	113.1806	107.8876	118.1813	127.2014	113.5598	116.5471	123.3379	118.8338	104.5249	112.8325	116.7895	118.2962	110.8364	119.0077	108.7313	110.8777	97.57487	110.2908	111.7987	126.6495
"ILMN_1652991"	131.5894	141.1475	118.1683	123.0232	118.9467	108.9924	110.0311	108.0128	118.7749	135.7408	119.5677	114.6768	118.3142	123.7389	118.918	116.0991	129.1152	119.0676	127.1326	121.2091	109.3754	123.7543	120.584	109.7971	125.8109	113.7249	119.4262	111.3448	116.0399	118.6725	125.5939	114.5742	121.1749	109.8076	113.6086	121.1784	133.8117	103.1624	122.1823	117.3523	117.8663	118.0021	104.1292	115.0555	120.8518	113.4193
"ILMN_1652992"	99.30949	109.9069	114.1342	118.7953	114.5574	120.4675	109.9531	106.5295	115.3472	102.4406	97.07961	107.3001	108.7313	98.77589	116.8596	97.09733	111.528	99.24302	115.0523	108.3583	113.4276	107.0326	104.2273	100.5687	98.53425	120.8464	106.3352	120.5534	114.9005	107.3785	95.23562	131.3599	106.0861	112.9913	103.445	105.1261	107.7518	109.1862	100.2102	112.7287	98.66456	99.66908	117.0941	109.4314	102.94	116.4828
"ILMN_1652996"	116.3524	112.253	125.3495	132.1527	117.7149	116.6986	119.3671	120.9437	118.6871	125.9702	120.9715	116.7798	122.4444	116.177	126.8305	115.7764	114.9204	109.4692	132.0938	110.4813	135.8826	127.3853	121.8892	120.0967	128.0683	112.9162	128.1736	112.3974	111.6891	116.8142	118.9763	110.5112	105.2912	110.8499	113.9055	105.9688	121.9157	113.8304	105.7981	114.7645	148.7687	121.2574	124.2525	117.118	107.491	118.9658
"ILMN_1652998"	106.1858	96.91234	105.1146	102.3274	108.0568	104.6267	116.241	107.2913	111.917	105.2377	101.5606	101.8171	101.8571	100.4573	121.1281	115.2006	99.72878	109.6481	114.462	121.4557	115.785	104.428	105.6124	111.817	107.0339	115.0792	109.5744	104.7585	105.2349	108.0227	105.5312	108.9633	116.8072	110.1534	102.6926	100.1484	110.8986	112.9673	97.61441	120.1938	99.28614	110.7245	113.6991	104.2983	106.2832	117.2085
"ILMN_1653001"	407.221	631.0371	328.1912	407.2872	445.2954	657.5588	335.7869	514.3661	538.2513	685.5614	357.5694	513.7968	471.7393	819.8465	468.8254	551.278	604.4989	584.9043	410.4873	528.3422	513.1447	482.5858	510.0432	948.3536	547.6285	663.928	436.5683	607.1051	437.2748	548.4742	322.4456	425.6476	317.1606	377.9981	447.0433	524.4772	431.8604	695.0831	436.9246	309.0016	442.9777	698.2285	436.0276	490.013	404.541	460.3739
"ILMN_1653006"	117.1257	118.9883	142.9238	111.1875	236.6366	110.6149	112.4347	106.945	251.9827	107.1375	122.4277	109.4222	130.7699	102.8231	148.9185	102.0899	135.0621	116.5425	117.8632	125.3495	113.1483	116.6533	116.252	113.9432	108.2259	111.9536	118.9628	105.1155	145.3449	103.1695	111.4251	112.434	131.0369	99.13746	102.9195	110.3478	611.2175	120.4957	111.0956	120.7314	153.515	121.9026	117.4972	125.2751	125.9329	121.0363
"ILMN_1653018"	109.3801	103.1285	110.9219	107.2802	102.3071	107.7395	104.0735	102.2394	101.2411	109.1791	141.3114	108.0292	116.4226	115.2022	114.3753	106.3272	106.6541	115.4878	108.8951	113.2823	106.4162	107.4944	97.85709	105.5144	97.08978	109.8634	102.9841	100.4189	101.5169	96.01233	97.61738	118.5222	102.7254	99.15791	104.6801	108.471	102.3124	108.2358	105.2296	91.86119	116.304	119.7527	104.8813	105.9431	110.4027	99.16167
"ILMN_1653026"	133.3556	161.3092	245.1692	153.8503	124.8903	178.3239	142.4579	157.7121	155.7622	154.0093	189.6028	123.2251	120.1958	122.3658	127.6653	150.3804	116.2671	155.7622	137.6005	141.0434	164.9475	167.7181	132.8233	210.3813	142.6871	218.2843	149.6232	138.6613	134.021	378.8173	192.024	153.0514	141.6131	276.5538	141.1401	151.1221	135.2218	122.5888	127.8785	495.1651	217.9534	160.4982	130.6464	190.3602	145.3224	153.6539
"ILMN_1653028"	6483.321	5040.666	5615.194	4187.476	10098.25	4129.983	5442.097	2932.688	9482.65	3404.396	8470.04	5572.599	6246.896	4235.407	7337.199	4842.811	7448.489	5186.127	8648.051	2971.128	4409.585	3853.164	5465.144	3864.309	6012.909	3569.518	5274.397	3423.418	6584.635	3569.518	8412.767	9845.976	4788.39	3816.362	4065.19	2493.873	7252.592	4169.14	6156.546	3616.531	5384.601	4079.655	7061.548	4100.044	6867.105	4359.049
"ILMN_1653031"	122.9403	111.3764	118.5397	125.09	121.4033	109.9292	121.4721	129.5984	127.3873	111.777	122.6999	168.2178	121.1832	110.8986	113.2027	135.7924	144.9972	114.0729	113.6674	103.7031	123.3482	122.5551	146.4019	123.2427	137.0922	106.2536	108.1806	106.7764	132.9534	114.4905	115.9944	131.6588	136.7726	128.3667	126.4747	115.8704	128.5808	119.2433	108.2066	125.6685	115.4226	127.4828	103.7449	114.3844	113.1813	127.6309
"ILMN_1653033"	115.025	134.5771	120.0487	104.5594	129.4753	118.7733	109.1701	118.4483	124.4951	119.465	115.1581	120.9715	114.9055	124.8588	109.2341	127.744	116.611	125.127	113.7275	112.3654	117.8265	107.2334	127.3679	128.0091	123.0507	116.6628	115.0974	120.6128	124.0574	125.5471	115.2753	122.1389	125.5131	120.9017	121.0049	140.4636	130.6795	142.784	121.5579	124.8092	130.3053	108.0536	115.5107	120.8433	158.9926	130.7296
"ILMN_1653039"	1019.259	945.0941	821.0717	904.6549	656.1185	575.4007	1122.667	1394.004	870.4519	878.9684	1054.663	1071.424	444.3157	462.4011	1171.804	1009.148	920.7288	789.3086	554.7733	714.6752	1244.765	823.2027	975.7352	1065.361	1106.182	1059.752	1026.819	884.2208	1115.963	804.8926	1090.366	723.93	1183.421	882.2086	897.6149	1143.009	1318.673	1086.456	1107.754	1103.036	869.3519	847.5912	810.2827	878.3429	952.4067	859.5378
"ILMN_1653040"	135.4067	109.1955	107.9813	110.5752	109.2329	120.3354	122.0505	127.14	129.5962	123.9242	119.1917	119.0027	130.0439	139.47	121.564	123.4071	126.617	114.8584	122.2489	135.1264	109.7423	122.0941	136.0874	118.3277	118.9059	114.1176	110.9219	123.3282	114.3103	113.8998	121.1361	121.2851	111.3271	113.4987	106.1628	118.9675	112.5789	137.2239	124.8812	118.5222	131.1849	118.996	125.2176	124.8494	117.8807	121.5119
"ILMN_1653042"	218.3432	187.7395	250.1746	191.2554	238.2137	232.576	424.7563	249.447	216.7542	206.5494	583.8772	199.5784	264.7131	182.0176	355.9964	198.2332	372.8108	239.1085	250.441	329.6546	254.1761	282.5067	353.0229	204.4649	454.646	216.375	231.1033	226.2566	259.3698	211.6892	188.9852	168.9746	329.1198	230.8703	280.7264	231.8956	382.8751	279.1946	232.6413	181.7142	212.3858	233.559	309.0598	220.6382	206.4965	192.3412
"ILMN_1653043"	109.6597	92.09798	119.6548	104.3302	120.2007	103.0444	107.4889	108.2428	104.1861	112.7597	120.9873	122.6421	109.5292	97.70789	111.6414	112.3974	100.4299	115.8634	120.368	107.5883	110.576	117.7531	96.61962	123.3905	122.0918	105.4723	111.2441	107.4681	106.0886	105.5914	110.1528	123.5132	117.1435	106.2304	121.2958	97.32742	94.79198	85.60289	110.6316	106.4559	105.3985	101.683	106.2026	110.4932	105.2082	102.4148
"ILMN_1653047"	142.1701	147.3539	136.2802	120.3671	155.2271	134.6568	157.4352	148.1105	148.2043	145.4307	166.6322	136.1451	149.8346	132.5458	150.781	140.7586	173.1706	153.9437	155.4366	141.1401	146.9995	146.2205	169.6866	147.4508	128.8816	170.0265	126.5145	144.6929	171.75	138.7094	126.4811	161.7623	143.1745	146.733	143.9628	152.9843	142.6543	145.0919	136.1408	153.9843	148.2043	129.1824	180.1849	149.6831	149.2939	178.9967
"ILMN_1653055"	120.8656	111.8671	112.7138	128.2768	126.2781	106.8166	101.4058	110.1729	113.1792	108.4137	112.6916	109.4679	113.4051	104.1565	110.9219	108.9121	114.8598	110.0982	110.6931	117.1248	110.6059	120.3642	113.47	102.6419	105.9381	106.9331	106.329	109.8677	110.893	116.177	108.9899	109.693	103.7718	123.2427	111.1324	129.1486	117.4999	103.1771	122.0248	99.28168	106.9161	114.8721	111.8898	101.0381	124.3252	103.3573
"ILMN_1653056"	114.3978	108.4396	124.126	123.4712	117.2646	123.7343	122.0975	126.0641	115.6607	128.4984	114.8708	121.2574	112.0453	110.9514	140.6537	130.3313	120.3519	102.5436	111.8233	131.1294	121.4147	106.1596	132.7813	120.8246	132.9363	114.9159	108.0837	121.4732	110.1312	120.5558	107.6624	121.2388	115.1403	119.4923	110.3343	128.7623	108.0449	123.6688	97.9337	113.2246	127.2889	155.4687	122.0848	132.7854	114.4698	125.0827
"ILMN_1653057"	109.6995	120.7531	112.1143	120.4329	108.5673	117.7076	128.061	113.3643	126.4708	114.7327	105.0828	111.6427	111.8443	118.8829	98.61179	127.7891	110.3687	135.541	116.2426	124.9897	115.516	113.596	116.768	120.9641	113.1028	123.4453	127.3832	114.2584	140.9975	121.5486	132.069	109.3657	117.4581	117.6934	124.0631	115.8855	104.6947	123.9184	105.0119	116.651	109.9393	126.6936	116.7751	126.4144	119.8257	116.5359
"ILMN_1653073"	121.3924	108.9058	127.674	112.5783	109.0817	102.9044	110.0618	110.4561	119.7123	95.87706	107.2922	122.6999	115.9018	106.0523	112.4361	120.3365	114.5754	103.8135	113.9721	109.1335	108.8505	130.3898	106.5304	109.0264	113.6433	119.6726	109.4912	117.3622	99.44558	115.726	117.8392	108.1806	108.2959	111.207	121.6095	113.1686	111.2768	119.5065	123.0308	105.1825	110.0074	108.4892	106.5743	111.2577	115.8497	109.1285
"ILMN_1653077"	120.2993	126.6862	105.5094	115.4077	112.0343	123.4923	106.7572	109.0895	118.7743	112.7488	114.7137	118.9518	106.4156	121.0118	121.8763	140.4687	115.3169	122.0081	116.4014	111.2602	113.503	112.406	115.362	120.4438	128.4004	105.6349	113.2282	109.327	117.6507	114.6545	127.2211	119.1301	119.8432	106.8074	120.7589	120.724	98.92266	108.1428	109.3715	119.6046	115.0735	107.3961	108.8582	118.7594	105.4491	112.6385
"ILMN_1653092"	112.3772	118.6725	115.6008	110.8886	104.4313	110.6631	113.0688	113.3288	99.69008	111.7057	133.8448	121.5512	121.359	108.8388	103.3613	114.7904	109.6537	103.1794	111.1524	104.4574	103.5483	111.1093	110.9403	101.3107	162.0983	108.7017	105.8034	118.0682	110.6405	107.5568	116.6612	120.7084	125.5699	122.7664	103.606	115.7642	117.7193	109.6828	105.9234	102.0397	115.7071	114.8017	109.6019	106.579	111.4588	109.3977
"ILMN_1653098"	114.2438	120.2222	128.1005	151.4856	126.8601	124.3645	128.228	134.0242	126.6574	131.6294	175.9104	127.5612	152.071	170.4379	165.8203	134.1372	117.785	123.1301	117.6149	134.4584	118.1648	137.1719	128.9786	144.3277	120.398	118.4349	139.9167	165.9186	142.4296	119.6221	117.0601	118.0071	136.9577	137.3805	176.0261	125.5852	140.6361	163.9958	154.6195	140.2548	119.4288	154.9282	135.0777	110.581	136.7077	129.0412
"ILMN_1653102"	117.1834	98.26495	114.7447	111.3812	116.4606	110.2302	108.0922	111.2937	98.30221	106.5017	103.8615	107.3287	136.8966	124.2333	101.2935	92.56307	107.9877	111.8662	114.7353	117.7169	100.8683	99.21172	121.6195	112.6909	121.3158	93.55144	97.12396	105.1589	102.5544	113.2975	118.6017	128.452	109.2181	104.5743	116.2654	107.3669	107.4719	123.2283	110.0368	113.5968	117.0827	106.0315	111.9297	114.0403	103.5613	110.2476
"ILMN_1653103"	108.2	103.3019	107.7932	107.7841	108.5593	106.4754	106.9267	114.9516	108.9683	121.0935	100.0299	108.2163	105.673	119.3385	129.61	109.3498	101.5296	102.0685	100.1681	106.3232	108.3169	105.6495	118.3951	100.4458	114.0208	129.0167	112.2427	109.2743	112.5432	120.4709	108.7555	104.6753	103.0801	110.551	113.9272	102.2074	96.6813	108.1772	104.1878	107.3743	93.75371	116.0636	100.6299	101.643	103.056	108.8305
"ILMN_1653106"	108.4363	107.6799	109.4747	120.7262	120.0196	105.7058	102.398	101.2318	105.9799	113.2814	106.6113	113.3029	120.0958	112.7456	114.3779	106.6172	108.504	119.6783	151.2925	104.6531	98.68987	100.7219	116.3123	110.9107	99.4293	116.5329	117.1073	105.667	107.0346	107.2108	109.0127	114.0172	102.8519	120.7379	104.9199	110.1076	100.9381	98.68241	109.687	117.1387	105.9303	107.188	114.431	106.8858	118.5001	104.9839
"ILMN_1653115"	5151.644	4715.276	3266.24	3558.637	4576.2	4154.426	3611.491	3689.769	5030.625	4557.764	2940.786	3847.216	3965.132	4288.839	6048.162	4934.183	5655.599	6466.467	5198.177	3853.164	3343.107	5248.958	4619.771	4073.201	4637.692	4208.146	4514.574	3611.491	5430.654	4016.065	3353.556	5151.644	4934.183	4593.183	3990.822	3447.137	5730.073	4272.031	3945.562	3541.425	2808.514	1946.954	4344.245	3056.851	3864.309	4796.833
"ILMN_1653120"	104.1115	117.602	122.8973	139.9298	118.0497	104.7844	107.694	114.5873	117.1139	108.9114	131.4124	135.4002	116.0618	125.0606	113.4106	112.9617	122.6321	105.9967	119.3949	133.2489	109.3644	117.7685	129.8507	140.643	109.7567	104.9149	124.9975	136.8669	112.6909	105.5118	108.6362	106.4508	110.4938	126.9111	121.7828	128.8217	112.3654	116.6994	113.876	111.5809	129.5901	112.2609	114.2829	110.5959	108.281	125.5048
"ILMN_1653125"	182.7521	151.3391	172.787	187.2223	138.6082	151.7535	128.5867	117.6256	147.0636	146.2443	204.7163	117.0845	161.8507	151.7778	173.8618	156.0822	210.8637	131.1412	123.2144	137.153	127.9805	126.617	108.415	111.4319	174.2011	189.4495	145.6741	165.1576	123.7627	142.4701	193.2168	222.4878	128.6961	144.8358	130.3228	119.5905	173.3807	129.6675	146.229	135.3253	155.926	163.3929	223.0493	143.8329	129.0836	135.7483
"ILMN_1653127"	113.1081	121.4255	96.63225	113.2511	115.1736	122.0334	114.8598	109.6696	134.8695	121.0447	119.0077	120.0161	115.715	120.5232	125.2358	115.2268	113.0949	110.6466	112.2157	98.83745	102.4921	121.535	123.6884	130.1335	155.3922	121.7587	114.7756	104.5334	115.0936	114.0714	125.9689	127.6636	112.2306	104.536	112.9512	107.8174	109.661	106.4349	114.4363	103.7153	111.2302	104.9769	122.0175	111.0211	110.8481	114.9732
"ILMN_1653129"	251.677	221.297	223.7844	165.8203	239.6439	186.942	225.7619	189.1745	172.9918	225.0173	235.8183	241.3554	179.1867	225.7889	238.8865	284.907	222.6369	184.086	190.977	235.9185	206.4965	220.5775	258.7648	268.9961	194.5399	229.595	224.8805	219.0943	209.7658	221.9425	248.4747	203.8543	233.5266	217.4913	230.1382	225.9053	207.2522	211.6665	239.8802	249.7494	208.8854	204.9591	218.0632	221.5775	217.0413	207.9464
"ILMN_1653133"	1678.766	2478.608	1752.234	1709.264	2169.656	2131.798	1770.682	1422.753	1468.997	1917.628	1603.25	1935.24	2177.351	2612.987	1524.105	2328.34	650.9952	1337.43	2445.526	1299.062	2464.827	1601.009	1901.814	1781.501	1996.515	1865.996	2112.27	2153.247	2180.609	1922.115	2103.884	2767.544	1728.681	1940.827	1807.463	1965.029	1770.682	1742.32	2116.108	1278.12	2159.939	2085.68	1870.523	1716.961	1761.196	2346.98
"ILMN_1653134"	319.9084	370.0719	444.8342	448.9421	400.5122	495.0683	356.8975	392.8098	321.7162	261.5334	239.2713	267.3571	281.4008	292.593	305.3882	447.6556	228.4457	320.5192	365.2047	262.7061	377.1651	386.0723	311.6152	285.6519	325.3657	315.1769	371.3977	400.5122	344.4612	422.0749	323.6068	346.8878	310.6573	327.305	299.8737	310.9944	282.6166	303.2519	321.2653	388.6357	317.1606	384.9059	375.7542	369.2218	367.1231	358.4629
"ILMN_1653142"	125.3827	114.4776	97.94548	107.0035	105.3873	121.0377	105.9737	99.42491	111.861	126.9421	104.6187	150.4991	110.7871	106.2847	110.847	115.6607	120.4996	108.2508	105.1759	106.3006	95.19039	124.0455	123.9306	117.8343	120.8452	115.3301	105.609	114.8302	103.2274	101.5568	107.657	104.5874	106.2939	101.3336	126.3905	117.5317	108.9329	102.9609	115.3122	107.3035	119.5284	102.866	111.2937	116.0598	109.7303	110.4027
"ILMN_1653143"	161.5596	174.3064	161.1756	134.5845	184.9098	150.689	170.5645	167.7347	183.1007	163.021	133.7252	135.6583	172.4852	162.4059	181.1733	162.6986	188.9603	176.3882	193.3502	143.5218	168.2448	141.0702	155.6322	119.8161	155.8211	205.1298	130.4696	161.3231	172.9918	163.2372	149.7917	162.3287	181.4065	156.799	172.3578	132.2976	163.4424	141.1062	205.2548	161.4474	174.2163	146.8677	164.8124	181.1493	177.3633	179.0758
"ILMN_1653146"	113.4555	138.6613	114.1748	113.5566	108.7904	109.7895	108.6492	115.8816	128.9301	104.4493	130.7748	112.3641	107.266	109.9451	125.7551	104.8742	124.3835	115.0892	108.431	117.5745	141.4595	132.1887	103.0601	113.0317	141.2557	118.3972	113.7174	105.2229	113.1327	110.0416	107.2589	108.429	118.1594	111.3148	103.4294	117.9055	127.553	110.7467	106.3897	113.815	109.6438	108.4196	115.0399	112.1933	109.8332	111.0984
"ILMN_1653150"	108.468	98.68742	111.7449	121.1161	99.74334	103.4231	114.6784	111.8095	109.585	109.0114	115.0117	109.585	105.4617	105.0774	107.1721	101.2366	101.0156	105.9167	107.9116	101.5235	101.9028	100.5732	105.5004	113.8952	119.9718	111.5795	115.913	118.249	114.0143	109.566	111.2261	99.56616	106.9345	112.5364	114.5001	104.0297	109.8332	110.7386	95.7157	107.8751	112.6317	115.3122	97.9629	106.7595	106.3653	98.80426
"ILMN_1653155"	105.2932	109.2207	110.5612	109.7964	121.1686	119.4224	119.0571	104.9958	107.4491	115.5107	116.1867	109.3407	102.3334	117.3121	112.8852	115.2857	129.8239	110.1499	124.7175	115.8712	119.136	116.0279	113.6674	105.7631	99.63165	120.1358	127.37	105.5674	112.1638	131.0698	113.8756	135.1716	118.59	125.5954	121.1431	104.7767	105.6313	113.4239	106.6268	100.4573	113.9582	129.8938	108.3301	114.4662	111.9331	108.3873
"ILMN_1653158"	117.8595	142.0226	109.0257	142.6008	113.2461	120.0077	111.8886	112.1933	104.8839	122.0918	129.2841	131.7558	110.7198	122.4896	113.393	122.4703	111.0537	104.7744	104.0186	104.428	113.8867	120.0649	113.1728	111.269	113.0623	115.9652	132.8302	120.7513	112.4736	116.1851	121.7129	111.2615	112.6145	112.2012	110.1117	107.4852	144.8865	126.8056	122.1857	109.6658	116.2136	118.8479	107.0194	110.0589	119.9775	133.9435
"ILMN_1653161"	275.2956	485.0886	661.2645	455.1401	754.3086	408.9905	483.182	542.4263	251.2792	250.399	1334.103	1762.6	286.3102	469.6302	344.3066	299.7012	546.5961	402.2443	664.1198	642.8282	562.8624	304.2207	1252.674	2197.094	1134.66	1208.132	351.8204	279.8251	679.7112	269.6616	1608.541	456.3101	626.2921	252.6482	555.4716	252.9685	347.7656	335.2078	575.9188	354.5321	343.0928	266.2041	380.919	400.1439	633.5	567.1553
"ILMN_1653163"	138.27	154.887	135.9121	129.9751	129.0348	128.21	119.7058	121.3602	135.2818	114.607	109.8102	111.9388	115.7199	121.2588	140.7161	126.2592	169.7815	149.3512	147.1583	135.0848	133.4668	133.0925	122.1023	115.0623	123.3309	122.3857	131.7627	126.5643	151.3391	106.8705	137.6872	128.0846	120.3217	131.9174	137.6996	128.5892	132.4377	155.4058	108.9598	142.2457	128.094	111.1532	139.6834	113.6487	137.4731	143.2737
"ILMN_1653165"	247.0891	200.4293	218.3729	207.1795	246.8895	217.2789	266.6823	222.5765	310.9944	218.9899	400.9252	480.4112	251.5731	240.407	235.9901	200.3196	273.5241	201.8574	307.0833	294.5801	313.7933	228.7004	240.9089	281.5977	218.3992	365.3606	216.1424	195.7218	252.6482	226.9038	217.6398	343.0928	227.3312	185.4749	256.876	232.8055	288.5323	281.2398	254.2712	227.2977	278.8218	343.9932	269.9649	214.5482	251.0499	227.7518
"ILMN_1653166"	110.5024	147.9022	140.0278	160.5239	146.0734	179.1529	145.5591	132.1796	119.5098	128.6893	160.7519	131.5547	110.0296	131.1519	110.2585	160.5239	117.7999	139.399	158.575	150.6158	116.4846	156.6258	137.4063	159.3654	128.2126	107.9137	114.7137	171.4309	156.5923	135.5327	111.0819	135.2738	130.3898	134.5324	122.5715	153.588	120.4544	115.4256	113.5585	132.8823	135.8964	143.2213	107.1602	144.125	116.1952	130.6556
"ILMN_1653174"	113.6971	105.2019	105.2493	129.196	106.6456	105.4756	102.7802	106.1805	111.2883	116.8229	123.7638	109.1531	116.9265	107.96	117.1324	101.1474	104.2942	102.4282	98.77342	105.1961	121.4084	116.2452	105.9647	109.0879	116.456	104.6239	107.571	115.3626	104.5119	107.7503	109.3492	104.5882	98.1115	126.4747	106.7863	112.4666	102.8531	103.0601	107.5154	111.7201	128.0914	95.92349	101.5329	107.4297	118.4851	121.8792
"ILMN_1653180"	235.8183	235.4454	253.9221	240.9089	224.9055	260.8671	212.6893	250.6407	190.0652	259.0838	269.4479	266.8864	286.5483	340.3256	174.1336	274.4384	238.3444	247.2746	252.2255	290.4573	240.3445	231.9754	260.3404	237.0635	303.5152	341.0042	227.2148	277.3807	205.4741	304.325	260.5286	211.7193	185.5293	243.1706	277.5085	238.0353	201.6794	193.2658	205.1526	248.8748	237.0635	456.8148	222.6083	325.7692	212.9186	236.9998
"ILMN_1653182"	109.7931	112.303	113.2519	103.6069	104.7408	109.1341	112.9155	115.0695	112.9678	114.2468	110.4739	118.0546	111.38	123.8115	115.628	99.98796	125.4321	115.6531	119.1199	123.8709	112.7882	113.5838	127.3563	141.9843	113.5063	111.8324	107.1275	118.8821	111.6335	128.6743	107.4258	115.3024	107.2928	110.9027	138.27	124.6577	107.5176	127.1155	126.8799	114.1595	114.0028	106.5852	107.3257	115.6162	121.5591	125.9864
"ILMN_1653185"	109.0915	127.4138	126.4094	137.9695	117.4698	112.8019	120.3663	133.3591	126.5212	108.9633	114.4743	104.4091	114.3019	104.0534	122.6888	116.9491	115.7137	136.1552	128.841	122.5117	116.3667	125.0011	119.0759	116.8642	114.2789	127.0723	108.5777	106.304	132.088	110.6052	104.7428	127.7912	107.6243	124.8864	107.078	121.5579	120.6084	112.8896	122.7759	122.3294	131.0651	106.8174	109.9795	117.6785	108.1993	117.5738
"ILMN_1653189"	107.5228	100.2582	114.24	116.353	107.1361	115.9318	103.4139	120.4903	112.7679	103.5038	103.5749	106.2987	116.9933	114.151	113.3986	119.0971	107.2278	96.85214	101.0565	110.0468	113.4511	114.9042	107.6409	118.6064	117.948	113.0962	101.2229	113.288	110.0871	104.6965	124.3744	111.2584	121.0724	106.845	114.5119	123.3647	102.3435	111.8781	102.5802	115.4488	114.1107	112.9366	104.3	114.3422	105.0092	110.5947
"ILMN_1653193"	112.8011	114.6697	111.4161	98.60912	114.1516	104.9839	105.7306	110.875	108.8243	105.5363	111.2185	115.6531	106.8166	107.4439	118.251	122.6407	107.6369	118.9467	130.9126	104.6983	119.1581	115.4619	108.7795	108.7416	107.0936	118.2891	118.5245	99.74132	124.645	115.208	105.8462	113.5342	112.1528	109.5563	105.3143	115.782	107.8644	107.2412	121.8423	100.9128	119.4478	109.2865	105.3724	118.6568	126.1218	112.8208
"ILMN_1653198"	95.84939	104.5662	104.1004	112.5176	110.948	112.0042	104.9604	95.82974	116.8479	119.8385	97.08978	115.0346	116.466	105.8132	108.9094	104.4574	102.7485	110.5797	100.8557	111.1368	100.9534	99.92616	99.98252	105.4797	102.5749	109.814	96.09032	107.5595	103.7537	112.8282	92.46246	105.5984	97.03147	105.7615	104.8761	116.5852	110.0604	109.3901	108.2465	107.5553	98.92266	121.896	99.72168	118.5253	113.3744	97.41372
"ILMN_1653200"	324.2171	320.8085	263.775	507.2257	270.2066	316.4196	366.4077	493.4221	290.6075	447.1333	353.8776	685.9341	338.7025	407.575	266.5982	321.6735	443.9554	438.4739	338.6438	548.3229	322.1244	395.2565	390.6083	746.7476	386.4994	424.1587	298.0192	258.3232	287.6986	347.497	316.6538	270.8069	285.9497	446.7026	514.1369	466.9322	302.2085	400.9252	239.4019	372.0908	454.646	483.6808	280.0656	361.0017	329.8695	331.5875
"ILMN_1653202"	104.1989	108.2713	109.5292	106.3343	105.3633	110.1917	105.9566	100.9504	107.2717	114.0099	109.6373	113.9014	112.3052	106.9678	101.886	111.7057	112.4031	112.9449	107.2757	107.3195	105.4498	118.5542	105.6661	117.3701	112.1689	116.9696	101.1032	119.903	108.878	116.8324	123.1965	117.8872	111.1156	103.9246	120.4174	125.5579	123.5302	107.1035	112.1791	117.3478	102.4631	95.28222	116.7622	126.897	119.0835	109.4848
"ILMN_1653203"	1315.767	1113.83	1226.107	1477.683	1288.468	1368.424	1315.003	1644.361	1216.175	1800.187	1134.17	1508.628	881.448	1143.009	1300.661	1610.983	818.4912	1240.536	877.7058	1525.981	1019.877	1511.183	1029.119	937.0436	902.7049	1035.837	1226.776	1532.842	852.5745	953.5643	916.6916	985.767	1462.575	1158.656	1031.967	1638.278	1019.877	1394.004	1070.331	1155.286	1119.57	1159.26	1123.738	1409.095	1083.967	1268.977
"ILMN_1653205"	820.424	776.8079	621.3069	471.5939	680.9679	548.014	925.4665	1205.325	782.2344	947.5936	902.7049	784.8023	1036.234	819.5954	513.1447	601.5322	993.6374	1135.9	727.3097	606.7419	853.9967	746.0567	867.9854	652.0959	896.5496	894.2732	759.0801	750.9236	717.4173	833.136	623.2943	906.0327	942.6324	912.978	1073.892	937.7411	814.8661	722.7338	657.9764	710.5684	793.0995	627.0501	733.1054	875.5774	709.7923	747.6691
"ILMN_1653207"	112.238	106.2597	111.284	124.1656	112.7958	103.824	112.5499	104.689	114.8708	110.2889	157.9184	123.6914	113.3764	112.1608	128.343	104.6899	140.2384	120.0173	115.3724	103.6978	105.7213	115.632	110.4529	112.7197	132.7905	114.9673	118.5161	115.6843	108.7436	106.4644	108.2006	113.6269	116.7926	102.3571	110.6191	109.8506	116.495	109.5682	111.3587	107.8259	128.5037	125.4338	108.8993	118.7338	102.5958	112.0742
"ILMN_1653209"	112.3388	133.5634	102.0421	109.1307	120.9189	110.0618	115.6155	113.7844	123.6914	106.809	119.3986	116.9555	119.0798	130.6582	108.9489	107.9272	109.9491	107.7395	108.4826	97.9169	122.2864	103.9442	121.3382	104.3173	111.0602	121.1349	102.8719	120.5418	112.4639	108.9468	121.6302	108.7633	120.6245	120.9177	136.8966	146.4152	112.0497	103	107.0846	118.0929	112.9137	111.6335	124.5742	107.9095	114.2964	129.522
"ILMN_1653211"	109.4035	111.2243	117.429	110.9084	102.4259	117.5339	105.1455	128.256	101.9483	103.9293	106.566	107.7733	108.8445	117.2819	118.939	120.1358	111.1003	107.6876	99.83755	129.4805	117.9567	102.7963	105.1212	105.7524	101.7675	98.15281	113.6639	128.7172	107.4957	101.3952	110.9658	118.4893	132.6746	103.6535	114.7055	99.39509	107.5836	104.4123	125.0102	108.7143	111.6856	108.4623	119.2038	113.8533	100.4853	108.0903
"ILMN_1653220"	311.1434	282.8521	298.1851	385.7738	340.2341	302.0617	212.5502	259.3307	253.2147	340.3954	309.4049	342.0751	262.4221	279.7268	252.1414	229.631	209.7165	244.2045	272.4126	300.298	291.9772	292.3925	332.4601	345.4342	345.5638	341.3882	231.6381	258.8413	270.1704	402.87	252.2715	323.8573	249.4887	355.5399	214.5239	318.9053	209.5065	211.4991	169.7282	504.7526	219.4396	405.6593	212.6585	364.6155	280.6033	255.9902
"ILMN_1653228"	110.8535	108.7457	113.6997	99.08	109.1915	122.6269	127.7872	110.7082	119.8575	117.323	116.2744	117.409	114.7303	105.3323	126.5424	104.9306	117.9218	104.4194	124.0005	118.8723	119.4146	104.3067	146.5643	120.4358	139.4108	110.1273	113.9889	123.4644	117.6934	113.1971	132.3944	104.4233	122.8313	111.734	108.1324	126.5926	106.8174	112.1689	129.2532	103.6645	110.3619	141.846	116.4484	119.6509	107.9643	125.8502
"ILMN_1653240"	114.9449	116.5499	114.3992	130.1808	108.2908	103.3276	102.3262	111.0764	113.2275	122.6028	103.5679	115.4824	115.53	114.9496	130.2141	111.4535	96.9912	113.6311	111.7225	114.1071	128.4109	133.7492	102.5982	114.2789	119.0067	115.5918	111.7225	116.1703	110.3761	113.8895	104.9866	105.6863	110.4001	111.3012	104.5258	105.0249	110.7806	112.3132	124.3583	123.123	111.9272	121.974	119.3422	114.7645	110.2366	115.9904
"ILMN_1653251"	108.5777	107.9656	96.23994	103.05	103.268	111.6355	100.3639	107.3263	119.3794	112.0365	109.6208	105.093	104.1592	112.4431	106.7243	125.3213	105.7293	105.7608	121.1371	125.2468	104.4762	104.8925	112.5519	113.8828	113.4812	110.0509	114.4751	113.8123	110.5383	105.8637	117.8053	94.6833	102.4852	114.2848	120.171	107.6221	102.6061	117.6029	116.8042	113.7063	104.1013	104.8991	115.0339	103.5089	127.5592	106.2444
"ILMN_1653263"	115.2885	116.8632	110.2041	104.4956	122.6999	112.253	101.2451	107.8881	109.7295	104.2598	96.1367	118.8271	112.5915	95.62159	110.2539	100.5367	103.3956	108.4777	102.8077	121.7154	118.1434	114.6184	104.4433	99.8315	100.2996	97.72143	104.474	115.0572	110.4577	110.5395	107.6999	104.3739	103.465	94.88103	90.86677	97.6997	89.04491	117.3789	102.9863	105.8748	105.8908	105.6481	124.1453	118.3043	118.2775	120.9054
"ILMN_1653266"	438.3777	424.6384	292.6877	306.9865	293.7287	339.465	377.6894	342.7944	334.8895	404.6609	368.5474	471.9553	486.8229	475.3395	264.4711	301.7156	332.3966	503.0185	223.8061	342.7249	246.2369	308.7664	396.3473	375.1287	491.8196	477.059	368.0189	369.1418	344.0642	485.3088	361.8351	505.2374	505.0055	536.2869	313.6436	324.2171	471.5939	424.9331	478.0188	507.2257	411.8166	541.1683	415.559	465.0627	362.9569	523.338
"ILMN_1653267"	126.317	102.0659	120.5765	116.3813	114.1641	123.4	108.8171	115.3414	116.4755	107.9694	102.8507	126.4359	122.2292	119.3585	109.0873	122.5821	121.1371	97.70524	93.05107	104.7157	110.5858	111.1805	111.1902	103.3071	124.2525	99.51668	120.1378	105.4788	107.6444	102.237	111.592	146.7879	99.16167	105.8954	115.2354	94.36752	104.4131	118.8733	110.9898	119.1159	103.4208	115.806	102.3543	107.2987	114.3214	120.1358
"ILMN_1653274"	105.6415	103.4905	115.4824	105.7981	109.8135	107.8644	130.4648	116.3898	127.9982	112.7685	102.4414	127.1286	97.33012	123.9726	110.2178	106.5528	100.3934	119.8073	117.6667	120.9046	137.7528	108.2048	103.6947	101.8662	106.2156	107.7168	106.5971	118.0287	106.7195	103.9931	123.112	119.2669	122.1555	109.8561	123.8658	118.5036	107.3986	107.1926	112.0633	115.3406	108.063	113.6249	117.7771	107.2622	115.5548	109.9517
"ILMN_1653276"	116.1592	118.2059	113.9847	110.8088	112.2949	130.6155	110.7454	120.9569	119.4497	114.155	156.3107	108.1728	112.448	112.3257	119.1787	112.7734	124.1618	114.2173	110.6427	108.4897	104.3983	100.6572	111.6318	111.659	99.62267	116.8896	109.0705	98.11913	114.1348	115.2534	105.4082	107.8979	91.49688	111.0892	101.9803	119.6313	102.8131	118.1594	110.2971	95.00219	101.6168	121.048	121.4084	93.11096	111.7887	110.9107
"ILMN_1653278"	220.5775	160.938	177.565	205.6933	131.8376	171.5481	199.0067	179.0423	148.176	152.7561	202.7747	166.7911	150.6613	141.3588	123.716	152.452	132.7239	125.2802	134.0579	165.6817	117.4888	158.424	207.3045	143.6372	188.026	182.526	119.664	125.3985	185.3811	168.4103	158.0616	146.8073	230.456	162.0323	187.9274	164.8375	214.2214	197.2298	161.4086	155.2657	194.863	176.966	176.6684	124.7609	139.2975	146.7252
"ILMN_1653282"	103.9846	110.0095	109.04	109.7754	109.8205	103.1838	110.4109	107.5938	102.1086	108.7627	98.97436	108.1361	115.0648	99.2645	106.575	107.7833	120.4337	107.7409	103.7537	103.078	97.14812	107.1497	109.4801	100.9609	104.3021	105.6602	107.8765	107.4951	109.5015	105.2721	104.0506	114.6747	104.7038	104.0447	111.154	100.7991	88.76262	120.8387	126.233	110.8745	105.5591	110.7577	100.2085	112.7753	115.9235	104.3563
"ILMN_1653283"	122.4549	148.2803	147.9719	129.8239	160.9237	145.7809	148.384	170.4694	154.6319	165.9764	181.2962	129.412	145.9612	138.6937	139.8269	159.0775	140.1932	168.2957	116.2873	141.1772	102.1246	158.749	132.539	159.6254	172.8399	141.6684	145.0778	120.8411	131.5797	149.6323	105.2819	145.8467	129.8591	160.6394	120.8186	153.0325	129.5003	129.2419	117.3644	138.2764	137.1447	143.892	131.3517	165.656	110.4283	144.0503
"ILMN_1653286"	118.0021	118.3788	110.0846	111.3642	107.5904	109.5554	111.8937	107.2259	122.227	102.62	121.1572	121.7191	103.7977	114.5852	102.0624	101.7648	115.4533	105.2001	111.0545	115.3241	116.0825	101.2711	111.0839	122.203	111.4527	117.0024	115.8728	107.2355	97.07961	117.4729	111.502	122.2232	105.0267	108.1564	146.5246	113.7211	113.4933	122.2478	131.1632	125.6044	113.776	113.492	104.7968	110.4516	107.1313	103.4189
"ILMN_1653292"	130.8086	226.2184	315.6532	296.1033	156.4288	296.1033	167.851	176.2299	138.2188	147.7905	150.8058	170.2367	155.009	150.1016	131.0999	183.6021	129.4701	135.9944	119.624	208.8639	189.6778	185.8836	131.3431	170.3467	153.1077	296.5859	151.3219	200.6289	131.4556	207.0746	168.9746	200.8285	158.596	174.4149	157.9396	131.2692	148.8756	170.7666	149.4524	180.1095	148.9348	209.0083	133.1646	192.2993	154.909	170.5831
"ILMN_1653310"	108.6457	103.3303	121.3073	119.4288	101.3136	125.0074	114.8558	119.1787	107.789	129.7105	102.0456	97.61191	119.5894	119.5434	116.0466	110.9625	100.3475	115.856	109.0705	107.3546	91.28242	131.3599	88.4715	123.7	103.7735	111.1649	159.2615	129.5699	115.7169	113.2968	105.7068	109.4486	108.0037	115.8951	106.9465	108.8043	115.6805	107.2685	99.88394	106.0998	103.8212	114.3908	107.1926	95.42641	103.3071	121.4934
"ILMN_1653314"	107.0353	126.5555	107.4944	105.007	103.8219	117.0202	116.8642	116.1693	108.6695	107.256	132.5458	122.768	116.0802	109.0106	120.243	110.6391	113.1908	119.1896	120.0435	121.7038	109.0675	127.1703	113.6661	136.5657	139.8818	112.1915	105.8191	113.7233	117.7657	119.3521	124.4527	125.8667	113.634	108.8577	104.7876	113.2778	106.3305	108.2041	117.4657	131.5989	112.5831	109.8971	106.0498	118.4038	106.5017	114.015
"ILMN_1653319"	169.5025	168.2448	172.0491	198.043	166.1842	187.262	143.6059	209.8426	160.0105	191.6796	203.6085	156.4898	147.4115	148.2567	149.0808	168.2957	130.7837	120.9882	140.2202	163.8507	143.2213	235.4051	157.7121	122.8917	151.549	175.1493	127.8967	142.9426	132.8957	201.3287	173.8772	158.6704	163.8387	170.925	175.4582	191.9582	145.4689	139.7141	144.922	172.3578	132.1406	201.878	124.582	175.9769	124.2392	148.6622
"ILMN_1653324"	108.1316	115.962	109.679	105.6442	120.1613	109.9057	133.8412	121.4468	112.0289	107.9083	109.8792	97.22848	112.5088	108.8746	105.4541	107.7716	106.3158	107.6657	116.5646	108.7918	101.2366	105.7231	99.90451	98.56889	100.7735	106.0927	106.5104	116.8385	101.3222	108.7809	95.74174	101.3378	109.1058	113.2962	96.32011	111.4782	151.0682	105.3866	101.3249	102.0638	100.6993	103.4427	103.7844	106.1304	103.902	105.2792
"ILMN_1653332"	100.8732	92.78849	110.5205	113.6985	107.3497	116.5044	97.21046	101.796	108.1593	112.5596	103.1264	107.2114	113.028	110.0852	110.0852	90.79805	104.5018	101.3516	111.7531	98.23838	108.9805	101.2411	103.9148	96.27972	92.16929	104.4286	108.7096	103.8956	111.654	102.9077	110.5138	112.4488	100.0204	104.4013	103.8094	100.0899	99.75116	101.2883	104.3421	113.6543	100.5154	114.4146	100.2261	103.0243	83.47543	105.9999
"ILMN_1653337"	113.6557	101.5488	132.849	106.2363	118.6124	111.8225	113.8348	103.7735	105.2767	109.0567	115.7109	113.0695	129.2166	99.95889	96.51561	111.0623	110.4307	130.1523	103.6645	112.5777	115.3089	132.7348	107.3552	110.0018	108.8612	107.3123	108.9775	105.4019	130.4769	123.1369	112.8397	93.97527	116.2105	130.3131	114.7891	106.5953	119.8914	116.246	114.7953	126.9194	111.0004	112.3654	105.9072	122.4857	110.0975	107.2355
"ILMN_1653340"	120.0498	125.9117	119.5028	114.831	111.9954	119.1607	121.9754	114.4379	109.814	114.299	99.2645	115.4715	115.666	112.5596	109.9511	111.0473	121.1547	124.4963	111.0473	109.5126	118.5354	121.061	97.33971	126.6552	124.1718	117.8773	111.0239	108.0284	128.924	107.6584	121.2738	114.4527	123.2677	120.5149	108.6339	103.5197	105.0013	118.6445	105.215	111.1724	107.9107	125.4001	131.7417	118.3712	121.3139	116.9312
"ILMN_1653342"	219.9121	204.3217	222.9852	208.751	196.8268	190.0913	208.2418	177.9683	188.6568	216.0025	268.3274	245.7906	225.9928	225.0173	235.0318	207.4449	274.1636	241.071	220.8608	248.7282	174.0494	237.3348	344.3698	319.7762	232.1807	209.2887	190.3183	226.5932	189.3645	213.6279	224.6549	234.1423	280.7264	214.1982	195.5326	189.0749	185.3811	252.1819	224.8805	232.3699	225.3943	171.5942	273.4841	203.216	185.5753	190.4044
"ILMN_1653347"	100.1751	116.5407	118.6401	103.7754	107.0943	108.9877	114.1797	117.8235	102.1183	113.47	114.9656	116.4828	108.5696	119.903	112.5536	114.9019	125.325	111.3189	113.4719	110.6569	107.0461	109.1444	116.6604	103.1332	133.0883	104.8839	116.4538	118.4808	120.4603	111.3032	111.7089	109.5367	101.5884	104.8565	112.9243	117.4947	97.05969	105.6019	127.3411	122.8215	123.2459	136.8544	121.9754	108.2391	117.6231	111.9595
"ILMN_1653352"	116.4051	119.9307	105.6097	106.4973	108.6679	121.4828	114.3025	99.35499	114.7003	98.73466	116.5508	106.0672	116.1167	115.5199	100.0583	107.1056	112.3484	104.1198	111.9947	105.6223	106.5557	120.5484	111.7639	115.7781	116.5432	112.3585	111.1447	119.8444	108.891	128.685	115.2526	102.9863	108.5302	106.1495	109.7069	113.5087	112.7847	104.2065	111.3984	109.4549	114.9516	106.7997	114.5889	113.88	117.7468	105.8215
"ILMN_1653355"	124.6862	115.5468	136.2289	113.3555	127.6991	112.53	131.3111	108.0562	113.93	116.5703	119.7435	117.6731	120.7084	135.2896	118.4611	123.8913	114.536	137.724	119.6891	108.6948	113.5888	121.7253	133.7454	112.9627	119.3465	121.5027	113.7139	114.4776	127.9982	127.1757	106.7433	109.8935	121.2151	118.3244	127.1973	126.497	120.948	135.8862	119.0441	118.4483	125.5471	120.6035	116.3303	100.0791	130.7808	122.3959
"ILMN_1653358"	114.2571	105.7816	103.5771	101.9992	128.8625	117.0971	97.63287	113.0212	98.10677	106.7156	147.3806	105.8637	103.2552	114.6443	112.5897	111.5096	120.1563	109.6976	107.0751	115.7681	106.2298	120.1673	109.2542	115.3571	131.5489	110.0892	111.2089	124.0005	102.493	105.6304	110.8162	112.3016	122.8185	110.7787	108.632	117.5745	96.75509	118.3885	119.1917	122.4964	122.411	113.8031	127.5632	97.02776	102.2218	112.5478
"ILMN_1653367"	267.0466	343.8411	350.4597	387.8889	367.1823	313.7933	377.0844	342.6524	276.9395	332.084	298.47	316.3571	310.8333	307.8325	334.4857	315.1234	310.9453	356.9586	361.1584	211.2854	266.8864	365.3606	353.1701	304.3958	337.4171	231.3235	350.4597	313.9036	404.7274	290.2032	399.639	327.956	355.0299	375.31	367.4173	267.1647	346.9619	322.9557	392.6469	335.0042	373.5698	266.3034	370.7348	319.2072	319.8482	395.4154
"ILMN_1653368"	101.975	105.4435	125.4304	111.2116	102.1597	113.4719	106.1558	100.1905	104.6616	100.6691	96.6813	114.2166	109.3997	94.64388	107.8986	108.4451	107.8391	99.58446	115.1333	112.9184	123.7328	97.9921	111.5332	111.101	103.7396	116.5013	113.076	111.2255	119.0027	97.28207	119.2812	102.0126	95.74174	117.1737	114.305	112.9988	116.4251	107.8546	101.9968	112.035	104.4463	110.7787	115.4182	114.8835	122.2546	94.52966
"ILMN_1653369"	124.9331	108.7006	120.0359	131.8493	119.9295	116.9839	119.9378	106.8285	127.8022	115.3198	102.5633	140.0054	115.3958	116.919	118.9817	120.5035	132.0461	112.7657	105.6644	120.1304	129.7323	115.5557	120.3692	116.1383	131.0182	130.0163	117.3464	131.4285	127.3954	127.054	116.3844	126.1238	117.4135	120.4592	116.7926	115.5749	137.8501	114.8065	122.4757	120.4945	113.5763	127.9091	119.1238	114.6912	137.501	120.4109
"ILMN_1653372"	118.9417	114.3316	93.59542	120.3572	124.9265	129.1415	121.2759	117.0393	113.5211	107.3887	132.2024	126.0808	108.4937	114.4806	111.2405	113.0403	114.7756	120.0229	120.5498	107.3384	119.3457	119.5593	114.1595	117.7103	121.3615	111.6725	110.928	116.743	112.5088	120.0498	110.6915	99.94525	123.4134	109.8935	109.4715	115.4497	111.6029	118.8618	121.5865	127.6493	113.2349	117.2342	115.6287	112.0391	126.7332	115.0555
"ILMN_1653376"	120.8226	118.7287	100.8458	113.6034	117.4106	118.1794	113.0196	123.2227	130.1808	146.8747	121.1384	108.4332	102.1383	108.8151	112.478	130.6494	118.434	120.6898	113.6798	120.486	139.2702	107.5098	105.2656	94.1469	117.1586	103.2357	113.9671	102.7165	109.5817	112.1129	114.1767	110.5884	132.1406	92.7032	97.20342	112.4808	111.0331	116.9627	117.4018	103.5771	133.9153	96.15421	112.589	125.3684	120.0941	129.6222
"ILMN_1653378"	134.0579	125.3299	121.8275	105.03	114.3345	108.8687	108.7858	104.7408	100.3101	114.0917	106.8835	121.5842	118.2126	104.85	120.033	105.7094	126.6552	115.0695	103.6214	110.4421	105.8819	105.8575	116.8499	121.3697	112.3023	132.2386	109.3255	112.273	123.8019	118.7555	118.8232	117.6777	144.1057	139.5972	108.6824	117.3029	120.3709	125.3318	129.3625	137.4644	118.0992	109.8063	115.382	123.5406	115.6517	113.7952
"ILMN_1653385"	116.13	116.9619	112.5209	96.63225	111.5506	108.8943	100.6704	106.439	119.319	101.1586	110.3918	174.3357	123.1685	106.6054	112.1197	116.9371	111.6984	106.3802	124.3071	109.0257	114.0607	116.3745	106.9283	102.9659	92.11375	109.465	103.7031	101.8145	119.34	116.466	104.2688	132.1527	115.8822	106.191	105.3515	96.53529	109.4563	112.4106	110.2023	116.084	107.8458	115.1216	103.92	110.7253	123.986	97.6997
"ILMN_1653386"	113.2744	126.4094	115.6939	120.0015	118.3215	124.8609	132.8855	128.5002	124.6843	113.4865	117.5808	142.6348	126.4401	121.2738	111.3406	117.7378	123.8149	125.7567	129.2484	130.8086	102.7001	105.7524	120.397	112.786	145.2869	119.6171	115.7698	125.2418	128.5283	134.2332	129.7249	123.7237	123.1605	129.4003	123.525	133.7454	123.2161	107.4385	111.7328	126.2938	122.5494	117.0715	122.4906	117.3571	105.4274	124.2685
"ILMN_1653390"	113.2671	111.6441	125.0839	126.9274	130.6696	123.3071	125.9227	124.9158	116.3509	118.2792	138.5347	104.1198	97.35574	116.3222	128.4088	120.9569	128.4733	131.2369	114.4033	119.7166	119.1169	129.2841	121.9157	121.4767	129.1387	111.7814	114.0778	106.8483	136.9019	129.5484	93.40018	120.1769	107.0974	110.203	113.5488	113.6965	106.1936	114.8376	108.2337	116.7915	115.0158	119.9743	109.3844	119.197	105.3323	140.359
"ILMN_1653394"	148.5089	123.2218	117.0053	113.7823	115.4592	133.1415	112.7999	123.1701	107.235	122.4984	120.5716	119.9762	117.6053	126.4676	156.0206	115.5285	117.0715	134.5664	100.6717	120.5005	112.7438	128.4944	122.7722	119.3151	119.6322	126.1148	108.1381	114.7984	161.8739	111.9297	115.0616	116.4575	111.0833	126.4004	116.2965	128.1266	113.2068	113.5016	129.428	121.0982	171.5942	126.0808	114.3563	123.6752	102.3841	128.7673
"ILMN_1653395"	100.8969	111.3895	113.6516	108.9285	115.8923	107.7409	116.8089	112.9272	99.06666	112.761	118.2191	109.1227	113.2178	108.0782	101.5145	104.4362	103.8324	102.0786	108.1203	108.2288	116.0148	115.5837	117.324	115.9451	106.2718	116.403	118.4267	114.3927	125.821	116.1513	113.5838	111.2745	99.93247	116.9258	133.8928	107.4859	105.9688	105.7147	115.4568	107.0633	105.0021	107.4326	102.1256	116.4583	108.7023	108.307
"ILMN_1653404"	215.1513	227.6946	201.5495	180.0136	232.2477	197.6815	185.3222	202.1031	210.4949	197.7499	287.38	226.1947	209.6641	193.7249	199.8374	194.503	246.2369	232.3085	180.1095	204.7163	221.7914	163.6941	249.788	261.0435	222.0708	219.3998	198.9596	172.0179	203.0107	191.8031	206.9776	178.2318	251.7349	209.6641	187.4478	209.3476	229.6644	236.3699	210.4949	191.194	203.4928	182.3702	218.1177	182.6375	211.0553	177.4911
"ILMN_1653410"	121.8046	122.9876	132.4467	135.9979	115.4847	114.5008	115.4504	125.7792	136.7077	104.5476	124.2685	104.8769	127.1973	123.2082	116.1592	111.0225	132.905	114.3978	125.661	114.2027	130.2588	125.9604	109.2932	132.3782	140.1298	115.9145	118.1813	130.2193	109.9082	123.9406	132.1494	118.5387	118.6328	118.3548	106.3573	123.7237	127.8785	117.6448	118.2817	130.8854	137.7638	112.0927	114.3549	121.5971	117.793	114.645
"ILMN_1653412"	1016.833	909.1758	756.6791	1067.747	780.5314	912.6349	969.7606	938.104	1044.35	1090.901	1172.368	1297.206	1582.698	1278.816	905.0328	974.1217	1093.937	820.424	706.7612	1599.049	715.3924	1052.998	1100.459	1438.43	850.1108	1119.105	1183.977	2010.548	965.3588	884.2208	816.0558	937.4243	1168.8	932.7421	1453.672	1209.632	1156.477	1300.661	1167.477	788.6542	830.4649	1836.074	871.4211	755.8872	1050.927	685.3569
"ILMN_1653415"	127.4407	105.6002	112.5693	106.761	108.8354	113.0493	108.8312	134.4757	120.976	126.6011	102.5733	130.3874	113.9754	106.3715	118.2675	109.9573	110.551	109.8964	112.9973	129.0657	115.2753	123.2189	114.3151	109.9028	110.2247	118.7538	115.17	122.3026	109.737	115.0957	122.7218	130.6211	111.3334	114.6899	120.4903	122.8226	99.50864	115.6899	108.7946	126.0897	111.9068	111.4433	107.2243	136.0565	111.6967	115.3419
"ILMN_1653420"	103.8544	101.6051	103.3276	99.14346	101.9605	103.4917	99.84621	104.2536	100.8111	97.50829	112.8301	105.0102	118.2518	127.5912	118.0625	109.115	119.7777	112.4227	111.6408	113.7446	107.465	104.001	118.3346	113.4604	112.4221	105.1464	104.8786	107.0263	109.7118	106.173	112.297	120.1274	97.65887	113.2935	121.1054	107.1367	110.3243	115.954	105.1334	112.1676	105.5521	104.0774	102.5848	104.6352	114.309	109.2721
"ILMN_1653428"	120.8905	104.263	100.143	101.9176	98.70359	100.4836	111.8193	110.1559	110.6952	102.8497	105.3081	110.8288	118.396	107.9296	108.3611	100.4204	99.35499	96.94627	106.4651	112.4767	123.6383	118.2144	106.5613	106.9588	109.5488	118.5566	116.1635	95.11546	108.493	113.4532	104.7092	110.1012	101.2318	107.0138	111.0251	108.0292	111.1935	98.86847	119.2133	111.6218	104.2876	110.6787	108.1345	108.9954	115.9795	116.1947
"ILMN_1653429"	271.6731	304.6482	263.6468	259.3307	324.4135	280.4179	320.4104	248.8387	292.1269	234.5554	234.4242	222.4198	307.7237	259.3698	389.826	294.0266	220.521	243.0087	263.2737	193.4123	229.3353	214.61	243.3802	213.5441	294.1942	211.0265	335.4423	253.983	207.0497	250.5065	301.6078	290.5175	286.037	269.1767	230.3368	206.9005	274.1636	251.8405	287.033	259.7793	293.872	261.1917	276.1543	230.0665	268.6205	317.5576
"ILMN_1653432"	629.2448	407.8205	576.9893	560.0423	586.2642	602.4312	761.6657	696.3586	743.98	697.5403	572.0854	551.8747	950.8757	589.826	740.2468	823.2027	920.3406	702.0715	761.367	523.338	591.8202	869.0023	827.8093	702.2852	614.1235	401.4901	589.457	451.2157	457.6142	602.605	749.7531	1051.531	453.1056	456.9921	669.1757	718.7379	632.5905	565.2715	371.3032	516.9872	612.3243	655.7165	674.1114	455.9697	594.2325	426.5279
"ILMN_1653434"	151.4	139.8103	128.4754	131.595	126.6597	147.203	122.2422	131.7444	132.8206	136.8709	134.2103	121.9574	127.5612	145.0491	147.6593	110.7551	147.5504	139.3477	115.5509	120.1284	125.4864	120.2934	119.0153	122.4718	152.6938	190.5848	115.3996	115.5264	141.8992	140.171	104.7798	116.2068	134.2332	111.5752	130.4479	128.1987	135.8105	130.6236	148.7687	147.4889	130.2824	137.035	118.2364	149.5396	140.8625	142.9238
"ILMN_1653437"	120.4978	115.6305	122.4061	111.7215	115.4442	123.6782	121.2398	118.4065	112.5001	92.28878	106.5636	115.3307	110.4718	110.3281	104.2431	103.1122	118.147	116.1528	114.3384	104.2273	117.3407	105.1352	113.1378	122.0312	122.2923	116.622	99.97894	114.068	105.4188	104.0763	126.4323	119.2383	110.3399	112.6581	114.0467	105.3267	112.9835	116.4739	110.1297	105.1282	123.7486	100.9289	115.1257	119.5824	105.6534	112.7939
"ILMN_1653438"	217.3552	254.1761	163.93	196.1263	217.9808	184.815	217.6105	262.6241	216.638	194.4355	294.0266	239.6154	256.876	209.3666	261.5661	194.5205	248.6956	217.6398	253.2147	192.8775	193.5248	175.5927	214.4956	220.4528	227.8677	150.6811	201.4343	230.9892	219.7622	182.2457	173.5777	254.0582	225.9053	271.3227	208.6942	261.6871	226.4779	278.9732	215.9501	244.5812	214.4426	156.8902	259.849	250.3633	257.447	218.3729
"ILMN_1653443"	120.0711	153.5255	183.2115	192.0714	151.3391	169.4214	132.8823	153.2387	143.4259	137.6996	126.8493	151.149	122.0164	119.9702	156.6817	128.1359	137.6426	134.2014	131.4969	132.4102	144.5786	140.8276	141.8992	125.0555	174.8141	147.8233	131.7921	127.1115	159.1696	152.9633	120.1631	144.922	130.3489	142.4296	127.4478	119.8713	129.2532	142.5787	120.0394	140.8082	163.7454	165.6402	169.6722	174.8536	131.9875	136.5428
"ILMN_1653447"	105.6752	126.9709	105.5644	99.07811	110.8563	123.79	116.9345	124.8513	113.2291	102.4354	108.3182	107.4297	113.8633	130.0088	107.5451	112.5424	117.2693	103.5679	114.3235	140.9379	103.4761	119.7316	107.0936	117.4375	144.9065	117.1015	116.4856	124.9193	116.7521	107.5534	112.8301	123.0127	103.4985	120.1177	112.7583	139.2465	108.1131	99.02782	127.744	118.1822	126.4626	125.2964	112.1211	103.9255	117.3939	107.2607
"ILMN_1653453"	91.4538	117.4007	108.4492	91.20609	116.5447	107.0839	113.4051	100.1804	101.3207	107.5192	105.0591	98.72045	110.7609	109.619	104.4593	105.0102	116.7695	110.4677	104.2302	105.9872	100.772	112.6586	122.3098	110.4664	116.3921	108.0379	102.2497	106.7975	104.6947	117.9081	111.7786	107.668	114.9082	100.0252	121.4996	112.6345	96.32011	107.1198	106.857	111.5628	122.5076	112.4742	103.9827	114.2245	100.4587	107.5787
"ILMN_1653458"	119.5642	111.071	101.0142	101.9212	99.8591	108.6178	111.5156	103.702	104.1849	103.1612	128.4428	117.9727	103.0479	97.81754	105.5192	115.562	115.0083	112.6422	117.7685	100.717	112.3962	104.7051	130.4949	121.0071	109.8929	124.3113	110.9645	125.8341	104.6711	115.1661	108.4543	108.9884	111.7387	106.3506	136.9296	96.23994	110.9265	104.9638	102.8991	108.0575	108.7321	113.6681	102.3377	105.0606	111.8695	109.4795
"ILMN_1653459"	126.0197	138.6422	125.9279	112.2714	127.6714	107.9807	117.0315	112.9319	108.1053	116.3752	131.8984	139.1461	118.5379	111.7301	108.4724	114.1882	123.7128	108.6703	115.8347	119.9051	117.1694	114.7407	125.9511	120.3466	117.4767	116.347	118.2948	107.8182	121.4534	127.6901	114.5518	125.3333	117.2095	121.3239	128.6917	160.976	119.0532	110.2737	132.5252	126.5871	105.7447	116.3098	136.8381	130.7383	121.7539	117.6851
"ILMN_1653461"	116.4302	107.009	115.583	111.6441	99.8315	106.3802	102.0525	103.3071	108.8019	108.5143	102.6575	109.9119	105.4051	124.2846	106.7379	107.657	111.4748	101.005	97.7938	122.2094	95.28222	104.2114	106.8342	106.4905	98.24835	106.8427	109.2865	123.7836	106.6951	112.8355	92.68874	110.8394	116.9218	113.6639	93.85123	117.5564	109.4334	110.0102	102.9422	119.8402	98.00695	116.9857	109.926	110.5119	111.0037	97.58015
"ILMN_1653463"	119.7994	133.3348	114.8276	105.4509	124.4185	121.5652	106.7919	116.1932	105.6381	121.9492	113.3546	138.8406	110.9061	115.6768	117.2402	125.5635	110.5479	108.7488	115.1105	118.2845	139.0172	117.5555	114.6061	118.4527	130.358	116.6971	125.988	130.6494	118.6095	123.8508	112.1915	114.9929	104.3403	128.6327	114.5683	114.7777	134.9373	111.0558	107.8009	128.3235	122.2764	125.9242	112.5116	126.5555	139.8741	125.7823
"ILMN_1653466"	831.8715	827.1857	958.1877	1188.115	846.8498	1651.442	708.9071	863.5551	599.1866	1113.83	511.1746	880.0634	562.3618	921.7072	747.2464	1081.492	1399.633	884.7776	509.5359	1258.782	666.5709	1296.503	845.9926	1105.64	780.5314	1246.141	1055.157	903.7814	674.1114	1252.674	518.7843	700.5456	1120.078	1090.366	1157.539	840.0704	691.8995	1097.541	794.2555	614.6416	609.3751	2300.243	683.6412	1808.917	622.397	907.6362
"ILMN_1653468"	115.8468	115.0898	133.4638	117.5016	124.3626	103.7492	129.0299	124.7115	105.7084	119.0132	111.7077	111.1992	116.0856	121.2186	122.4123	108.9495	114.0309	117.0265	117.1105	126.111	131.7124	115.9243	116.6567	123.4816	104.3325	126.5723	127.5142	120.4001	102.1539	110.1979	127.0833	112.0082	111.4682	125.691	127.1326	113.9609	110.8979	107.7048	102.5793	119.6566	111.7209	115.2511	102.9531	103.9048	135.7878	114.0354
"ILMN_1653469"	4842.811	4474.489	4365.161	3362.21	3163.886	2932.688	3882.071	4831.93	2670.111	4315.229	4265.075	4944.098	4337.227	3898.53	3225.451	3270.292	4686.017	5224.355	3551.579	3154.992	4161.638	4823.964	4584.206	3816.362	4731.165	4458.474	3591.941	3498.767	3467.273	4481.822	3882.071	3678.354	3972.073	3701.385	5315.949	5678.893	3455.614	3888.043	4123.585	4433.266	5773.94	4242.287	4079.655	5142.723	4426.121	2990.131
"ILMN_1653470"	111.429	103.7718	125.5161	145.0202	126.5742	124.5502	139.3859	120.7393	113.5395	135.3253	132.9877	102.5589	102.0045	131.4523	120.0596	123.2703	117.9988	116.9056	154.2957	118.4582	148.7388	113.4057	93.76336	101.474	133.994	112.6652	121.8715	137.8457	132.6584	163.4181	127.4649	120.7482	106.9977	128.7054	143.2971	129.8541	124.5502	125.0363	101.5022	115.3452	109.304	118.7656	123.1328	123.6728	111.6665	111.4605
"ILMN_1653471"	115.6563	111.4648	115.8979	117.7989	106.3828	104.7383	105.0176	112.0633	106.8637	119.4943	119.5208	116.9403	112.4767	122.8586	127.9826	108.9842	108.6974	113.3562	122.9403	121.45	105.0283	111.38	127.8742	104.0644	116.4361	122.6123	105.7531	105.1816	110.629	122.2665	122.438	119.3766	113.6965	105.6356	123.5379	121.7853	102.9976	118.5551	107.5038	105.0478	119.7728	99.35337	114.1452	114.0636	110.7056	100.3602
"ILMN_1653480"	105.3505	98.36809	116.7963	104.3768	125.4878	98.44828	120.3806	113.2595	99.15591	105.3659	124.126	114.7725	119.648	118.3215	122.3098	124.5387	116.6717	111.0813	98.3141	111.4102	132.7968	119.2543	117.6013	105.2656	112.7679	124.8609	116.0399	107.5644	105.4541	104.296	117.2824	107.3669	107.4827	107.4484	120.0283	98.69905	112.0074	104.7959	113.5383	115.5314	108.0669	114.4083	113.7524	115.2243	107.1759	116.0198
"ILMN_1653494"	527.483	411.5385	157.5745	129.2365	206.4713	180.2797	185.6552	146.8997	320.8085	172.6187	418.733	373.5698	396.5149	366.7107	208.4358	131.0789	812.9781	391.0226	331.251	173.7786	408.4775	205.9528	603.2576	237.3643	230.2623	240.7996	201.8574	161.1996	634.0638	451.1271	265.1756	172.2996	259.4379	146.1134	546.2104	258.3574	1313.571	459.6208	199.2479	188.3506	231.3886	128.5675	207.0042	177.4911	282.9527	310.5547
"ILMN_1653496"	195.1883	184.9098	156.4679	130.0544	263.6023	262.9839	185.9866	145.9402	373.7112	240.3445	157.6703	122.6854	309.0598	319.9084	191.317	168.2547	182.6171	194.5794	210.9846	171.9033	200.4293	155.6613	188.6362	162.6598	173.4661	196.3347	198.0842	167.396	158.7596	150.3087	490.7162	518.2177	139.0841	135.0426	151.8193	136.1976	164.2773	199.7896	203.1473	135.651	197.159	154.5789	117.5016	134.7365	180.3001	226.6891
"ILMN_1653498"	146.6984	210.2511	228.164	177.6	143.4825	249.5327	199.678	184.8891	142.6959	168.92	148.3951	145.3762	129.2463	142.6959	119.3061	147.4115	142.6959	185.3811	108.3836	151.4856	129.6303	230.6567	138.7038	140.6772	389.6612	225.2821	138.9115	184.9938	151.6506	201.9109	113.3771	110.3679	152.4626	203.5402	121.0041	169.9653	146.6125	162.5177	210.5676	220.7668	145.9179	247.229	151.0588	212.3008	163.8275	184.231
"ILMN_1653500"	124.8625	115.5423	107.0868	113.9029	108.5259	123.3458	108.3437	123.7638	106.4311	107.4445	112.7171	136.3859	103.7555	103.5771	109.9399	105.3288	109.0785	101.805	116.7298	123.085	108.2296	101.8692	114.6391	103.4158	112.3052	106.9661	112.1503	98.46827	114.8427	125.597	119.7166	107.616	133.1005	104.6393	103.4189	115.5788	112.5452	116.6463	111.6558	112.5525	109.3095	128.5127	108.3968	103.0876	104.7737	95.40155
"ILMN_1653501"	212.4147	297.8109	181.9095	307.3445	159.2147	234.7441	198.7516	309.4818	163.2007	233.6862	199.2479	682.3635	156.0206	208.4637	181.5154	308.8788	168.591	268.4764	248.8387	441.3558	233.2583	194.7941	207.4183	431.5653	177.803	253.8246	353.9427	254.2141	238.2437	186.2085	215.3093	260.8302	280.8337	277.4224	201.3954	346.2095	211.9311	454.7215	310.8333	251.3536	253.6765	289.4406	159.8633	311.7458	269.8808	213.1344
"ILMN_1653504"	624.5168	467.5875	393.4491	525.3824	477.7711	592.8468	325.621	321.0877	386.5696	394.8064	421.0015	400.0861	672.8452	568.866	381.431	440.4597	322.6594	320.2876	805.8694	459.8431	648.3456	423.7949	497.6883	513.0145	450.1003	633.1753	418.2003	482.7271	517.2778	703.157	967.9938	715.6626	510.6382	688.4821	679.5073	394.2335	492.5417	762.9742	449.3129	454.533	622.7172	745.7609	695.704	506.61	515.0036	539.204
"ILMN_1653506"	108.825	100.9645	104.9052	119.6548	100.7704	110.738	111.8965	105.6902	116.2426	113.5825	114.5261	124.6795	112.3065	111.1992	136.2929	99.68268	117.9567	114.0099	104.3181	106.2778	110.1835	110.757	107.2709	99.66338	105.2277	108.6602	111.3812	111.4889	113.3051	121.8222	117.4335	113.044	113.9461	105.0852	99.61851	100.8969	102.3397	103.3276	109.5983	117.3735	107.6925	117.1065	111.1888	104.8622	112.3878	100.0268
"ILMN_1653514"	171.1304	188.7686	195.2074	175.3429	173.1706	157.0786	149.2066	151.8673	179.2448	154.0412	175.1163	161.6835	178.4112	177.2189	196.8268	171.958	156.8109	160.3548	177.583	169.9011	171.3093	179.3961	139.9033	172.0775	183.3888	171.8016	162.0059	159.7341	148.6622	143.7133	203.193	164.2424	156.3779	152.4004	178.1428	164.0981	178.0553	128.9462	147.5817	169.6068	137.287	185.9633	173.8149	145.0118	196.4994	174.4522
"ILMN_1653524"	99.6048	114.9082	118.491	135.8826	122.4771	126.6883	114.2482	103.2851	105.9234	116.4912	115.8764	125.5954	102.0562	120.287	118.0174	116.7479	118.2801	114.8773	120.2736	109.1327	141.095	103.0631	114.1889	104.6393	118.9731	116.954	122.1555	113.468	109.6255	114.4284	100.791	102.358	115.5272	109.5969	110.7212	92.97987	122.291	116.7001	109.158	111.0323	126.8601	133.702	107.2478	102.8303	122.9184	122.8848
"ILMN_1653527"	105.6525	110.3867	114.4449	108.9654	111.4351	103.0219	106.4973	108.4645	122.9844	108.7587	122.9211	100.1326	113.6769	121.9606	136.1833	112.4127	127.6012	111.373	115.6155	110.8554	107.3562	117.5442	111.784	116.6358	120.7589	106.8213	117.8053	96.28857	124.5472	116.0886	103.4037	110.275	103.6472	110.473	101.3641	125.8304	109.0561	109.852	124.2653	119.16	111.463	116.3946	136.9019	115.7563	112.6482	113.9791
"ILMN_1653529"	211.9062	203.1473	223.4853	207.7141	227.5241	206.8556	208.6731	254.5803	222.768	216.375	217.7447	173.0769	217.573	232.576	217.6614	216.6637	225.5415	203.193	190.9411	242.4028	202.6997	222.2728	180.7988	197.7918	186.2814	194.2007	241.7423	246.6302	206.9234	213.318	210.8353	254.0946	196.751	215.751	246.341	237.9703	175.6994	235.581	215.4226	234.7795	202.0575	215.9782	216.1766	243.5029	222.6369	211.155
"ILMN_1653553"	163.7983	126.0579	360.6225	178.0067	322.1806	131.3271	161.2741	160.8268	168.128	157.6388	169.9297	117.8976	144.8206	137.4358	147.9269	138.7352	125.3776	113.9653	128.8816	157.953	187.4095	179.3641	151.549	112.5015	183.5277	125.9242	154.7933	162.084	150.4991	162.9072	135.982	138.1954	166.5601	141.2868	152.2601	159.5777	123.0154	141.4306	125.0935	137.3289	127.5001	161.6409	202.4176	168.5633	170.2486	134.198
"ILMN_1653562"	111.659	116.46	102.7802	106.132	108.2664	103.8889	108.2732	104.2195	124.2918	114.1304	98.99218	106.6505	134.4371	115.4159	119.0303	113.224	108.5579	115.7863	112.3737	119.8658	111.981	91.33091	103.1976	117.009	115.4314	107.5639	103.3687	107.5767	105.256	111.0159	110.5044	109.8561	128.6346	105.7137	102.9388	112.5445	110.209	101.9078	113.7795	112.0846	112.7834	108.7803	105.3164	109.3536	111.0551	102.4448
"ILMN_1653566"	120.9828	122.5165	110.2023	105.2277	105.4147	100.3211	118.0316	116.8554	104.8208	101.0933	109.5786	151.0175	97.90861	111.6329	99.07577	103.5229	116.3089	110.5999	115.5384	101.1156	103.0738	106.9947	100.6235	120.4194	136.1884	112.0438	105.8209	113.3437	111.7745	94.1469	114.2202	102.1915	111.7992	100.5072	108.4537	107.422	101.217	105.0648	108.9263	108.1381	104.537	98.9343	103.5855	110.7492	102.6851	102.0323
"ILMN_1653567"	122.6707	113.1728	111.3752	117.1834	114.2187	98.90314	112.5666	125.2934	114.1516	117.8906	108.2558	119.3072	119.7142	117.5978	111.9219	108.6955	115.6348	109.5778	107.6243	105.4797	105.9072	115.7123	113.5954	120.3509	105.6559	102.5783	111.7987	112.857	101.7197	109.7644	121.1708	112.928	121.371	102.8291	125.1133	121.0923	104.0847	102.8652	102.1953	101.6543	118.9606	108.2329	125.3874	119.6151	131.0028	104.0367
"ILMN_1653572"	126.0332	122.9456	112.2803	98.74052	108.1053	119.0515	105.4124	115.3672	116.9481	106.8278	99.97894	105.9816	107.1727	108.1494	97.07961	126.2103	127.5402	109.1158	113.8341	101.6698	121.9632	119.7945	110.3639	122.8615	108.4861	111.4719	104.591	106.8772	107.4931	109.2471	114.9576	112.0749	108.8305	110.9534	103.8464	110.129	109.4912	115.3746	99.24302	106.6944	110.5766	101.2156	100.2137	108.3117	106.2026	129.3651
"ILMN_1653573"	107.2996	131.1412	114.8117	117.2453	119.3347	107.7503	121.3615	124.4285	117.9167	117.4888	124.0373	116.0908	105.1428	111.1406	117.1712	112.1702	103.1483	130.1487	119.078	125.0869	120.6841	126.5643	115.6685	108.7045	112.0723	117.1457	120.0777	119.9131	106.5986	123.63	115.1501	117.4588	106.4508	154.2882	111.3116	126.5292	117.0485	114.4261	134.6681	129.7476	122.6193	129.5927	101.7947	120.4329	116.4726	121.3017
"ILMN_1653575"	110.2352	113.2425	104.2763	126.319	115.2878	115.84	106.6447	114.5974	116.5852	113.2912	118.9089	97.39787	115.7399	114.5867	121.3513	109.7508	110.8868	107.1112	108.6703	115.7032	99.18131	97.98562	123.8376	114.0619	110.9447	108.7696	118.4817	111.5784	123.9796	111.0494	105.2598	120.2165	120.7272	140.6002	103.2552	113.6933	99.28614	113.4796	131.0917	110.134	104.8761	109.8841	110.7126	116.6667	117.6361	118.1987
"ILMN_1653577"	100.5136	119.2055	112.6074	106.5312	100.7953	120.7865	107.5012	108.4925	97.55247	122.812	116.6493	94.26424	116.0939	108.7688	108.1308	109.5513	117.7439	111.044	128.334	122.663	106.3225	118.5522	104.468	108.5426	105.5271	114.9168	110.0766	131.3309	117.7593	109.6756	112.8819	106.7968	132.5151	125.1514	106.9275	111.3271	113.966	112.1179	111.5427	105.9151	110.9508	149.7917	114.2507	118.3077	123.9104	110.228
"ILMN_1653578"	127.0559	104.1234	98.29488	97.52183	103.4896	109.024	117.0251	120.1642	124.0137	102.8108	129.146	128.8305	102.6213	108.5798	110.4242	115.0536	115.0879	110.5032	122.8891	117.231	107.6711	109.2561	132.2024	102.3148	129.2186	114.645	108.2404	107.5996	116.8605	118.6074	125.8667	110.4047	100.3504	108.265	126.9641	121.8296	115.373	111.1875	116.6994	114.0293	120.8216	130.3102	106.0757	111.293	105.4712	118.0071
"ILMN_1653579"	117.1827	189.6028	131.4834	119.3633	106.4891	146.1911	105.3397	187.647	110.3545	160.7869	122.9378	121.9167	111.0051	141.7897	123.8971	115.4768	113.5818	129.8863	117.3121	168.4399	121.1538	116.9783	135.2926	190.5058	122.0941	213.2276	112.4072	111.6896	112.2585	448.3139	127.3718	118.9597	114.2796	371.6934	132.7519	123.6742	122.8513	125.7684	125.5733	524.0196	117.4504	124.8822	139.8483	297.678	123.1937	119.7756
"ILMN_1653583"	107.8071	99.19064	124.036	101.1431	105.3439	94.29972	102.8231	100.7362	113.1364	105.3423	108.6609	101.6712	94.34129	107.6046	99.86096	107.1298	112.41	100.3655	104.3574	95.12634	117.4443	98.40854	104.5018	102.7536	105.9503	106.6426	96.29954	93.68591	102.7396	99.43227	104.3665	101.6479	111.784	99.68665	94.37675	113.4674	117.3644	107.4484	103.446	97.58313	104.5128	110.295	102.388	105.4945	104.2497	97.2934
"ILMN_1653591"	117.4723	96.62428	104.6267	120.6466	98.8448	101.9496	100.0493	104.7428	105.0092	102.6373	104.9175	104.6677	115.672	108.6178	111.3055	115.476	118.405	112.0819	110.6413	122.5048	108.5921	114.0482	96.10854	116.3978	102.8258	102.5388	106.1385	111.5848	98.2886	111.4741	101.4873	124.6752	116.1321	104.5662	106.7533	124.5086	107.1556	104.1583	112.5283	91.35568	105.7137	105.4343	101.6297	105.7692	111.0602	111.4169
"ILMN_1653599"	2029.851	2553.371	2000.429	1829.488	2297.852	2427.261	2427.261	2821.366	2553.371	2231.936	3079.694	3828.501	2411.323	2387.659	3004.163	1982.044	3869.075	3243.085	3526.968	3757.874	2506.064	2792.232	2765.058	2860.978	2880.107	3130.829	2198.484	2144.131	3225.451	1686.911	2937.184	1848.647	2724.188	2375.87	2957.082	2293.373	2755.795	2258.951	2265.629	2265.629	2103.884	2066.88	1820.972	1990.508	1468.997	2185.785
"ILMN_1653601"	115.9739	116.9234	130.7961	124.1513	133.4891	121.6676	128.3279	112.4282	122.0373	124.0749	148.9817	109.7164	115.5018	120.4487	124.0137	111.2553	129.5587	112.0015	115.0076	116.8642	113.217	141.1535	119.5457	131.0055	119.8695	136.4532	124.299	132.8302	115.9938	113.1958	122.3098	129.3361	110.9829	121.596	118.0443	115.5652	119.7728	112.0385	124.1271	119.8894	132.058	117.4359	125.0665	111.7137	128.8666	124.4679
"ILMN_1653603"	113.1728	118.7435	110.3123	113.4796	116.7807	96.71585	110.1729	108.1764	116.1167	106.8956	98.91319	122.304	117.5433	111.66	88.53353	104.9326	111.9265	116.4643	107.4808	99.44025	126.0438	108.0208	106.7108	109.5875	115.2885	109.322	108.106	100.5937	107.6556	119.3957	112.0955	104.0664	102.106	107.0461	101.5344	104.9803	116.1693	106.9321	107.7959	114.018	112.9649	108.0765	100.7094	103.1069	108.3231	114.665
"ILMN_1653607"	108.2107	105.3072	121.6909	110.9377	123.3405	111.5062	113.0822	103.2357	114.7961	116.9274	118.0702	113.5101	104.4244	112.6223	111.5714	115.6967	113.607	115.4547	123.2756	119.3021	103.1782	112.5307	111.3032	121.8853	102.97	118.3107	119.2847	115.84	111.0688	107.288	109.7508	104.9604	113.6639	107.0029	105.4533	120.8656	114.6329	103.9406	99.91348	105.7608	122.6563	104.8751	116.1245	106.092	111.6977	102.9678
"ILMN_1653612"	322.6061	266.6823	257.7871	239.7536	305.8946	270.9753	285.8069	258.2749	308.1848	313.7933	277.8989	328.3376	305.9467	348.4995	412.2604	285.276	273.8398	265.7224	388.4873	315.5294	340.0275	277.0496	277.3807	285.1242	239.5821	190.0913	366.9295	306.9321	268.959	218.8594	370.294	282.5857	289.59	244.7398	253.184	247.5825	256.7689	199.6327	353.9427	243.0408	295.5764	364.7807	280.9308	195.9892	250.2932	287.033
"ILMN_1653613"	175.5113	146.639	164.3267	172.2248	158.3393	160.5336	136.8709	147.6655	154.3836	170.8665	164.0981	217.6614	173.6127	227.9583	171.7857	166.1419	154.7252	174.5571	154.6618	152.2601	155.8211	161.0137	168.4103	140.4952	183.7605	126.7746	193.3692	203.5402	191.8031	183.5859	175.474	165.0388	202.9609	171.7857	176.3558	173.6292	198.3666	163.8778	150.7204	162.2892	179.7908	146.2143	158.1038	151.461	174.5721	163.0603
"ILMN_1653615"	103.6225	112.9581	115.785	114.6247	106.0111	102.6686	117.5339	126.2522	111.5448	108.4524	93.73255	115.7123	107.9177	106.5932	109.0887	123.7575	97.50189	109.2323	120.5232	103.0373	105.6602	108.7924	115.2834	108.4645	110.9061	110.7795	110.8899	113.9819	110.4569	116.0452	105.4595	103.7708	113.9242	112.8917	118.265	117.4252	111.5273	106.3888	114.9846	115.3352	107.1705	110.2078	111.171	114.0324	105.7314	112.9512
"ILMN_1653618"	349.528	347.0699	360.4483	352.4452	404.9649	363.0143	380.1652	451.6743	398.1956	397.1448	268.3876	318.8371	415.559	277.5554	336.4306	492.7924	302.5957	330.2758	467.3835	324.6696	339.5365	324.8611	358.5933	265.9778	321.5096	292.7354	412.1667	303.1246	282.1017	357.0987	437.1182	328.9006	326.0985	385.097	304.6482	346.6904	297.0659	305.3386	348.757	335.9001	327.8318	392.2962	356.4618	359.2267	368.5474	435.1673
"ILMN_1653622"	107.1664	105.0258	117.5502	118.1683	112.687	116.4905	108.4011	112.1394	120.5117	118.8225	105.4635	120.7052	110.8253	120.4174	117.6013	105.4509	113.9624	117.8891	111.1674	104.5827	117.9441	108.7416	108.7803	128.0068	127.2961	104.9718	123.7085	109.8239	107.5701	112.5116	195.0727	112.3306	121.4557	115.2556	126.9009	113.4609	100.6603	127.3853	99.41541	117.5817	118.2077	108.7082	109.7759	124.6481	114.9935	106.6181
"ILMN_1653628"	107.5198	125.77	116.1267	121.7621	122.1579	119.9171	107.1235	105.3242	99.27292	111.4682	119.8894	109.5792	116.212	109.6902	108.6014	125.847	116.5344	114.462	157.9184	98.53136	106.3299	131.8822	100.4539	102.5388	120.33	126.6574	112.0453	105.8462	113.397	116.2469	108.9081	114.6008	115.1202	112.0471	122.957	99.56434	116.2899	108.4911	110.8924	112.6849	124.1656	134.1169	106.6323	112.8584	111.8845	115.7869
"ILMN_1653636"	121.0665	106.2529	108.5838	101.915	115.2205	130.2883	106.9049	109.6822	112.2534	104.9567	110.6965	108.5279	111.4259	102.8258	114.6613	113.9776	113.8533	115.3571	111.8641	110.432	141.1229	98.52941	113.1971	112.204	107.8406	98.44828	99.87264	100.0081	115.5492	124.6039	111.4827	113.9316	103.2775	115.5399	114.1099	114.9953	102.3285	95.43164	100.2187	100.9305	120.8226	127.3679	105.3832	101.7607	112.2362	116.0051
"ILMN_1653646"	139.0716	124.7596	122.2665	140.5291	133.1934	130.6696	153.3095	141.2687	140.5231	136.9019	149.3415	132.6456	144.3277	120.9144	143.5895	142.9426	143.4895	148.1942	115.7698	174.003	118.4685	140.3753	120.7626	139.2095	128.3028	161.6291	136.2208	125.4248	138.6802	126.2414	136.5605	166.2474	117.8174	125.6244	126.7892	150.4146	140.85	111.6363	125.9586	133.2521	153.9843	152.9527	135.4654	139.4611	161.2987	146.3039
"ILMN_1653648"	105.6168	113.2357	136.9483	109.8232	100.1498	114.624	122.1823	109.6603	112.1888	115.8053	100.8639	108.3858	120.8646	104.4801	105.0224	103.4405	113.2536	110.1319	100.5216	118.1163	109.0511	110.3813	102.0949	137.4644	102.8672	104.4244	101.0127	109.4679	100.4429	101.1141	136.4497	114.1774	116.0474	106.0363	111.552	105.8847	100.9645	100.3827	95.88273	100.5659	100.5507	103.3795	101.3488	116.0216	101.4678	110.5973
"ILMN_1653650"	115.6541	118.1691	115.8604	113.2233	120.3345	112.8503	114.7984	105.6215	110.6072	108.6588	103.2974	137.7188	116.723	111.1017	135.1523	107.9416	111.2917	111.7084	115.3891	97.96572	108.4704	110.0123	123.3576	125.8667	121.8487	136.7077	124.4914	117.2868	112.1394	122.3387	116.0074	126.4359	96.50561	109.4721	116.0991	110.4021	114.151	127.493	116.25	119.6774	115.336	117.0289	109.8935	122.0397	107.3857	109.4783
"ILMN_1653652"	139.7987	135.0848	117.8622	118.75	115.6977	131.226	106.4214	124.9897	119.3422	113.3586	113.3586	102.4527	113.5997	106.4111	112.3593	120.2915	115.4397	118.8603	107.7618	104.8269	89.75333	123.8986	110.9841	118.7125	102.0525	103.1542	101.4432	117.888	124.2266	143.8222	103.294	108.4023	125.6859	129.4842	104.7959	110.633	110.9298	112.5326	118.7617	165.8643	106.1736	113.872	109.7196	148.5271	112.9627	119.667
"ILMN_1653660"	108.7844	137.3731	105.4435	113.2282	112.4802	108.0813	114.7904	114.6776	104.0624	114.1983	128.3077	145.7809	113.7917	105.2493	120.4957	107.8736	100.6314	106.6299	111.5758	132.1027	112.0682	109.4493	111.2295	101.005	109.6326	114.7296	116.2971	103.4427	98.46827	107.5808	136.0912	107.6243	138.5445	112.9162	129.9175	111.6977	121.2598	114.9413	113.66	114.8462	113.1536	114.0866	104.3145	115.6556	98.3045	97.28762
"ILMN_1653665"	107.5063	110.9593	98.71832	115.2739	108.3182	108.1444	102.6801	110.6359	107.8552	97.13392	120.3572	113.0123	104.7629	103.7492	107.3458	113.423	89.92271	98.12199	108.7932	115.1163	102.2205	106.949	131.8176	98.77342	115.1685	131.8551	93.74279	104.8387	108.4451	107.1602	129.4095	102.2845	109.7869	102.367	114.0764	107.3618	104.4044	110.3896	101.0171	107.0029	110.2673	101.6801	109.8049	115.8458	106.7056	114.6978
"ILMN_1653666"	118.3154	121.8127	108.8844	116.1151	109.9381	109.4801	115.6377	112.9137	110.5456	105.1537	115.4708	106.8228	111.053	99.11201	108.0759	117.8157	114.9151	117.034	118.6944	130.1421	107.7352	106.5287	136.3386	114.4253	121.0029	124.2227	113.9692	112.0907	121.7525	109.7392	104.9078	107.9863	113.805	108.6152	98.8162	122.5036	105.4626	121.6436	127.2635	114.0045	107.6416	117.0436	114.5617	107.5012	114.4092	112.4561
"ILMN_1653667"	159.5193	152.1005	145.2936	152.7024	138.0596	146.2678	156.9002	136.9296	141.5092	156.7901	208.7961	143.8061	163.8275	179.8432	133.4174	143.3723	198.6356	157.1323	178.7518	195.4638	131.9015	147.2809	169.0203	194.2469	170.7425	182.2285	177.6866	176.7591	147.8151	145.115	147.9188	138.9972	170.5645	127.4014	146.5093	152.7561	171.2153	196.3143	149.3913	143.9771	186.423	132.2447	149.4212	180.1448	152.9328	164.8496
"ILMN_1653670"	109.1981	124.7069	129.4624	109.8835	111.2858	117.4416	131.8301	113.0181	127.429	115.1136	121.2151	109.4182	119.5293	112.6081	114.4449	118.6415	99.2645	111.1143	123.6424	118.866	144.3993	120.6919	109.0956	108.4783	124.1143	111.2563	109.2824	124.9959	108.7664	122.7015	116.5212	107.6799	121.457	133.2169	121.2017	116.3813	113.6176	112.347	112.5596	125.9184	123.4037	128.425	115.0256	112.0854	126.2043	119.6046
"ILMN_1653678"	106.7771	100.0419	106.136	101.4058	102.7254	116.4583	106.1076	107.6595	123.0218	123.5088	115.7795	109.0477	110.4504	99.05645	122.0725	103.3987	109.6419	126.869	106.3919	109.5902	104.407	107.5266	104.9548	104.3553	127.946	99.76003	112.5536	110.3974	119.6942	106.4037	109.034	108.7505	105.6073	119.8291	117.1858	107.0177	102.1834	110.8554	106.4657	109.3305	118.8958	112.8557	107.4874	101.5846	110.8149	101.5514
"ILMN_1653687"	116.3946	120.0901	125.2521	101.377	138.1662	136.002	126.782	483.182	117.1396	310.419	101.0081	118.3454	112.2385	115.4807	114.7193	171.4809	111.5545	123.2635	110.8044	121.0633	102.0153	180.9244	115.0464	125.0328	103.0984	109.1714	110.4889	116.6199	109.0127	123.5997	99.14626	114.1842	121.5526	142.1334	121.0469	351.5328	119.0399	118.0221	125.4291	147.3806	112.3105	111.9233	106.4545	204.6932	118.0307	121.19
"ILMN_1653704"	144.4948	117.6941	101.0127	111.4789	112.7171	119.7197	115.0536	116.6593	117.4729	111.1213	121.4878	115.6984	105.4019	118.9314	118.9163	103.3499	110.2732	116.4099	113.734	105.4665	90.70478	111.6311	147.443	120.9177	129.7865	131.6678	103.8386	120.8374	110.0169	114.8605	116.4583	113.5566	101.8033	112.517	122.0907	121.7117	129.6176	116.293	119.7093	112.2852	102.8442	118.281	111.3712	102.7155	120.1909	122.236
"ILMN_1653708"	588.5489	559.2939	481.6298	511.9731	559.9129	595.0429	527.9163	665.1934	589.6069	544.1009	533.8263	556.0598	550.0451	474.0667	603.2576	554.7733	529.5497	470.0135	549.3427	618.1398	551.8747	574.8026	677.8629	604.3282	664.1198	481.3764	532.5948	521.5687	543.212	545.3741	491.9471	468.06	707.9389	529.4175	558.2143	697.0328	663.7161	488.9645	506.0741	491.9471	498.6494	481.8575	514.1369	431.1901	552.5941	455.7195
"ILMN_1653709"	298.0832	365.7829	216.4773	264.8811	271.957	255.9902	297.2349	276.8863	284.7156	248.2181	373.638	308.9435	343.5071	498.6494	282.0592	244.9642	446.4766	395.9608	284.2088	299.4862	307.668	256.3396	322.8865	328.0716	400.3248	330.8059	265.4923	292.6877	299.6487	291.5044	243.2381	456.6034	333.3999	321.2653	314.8821	393.5397	344.9478	315.4716	365.4237	334.0108	333.153	249.5327	414.1675	280.6887	357.0987	356.351
"ILMN_1653711"	168.3705	145.9253	135.541	175.4299	153.9763	152.7976	189.2837	197.8701	160.0427	203.5882	211.6413	266.927	158.5099	122.7504	129.1757	190.9966	154.9993	129.2731	129.6373	257.6097	126.6921	221.1216	151.9274	165.0791	203.2838	114.7476	185.7966	114.5844	168.048	145.4946	109.9824	116.3396	152.1334	196.0584	173.0208	131.2608	162.0323	155.5159	164.8917	172.3195	151.5148	134.4192	129.4095	148.69	143.1681	170.4868
"ILMN_1653712"	159.3282	251.0822	211.8784	268.3876	260.1984	267.9318	205.0768	266.3828	184.8363	263.3536	181.9095	188.7262	218.2843	240.7996	276.0223	227.077	200.8646	252.6482	189.3645	293.9269	268.753	332.146	261.4877	290.5561	230.3951	182.7897	231.9292	348.6967	226.5333	216.0025	232.9759	163.5372	185.3053	244.2045	203.5125	227.4903	180.8772	255.282	215.0215	215.5293	185.5293	219.4724	287.033	197.4888	206.1988	202.486
"ILMN_1653716"	126.7012	121.4804	122.3806	118.3592	127.6181	118.3465	118.1199	109.6347	118.7266	113.0067	125.626	113.966	114.7832	97.25108	124.6465	114.8671	112.4472	120.2137	94.75761	117.9588	121.3382	123.9289	111.6252	127.0065	109.3327	124.3511	120.4826	120.2747	109.2947	118.0625	110.1973	110.4655	123.3405	107.8881	115.0907	116.9891	132.4962	119.6488	124.0705	124.8383	130.2216	105.0713	115.3452	125.1396	112.3023	121.7489
"ILMN_1653718"	451.3253	522.9022	365.8456	440.2693	431.2729	435.532	429.6156	335.7124	446.8231	384.3808	434.434	430.5415	405.5581	398.2844	487.6072	467.5017	462.8842	515.0036	339.2028	400.5122	398.9468	411.0378	362.2811	516.7156	395.8983	419.0649	426.8336	457.3991	602.2737	396.713	273.3069	348.6967	482.5858	445.3848	402.8016	484.8463	483.265	423.8873	476.238	413.7209	416.2556	340.2341	427.1472	482.4637	493.6651	446.5952
"ILMN_1653719"	116.3363	117.1172	121.6154	117.6046	113.756	120.597	120.112	116.0893	142.8741	145.9402	101.5315	101.261	113.2336	110.7233	113.1778	117.6999	116.0182	120.0932	106.5813	114.7144	111.1475	130.1861	122.951	128.1526	115.2707	108.8896	127.3486	121.8379	129.8541	111.846	105.0487	126.1976	112.3825	118.5198	110.5864	138.798	103.2584	124.8022	109.0212	125.4291	109.2819	107.6799	122.5588	120.329	109.3032	114.9449
"ILMN_1653724"	125.3889	113.4913	126.9483	107.5957	101.7536	130.0331	97.95779	118.9587	111.007	112.1042	116.4958	108.1436	102.2242	109.9057	112.0146	120.7967	104.8925	115.1917	125.2521	113.149	127.3089	110.5984	110.0611	113.6269	115.5192	122.5781	97.69025	118.1434	112.4924	108.5152	107.8013	96.34992	134.3868	112.5838	125.7857	115.6056	110.319	116.1684	109.719	107.0609	122.0116	107.2732	114.5766	104.1576	118.3285	103.8191
"ILMN_1653728"	122.3584	135.56	138.5031	130.3604	129.0637	124.9841	121.0982	128.0469	129.1324	124.2106	123.3071	133.2904	112.4227	118.6169	143.4058	117.5172	101.8418	100.2867	124.3449	114.024	141.0647	126.3806	115.8488	121.8114	112.604	113.2892	111.207	136.1451	116.9791	114.4514	118.9256	133.5447	119.2803	124.4697	118.2267	112.7813	113.9178	118.8486	116.7963	124.7995	115.439	128.0826	129.9985	110.8279	108.885	130.1111
"ILMN_1653730"	141.4544	135.182	129.0865	118.4884	119.0067	126.9173	119.9588	113.4893	125.7792	131.3111	125.0116	127.5253	110.9459	107.2527	109.9993	130.8007	105.4361	116.7926	151.4086	121.7713	110.6441	127.4606	118.2017	132.3531	115.1286	111.1732	108.1786	114.2593	114.5254	139.5866	162.5423	147.1447	126.6533	124.595	121.8702	132.9239	110.4347	117.5664	107.7981	117.7579	120.9547	150.1188	114.3502	143.1893	113.3097	131.7977
"ILMN_1653738"	110.0332	128.1288	126.4126	118.6074	132.9459	107.7314	122.0198	114.586	112.9108	127.1385	122.1798	119.5573	116.0207	121.452	148.8672	119.3651	110.3295	148.1367	108.069	118.0369	114.5147	118.6853	119.3539	109.9241	143.0428	119.8619	101.6543	113.6311	128.8131	107.8334	118.4483	115.8597	121.5579	107.1089	117.3488	105.7957	109.1975	114.9218	120.4796	126.2608	123.0663	117.9711	131.638	125.7893	116.6701	121.1572
"ILMN_1653742"	119.2812	121.8999	125.359	115.666	103.6472	113.2397	120.0819	110.0095	104.6634	102.3659	123.824	111.0802	110.1319	117.89	108.7517	108.2337	114.6559	100.0625	115.632	110.1792	114.8008	109.591	113.8828	125.8605	111.2533	121.1314	101.4637	98.49648	104.9522	120.6854	120.6302	115.5399	109.8359	105.5779	115.8614	97.26077	110.1187	112.7239	119.6313	105.0703	111.1324	107.2972	100.5367	131.7349	121.8285	108.1684
"ILMN_1653744"	92.75769	109.1663	113.061	105.7531	107.3821	105.2203	106.3919	101.7917	100.1276	108.8319	105.7957	100.6175	104.4862	100.251	115.2375	108.7517	107.2192	122.3354	114.701	107.965	100.6704	105.6208	112.4025	116.3524	101.5223	105.8073	108.0991	118.4582	101.7422	103.4116	103.1857	105.6893	105.673	98.06783	109.4912	113.8123	114.4317	110.7759	123.8626	102.6431	92.20406	119.0595	106.7433	106.1981	108.594	97.22505
"ILMN_1653745"	143.4895	104.4546	106.3111	122.1884	115.1574	111.6284	130.7239	123.1805	113.475	109.2181	122.5048	127.9251	115.4338	107.9373	135.5908	129.8396	115.0665	113.4451	119.1896	118.7133	110.9042	109.8109	128.9517	101.1937	103.7947	145.0202	117.9279	99.69759	121.2122	107.7064	106.5279	112.0795	117.9167	109.7575	110.7167	112.784	119.4128	121.006	118.3268	126.9983	108.5548	123.6832	112.1874	123.6396	112.8901	111.6496
"ILMN_1653748"	114.083	100.9047	112.4411	108.5107	104.0041	116.7884	107.8931	106.3135	114.4521	104.3675	120.6664	106.128	112.9305	104.2183	109.7035	118.7656	113.8098	121.1327	99.59484	115.0816	110.0865	107.2996	99.73793	112.3508	109.2917	103.8113	120.8973	101.7395	100.5317	110.2755	123.5157	101.7364	112.9146	106.7092	109.8922	113.7139	95.82974	116.7868	108.776	100.1225	114.7667	102.8008	104.8043	107.6711	106.9403	115.628
"ILMN_1653750"	108.7615	106.1091	124.5146	260.5617	110.3742	123.1755	136.6796	123.0923	116.2878	117.7149	111.6128	221.8194	118.0618	122.9184	118.6774	142.3245	114.5936	124.9768	102.1446	174.4149	115.8053	118.6741	111.0051	263.1885	99.01911	111.8989	121.6676	110.1127	107.3611	120.8689	117.1444	98.24835	134.6171	111.2951	116.13	159.7526	114.353	123.444	105.6028	112.3073	135.767	132.1919	110.9981	112.4981	102.3999	126.4469
"ILMN_1653760"	114.7433	102.2242	103.3586	113.7079	109.5718	120.2831	122.3908	110.9146	108.9647	105.24	103.9783	112.5424	120.9046	99.23734	112.4288	106.692	104.6587	107.634	115.4665	114.4055	99.99999	113.488	110.1792	113.6391	127.9251	109.6163	106.6255	104.1702	124.857	96.37276	109.6148	96.43026	123.9714	107.6404	119.0426	115.2901	110.0911	108.8978	100.8424	103.5351	106.5239	113.186	143.3049	109.9015	119.7717	94.35191
"ILMN_1653761"	111.8114	128.2855	102.2997	136.5306	114.1387	119.3557	119.7848	125.7979	118.7144	108.2092	99.29607	107.7048	118.5631	108.6484	105.0478	124.0429	110.7832	121.7994	122.8476	130.7887	105.8209	135.4147	105.2701	112.4749	105.3388	103.8986	107.4168	111.2089	107.3384	108.3019	119.0639	97.00957	110.7795	118.3364	109.1292	114.3414	110.1973	112.5251	111.572	123.8002	117.9279	107.1829	99.79012	116.9925	113.5203	102.3397
"ILMN_1653762"	115.5846	108.7429	107.6416	107.0481	104.2769	112.5137	119.7728	104.3797	110.7801	110.0951	106.4461	115.1974	102.2635	107.5875	108.6205	103.0452	109.7958	100.0252	102.3299	115.0178	109.103	106.9305	123.8598	111.4204	120.7936	117.6627	109.3196	111.4708	128.6449	103.8257	94.00965	101.2025	105.1115	98.72495	117.6316	104.5503	98.23095	123.8822	101.8086	111.3225	113.5635	110.8488	102.9841	109.9062	102.1846	113.7474
"ILMN_1653766"	117.409	123.5024	112.4347	97.89321	102.4316	115.6124	108.5317	116.6119	115.6026	97.4802	110.1064	109.5494	104.4996	101.6088	108.637	119.5792	121.649	118.7576	111.3024	106.6766	120.7084	100.4492	105.5078	106.3458	103.306	118.1674	112.9132	119.3181	124.9123	119.7665	108.5132	123.964	128.9674	134.8338	122.5484	106.4576	119.8161	111.2484	116.9274	130.814	116.407	103.2417	123.0232	116.3929	110.9252	129.4555
"ILMN_1653768"	113.5598	96.40443	111.6741	132.27	122.734	108.498	112.5108	99.77229	90.63145	114.7072	116.2426	109.1087	114.1789	103.7555	107.4378	106.5097	107.9767	101.0189	106.6913	100.9922	108.7582	116.7868	104.2544	116.4643	117.927	105.7816	113.2163	115.3465	110.8309	114.5457	108.1945	105.6654	108.48	90.73192	103.8747	105.7824	120.068	112.3569	112.4466	108.7817	98.50673	107.4116	113.3444	115.1435	111.1043	114.2861
"ILMN_1653771"	128.4428	129.1415	130.4298	117.7406	109.4499	109.8003	128.3512	99.36052	108.3437	101.1254	121.9606	117.3213	126.5683	106.579	121.5898	108.8004	100.9393	109.3482	121.2274	114.8624	98.12458	95.22557	97.13392	103.157	98.36809	123.3163	118.3548	105.3747	116.9761	113.0486	98.34062	119.1311	108.5219	108.6022	118.4249	106.8555	105.5422	109.3829	109.1043	107.9992	112.4079	118.0744	125.9184	108.999	107.4916	105.107
"ILMN_1653783"	109.8985	114.2688	104.8638	115.8583	112.3016	96.77433	96.46455	107.3271	115.2842	104.1462	118.0765	111.7428	115.7244	109.8583	113.6355	103.0801	91.10229	99.48256	120.3001	104.5614	102.1496	109.206	103.2518	103.9942	123.7237	103.1307	112.2825	106.1418	114.7353	99.45491	130.28	113.3457	112.0125	109.1681	103.3389	109.11	102.898	100.3903	107.7876	115.3724	101.4723	118.6124	101.2156	97.28479	103.3586	114.7749
"ILMN_1653786"	117.0298	97.92573	113.0101	114.0165	114.7476	118.2173	123.2756	96.77433	112.6789	107.1975	102.1746	153.3392	110.5125	107.2471	119.0399	100.9504	114.6545	115.2739	106.86	106.8858	115.3724	97.35574	150.2575	123.1605	107.1576	110.1588	113.1854	104.9803	105.2921	93.21409	122.4564	106.7156	133.7454	110.3406	113.2475	111.9109	102.027	111.5476	118.955	100.4685	111.5705	119.6303	106.7327	118.3558	110.209	106.7344
"ILMN_1653787"	112.7531	114.4867	105.7402	121.8275	101.8033	126.3146	118.7162	113.695	112.8812	109.4418	119.5028	119.1473	120.1653	125.4448	118.4884	111.2503	114.5526	117.7685	135.4147	110.33	115.3267	105.1623	126.2729	108.1416	137.2673	121.1418	113.2519	111.6877	113.6807	114.7079	122.6476	121.5536	119.654	117.6768	117.3677	120.397	124.3493	114.2816	118.8175	117.6785	112.2422	125.0401	106.4981	115.1638	119.5372	110.3494
"ILMN_1653788"	105.5576	103.3335	127.71	101.2061	116.7486	123.9149	118.9163	104.3	108.4561	103.2964	110.658	110.5538	120.989	106.5675	113.5154	98.65937	110.1152	140.3921	107.616	103.9007	108.6158	113.7788	117.5468	109.3196	140.4999	118.3585	101.3289	119.6389	104.6376	110.8295	106.3096	103.3645	103.998	106.508	119.912	102.8389	102.2781	105.1529	100.3461	102.6078	98.60343	111.129	127.7298	105.87	122.2222	121.4332
"ILMN_1653793"	152.4306	160.7282	188.8679	123.7575	185.2392	171.8518	194.2208	186.3714	165.091	188.6362	156.071	136.5657	163.3929	178.6796	156.9102	186.8673	158.875	205.9528	124.4102	182.2285	106.5667	187.262	164.1866	151.0778	167.0166	159.1914	168.3255	114.4912	175.0198	173.6292	173.0208	170.1824	179.3285	182.5481	120.7357	131.2663	146.8505	151.5148	160.2959	170.5349	139.443	181.426	166.1842	159.5081	142.2267	159.4958
"ILMN_1653794"	2058.275	1920.447	1059.132	1002.768	1058.687	1093.531	2300.243	2478.608	1502.151	1640.374	829.5318	911.8992	1994.699	1521.467	1291.116	1084.858	1412.498	935.2177	2767.544	1900.227	2114.299	1015.367	1923.459	2284.654	1222.185	992.0162	1561.577	1300.661	1148.235	1534.862	1165.011	858.9517	1720.416	1620.726	1579.991	968.9138	1698.198	1351.182	2118.017	2455.205	3050.376	1544.875	1569.806	1489.528	1625.668	1324.499
"ILMN_1653797"	981.1361	1163.91	1003.942	1091.437	1240.536	1238.292	1186.334	1165.011	1341.866	1162.887	1041.899	1022.356	1581.575	1793.798	1216.175	1308.473	1064.809	1058.687	1430.618	1181.109	1632.842	1462.575	1105.64	1188.769	1112.522	911.4562	1279.53	1156.477	900.9133	1039.616	1864.666	1365.355	1102.419	1093.09	1259.968	1302.492	1088.876	1202.646	1170.769	1381.067	1021.962	1179.258	998.8649	1128.599	941.3834	1041.44
"ILMN_1653799"	111.7691	105.6827	126.6052	110.5146	112.3312	101.8395	118.904	100.6554	123.6174	112.9381	101.4915	116.1151	121.1161	110.8966	121.1487	112.3635	116.0305	126.5351	110.9207	123.9975	133.9351	104.0714	107.7416	137.5585	115.5314	121.9011	115.7423	108.0433	120.4925	111.1135	109.79	112.3344	110.5234	113.6418	115.5557	129.4443	111.6833	120.098	109.587	107.9608	115.632	105.1934	117.6108	106.8307	102.2716	109.4094
"ILMN_1653801"	109.5676	134.4337	121.087	131.4805	127.5747	124.5917	136.437	136.0132	129.6555	126.4914	117.9617	129.4909	116.5376	110.8037	108.8682	119.8854	123.4604	110.9916	127.82	122.9456	122.971	127.0612	137.1301	124.7781	102.5696	127.456	145.3662	140.6361	134.3931	115.757	127.0087	138.1106	129.1486	122.8297	122.8005	135.3344	132.2976	118.2304	141.0092	126.6203	149.2655	101.1761	124.9751	150.1367	143.5968	125.9097
"ILMN_1653807"	101.8275	107.5843	114.0636	104.1217	118.8444	123.525	101.4198	111.1739	117.1007	119.9528	112.866	104.4396	104.9983	117.0949	113.5297	115.4077	118.2567	118.6674	123.2541	108.2558	99.16958	120.4914	105.4353	97.89977	108.2664	105.1171	113.3301	121.8521	102.8087	125.1763	108.9848	107.4251	94.97682	105.0631	106.2718	106.6673	109.3997	114.8687	103.576	105.0631	109.1208	104.5806	111.0629	110.612	106.9027	110.6427
"ILMN_1653814"	116.6842	114.9449	124.3744	107.8195	128.3781	111.6389	106.8104	112.8145	105.3489	107.7698	117.3822	121.3513	125.7125	125.3318	118.061	107.5228	115.6085	109.9638	117.0855	122.4304	117.1248	114.8	112.6061	122.2373	161.3092	137.2503	110.4718	117.8523	113.4668	118.7942	128.7222	119.0122	106.8608	116.5212	119.2583	122.6364	111.0126	112.0955	117.3279	111.0508	124.4478	139.1019	121.869	138.1515	108.8019	118.9883
"ILMN_1653821"	115.3426	129.6055	123.3053	112.9319	125.9622	160.1984	138.4476	119.4339	120.1928	137.1007	113.3029	116.5376	123.8036	148.9428	139.0398	135.7529	128.2214	114.7182	101.2462	111.6006	113.0371	135.6977	113.4616	111.1758	173.547	149.6063	108.4356	117.8426	107.9608	111.5295	149.2469	163.5508	103.1264	125.6897	114.8057	131.5591	110.5725	123.8518	121.9157	119.7225	109.2323	108.0562	107.6617	118.1375	112.0403	114.9496
"ILMN_1653822"	119.664	110.9854	113.8486	111.2879	99.33488	107.1609	120.5045	102.5958	136.859	102.1198	120.9046	112.6391	105.2624	102.388	125.8502	123.589	115.4077	134.6644	126.4549	128.8666	105.9033	112.6591	117.5919	130.7936	121.7239	106.4877	121.2782	114.8065	121.0833	111.6311	111.6223	118.249	110.0319	115.2571	123.0805	122.2247	129.0679	124.9662	112.2557	121.5652	110.6685	125.8147	110.6086	116.281	111.2	110.6607
"ILMN_1653824"	112.0689	125.231	118.9714	109.9777	128.5196	141.4704	122.5674	125.359	102.7928	144.3416	116.0703	116.0223	108.3362	193.2862	133.414	115.9323	116.1192	156.799	107.4763	129.1387	122.2489	114.2984	104.0994	109.9589	135.8368	120.3531	112.7151	140.6642	111.5096	122.3437	133.5634	133.632	128.102	111.8695	125.6524	145.8544	101.9663	125.0935	134.5951	123.6714	118.5271	123.1605	139.9167	141.6196	120.5793	124.1336
"ILMN_1653826"	127.9251	111.1023	112.5267	107.9557	120.284	113.2663	111.9316	110.565	117.6545	118.0471	115.9595	116.2654	115.2191	121.1686	124.0403	115.4722	115.2924	127.2184	96.89797	111.0017	142.2595	115.9692	117.3038	129.6245	119.3708	110.8802	110.0216	134.4257	106.2591	120.3945	146.7065	112.4618	122.3294	93.78942	127.4606	105.4867	121.6469	116.0405	107.0177	122.0581	110.7134	104.4827	99.51068	116.9662	101.0291	115.3136
"ILMN_1653828"	447.234	414.5627	727.3097	640.8616	520.2172	556.5026	576.9893	495.1651	548.6303	507.9767	436.0276	393.601	459.8431	532.2331	561.8602	616.7997	455.6319	512.2233	521.5687	816.618	499.0858	577.4576	405.7509	448.0117	430.4301	442.4289	531.3017	598.0543	437.8925	525.5391	607.865	490.2698	424.3689	539.7382	627.42	480.9948	436.3802	433.2487	399.376	680.5776	375.0484	431.4688	518.7843	447.234	391.2915	494.3026
"ILMN_1653829"	110.3515	104.3739	108.6818	108.7273	107.8087	105.0249	113.4555	114.9218	108.0292	94.73063	111.7664	107.3317	112.7317	103.8504	116.9619	123.5201	105.3708	107.7192	104.1888	111.7786	112.0964	106.9436	106.2437	116.1159	95.81889	97.72508	96.52829	103.7417	104.6976	107.3324	103.0167	107.835	109.8763	110.5004	108.0821	112.5417	121.8222	105.6804	101.9064	104.239	99.49981	110.0396	105.4198	120.8756	100.8298	117.9149
"ILMN_1653833"	125.1015	112.6107	111.9303	124.8978	103.998	117.5522	118.2384	140.3869	119.3825	110.9432	112.1702	120.6128	109.6856	131.422	110.1089	113.8076	114.5518	120.6951	109.3674	113.7101	111.8702	113.1616	128.9877	106.3866	128.4643	126.3847	121.2565	116.2011	129.36	120.8175	120.6193	116.2401	113.7305	114.0324	138.1877	138.4884	137.6087	127.257	125.231	126.3534	110.4504	123.5469	118.8584	111.6496	119.0613	122.9656
"ILMN_1653834"	106.2987	104.3665	116.5591	100.3674	105.6654	112.1577	126.7317	94.86659	113.5383	116.2736	97.61191	107.3546	99.62973	116.6235	104.1035	98.1743	105.2477	113.3867	116.599	104.9585	104.3658	106.0819	107.9801	110.0149	105.8441	113.4574	105.9829	102.0735	123.5157	105.3574	100.4124	118.4059	118.7009	124.8205	121.6994	93.59542	120.5572	117.948	117.3078	104.914	109.0747	100.755	122.3658	107.2764	98.1743	110.9508
"ILMN_1653836"	122.8256	104.001	119.6869	131.0949	124.0005	114.4214	136.2885	118.3405	122.8989	117.15	104.6047	95.94294	118.9467	104.4593	123.0176	119.973	118.2999	123.6136	102.8584	101.7249	128.4043	109.2181	128.4803	122.9197	110.5247	110.8493	102.3945	106.5295	107.4089	137.5492	108.1403	104.0806	114.9012	112.4931	106.3535	118.7363	124.4992	107.7503	125.4201	107.1205	117.4191	110.8833	112.776	114.1654	103.8075	113.0364
"ILMN_1653846"	113.8561	125.095	127.2148	112.917	117.2176	110.8773	120.3098	114.6516	107.5486	124.3677	111.4934	115.0854	119.9255	123.2596	115.7735	127.0662	116.6053	107.9583	143.1893	108.9717	115.7523	109.7772	103.1057	98.61179	124.5406	111.4198	110.1696	101.7721	114.0525	122.9239	119.2205	119.3457	117.2514	109.9687	105.0013	119.303	117.4007	112.1444	116.0223	118.8054	119.7536	125.0424	120.5208	110.6232	113.5171	114.1092
"ILMN_1653856"	128.4297	151.0513	170.2179	142.9861	150.6811	148.1942	133.3832	132.7205	158.6816	155.133	121.5364	208.198	142.1765	138.3984	116.3006	158.8638	120.1958	113.8297	130.5614	136.002	156.7472	170.4868	106.3543	131.5894	113.6727	153.6309	117.1324	128.6327	138.4988	212.5286	130.6236	148.5632	127.0354	159.9991	121.3139	120.8495	128.9584	119.1729	161.3659	171.6917	129.2912	132.704	136.0213	153.9437	128.2321	133.1909
"ILMN_1653861"	656.5012	532.0038	407.221	421.0976	507.2257	558.8654	457.7214	499.0858	519.8131	564.3544	515.2526	611.9799	445.2954	451.3253	561.7222	534.4363	541.0367	621.0886	357.8878	445.1597	482.7271	599.8394	557.7209	601.0691	578.4998	516.5623	480.2863	617.9821	507.6147	559.7688	441.4621	540.8601	556.6337	455.3239	395.6704	622.7172	522.258	706.7612	519.561	420.9023	530.1317	502.5625	594.7515	519.9504	575.4007	480.0573
"ILMN_1653864"	113.315	118.6666	114.0187	110.0632	107.7244	123.0176	104.3925	111.4991	106.761	107.5863	126.9587	118.8632	101.9871	110.0751	106.849	116.2254	106.997	120.587	114.8867	122.1954	140.6642	110.8554	115.9894	104.3993	103.7506	117.2384	114.0286	107.1836	93.64756	117.6793	119.4457	119.7414	104.8378	104.1026	138.3818	118.1852	100.1102	116.5425	127.3623	106.8427	130.5007	103.7653	111.9131	120.9959	108.6818	110.1117
"ILMN_1653865"	111.2716	125.2602	127.1368	123.6146	117.4359	103.6937	114.8618	122.3806	105.8333	111.8427	104.6992	110.1835	121.9145	108.2901	104.4252	112.1867	116.4794	118.6474	113.8329	110.3218	137.0053	108.1764	129.5509	133.9623	105.8664	121.2264	121.0969	121.0267	117.3449	108.328	101.4662	134.8851	123.6022	109.279	124.2685	121.2817	116.1392	121.1361	115.1348	124.909	108.2404	121.6576	118.4059	113.9095	127.2889	120.0519
"ILMN_1653867"	130.716	111.8569	111.3128	112.6379	128.9694	105.4788	127.5001	117.0281	101.6698	110.4793	115.5509	113.3329	119.1372	117.1993	116.7408	117.4581	125.5352	109.5441	112.4639	107.7716	99.55022	128.8008	117.8434	112.4019	117.9307	119.4307	115.2243	118.6188	122.8559	114.0836	136.1552	105.0631	117.4359	115.7649	124.3391	132.9176	118.5695	113.3594	129.2186	124.9193	123.3983	125.4568	117.7228	111.4401	109.7952	114.8816
"ILMN_1653871"	195.3365	271.494	1068.311	624.0385	230.1382	541.0367	158.8374	176.6684	211.7193	447.6556	147.0415	158.0493	209.1074	270.6769	153.4745	177.9209	174.6053	207.8605	149.6831	155.2271	185.6226	245.7906	159.4005	154.9993	432.6078	493.1945	154.3342	139.8427	166.4263	779.8369	207.228	245.2033	158.5021	165.1986	123.0507	190.6634	172.3578	171.5336	150.5514	185.5293	274.0092	842.0347	211.8784	802.6674	177.6722	202.7453
"ILMN_1653876"	113.4071	127.8814	127.8742	126.8323	112.7876	135.0259	131.5271	121.3099	115.4427	122.5189	107.9767	99.39684	121.3844	117.6659	131.7219	119.7787	115.6242	123.0805	105.7757	97.22505	108.9216	133.3556	102.388	111.9536	120.4945	120.7252	117.7611	119.8393	126.5683	116.6783	105.619	116.1357	149.359	119.2133	109.2904	113.1933	112.9642	104.2562	132.0278	118.1088	102.5108	122.1227	112.8081	109.3644	106.846	120.8401
"ILMN_1653878"	101.5834	90.59422	106.9843	110.1749	101.1548	109.2631	105.301	106.2318	113.5888	123.4685	110.785	107.0713	88.76262	99.99174	118.2758	110.7019	123.0308	110.3343	107.8246	114.811	119.1229	110.2167	93.4114	136.5526	99.21409	96.49447	110.9633	101.2564	99.8415	94.79198	111.7315	99.5292	110.6275	114.5704	107.451	118.414	116.0116	114.2978	104.2321	106.7961	105.1779	111.5121	108.718	120.414	116.674	122.7802
"ILMN_1653879"	106.3956	115.2243	111.3867	118.2973	105.6199	104.6482	110.6599	119.3072	114.373	97.98562	115.6422	113.7675	107.8174	116.0452	102.3945	107.3589	104.6047	106.3135	124.5917	114.7507	102.634	102.8312	116.4794	99.46596	108.4396	103.7634	112.4684	105.0039	101.8759	101.3459	112.866	107.2901	99.34961	101.7648	108.4131	116.3969	111.2198	103.8124	116.1344	115.0206	107.1888	105.0419	109.1724	115.9983	96.79778	103.318
"ILMN_1653896"	199.5784	235.1308	171.4451	218.318	219.069	210.9846	246.5942	226.027	260.9579	219.3327	200.1949	215.1276	213.362	232.487	222.5481	197.9733	203.0703	212.3609	209.6384	236.1257	197.818	194.9566	230.8703	220.5775	253.5348	223.8892	191.8031	215.0215	192.6196	193.6991	204.8938	195.673	256.6243	201.2308	223.8892	211.3928	269.7913	254.5505	273.9361	189.543	219.3998	195.4244	252.6869	178.7518	241.9935	190.8927
"ILMN_1653904"	112.8282	113.596	113.0541	124.819	111.8272	118.9883	124.6186	120.7636	130.9973	109.3801	124.471	138.1467	119.5953	126.3789	134.2103	127.4268	125.122	118.4499	148.0626	137.2054	105.9095	113.4473	131.6263	119.41	128.7297	118.5873	113.3368	118.2527	126.503	133.3651	119.7285	136.1884	117.3114	115.6868	122.4253	119.3039	129.9779	129.0953	126.2938	119.443	128.8597	119.1259	112.5183	126.2059	119.2866	127.3058
"ILMN_1653910"	105.9313	113.9867	113.8031	121.6886	121.9929	125.2994	118.9344	106.477	129.4934	111.3984	130.1945	106.5959	129.9779	123.1727	132.8233	109.0648	116.1459	122.586	118.5838	114.3766	110.1545	126.5852	110.081	115.6812	107.1815	108.1308	119.1169	130.863	117.1702	108.2706	117.2963	114.2058	105.4361	112.301	107.3497	116.4354	109.1123	121.573	103.153	103.5855	117.8864	119.9577	104.5865	104.3161	112.9534	108.4451
"ILMN_1653927"	110.5884	121.2679	124.7175	106.6966	99.6048	99.23056	100.0548	107.3153	106.0523	105.0267	118.7968	106.1997	104.178	109.2736	104.5101	99.89914	119.8938	108.2398	110.9803	112.347	99.63692	102.5533	99.61851	111.0702	118.583	108.7188	103.8355	108.0858	100.7053	118.7594	124.203	103.3119	114.811	110.6413	108.6347	108.0725	104.4503	108.1332	112.7945	125.2901	103.5884	110.9008	106.638	108.1047	108.6857	103.2692
"ILMN_1653934"	110.2084	106.2663	116.4124	100.8925	97.47263	99.20054	101.9039	114.7521	106.701	96.61142	126.6958	127.4667	106.176	103.1449	107.4229	109.6561	116.6931	109.2581	118.4527	109.8599	110.4069	107.098	109.2982	111.8641	104.5929	118.0376	101.8303	108.8725	117.7841	116.1726	99.09266	112.7712	110.8227	104.2021	108.8388	117.733	101.3516	115.9545	116.7261	109.5626	102.9278	100.8283	105.9752	110.7323	122.7175	112.8798
"ILMN_1653940"	120.2831	127.8458	124.3113	126.7947	125.8837	115.3332	127.6901	123.4604	126.589	130.6267	113.5254	110.2914	114.6033	104.135	109.7919	114.3292	114.7575	112.6569	104.2214	116.403	114.5781	120.5243	105.4406	107.1815	122.7087	110.2755	125.3985	125.3684	131.032	109.5507	108.9329	110.9049	122.0772	118.0618	114.4455	109.3773	114.9871	109.1349	119.6251	101.7607	122.5729	126.0006	119.2873	125.9671	118.5262	120.8795
"ILMN_1653945"	115.3649	104.7931	108.1444	101.6325	112.0049	117.6643	121.8544	106.0903	116.8316	121.7661	121.5119	120.2193	109.2381	117.7551	118.6255	117.8272	99.4136	129.7452	113.3363	125.9809	117.9459	117.4698	136.4206	113.6205	115.5594	111.8808	106.5312	103.4189	105.2689	120.5161	111.9654	107.9909	119.0515	107.4665	115.6843	115.3707	105.2074	120.6908	114.6039	120.9046	128.2814	109.6664	102.4778	108.5533	118.7303	119.1099
"ILMN_1653956"	125.2621	131.2543	134.8851	114.9341	129.1588	129.2277	135.4654	127.351	127.0491	123.7701	122.5689	116.4218	140.8783	127.7356	141.0211	124.6409	128.5719	121.9118	118.9119	109.7989	118.7925	122.7912	128.296	122.4484	125.9279	109.0127	131.0255	128.2614	135.4345	118.7605	122.0164	122.768	133.0357	128.4227	126.317	138.7257	119.1797	134.9241	137.4414	136.729	129.7217	106.5971	131.3168	117.3497	123.5039	121.1696
"ILMN_1653965"	115.4685	105.8478	118.5054	126.0019	96.44757	123.1701	116.5376	121.4828	113.3437	109.6433	110.0169	103.8084	108.6942	119.5784	111.5893	130.3368	119.7375	98.98127	112.6307	104.0735	109.9053	104.5575	105.6011	85.60289	99.99021	96.94627	113.9308	115.4776	119.6792	113.1263	101.3184	128.4765	111.0458	110.893	117.6414	102.7998	100.9629	105.106	120.0229	120.7335	111.6223	111.2045	122.168	104.9777	104.0994	105.2134
"ILMN_1653980"	118.3204	131.1323	132.8754	113.3036	117.6316	109.6797	111.1461	108.3975	112.4672	122.3501	112.9285	112.8604	115.9533	109.786	132.827	102.9267	112.7945	119.8312	122.939	111.7201	110.2867	109.6413	119.1112	114.0016	122.2607	104.975	102.6898	109.074	116.8792	116.5623	123.8866	106.6144	123.569	120.9837	116.2283	109.3856	123.8794	107.7432	110.7096	113.8991	126.0762	114.4108	124.3391	122.6123	119.2873	112.0094
"ILMN_1653991"	101.0677	112.3569	105.7042	97.93948	96.85911	100.5429	126.4245	101.217	103.0631	111.9954	109.9795	115.4433	112.3138	95.23562	103.883	104.3797	108.4376	107.8363	118.6657	104.4812	104.0571	95.23562	114.8503	116.3774	130.7186	102.94	101.1761	110.0794	104.4593	107.3797	128.7699	108.7781	99.54783	116.3921	111.5069	103.5317	104.2876	104.6231	123.8223	109.8792	110.0129	103.0123	107.9772	100.7285	108.2508	111.2917
"ILMN_1653995"	114.3992	92.44877	112.5963	122.734	116.7555	96.3329	123.2787	108.0014	99.76675	108.5364	100.6143	115.8371	104.3479	112.3388	100.7128	100.4387	104.7556	106.3963	105.5805	106.9154	122.7848	111.7531	107.5331	118.3007	110.8488	107.5126	98.62074	113.1108	118.6759	114.6281	104.2413	107.1321	116.7816	109.5284	103.9065	114.8932	108.8151	107.0021	107.6624	101.1893	117.3019	116.3552	107.1437	109.6279	108.9711	108.8436
"ILMN_1654001"	198.3262	189.9445	139.8483	205.2305	159.4214	158.6816	185.0969	165.3905	144.1849	133.5174	183.2515	157.7371	184.086	158.8225	155.0747	171.1777	186.5235	177.6722	168.7344	142.3414	193.243	152.8353	121.868	136.8415	150.1722	124.6329	132.6776	139.2414	169.064	181.531	170.0411	186.6151	136.0132	166.6813	177.0885	156.3666	170.9409	131.2543	140.2757	167.1083	181.5717	158.3272	181.018	177.7683	174.3997	186.6151
"ILMN_1654010"	144.8524	111.1554	151.9274	138.5286	143.7645	123.7607	141.2333	142.6589	131.5547	143.9771	148.5271	124.4874	132.5521	127.1348	143.674	111.696	164.4898	146.0102	131.2393	127.0045	132.2287	121.5455	161.2137	127.1469	126.4811	133.9153	123.6159	132.3251	150.054	152.4099	126.2118	163.3141	145.7085	128.8237	147.5896	116.9512	149.9357	110.2382	147.0706	134.8027	127.4886	101.2775	153.1513	114.4317	127.1993	127.7298
"ILMN_1654013"	164.2773	137.9695	144.0715	157.3522	132.1887	163.0455	162.084	180.061	151.0924	134.1214	143.2133	183.029	163.5825	187.0416	153.0233	151.2454	145.1885	127.174	152.9119	213.318	171.4639	158.6201	140.1106	198.3262	157.4672	141.9698	162.3038	167.9943	164.7645	161.1511	181.2476	159.8952	191.7228	162.7607	196.3143	180.3756	151.1034	156.5618	145.7306	145.7608	184.0143	165.2131	145.9402	167.6194	131.0917	141.6831
"ILMN_1654016"	7605.301	6671.828	6187.357	6708.77	5689.312	5879.77	5955.369	6584.635	5678.893	5855.12	6036.646	6126.638	4747.963	3906.224	4603.769	5689.312	4426.121	5248.958	5211.155	3874.696	4966.418	5407.369	7115.529	6106.852	6144.359	5224.355	5730.073	4720.946	6203.545	6106.852	5513.398	6513.188	5645.875	4977.711	4692.511	6156.546	5360.755	5326.484	5970.195	5929.735	5955.369	4891.87	5678.893	6187.357	6600.435	6156.546
"ILMN_1654031"	106.3802	96.75509	104.1013	105.5208	92.54783	119.4052	105.3779	120.7602	110.3695	99.2645	119.0122	116.1666	108.4174	99.4767	112.5687	103.677	107.1409	128.061	106.7779	98.63058	137.0308	106.1849	154.5994	109.2542	102.4719	92.8487	111.3826	102.3543	99.59918	112.0825	116.9071	118.1813	111.9582	105.7025	113.8158	99.28894	115.0543	126.7594	115.9553	102.7827	111.2758	102.8412	103.1112	91.38033	105.418	118.1037
"ILMN_1654032"	235.8819	289.0205	253.1021	201.1403	249.3003	232.4336	256.7242	219.5511	214.6783	173.9489	291.1573	349.7957	211.3713	252.6869	278.0393	201.8324	328.6509	209.5476	317.389	291.6488	277.5949	220.8914	263.9717	294.5801	224.3609	175.0198	233.8962	241.7423	254.7615	193.6723	241.7147	230.1015	324.6696	194.0814	252.3787	235.4051	329.6546	273.5703	295.3504	189.9002	267.0466	233.6862	254.8286	196.3563	234.7441	189.406
"ILMN_1654043"	103.4037	108.9403	118.4778	104.7391	102.3918	113.9186	110.7173	112.3326	102.9422	110.8959	106.8623	108.2713	130.6296	133.1646	112.1722	113.4668	98.53966	127.6181	99.56847	102.0456	107.4674	110.6767	109.6446	116.5794	111.8082	110.9487	116.808	94.04847	104.2536	102.9609	103.5749	133.5745	105.9503	105.5699	105.3432	105.2433	107.6876	100.3965	104.3357	111.9396	102.6708	114.2647	124.9712	113.8526	107.4066	115.8583
"ILMN_1654049"	111.9681	110.5479	114.0447	103.9901	100.8874	111.2255	110.158	115.6428	120.397	105.7816	127.4866	115.3891	136.5526	117.6231	117.4744	109.6055	119.1138	107.3518	118.2557	109.1985	122.0848	110.28	111.0731	121.113	120.8963	113.689	117.6611	117.5111	112.2271	112.2332	116.8364	113.5991	113.6674	108.4883	107.1634	128.7525	108.2732	113.9648	123.2511	110.662	120.4096	121.2836	109.998	115.5438	109.6093	109.0151
"ILMN_1654056"	107.344	109.7508	106.633	110.6072	127.8967	100.3517	103.8143	107.8517	110.9777	106.5224	130.9886	114.2058	112.1042	108.994	112.6055	111.6185	119.1889	104.0755	108.0765	105.7531	113.6639	144.8155	122.1238	85.26945	102.5793	115.3001	130.9646	117.7266	114.3836	125.7823	107.7503	105.0355	107.1226	103.5426	116.1726	98.29179	138.3346	92.67551	119.7795	113.1754	108.4883	111.5114	106.0257	115.4783	122.977	104.7187
"ILMN_1654060"	639.321	628.2914	544.7609	575.4007	530.7039	581.4598	597.366	642.3843	720.3369	676.7142	780.5314	639.321	617.6099	678.7182	682.3635	666.1318	649.6882	697.0328	838.9664	1028.625	665.5313	532.735	577.1465	699.2801	794.2555	922.6391	461.2934	711.8474	738.5399	634.8953	896.1289	546.2104	583.3701	502.5625	791.5071	591.2764	624.9161	847.2743	730.4379	728.0534	640.4158	499.6242	801.3035	594.4011	546.032	523.6417
"ILMN_1654063"	120.43	115.291	121.6702	117.506	115.8198	128.5377	117.9842	130.1523	108.601	133.1212	118.5127	135.4889	116.3953	122.5443	135.5503	124.6704	124.5029	110.3351	112.0458	109.4251	115.9698	129.7355	113.5042	124.0044	162.6357	103.8423	132.5521	127.7402	126.8782	129.2912	130.2065	128.2639	128.5914	132.7319	129.6008	124.846	129.1231	131.1065	118.7968	124.9299	116.456	130.9973	131.9603	134.4015	124.0822	134.0397
"ILMN_1654064"	107.1104	109.9892	116.3898	114.5268	110.0389	116.4967	105.1344	125.2859	110.7374	117.5937	109.1451	110.1588	110.0332	110.5637	103.8075	102.4282	102.5321	126.8114	108.2358	110.1644	115.464	118.8717	123.3193	114.6357	120.8257	110.9225	108.3611	108.7063	114.8647	119.9597	99.91919	123.8494	116.3194	118.6057	107.591	115.0515	117.3071	119.3785	102.515	119.624	103.0581	117.6256	116.3921	121.5178	110.2122	111.3177
"ILMN_1654065"	338.9044	232.3988	273.7523	443.5056	360.6961	425.4925	410.033	272.8783	295.743	361.4549	656.1185	497.8299	467.5017	432.9501	665.3333	359.0473	364.8561	277.5085	422.9011	817.2715	454.8284	339.9088	542.7256	546.2104	301.7156	421.281	357.0987	520.9203	347.7018	229.14	1073.892	580.2278	299.0876	296.8757	380.3154	312.2368	411.7075	440.7394	431.6355	206.948	337.5137	421.4549	305.3386	244.5043	316.4196	246.9836
"ILMN_1654068"	108.692	134.2103	138.798	128.4275	140.8671	123.9063	149.0331	120.4507	147.3225	126.2835	142.3932	96.21645	114.2564	127.793	116.1939	104.8479	127.0812	117.2045	139.8103	141.2814	124.9944	123.7925	110.8635	122.1074	128.8454	129.3003	131.2487	140.1404	164.7777	111.1786	115.6667	134.2287	125.3372	132.7379	129.1608	122.2336	132.5521	117.8976	133.9865	117.4467	122.6068	134.5431	135.0343	114.6371	116.4613	135.5733
"ILMN_1654072"	478.0188	349.8537	763.2859	799.3483	599.6027	573.981	390.09	263.5231	470.7112	420.3911	207.8336	277.5085	373.9802	668.1452	309.5769	325.489	473.4319	334.8253	345.3407	513.9851	616.287	458.6558	313.0193	282.548	559.9129	429.8009	506.4735	357.5694	276.5538	1036.738	321.8396	363.2702	361.3144	425.2047	490.013	255.6512	547.2062	676.9269	394.2335	278.8663	582.4836	1591.544	534.5653	540.3004	568.1722	590.679
"ILMN_1654073"	115.8084	111.5056	124.3583	119.3905	109.4549	121.1304	103.5419	119.2838	105.1131	102.9542	125.9044	112.7029	106.3483	117.2615	107.043	114.2245	115.4585	109.3048	127.6533	106.403	106.9991	112.9395	139.556	129.2419	116.9609	108.7006	114.3908	111.1992	100.9471	116.5417	111.8304	148.1604	111.7131	112.5511	113.6722	110.4435	106.4181	130.1369	117.1212	125.3524	111.7992	107.5112	110.7806	115.9388	111.8787	105.0986
"ILMN_1654074"	124.8448	102.0786	112.2632	98.83745	104.0763	102.0573	116.8957	126.3095	136.2616	118.1555	136.3647	106.245	106.6023	109.395	116.5678	117.5278	109.2052	120.2193	107.2957	109.3569	124.5058	113.0386	161.9529	107.1759	115.3981	104.8801	125.551	130.3991	109.279	131.4999	115.3536	108.996	117.4657	107.612	103.8664	105.6872	104.837	123.6645	113.0286	113.0725	107.6791	96.00185	115.0892	111.1312	112.4571	114.3516
"ILMN_1654099"	184.4337	178.0887	171.884	163.7852	169.64	137.5954	187.9924	148.5696	152.778	162.6986	182.8584	130.7383	182.1422	156.1329	178.4765	178.5508	145.2738	164.0448	148.6454	166.6626	157.1797	156.7554	146.4725	142.0626	159.5898	157.5197	169.8117	183.347	175.6994	187.5172	178.8175	170.8665	170.9101	173.3963	131.6807	142.0226	149.4882	180.9419	175.1832	177.2353	225.604	169.2979	220.601	158.8225	181.1318	217.6614
"ILMN_1654108"	127.7141	99.53183	103.2374	117.4308	114.5742	116.498	100.0823	108.5616	132.1596	120.4337	109.1123	106.0468	103.5781	117.8799	107.434	104.3658	110.4075	113.0123	110.5545	116.6472	124.6795	114.6039	120.0444	143.6684	105.7524	123.7616	120.8507	110.4314	129.0637	116.5464	127.8625	103.4742	107.9941	104.4168	106.6515	112.1415	108.106	111.1349	98.29737	97.33971	114.6093	121.4273	106.4198	114.9107	104.8769	100.1588
"ILMN_1654109"	1457.196	1736.58	1027.283	765.7524	1475.133	997.2157	1125.394	615.0488	3138.44	2366.792	1029.119	1173.037	1370.027	2058.275	1051.531	866.1152	1514.789	1152.109	1394.004	858.0506	862.8035	704.4322	1220.845	1120.478	1327.874	912.2483	1530.797	908.7028	1165.652	879.7582	739.8041	1276.138	762.7364	480.7621	843.8633	740.2468	1246.141	1043.887	2087.27	649.9125	1239.851	987.0893	819.5954	1107.754	935.7366	1639.296
"ILMN_1654112"	125.1052	136.5992	161.7623	179.4126	165.2751	154.9833	167.1241	136.0213	149.6579	163.16	122.8313	141.5472	146.4542	127.4828	171.6917	168.9467	122.1716	150.2674	125.7482	138.0458	118.3107	133.7897	119.5573	125.3318	132.1494	115.8533	148.7625	140.7643	121.8087	149.7183	139.8522	137.1583	124.5014	128.0493	142.1898	130.9753	134.8773	147.5978	157.606	128.9656	113.8315	151.4502	130.4769	148.3335	164.8789	139.494
"ILMN_1654118"	1463.449	1778.923	2046.112	1892.616	1231.033	1395.607	1351.182	1254.821	1849.869	1263.05	1913.173	2049.74	1955.031	2311.673	2101.696	1390.999	2144.131	1854.42	2582.114	2675.9	2282.162	1141.013	2108.435	2207.618	1733.136	1874.6	1586.654	1632.842	1390.346	1465.574	3514.92	2418.052	1238.845	1412.498	2457.641	1283.949	1856.035	1823.878	1600.117	1426.047	1753.424	1898.827	1910.267	1911.782	1777.722	1400.603
"ILMN_1654129"	107.7661	104.999	120.986	115.4533	111.5142	118.0146	104.7905	107.1375	115.4108	102.723	106.0935	107.6976	117.9378	116.7915	109.322	109.0278	116.7664	103.2408	104.1487	105.1665	119.5624	95.29864	106.7419	101.8624	105.911	105.5287	113.3416	106.1858	106.1157	109.8449	99.32626	107.3412	105.4107	122.3065	109.2363	109.2917	124.5742	116.723	109.2721	111.5776	97.01371	102.0573	105.1498	123.2716	100.8283	99.73206
"ILMN_1654137"	106.8786	112.1945	109.5765	129.1888	122.5229	103.8289	115.6498	109.2542	114.0354	112.8798	136.1451	157.9184	106.9528	119.3766	115.6183	118.251	98.88817	97.22227	113.5975	117.7568	119.7457	122.4653	116.4732	110.3571	136.3386	109.7309	123.0835	110.1273	98.68742	111.3448	119.6977	112.7185	110.9312	127.1886	117.1626	111.007	126.768	123.569	124.8436	113.8402	120.3663	113.7145	118.475	123.318	118.8243	102.6513
"ILMN_1654141"	120.252	114.9894	114.8694	126.7621	110.2173	118.1604	124.2626	115.419	114.586	113.8336	115.5199	116.9671	115.3876	121.5719	115.3076	113.6582	107.8794	114.6307	112.7362	120.8495	112.2139	117.9441	111.9548	111.9138	111.2327	126.8745	105.1961	109.9867	108.4466	123.9566	111.3049	139.3088	122.0652	107.6617	113.648	109.0431	137.9179	122.1555	114.1849	125.3907	107.6333	124.4564	110.7654	119.4136	116.7768	108.6687
"ILMN_1654151"	6156.546	7337.199	5326.484	5151.644	5678.893	6203.545	5929.735	5855.12	5730.073	6423.758	7172.068	6671.828	6393.13	6600.435	6724.495	5983.575	7172.068	6187.357	6024.399	5929.735	5477.331	6724.495	6092.907	7252.592	5783.595	6867.105	5797.895	6261.84	5970.195	5004.11	5815.459	6439.824	5465.144	5826.936	5855.12	6567.88	7888.957	7153.141	5477.331	5666.933	6393.13	5742.283	6024.399	6409.586	5720.511	5236.433
"ILMN_1654153"	105.5346	116.2627	102.5708	103.1069	126.2059	106.8652	114.576	122.228	108.737	107.915	123.7389	114.6682	121.9419	107.3216	109.5354	104.2292	105.1252	126.5252	113.2336	116.2769	127.9051	120.5663	123.8763	116.847	106.1775	106.4905	106.926	103.998	118.7236	111.7289	110.9417	109.1247	122.6364	116.773	104.6367	109.6433	141.1229	104.0695	110.9273	113.896	122.6179	120.5386	123.9184	109.3856	110.8873	115.1121
"ILMN_1654165"	111.3357	117.7815	119.8881	99.8477	123.5758	111.6061	139.1884	110.6958	113.5401	118.5792	146.5029	112.4112	109.4876	105.5756	109.4959	120.397	115.5985	108.6305	115.8046	110.3559	112.8958	132.3914	109.592	109.1094	119.1917	124.7082	106.9775	109.0525	128.2343	119.5325	161.3804	129.2976	116.6577	120.1988	105.5568	110.7303	126.2153	104.7485	113.8243	128.5127	109.0837	112.7266	105.5937	113.4244	110.2221	109.1627
"ILMN_1654170"	127.5646	114.5181	113.4625	118.0212	117.372	127.2084	112.6107	103.4742	112.8355	104.1861	105.6257	116.3354	122.84	112.4816	106.7056	106.3065	110.1251	110.4725	110.1416	108.7416	106.7849	113.1483	112.9504	115.0422	107.6717	110.6712	108.6193	112.3257	122.3466	128.5354	96.3329	111.2116	111.1036	111.0376	109.6498	111.5907	115.0278	111.5483	111.2818	127.4976	122.3368	118.9788	114.3376	117.793	116.6044	109.6353
"ILMN_1654171"	91.58504	99.54578	113.9914	108.7742	111.6284	117.7141	117.2715	99.36812	103.3654	108.1183	110.3452	104.173	104.9494	113.4568	103.2604	106.8835	108.3624	113.4193	98.12458	122.5443	118.7435	101.783	101.0277	90.5565	117.4902	108.6492	117.0636	116.477	119.1016	100.2359	102.3556	118.3033	107.9772	106.9619	113.1371	107.2334	98.0728	102.8595	106.8996	114.5313	101.7607	106.662	112.9249	102.4094	103.446	98.51904
"ILMN_1654185"	105.7004	113.4465	112.4602	126.2103	118.583	107.2788	109.6909	112.8488	111.1303	111.0166	116.1201	120.5484	131.2516	110.8206	112.7966	125.3889	112.8384	103.0285	119.7166	102.4989	118.2327	104.6801	136.1713	125.234	112.9061	112.8557	110.9606	123.5873	118.9909	113.6376	115.6394	130.0113	112.5339	111.2563	123.785	123.0186	110.3446	113.2027	122.0664	118.4349	107.0209	104.135	122.7802	112.1382	110.4021	108.5172
"ILMN_1654187"	102.388	125.4291	121.8285	111.2459	123.1995	109.7392	118.8965	118.5873	122.9171	116.6628	107.8326	110.8183	119.9101	126.7195	139.482	135.4889	116.5998	119.0093	120.5547	124.9346	115.2607	106.0629	101.2519	105.1051	108.7416	115.9205	115.5032	113.0336	111.0312	107.972	115.4817	109.7124	124.914	115.3595	99.39892	111.7473	135.7408	103.717	119.0067	134.9753	109.5453	101.8527	119.4488	121.8629	100.5687	113.7652
"ILMN_1654195"	103.8657	99.94138	107.3257	112.1771	103.9931	102.4817	101.157	102.7081	106.4515	111.1902	109.217	105.6518	104.2038	110.2402	115.1403	110.7486	102.8312	107.9158	107.9128	112.5551	104.0534	96.53529	120.2961	114.0706	102.3853	113.393	112.4846	103.7224	95.63847	110.7001	107.8765	106.3787	106.5266	109.4521	95.31048	104.6745	132.7008	109.9133	101.2451	115.19	109.211	110.1133	100.1309	97.51167	105.1751	104.2331
"ILMN_1654200"	134.9288	125.8756	127.2759	129.3181	139.1118	122.7748	117.1015	124.7069	131.6904	133.6659	118.3474	124.9931	119.2255	113.8533	129.3575	116.2936	118.2614	125.3495	142.6959	128.076	134.6067	128.0846	133.2208	134.4794	131.7713	119.4858	118.776	118.2218	123.6782	117.2003	128.0846	132.8919	123.3297	138.3009	117.0211	126.2153	121.0923	131.0182	133.7777	128.18	127.4765	152.9119	115.7004	126.7172	129.3775	135.7328
"ILMN_1654204"	111.0418	105.8774	114.2835	108.2253	106.414	98.54621	102.2921	103.4597	108.5525	103.534	98.93871	113.6653	111.0271	106.1139	97.5898	96.66204	108.3294	104.1479	101.6645	111.8965	108.1408	107.4385	98.04148	102.9378	92.83398	104.3395	92.68874	125.3268	108.8062	103.2897	92.80234	96.96404	97.20066	94.06696	104.0059	105.0631	98.64285	116.0523	100.5763	103.3819	97.11581	92.2233	109.6575	104.6403	97.76281	93.58325
"ILMN_1654210"	151.9565	175.1163	154.8979	220.9688	163.7454	160.4478	150.6703	130.948	155.9777	187.2411	161.4217	143.5682	145.8637	136.5605	121.9242	191.3755	129.8396	156.0322	118.6962	121.3779	134.2738	135.2052	155.7054	179.3641	165.4285	141.4704	118.8232	175.1163	144.454	168.3705	136.123	164.1866	163.3141	196.8519	116.6994	152.8266	156.6258	140.2495	152.3254	236.851	159.0522	255.2294	139.1019	160.8127	121.5938	140.0001
"ILMN_1654212"	127.8444	124.9526	122.2584	120.0993	125.9494	121.9632	135.6789	134.4128	137.21	111.3177	116.373	117.937	121.9952	135.8409	132.6914	129.0569	116.2803	121.5119	117.1535	130.7141	105.7757	134.9644	119.9928	116.8333	153.5255	125.7806	105.9252	130.6129	140.171	130.8745	116.3781	128.5239	123.6564	139.3368	107.0647	141.5412	132.0997	137.6951	136.1976	134.6289	128.4205	136.0173	128.7124	135.9543	128.6269	135.5655
"ILMN_1654217"	130.0409	116.0412	106.9612	124.6465	116.4778	113.3806	122.7885	122.3842	101.2352	111.262	103.674	106.8555	110.2776	121.2006	111.3975	128.876	116.3961	108.9762	117.2262	135.9859	104.7001	118.4602	112.8597	115.1893	109.8792	119.8101	126.6299	118.0331	108.372	115.1523	94.84682	107.334	131.7755	126.5723	113.3855	102.1539	117.9763	102.7472	125.178	136.7077	116.975	116.9891	129.9009	116.7421	115.2126	125.4248
"ILMN_1654226"	103.2839	106.2444	115.9461	108.0455	125.1528	104.8172	115.53	115.5566	108.027	116.4051	107.8575	99.95889	121.6715	134.3009	118.3185	122.9808	95.9877	106.9917	112.4878	111.8937	106.6465	104.6863	108.504	112.0408	102.681	102.4354	110.8641	120.4687	107.0559	110.1499	131.6807	121.1922	104.4324	99.18131	146.1491	120.1977	94.96445	110.7609	107.8907	95.7157	103.4546	106.5139	119.2176	114.3443	106.0363	100.3232
"ILMN_1654228"	129.8567	113.4568	101.3952	112.6569	115.4561	103.541	109.9595	109.1663	121.9408	106.7086	120.3829	118.4005	102.7904	125.988	105.8748	116.2127	95.58624	114.036	106.3927	112.4248	105.4198	108.6737	100.3423	116.1785	111.617	130.1649	121.9574	102.8507	101.8171	113.9562	106.3458	112.9023	117.8993	107.7579	101.8678	96.63945	110.6461	110.8959	97.16442	103.2126	103.3746	102.1802	118.432	102.2418	108.6245	121.8763
"ILMN_1654240"	122.9695	109.9908	108.7475	116.594	127.512	108.6609	96.82201	112.1638	104.7401	101.9078	108.5818	107.6765	103.4985	109.2478	100.0101	133.2456	121.8853	123.2922	119.1861	107.8399	111.5221	100.1588	117.7266	111.6395	112.225	99.40623	115.1385	103.6472	102.1717	101.9457	94.29123	113.4092	103.1794	101.6269	101.5265	96.33717	104.8966	106.6868	103.3246	111.9109	126.2085	138.393	107.3546	117.5373	102.3312	92.64745
"ILMN_1654246"	118.2675	125.3511	120.084	113.0688	118.0113	114.4565	112.1591	104.0428	127.3074	124.9879	128.5022	109.0851	124.1606	114.554	103.8464	129.848	127.1155	111.4109	100.791	128.5328	119.3465	117.8914	110.7628	120.5418	111.7015	118.6636	109.0636	113.8729	113.8991	111.8272	129.0523	118.6048	118.5948	121.2817	111.7973	133.9306	116.7169	106.9436	104.0975	109.4599	111.349	122.8226	109.5258	119.7457	97.96062	110.2829
"ILMN_1654249"	102.1045	105.6313	102.5425	118.1263	121.7808	110.3522	114.1919	119.3392	106.4693	110.1424	113.475	116.1803	124.3554	105.8575	116.0916	122.1214	114.2577	114.7536	190.3183	110.4895	119.7316	114.8072	105.6978	117.4698	122.6668	117.3418	112.3635	134.3843	113.2706	111.2132	107.2032	109.6143	121.2321	122.5036	114.5867	100.883	114.6055	108.1578	115.6272	109.4348	104.604	119.3814	118.5127	108.0128	120.3345	120.5362
"ILMN_1654250"	130.7986	124.4185	131.8376	114.271	116.0999	132.0801	137.6005	117.0332	122.5357	116.5663	109.9097	115.9587	120.6793	113.8181	133.1454	111.7571	123.0584	127.971	126.8114	109.3055	147.6593	118.4105	121.3258	128.6396	127.848	119.0703	120.9353	130.6894	110.6079	130.9913	108.8958	121.0188	122.0476	124.8123	115.2061	141.406	114.128	137.287	145.1685	123.2417	128.9584	121.2666	130.7634	149.359	136.2541	123.198
"ILMN_1654261"	130.0579	105.1564	112.2984	115.13	112.9352	113.5917	109.6498	113.6261	111.5907	103.902	111.4419	108.3109	98.22092	109.063	110.3065	105.4026	105.003	112.5511	103.9827	114.1485	124.5989	94.86023	104.1208	110.1487	113.5939	111.0244	106.9035	119.1741	107.7904	108.7292	117.6149	126.4415	111.1764	115.3214	102.1183	104.2866	112.0094	170.0882	117.6439	114.0316	116.6447	111.8557	103.2081	107.9837	125.1718	110.6191
"ILMN_1654262"	331.5342	462.1503	447.234	443.171	590.3369	525.5391	461.4971	550.8261	324.0367	655.5359	498.8554	335.1563	323.971	315.348	310.4867	508.6314	336.1883	393.7631	327.5131	472.3844	461.8268	745.7609	444.2265	525.8014	490.9676	443.171	547.3499	409.9402	366.4077	499.9055	533.2532	330.4532	444.73	512.1183	666.5709	453.502	325.3657	397.6419	583.0372	743.98	420.6998	521.1951	322.3099	464.8537	492.8883	496.8446
"ILMN_1654268"	423.986	323.3555	485.8636	305.2246	315.1234	260.6935	311.4141	263.5632	432.8138	226.346	306.8313	320.9228	375.1287	352.4452	314.4938	297.0208	321.9633	346.8196	396.89	311.8245	431.4688	264.1734	526.9468	293.4376	424.4576	340.9346	300.6846	296.3354	439.5469	324.4135	422.9772	546.032	316.4196	346.9619	433.8157	283.7752	352.6268	324.6696	276.3798	304.6482	565.7335	343.5627	383.7181	362.5993	497.4896	444.73
"ILMN_1654279"	121.9183	110.7584	100.0899	104.2497	125.7069	109.8599	113.488	103.2574	104.7737	131.302	127.5954	132.8717	112.6903	104.3021	108.2845	104.3021	109.2956	102.2318	115.8361	111.5366	101.3314	100.8758	110.9676	113.8134	128.019	112.2757	114.5105	91.51805	109.4135	102.0153	112.5838	113.0576	97.94188	122.7635	113.8037	125.9168	101.8018	99.77383	119.7102	106.3181	118.3659	112.9305	114.9341	120.5645	119.3171	115.7969
"ILMN_1654287"	159.3053	166.2916	184.7236	204.1295	176.5442	150.1811	177.0198	202.6997	194.3933	202.625	174.5093	159.9293	209.8643	162.3038	149.5802	192.0969	237.3643	218.9615	178.0717	261.3984	173.1387	207.7361	189.4294	217.7447	243.0408	160.6559	193.9389	164.0583	177.2038	172.9331	173.4276	158.3977	185.7406	180.6873	174.265	212.4802	140.3816	201.953	177.6866	197.0692	189.9219	186.7559	221.4393	196.6012	214.3902	229.3756
"ILMN_1654288"	113.6019	114.8079	106.5247	123.0569	108.0292	102.4515	98.8722	96.55875	105.9752	114.8584	116.5973	123.1273	101.6325	111.829	105.1388	103.6483	107.7876	115.1953	118.0253	127.0593	105.3224	122.2531	107.8391	114.417	117.6871	115.047	104.1341	105.8081	100.3255	114.9269	113.0541	110.0787	118.2284	104.3145	101.7271	108.0677	103.7235	108.2944	102.7582	113.9427	105.2315	101.969	108.5118	112.0723	110.1594	103.0825
"ILMN_1654289"	266.9562	282.9005	280.2457	293.194	252.5676	279.153	341.8798	304.325	394.5001	324.2868	243.8735	269.8808	315.5886	293.7705	327.0126	318.1741	354.6643	365.4237	285.5377	303.2519	324.2868	301.4604	295.6195	298.9406	271.3594	326.2037	253.6381	322.9557	322.5548	273.4324	277.8989	309.0016	264.7562	261.3031	320.3465	292.1269	291.8498	300.644	242.9446	251.7945	224.6549	255.5678	264.3737	347.497	266.5154	282.5857
"ILMN_1654313"	116.8905	105.1961	117.3922	124.8477	105.2357	111.5856	124.0373	107.6188	116.3929	128.1089	106.936	123.0732	123.8763	102.2797	126.6936	107.6611	120.1859	106.4087	120.8031	111.4991	124.7175	115.546	129.4237	113.805	118.1156	108.035	114.968	124.203	119.8973	108.8596	103.6413	103.341	108.7045	103.343	116.0878	110.4561	116.4309	113.513	108.6974	110.7346	114.3103	117.9988	138.6379	109.8372	109.2644	123.088
"ILMN_1654317"	103.8939	112.7745	100.3336	105.5538	111.9654	106.2793	113.548	118.2738	113.1971	121.0214	111.3037	113.8234	107.5639	116.88	129.6799	106.7149	121.6178	112.9485	113.3001	112.8503	115.9553	112.9855	118.1071	134.8163	111.2904	118.0975	114.208	110.5071	107.9492	116.6374	116.5916	111.0566	123.9242	118.6273	113.5048	109.679	111.1492	99.16167	122.5087	104.592	117.1827	118.7565	120.0283	101.8609	118.0947	112.0311
"ILMN_1654318"	184.0517	171.6917	217.4055	190.4044	169.5556	169.7977	166.8082	181.4571	165.5641	162.4267	233.6126	183.4276	211.9566	301.5164	207.7361	169.0512	155.9777	183.939	226.1638	251.1948	238.2137	168.2823	241.3289	274.1636	240.2535	207.1274	161.0397	202.6997	185.3222	170.6263	288.2228	175.6994	218.453	179.0126	275.9215	174.6349	178.3061	168.128	183.927	174.2832	178.9825	164.9341	236.6366	167.0166	173.0499	160.2599
"ILMN_1654319"	161.4802	146.235	174.7332	182.8835	138.3772	138.9652	140.9823	162.0534	131.1519	173.1706	114.8436	106.6825	127.9732	103.482	123.4012	130.8885	132.5348	114.9894	140.6772	148.9959	124.7596	159.8123	120.4957	122.5588	114.665	133.1804	127.1928	146.0734	126.1937	177.6571	174.5093	132.8174	131.7791	148.6711	179.6064	118.9854	127.4249	137.1184	135.9372	167.2089	126.0958	169.6866	150.562	170.2486	129.0167	134.2902
"ILMN_1654320"	1800.187	1804.702	1933.174	2684.368	1915.762	1863.397	2087.27	2169.656	2128.079	1727.238	2733.391	2785.698	2982.581	3225.451	2418.052	2122.17	1869.091	1410.105	1466.448	3869.075	1283.177	2197.094	2103.884	3018.792	1703.411	2209.474	2555.918	3828.501	1886.435	1906.059	1829.488	1727.238	2314.517	2059.944	2743.671	1819.209	2371.495	2594.189	2041.471	1955.031	1765.106	3631.207	1778.923	1531.862	2524.294	1782.697
"ILMN_1654322"	220.6382	309.0598	364.9125	317.1064	206.0681	328.1258	246.2369	198.043	277.1391	225.088	225.6662	163.4583	174.3357	302.3752	264.2115	268.0041	434.6488	394.7448	228.5993	260.6465	218.9899	244.8728	218.1177	271.843	248.7974	313.0663	195.0727	186.696	349.7957	410.3411	215.4226	262.1951	209.5704	277.5085	227.4903	271.6287	242.9446	237.6776	248.5869	231.5508	194.7776	261.6037	275.424	463.3062	199.5411	271.9997
"ILMN_1654323"	106.0141	108.9946	123.9073	121.3028	130.8344	118.7884	109.3427	127.4584	127.3432	103.4476	118.3223	118.6684	130.3131	118.9771	95.681	103.2261	117.5284	146.7879	97.41061	103.9892	121.6178	108.5564	110.3661	124.0388	99.25657	125.0363	129.685	132.5281	103.1551	117.0369	104.8682	120.2301	111.2904	108.3611	112.1683	101.7743	116.1544	113.1881	121.5558	120.0649	120.4742	115.9952	118.0582	102.9063	116.4354	107.3986
"ILMN_1654324"	328.6509	529.7444	272.9664	689.3397	301.277	935.7366	293.3432	657.7462	267.7206	975.7352	211.9062	752.6958	314.7266	974.5706	304.0153	918.8405	576.2958	687.3395	284.4667	947.2487	283.6842	499.5353	243.5029	841.6717	289.63	1215.619	233.8072	305.5818	261.3984	901.444	203.7714	260.2346	286.5483	674.1114	374.685	440.9312	390.6083	714.92	298.1343	588.228	276.9909	1349.656	294.4851	1793.798	277.1875	431.7323
"ILMN_1654331"	207.1042	154.4052	199.4452	130.7961	185.8836	138.7929	184.4752	145.0269	166.0565	136.671	136.9019	119.6859	206.8131	135.1095	163.6082	139.6573	174.7778	154.6731	199.9538	144.8661	182.1422	158.9461	212.6379	145.3224	136.6149	119.0225	164.5326	148.926	174.5901	129.166	139.9102	156.2702	168.3255	144.1985	190.0022	158.3847	189.0042	168.5393	192.4097	147.8233	192.0714	155.5469	204.1526	132.011	178.4765	184.1386
"ILMN_1654336"	115.8421	103.3937	114.8242	116.8281	109.2715	114.5039	101.1372	114.8985	122.5793	103.5351	117.1577	103.1307	103.7482	120.3753	106.0637	116.7408	103.2907	101.3236	109.0423	105.7912	110.2483	99.98448	111.0751	101.171	99.12856	101.8571	122.2132	99.11201	104.4345	107.573	107.1275	102.6469	111.3394	106.7379	118.0965	114.569	104.564	114.5198	113.8111	100.7807	102.4989	113.5342	97.23785	111.9954	107.6369	102.4481
"ILMN_1654340"	136.3859	161.107	155.3514	107.0014	134.5845	128.2985	135.1655	132.3092	122.6235	117.8835	124.5072	135.225	131.1548	154.5994	147.3145	139.494	123.9899	121.2971	137.1007	143.8282	132.5895	137.3897	133.6549	126.4895	147.5978	120.8746	147.9269	152.0236	134.7614	115.5925	124.519	128.1757	139.5747	115.5925	186.6151	133.1187	137.9556	126.8409	122.0116	120.1531	132.1955	125.1617	136.5911	126.9151	138.3653	126.9641
"ILMN_1654346"	111.4094	116.5344	110.6383	109.8888	116.7454	105.0876	118.2183	113.0187	111.5102	112.8425	119.5564	97.42756	109.659	115.5602	118.4834	117.7716	112.5058	111.3205	117.4999	104.5854	120.1593	95.56335	103.7141	114.6946	102.6697	112.5464	106.2824	112.5854	104.5901	100.2797	109.6561	109.0699	119.6499	97.73399	103.7653	107.3404	115.6531	106.7501	136.0565	102.6539	115.7292	114.7003	97.20342	103.7524	110.2787	111.5746
"ILMN_1654354"	106.8251	114.0094	105.9967	106.594	105.7473	103.188	100.5902	117.3922	118.9196	111.7987	120.1399	116.6986	112.9325	104.8786	104.2421	108.5623	103.065	114.746	102.4618	108.9209	110.7068	102.2612	110.0787	127.0087	112.7882	98.39577	121.2981	115.6428	94.66913	109.2329	113.4764	114.756	112.5197	96.85911	104.786	113.5612	114.1625	114.5134	112.6081	103.5082	108.9967	109.0996	114.8534	102.1597	114.5968	104.4035
"ILMN_1654357"	127.7257	141.2061	229.14	177.803	147.2642	165.5641	156.6364	142.3555	150.508	149.8346	114.3801	160.0652	155.6443	181.4388	128.1111	149.1041	150.7281	151.0252	143.2213	150.9322	150.5413	140.2862	126.1403	129.0389	173.4815	148.3705	148.1668	143.4825	149.946	200.4293	131.9104	168.8084	131.9104	147.2411	157.1693	124.9975	136.6796	136.7371	145.8374	154.3943	149.6323	152.8833	156.7389	166.5104	166.0262	157.4007
"ILMN_1654365"	108.6905	111.4898	119.7677	118.1622	117.607	106.3787	110.4549	115.1893	103.7224	94.49806	123.1382	113.1824	85.26945	115.859	100.9363	119.9415	106.1256	122.4005	103.7349	107.8552	107.5863	109.3063	99.63922	109.4182	114.6621	106.9759	96.45572	110.228	108.2915	115.8838	105.1171	98.67344	110.9974	115.068	103.7927	109.1129	97.77665	128.4754	107.5527	109.1538	118.8186	122.7587	115.1581	104.0242	109.9573	109.346
"ILMN_1654369"	114.4474	122.4618	131.7977	105.2672	110.7695	99.95325	107.0967	124.2426	119.0177	124.05	113.9867	117.0195	112.0432	129.2248	110.7027	114.0395	107.5331	110.2769	117.3947	110.0319	120.5534	108.3624	119.6488	122.5443	122.7664	105.0789	104.1096	106.7379	105.1505	110.0495	119.621	116.2113	113.427	113.6727	115.2607	103.2443	127.8154	122.1738	106.328	105.1799	106.5372	117.8922	108.3155	109.6413	107.4385	117.512
"ILMN_1654370"	151.8193	161.3804	185.3053	175.5408	137.3113	177.3794	158.8225	153.3095	165.4544	166.9745	133.3693	135.8666	179.8759	169.713	154.0412	171.0619	194.7597	174.4522	134.1214	139.0841	154.6419	154.1561	135.598	123.0154	126.6617	134.5468	164.4898	162.5048	146.7065	151.4774	186.9831	144.0715	126.9569	181.0343	151.6506	158.4547	123.4923	155.5358	132.1406	176.2171	186.461	165.8773	153.6896	156.8689	140.1649	172.1471
"ILMN_1654378"	108.59	114.9576	107.3216	116.2269	118.2315	125.626	105.4595	100.8942	118.0682	98.27868	123.6798	123.2827	105.4249	110.8783	113.2675	114.0598	119.3297	101.919	104.3675	111.1412	124.2054	111.8702	101.7451	108.9454	109.8583	110.2096	98.76004	112.898	118.3434	99.21409	127.3329	111.434	111.3083	104.863	102.4864	106.1076	106.6054	114.1206	108.504	112.9849	108.7701	105.5715	109.0817	104.0595	105.9151	109.314
"ILMN_1654385"	195.8615	227.1557	258.6795	279.0075	270.9353	254.9946	296.686	303.1802	286.5038	283.1064	232.2477	213.1568	236.5965	264.1734	288.805	302.7118	291.2054	273.4324	304.1722	343.8411	274.5727	254.5073	212.5286	267.2439	173.5196	185.5293	288.4364	323.6068	263.727	215.214	376.9807	338.6438	280.9733	290.1024	229.3756	249.8974	263.0536	270.9753	267.5089	247.9557	280.4583	237.0324	307.2111	236.3699	256.8006	260.5286
"ILMN_1654386"	104.3729	122.1832	100.1751	99.78355	116.1718	103.8443	104.8218	108.5702	105.4026	107.2431	101.6254	93.19905	109.2851	106.6239	98.67344	108.4674	108.2944	107.2199	105.4945	112.4411	123.0965	110.0668	103.5709	106.5327	99.73636	110.617	97.85709	108.9202	97.43449	112.57	112.0788	113.2681	103.4609	106.4356	105.0451	92.44877	110.1986	108.1338	130.9211	122.2232	112.7597	109.6347	102.1331	106.1124	100.4236	103.3453
"ILMN_1654389"	109.3226	108.9746	121.8715	111.2704	124.0998	117.6191	116.2866	102.1097	123.8102	118.7277	133.0818	105.3823	117.2505	107.3986	106.2685	123.9049	97.95147	121.5865	118.5948	122.6476	148.4663	122.9323	108.5265	105.1282	137.4731	109.0837	116.822	113.3785	112.1893	113.1364	119.8302	119.9415	115.9603	120.56	125.9969	123.7419	103.4282	135.9121	120.4814	132.4102	115.6733	116.4038	105.1368	126.7451	105.5363	114.7033
"ILMN_1654392"	523.0446	429.501	429.8009	496.6863	353.5372	463.4372	415.7595	402.9469	409.9402	442.2354	351.5328	461.957	408.9115	359.1303	473.632	477.9013	408.3152	446.5952	439.4366	402.7269	658.7455	579.9126	541.436	572.0854	468.5037	593.1976	593.5435	663.5072	495.9378	387.6469	424.5529	431.1901	462.1503	423.3161	527.1957	519.561	426.2768	491.0753	489.9012	447.1333	699.998	549.3427	317.8602	295.7884	416.3632	403.6663
"ILMN_1654394"	113.008	105.6502	107.3279	115.938	103.8212	121.4232	111.7691	111.7269	114.8104	105.7515	102.1609	106.8104	116.3424	121.3956	140.4235	99.99319	115.3161	100.3255	120.3171	106.5986	104.0307	122.1555	99.82735	96.20836	111.6825	97.22848	110.6427	108.0985	103.1405	107.6085	97.60609	109.7176	105.8892	116.8162	106.9932	120.173	115.8075	102.2484	113.5932	114.7144	100.3759	110.7602	118.2354	103.8039	101.6994	100.1276
"ILMN_1654396"	592.661	1697.082	4505.174	3251.688	1266.076	2373.325	1153.921	1235.849	855.8055	1714.509	1856.035	1615.382	561.0758	733.8475	696.8386	1773.902	412.7135	945.4893	907.3378	1379.451	1836.074	2131.798	658.5601	1175.115	2103.884	1920.447	693.1851	842.3302	1017.141	2997.127	880.0634	1608.541	1031.372	2506.064	672.8452	708.1493	697.9634	740.5251	1378.635	3022.957	1590.441	2099.753	1061.919	2092.45	1239.353	1194.609
"ILMN_1654398"	821.5184	1101.386	1223.973	1727.238	1758.25	1478.775	1654.556	1739.83	1115.963	2063.143	1156.939	1005.686	1438.43	1430.618	1113.83	1656.842	673.0038	947.5936	1327.874	1408.168	1097.032	1825.115	1212.17	1202.646	1508.628	866.1152	1002.768	1235.212	1065.865	943.3259	641.3881	1042.386	981.6516	1468.017	1255.678	1851.51	977.3829	1150.805	1266.636	1163.3	881.8381	1365.955	1196.834	1656.842	864.8493	1019.877
"ILMN_1654402"	113.0738	111.0602	120.0777	115.1744	123.7419	119.1688	120.4248	118.2431	115.7674	109.7556	115.2804	120.2852	108.8758	116.5044	112.6696	120.8066	109.9795	121.7736	136.002	117.0652	140.0836	91.51805	110.6488	118.4974	117.9528	108.0543	121.6576	133.818	112.6581	120.188	141.5768	122.2435	126.7947	126.7701	140.1649	108.4356	114.2607	117.3176	117.4588	123.7191	134.4476	105.4249	122.59	124.6577	148.9428	116.3509
"ILMN_1654403"	114.1452	114.7651	115.0293	115.8131	118.3904	108.7045	108.4376	122.3167	115.495	120.5067	128.0211	124.7639	112.7531	114.3435	115.4427	115.063	135.3504	111.7375	123.0953	127.3755	134.002	119.0939	121.1384	118.3454	123.3871	116.74	117.6352	125.0753	117.9688	135.5081	121.1547	116.1351	112.6358	119.6358	124.3922	121.2666	123.3458	115.7642	148.3118	112.851	134.6807	124.7737	118.3981	123.9063	115.068	121.8937
"ILMN_1654408"	90.03101	93.65656	99.65398	100.9411	100.9721	98.4935	119.9597	103.6038	114.12	105.9191	119.6339	111.901	111.1902	86.05869	111.9548	107.6482	113.1235	111.4053	97.30619	116.1459	102.2563	121.4864	118.8469	103.1612	108.7017	97.09389	113.8128	110.5112	103.5562	109.9279	115.3452	102.5564	113.9427	107.432	100.3444	113.2989	99.23257	95.27625	97.5898	107.4957	105.5977	111.1702	119.6282	106.981	95.79115	107.3941
"ILMN_1654411"	105.3065	119.3905	146.2828	115.595	115.8914	160.4847	108.2967	119.465	115.124	124.0031	115.495	98.57153	130.6768	133.1804	121.2388	135.3783	113.4951	120.3312	125.626	128.102	124.1529	206.1405	117.6563	215.0423	147.1942	110.0095	129.0523	194.2208	169.1314	131.8883	123.1629	129.8982	150.6246	115.3144	103.3303	129.9377	121.6083	134.021	117.3701	141.7581	120.976	101.3289	115.6183	153.1169	110.107	120.385
"ILMN_1654413"	115.6843	109.1277	118.6409	115.962	115.5781	137.7144	126.0371	105.5303	128.4131	117.1082	148.0401	102.7559	120.1603	110.8386	113.3819	114.1949	153.0695	125.0702	127.7156	108.1316	98.61179	117.9419	113.9525	109.0297	113.5111	126.4323	118.2585	122.2623	118.5801	114.7115	107.8631	111.1093	118.1903	116.2729	107.3296	115.6891	111.7999	112.0541	99.87447	99.56847	128.8687	116.0322	100.119	109.191	110.7233	102.3729
"ILMN_1654414"	106.8675	123.4969	125.8432	142.8215	133.3734	135.022	129.7196	121.7562	134.1405	134.4987	118.1098	120.7689	123.9123	134.3574	118.5198	138.3873	140.5766	130.0488	138.8286	123.0993	121.1696	139.1461	121.1141	119.079	120.9389	130.3489	133.1415	117.5299	115.5359	145.3762	123.2855	120.6084	134.7953	127.8498	118.6825	138.9519	127.6309	129.6651	139.3477	132.0716	124.8697	126.9747	126.1333	125.3957	117.7094	125.5852
"ILMN_1654415"	102.5401	108.0337	119.1212	115.6788	109.206	103.6001	111.2441	103.5958	117.4938	104.5168	119.0571	110.6738	100.0031	117.1082	109.6451	117.0518	141.8992	113.0002	103.4149	115.6541	98.89346	120.1253	119.1411	118.628	109.7377	119.4989	104.6393	102.1539	111.2577	109.7515	107.9068	120.8991	113.7139	108.2079	102.3741	106.8737	103.4158	113.7617	107.3483	108.8414	114.1753	107.7853	102.6048	113.7597	109.5441	110.8766
"ILMN_1654421"	157.3207	149.966	144.8288	126.3963	148.0401	151.2095	156.5815	155.1844	184.3091	170.5105	148.0208	128.6178	175.4582	178.3419	154.4646	174.3822	165.8362	188.2644	138.8462	145.1389	136.4799	161.5719	150.1188	171.196	143.8867	155.6009	142.7471	155.5563	148.4074	140.4343	165.7212	157.1555	140.4452	163.4963	140.3117	123.4288	181.7354	138.393	162.6089	144.0362	127.0559	131.8848	138.5286	144.1127	150.4991	151.1683
"ILMN_1654422"	143.1562	153.5459	123.9957	135.4375	134.2014	134.0759	148.4877	137.9081	138.7567	134.2287	127.71	155.8211	151.4	153.6896	158.956	142.6811	153.1077	162.2085	132.7813	138.9572	119.3698	121.3993	135.6023	176.6497	139.5216	119.9606	140.6361	151.0513	140.0883	159.9293	137.9392	129.958	135.4147	151.4856	153.3392	160.5239	155.4586	132.5573	168.9315	137.2673	157.9833	137.5633	146.0986	143.2325	130.4086	135.182
"ILMN_1654427"	98.70125	101.442	106.7064	111.7531	107.4545	110.4725	96.34992	102.5364	105.989	106.059	116.1684	122.2083	101.3871	103.9119	107.0461	104.6385	103.7514	106.3919	117.602	102.5783	104.7199	99.11974	99.80582	125.6407	105.24	115.7351	106.9331	112.0541	110.8076	104.0655	107.5652	109.069	117.6448	104.6738	119.16	117.9929	99.77757	102.1846	113.8649	96.20358	98.38916	104.8491	99.40813	107.591	125.7199	104
"ILMN_1654429"	106.822	103.3864	112.4691	119.62	112.0547	116.2037	110.7441	108.1146	108.2752	115.2411	122.2317	110.5601	114.0094	123.4053	114.5811	107.4422	121.4687	119.4031	157.6703	116.5868	115.2346	110.8621	129.4861	137.4312	112.9285	119.2403	111.5559	116.4941	111.1518	121.3844	128.1842	118.9722	124.9676	110.8222	104.3246	143.9311	108.5696	124.1907	119.4154	127.1845	126.4856	120.148	121.0153	133.4707	112.726	113.5693
"ILMN_1654430"	109.6856	109.4379	123.8102	113.6149	114.2984	100.9261	109.069	107.4859	98.4562	105.6341	105.2819	118.0231	102.2959	126.6804	108.7321	103.0063	110.5413	109.3116	118.1108	100.662	94.86659	105.0966	106.4327	100.4325	106.7975	106.6288	100.0455	108.1338	130.7808	103.465	106.5448	109.11	131.9271	103.7615	117.5635	101.5006	106.3377	111.784	105.1032	108.3538	98.43154	97.42252	108.5777	104.0994	102.2866	99.93247
"ILMN_1654436"	109.8826	103.3237	105.8869	107.416	113.0466	104.4024	116.3828	120.8667	126.961	105.8908	123.7128	106.5644	112.1018	116.8299	101.9483	119.9955	99.48669	109.0907	111.6922	108.9468	110.2295	106.952	105.396	105.7094	103.1695	100.3316	108.6476	109.0606	107.3263	118.0877	126.4505	118.1338	95.77087	110.8206	113.2306	118.7639	113.1622	114.2379	107.1942	111.7808	103.9119	116.2246	101.9416	106.0356	116.9013	115.3839
"ILMN_1654441"	901.444	932.0609	812.9781	634.0638	798.7524	744.4438	841.6717	1133.624	618.1398	1162.208	759.3351	598.426	752.1861	668.6006	747.0037	815.6829	701.1801	1096.456	952.7476	508.7731	937.4243	886.8139	767.2305	736.3913	961.7335	685.1406	899.8408	730.0443	995.9026	791.5071	1231.033	956.4693	632.9763	843.5613	769.8403	905.6768	688.6669	774.9386	836.6212	1057.448	1009.148	648.5644	958.533	1067.747	907.9658	873.9496
"ILMN_1654445"	353.5372	356.8975	270.7656	270.2066	256.4919	244.9921	280.7749	350.2999	318.4592	311.5135	473.9586	587.2058	436.7408	378.542	278.9186	251.1214	536.6829	370.154	355.5399	445.4711	379.2658	277.7802	544.2139	478.0188	408.4775	473.1709	313.0193	287.9377	362.6738	372.1826	350.3967	300.9564	350.2999	424.3689	548.6303	437.2074	333.5389	318.5157	420.2266	482.7271	420.4854	257.1117	356.351	325.1924	300.3586	292.175
"ILMN_1654452"	110.6767	108.1671	103.0681	112.5452	118.7277	119.5135	104.9914	113.2027	97.30904	124.7737	140.4166	111.1805	98.61398	122.0871	135.4597	113.8433	111.8621	127.0849	103.7957	104.8888	137.325	142.2853	122.586	102.7265	162.2301	119.269	113.7153	107.6657	115.0339	117.4416	115.71	110.7068	122.2584	101.9816	114.0028	120.1491	116.2341	112.8707	111.4319	116.0815	109.3562	97.05319	144.789	112.4197	120.7126	115.8979
"ILMN_1654457"	145.2081	119.9101	124.7212	124.9313	128.1266	130.0674	134.7647	149.5976	137.5301	123.796	135.5042	119.0331	104.701	127.0004	143.5043	144.1201	152.8916	129.0191	121.8008	151.0337	130.1216	136.5383	138.0074	116.262	114.3278	118.4535	111.9595	150.2745	153.3799	133.2489	133.4707	146.9443	150.6811	123.8721	155.2371	146.1491	144.9563	144.7514	136.4121	126.4323	120.3107	159.2525	147.7995	144.0646	155.3199	138.8658
"ILMN_1654458"	118.2801	117.5864	106.5272	122.3982	116.7359	117.6741	116.0033	129.1441	116.407	111.8512	133.6868	124.9346	118.9457	114.3555	119.1279	133.4107	111.7963	111.0487	115.0756	128.685	106.1495	103.6705	122.9002	110.048	112.7138	115.8728	131.346	113.5784	144.1633	117.538	135.8336	126.3343	116.6493	109.7582	133.6549	126.6112	113.4473	125.9026	136.6657	110.3052	122.3191	128.7222	124.6862	111.1406	114.6589	108.6463
"ILMN_1654459"	97.52183	98.38273	107.2622	106.1067	102.9369	101.2852	95.54158	120.7027	117.9763	92.77293	99.844	101.4145	105.0136	105.3305	107.5019	118.3526	106.1197	101.4145	120.1859	99.8956	101.2852	108.7645	103.8084	112.2447	123.6505	109.9511	94.39787	106.4014	108.7939	96.86933	123.9517	106.2104	100.8424	98.89542	114.1805	103.1047	106.702	105.0498	111.5533	111.2255	102.6787	108.1828	103.5247	96.5783	101.9618	101.6038
"ILMN_1654466"	106.8307	105.8373	108.6602	119.6814	113.6918	115.5359	100.4587	108.2739	113.1592	112.1216	108.6988	96.86584	114.1348	105.6566	112.5144	108.8312	109.9226	107.3115	107.9557	123.8641	124.8477	104.9255	110.7979	124.3293	112.4184	131.8731	104.0908	104.604	106.665	124.9975	107.0633	124.0084	108.4861	115.2716	102.87	114.1387	117.6156	100.9888	101.3184	109.275	105.4426	113.9525	110.738	116.3946	119.8599	109.5246
"ILMN_1654468"	128.3171	116.4591	118.248	111.6159	117.5103	123.9258	125.4114	120.4773	120.975	107.2518	107.7932	128.5423	109.4115	118.7799	107.1043	117.888	127.9936	122.3524	128.5577	134.8575	127.0451	112.3601	110.7686	116.4218	151.6506	136.9483	108.4081	102.3796	124.7888	124.2653	124.3583	124.103	107.1773	118.4527	117.8578	119.9877	113.548	121.4557	120.5884	129.2912	117.2167	118.477	119.7003	108.8257	115.9397	137.4163
"ILMN_1654473"	134.5619	137.7337	137.3677	109.5386	123.6564	124.2304	135.4726	120.6677	132.0753	126.3555	128.2875	160.1303	136.6355	126.7276	134.1564	139.0909	123.652	116.1693	164.9053	145.0438	118.9145	137.1489	124.6123	129.3702	138.6469	159.2147	157.7371	119.7687	118.173	128.4476	145.6944	148.176	142.2595	123.9942	145.9566	121.2513	150.0185	116.4591	118.0297	121.0748	107.1463	122.6486	130.4018	127.8135	128.6769	117.7781
"ILMN_1654474"	107.0044	116.7215	107.4789	111.3383	106.4545	124.5443	106.0725	101.0366	110.2468	126.5995	117.3831	117.1525	120.1917	102.4515	104.1487	114.1147	117.879	101.1628	117.206	111.1362	95.82974	121.1722	104.0655	107.7966	116.6207	120.7979	103.9263	111.9345	116.0663	109.9491	123.5024	121.8171	108.7209	121.4987	104.1208	107.0758	107.9637	111.8621	101.7061	104.1383	112.9673	112.6922	114.32	102.6288	109.1602	113.2765
"ILMN_1654479"	102.7928	125.2984	126.1038	93.03908	106.5259	94.36752	98.0702	110.0283	109.871	109.1438	116.3813	99.77757	107.7314	123.5074	107.8907	111.891	104.2818	106.5344	122.1437	106.1503	97.15478	113.0866	100.6299	110.1245	109.1663	100.9857	104.6432	118.2501	122.3705	115.9444	105.4922	112.1926	102.5215	124.0346	105.6304	107.7279	111.1702	112.1129	105.7699	104.2582	108.7803	100.1036	105.2407	92.78849	112.9635	123.2189
"ILMN_1654488"	168.9029	193.3037	208.0008	216.994	167.8365	165.3112	178.1596	200.3456	175.4426	202.1398	180.3001	129.4197	178.3947	176.2852	168.3826	196.6012	177.9377	182.2285	181.822	154.4973	195.4244	184.8891	211.9311	155.03	192.2077	173.0499	178.5919	189.6448	187.7773	215.5293	145.507	222.4507	182.2457	223.1452	185.6552	174.6459	138.1954	167.5254	177.7192	174.2011	194.4147	185.7406	228.2783	193.5737	182.2096	193.1873
"ILMN_1654493"	140.2598	123.1579	98.89931	128.9327	126.1727	133.0108	125.8789	137.6595	122.8175	142.9484	129.2058	128.6376	130.1975	111.9461	130.1628	125.0261	128.4765	127.8742	118.3756	154.444	124.1737	125.0193	113.061	121.6302	117.2734	120.104	138.2034	142.0966	150.1552	140.3696	128.0166	120.6489	129.9955	130.5056	115.7979	128.924	115.6483	120.3593	123.4877	127.4307	146.4019	124.6985	126.427	122.8175	132.1092	121.9586
"ILMN_1654496"	106.0025	118.6807	110.3007	122.6904	123.0706	116.1467	111.053	110.8852	135.321	122.6954	124.5489	130.0357	131.3075	139.6673	145.1525	134.0504	118.0359	113.7275	123.7405	117.8369	109.9104	126.4171	158.749	115.9952	121.3394	106.5372	126.2482	119.9171	132.3412	129.5103	108.4892	140.5692	110.8893	125.3054	107.3857	125.8031	135.767	125.2226	120.1513	112.4399	122.5961	111.6741	123.2511	113.8098	104.9287	121.3073
"ILMN_1654497"	452.692	506.8721	396.3473	393.9068	425.8555	395.5804	436.2134	445.1597	482.4637	428.686	342.5103	337.0217	541.5967	462.0482	473.4319	400.8605	376.0414	575.7249	505.4908	306.8313	494.0309	448.2105	350.2999	372.0401	341.1416	349.37	467.5017	373.4144	353.6618	401.7542	603.6539	451.3253	389.2758	404.6609	410.2459	439.4366	338.7581	336.7508	392.1225	410.5862	466.5484	418.3682	429.8009	352.8458	482.1147	463.0972
"ILMN_1654504"	99.61851	104.9921	107.3347	110.5624	108.2923	94.81366	99.36452	104.7566	103.9874	123.0115	110.5676	99.16333	109.9739	111.0892	111.6712	104.0279	108.0235	120.3795	102.8341	103.6572	111.2846	101.3488	102.8841	101.2044	99.15791	97.37167	110.1722	112.7635	102.2345	99.12225	98.11676	102.4817	100.1751	98.24344	109.6466	103.9007	108.9173	112.1814	117.0965	103.0812	106.7235	114.1311	102.8619	111.9498	99.30482	96.26541
"ILMN_1654516"	529.7444	406.4557	424.7563	410.9508	414.3881	359.7886	526.0914	356.6963	611.8474	461.8268	594.0453	610.814	527.1957	583.8772	554.01	318.3405	830.1379	527.326	647.7651	717.8792	508.2217	368.3316	513.8841	455.4295	625.7047	522.1081	448.1103	340.3954	753.2154	374.4981	468.06	700.7825	568.0071	459.8431	550.6808	484.7273	785.0243	536.6829	528.4514	330.2265	518.1136	328.0716	542.4263	427.6143	500.7644	487.2019
"ILMN_1654518"	256.9169	320.5628	359.9484	432.2405	215.589	339.3372	230.2036	425.0271	200.3456	349.2328	324.0832	369.7154	210.8863	219.069	238.7371	396.2482	169.9945	264.0085	199.041	286.9368	207.0298	393.8406	254.6231	352.6995	248.6956	317.6626	200.8837	269.6134	241.242	497.2166	198.1871	246.79	301.94	427.893	243.5029	416.9997	252.7163	336.8229	237.7258	711.8474	243.5667	354.6643	231.3524	328.5959	235.8516	301.0657
"ILMN_1654522"	109.0518	122.6787	116.6842	107.8876	105.5756	111.4109	100.9971	104.5144	106.2274	110.778	121.7944	118.9098	116.975	119.4154	103.1413	111.6311	115.9613	102.106	119.3738	111.6246	113.2163	109.3862	119.1008	99.41947	95.95062	118.0095	112.1616	135.4218	125.3641	107.1689	106.6951	108.5637	113.5414	100.0791	139.8375	124.3882	106.3888	108.6722	115.4098	107.8101	103.8179	104.8591	119.1942	111.269	116.8887	108.6836
"ILMN_1654526"	112.2048	101.5932	106.6812	104.3629	112.6407	106.9114	102.2625	112.5608	95.27081	106.8793	114.3435	106.9321	106.2529	116.9327	110.3994	112.0894	113.384	104.0408	103.9007	106.0506	111.4596	106.3694	113.237	112.7869	103.5317	117.1685	104.732	108.3816	112.301	104.3274	95.17118	95.15957	126.2313	109.081	124.6752	120.2156	112.7821	110.0409	109.4486	106.7086	120.2118	99.3435	115.0572	114.3985	103.5461	109.566
"ILMN_1654534"	102.1586	106.4173	106.7779	106.5852	110.7233	112.3427	112.961	111.307	111.2146	125.4568	112.6789	112.4909	110.2602	116.9634	102.5915	126.9483	119.1494	109.8634	105.6415	110.5205	102.8595	97.13734	115.436	104.0755	104.1888	98.93871	120.7436	108.7416	110.7233	109.8778	97.77665	116.4678	102.0421	112.1266	103.4158	107.6258	104.0525	120.6012	105.8101	123.6396	109.6835	110.9286	112.0521	112.3381	116.9071	105.7775
"ILMN_1654540"	97.60264	112.9118	104.0069	106.3597	109.7989	94.56019	122.014	108.0943	114.2577	117.2992	126.5145	117.9434	113.2233	125.8683	117.0118	106.0658	111.4271	108.1396	134.2139	113.872	110.5171	99.59032	102.8156	126.0332	109.5778	116.6417	102.411	100.2085	105.5723	127.9223	106.6659	106.1409	117.2488	99.02091	109.9879	118.9436	120.4021	104.7931	114.8087	104.0774	102.0219	118.4373	110.8481	103.4703	112.504	110.0668
"ILMN_1654541"	131.0758	149.946	124.7933	139.2864	129.0727	133.4825	144.0646	133.8808	155.4161	172.8252	113.6376	130.2065	133.2456	125.818	124.9841	139.7192	147.3745	145.3089	140.6844	152.0907	161.8271	148.4176	126.4289	122.438	116.1599	121.7817	141.2497	144.5426	131.9046	125.1052	141.3755	158.596	153.349	167.554	140.0776	136.5059	163.9675	179.6232	141.1229	186.3155	128.9486	130.9886	131.3726	129.4971	125.1929	146.733
"ILMN_1654542"	1141.391	1025.839	947.9737	736.3913	1283.177	829.8067	1073.892	1142.053	1073.892	970.1421	692.7547	965.3588	870.7774	832.6129	959.4863	940.5413	752.6958	871.1156	816.354	1116.595	641.0573	998.3749	628.4714	658.7455	930.897	688.9026	1150.805	1003.942	844.1832	848.187	729.8201	1022.712	857.7625	1006.559	725.5956	791.7831	1030.853	834.5875	930.0492	871.7047	835.2032	708.3888	891.3546	718.0801	1016.348	1153.254
"ILMN_1654543"	591.4431	606.916	785.0243	977.8561	709.1306	690.5956	541.1683	630.2062	725.5956	798.178	543.0529	513.2689	666.9812	740.2468	642.2075	627.0501	467.7216	477.4351	542.1513	800.7711	598.602	630.0184	442.2354	499.5353	553.0476	495.6631	677.5117	791.5071	573.8082	680.7549	627.6047	499.175	424.8343	575.5567	640.2462	519.3337	442.2354	481.8575	515.4188	603.7899	571.4239	729.5562	667.3956	550.3679	662.6785	586.2642
"ILMN_1654545"	463.3062	412.622	461.8268	599.8394	452.7853	443.4062	472.1979	527.6487	373.8612	437.0435	486.4673	395.4154	355.5953	284.5808	296.1527	349.1706	459.4887	367.2686	348.6292	502.3169	291.7458	497.6883	437.8156	368.9794	417.843	459.1596	475.747	433.7121	378.4638	352.2901	316.3571	326.8908	438.3777	385.2901	362.3582	548.014	320.9228	326.6136	444.73	472.7189	398.8541	384.9988	434.9662	469.8988	550.8261	435.532
"ILMN_1654552"	571.0793	528.3422	395.9608	551.278	482.8339	567.3076	519.9504	613.6815	536.5497	706.3632	449.1287	391.2129	618.1398	608.5686	610.1954	636.2527	670.6393	593.1976	544.1009	576.0728	554.4816	608.0325	515.2526	409.258	501.4046	495.0683	507.6147	567.1553	454.0773	507.3127	547.6285	557.7209	468.5804	654.4104	386.0723	523.8967	531.4377	472.8329	523.5092	730.4379	548.3229	492.7924	552.8518	547.7347	526.6174	715.8588
"ILMN_1654560"	136.8741	232.576	184.231	195.9892	160.0544	216.7542	134.4942	163.2864	115.6124	163.6941	128.8197	165.0229	142.0452	163.7852	136.4616	179.9465	124.9676	131.1771	139.9359	173.2874	183.939	194.3212	110.8295	175.2862	181.6453	191.209	143.3187	159.2804	150.318	243.3802	157.0103	187.7566	150.8638	196.707	129.9552	160.694	150.0615	166.5381	156.2505	190.3825	180.1625	171.226	155.4457	209.8426	155.4687	156.1131
"ILMN_1654563"	526.3678	554.8901	231.4494	284.4251	361.8351	290.2032	308.0109	332.6394	396.0985	361.1584	558.4293	606.5624	445.769	454.0773	342.0751	312.5557	581.3425	576.448	396.0223	516.5623	411.8166	315.1769	714.4622	585.3396	489.0697	393.0709	383.7181	469.6302	447.5615	374.343	331.251	328.9763	444.3157	381.431	557.2306	415.7595	689.895	714.0618	420.6998	302.3214	505.9255	433.1419	402.3374	292.4396	343.3839	379.2658
"ILMN_1654566"	158.596	165.3232	187.9924	176.7139	186.0233	163.4727	166.6813	168.1156	197.0157	151.5053	146.4957	160.7183	163.7852	172.1803	215.4765	177.4111	158.6704	142.9861	176.185	163.2129	163.5825	160.236	159.9621	179.0423	158.8225	162.6737	207.0298	163.34	209.5704	187.3054	156.042	204.2492	209.891	214.5482	175.0198	165.6952	177.8707	183.2369	151.1977	176.5877	176.2299	175.9637	222.3516	150.0008	177.2528	184.086
"ILMN_1654570"	98.3304	100.6328	112.5622	123.909	113.384	113.8196	125.5379	118.281	120.7403	122.404	109.4741	111.9661	102.3729	109.1929	97.71461	110.1917	120.2565	102.4806	122.0907	108.9139	109.3249	107.5897	110.5896	105.0258	115.5652	169.1768	106.0779	105.8348	115.5594	112.4931	121.969	116.8717	119.1524	109.4556	125.2835	119.2121	107.7088	108.3218	98.99218	118.9334	101.0457	103.7644	107.4459	108.429	102.4271	114.7491
"ILMN_1654571"	111.4782	128.5399	125.0827	119.3835	115.8634	136.1552	105.0471	119.187	111.0715	133.9865	131.729	122.8817	115.4397	128.5196	134.649	117.4234	118.1263	129.9243	140.2328	123.5216	120.3616	126.5074	119.9486	149.2655	112.537	140.4788	116.8522	132.827	134.3843	146.2005	143.915	119.4661	121.2542	131.3371	100.1203	123.5902	116.6272	121.7501	118.671	148.2958	124.8625	140.2862	120.0043	121.2195	149.8346	116.8229
"ILMN_1654583"	362.4416	450.5698	414.1675	450.67	306.1209	446.0401	308.662	340.4651	369.7849	407.4645	270.9753	248.0316	327.4496	356.6035	297.5485	296.3932	270.4991	291.117	321.3968	320.8085	319.9084	244.2769	317.1606	291.1573	317.5031	351.3758	370.0719	351.4705	259.8144	757.0006	315.7877	348.757	336.2508	360.7828	354.949	327.2433	298.2511	313.525	356.7536	457.3991	269.9227	1071.913	320.0174	683.2385	335.0042	308.1192
"ILMN_1654586"	287.5216	344.1883	381.356	279.153	406.2025	429.3062	363.4257	287.8854	226.4404	274.3528	308.577	311.5663	350.3967	284.5299	389.4704	371.0794	278.0393	230.3674	398.1956	306.6169	341.3882	326.7803	316.4196	305.7795	532.1196	339.0604	286.9814	307.4879	299.2963	280.7749	313.0663	525.0963	340.7865	277.3407	279.4945	290.7376	374.1593	430.9606	402.0729	328.4732	324.7501	248.9186	508.3524	400.3248	369.7154	327.5131
"ILMN_1654588"	105.5765	101.4462	123.7374	108.0363	106.0217	105.0021	98.29179	100.758	120.9737	114.0778	112.7679	120.5947	112.7239	104.4424	114.0573	108.0071	103.2221	109.2542	120.6324	109.592	100.502	112.4823	100.4685	102.8486	109.4753	109.8247	111.4459	112.8019	88.9244	103.4231	107.5243	108.9618	101.2271	99.39157	98.27327	91.9385	113.9278	100.1003	103.1931	106.4037	111.817	115.3176	106.5884	120.6093	105.0622	112.3534
"ILMN_1654594"	115.5903	103.4264	102.7365	116.042	120.8942	121.6314	107.1745	104.9379	115.8091	117.9411	114.5742	124.3662	119.6358	115.6761	115.5626	118.6377	108.7873	114.3588	123.9929	118.2275	126.6219	123.6898	111.829	132.3914	116.1535	121.2041	111.5635	120.1928	110.4869	103.732	117.4972	122.3167	109.7854	129.0679	111.4535	103.2951	109.6055	124.7818	136.3168	115.6704	101.9284	132.7588	102.1823	110.8258	108.6184	111.7336
"ILMN_1654598"	114.5168	110.4496	98.08636	120.3321	106.8335	117.7725	104.8583	175.6814	124.395	163.5657	111.3574	148.8156	119.9908	113.0181	117.988	142.3815	130.1808	132.7617	129.426	110.0325	117.4667	159.6705	122.1926	122.7324	142.2009	123.6742	108.3899	122.4984	118.2675	128.659	117.6686	111.1356	112.3812	148.1008	113.45	216.994	107.5091	125.8	111.1086	146.9497	118.1574	121.9713	114.2445	146.3942	122.0116	124.6589
"ILMN_1654602"	121.9465	120.1523	118.8205	108.1887	114.1605	116.573	111.3506	122.5174	109.0485	119.2925	110.6079	119.8924	107.7539	120.4228	119.3411	115.2924	120.4379	123.2011	119.3201	106.4966	109.2736	118.7347	131.6678	111.5448	111.8233	130.8007	113.4134	101.1387	108.2852	112.5203	114.3692	116.1128	113.5573	116.6628	109.5858	130.4558	113.2191	110.203	113.2994	105.7402	125.4415	125.1929	114.9464	113.7803	117.3142	119.0912
"ILMN_1654606"	100.0988	108.2566	118.4741	103.7901	110.9014	140.6165	113.2714	103.4189	123.205	113.7675	110.1979	106.5097	116.8588	105.6257	110.0589	118.1081	120.2156	116.9732	119.5875	100.9393	101.3405	124.3897	112.0583	106.0374	92.3554	120.0267	114.1244	111.6455	120.6951	101.1431	106.0085	106.4224	117.8531	110.5901	109.5409	103.824	116.723	106.0992	102.0873	109.4974	97.53069	113.4443	107.2653	117.4888	116.9208	110.1279
"ILMN_1654609"	1738.756	1208.915	1664.761	1437.596	1683.316	1373.375	2165.796	2390.601	2304.776	1984.097	1068.851	1296.503	2429.458	1379.451	2088.983	1443.045	1940.827	1567.622	1931.915	1226.776	2200.961	1694.943	1449.215	1247.484	1500.151	1081.977	2070.345	1670.315	1673.648	1443.045	2359.091	1886.435	1638.278	1307.651	2010.548	2101.696	1511.183	1298.417	1447.459	1235.212	2346.98	1472.485	1613.294	1151.498	2005.044	1456.361
"ILMN_1654612"	359.5464	230.1015	160.1572	271.6731	237.9966	276.4748	303.5749	244.1212	325.063	326.6688	278.6922	280.9308	337.978	236.9246	258.8413	262.7061	309.1184	264.8006	292.6877	287.3144	311.0998	284.0598	268.5714	275.9215	235.1649	179.2297	227.807	278.7336	214.3902	246.79	315.4025	199.7012	336.9559	212.022	287.0748	239.5068	300.4775	345.4982	264.3438	347.0219	338.246	209.7384	247.7961	195.2074	230.0665	182.6917
"ILMN_1654613"	109.7056	117.0315	128.7478	129.9636	128.6917	119.1927	117.671	116.895	125.2994	125.1691	113.4127	103.2658	108.936	120.5829	113.488	114.497	131.4388	103.2637	118.4974	98.02196	122.5743	106.4273	113.8807	107.0103	97.04927	115.8024	124.9426	117.6422	137.1007	112.3648	120.7379	113.8369	120.6557	109.6446	129.0885	114.3494	118.4535	111.7757	102.0447	120.6983	109.7063	132.8823	116.7349	119.7973	111.6915	113.1846
"ILMN_1654626"	122.8784	116.5019	124.9526	104.1271	111.8937	116.3851	104.1143	115.8219	94.39091	114.4401	104.0695	120.8422	109.4747	108.0158	98.36497	119.0494	118.903	103.4231	134.0463	112.4718	105.5021	118.5656	105.7499	105.5756	103.9359	105.4747	124.9245	118.2954	113.2572	105.7018	110.3952	112.2514	115.9533	101.8381	114.0316	104.6305	102.3446	109.9609	113.0981	108.637	124.5146	100.8033	110.7926	99.89371	100.369	105.4608
"ILMN_1654629"	576.448	546.4484	566.1602	738.5399	620.7014	569.0317	600.0416	591.2764	635.7305	578.9804	663.7161	694.8617	407.6441	535.0089	635.8732	549.1315	713.7609	464.4594	536.4266	659.5625	472.5059	629.2448	553.7029	594.8934	446.8231	547.6285	553.3984	621.9044	637.132	592.1115	569.8511	563.7256	714.0618	711.1616	473.723	675.1143	787.4374	633.3445	547.6285	522.6244	549.9083	533.5561	577.2549	478.0188	523.5092	660.2184
"ILMN_1654630"	182.6739	184.5461	161.6974	177.2038	160.4632	190.2529	183.6376	178.0553	199.3752	168.9315	185.843	204.0253	195.5524	194.9566	171.2547	157.4212	207.5453	192.644	188.4525	235.073	179.746	160.5948	220.7956	263.4628	167.2948	168.9642	177.139	169.0796	221.1216	184.6839	165.0506	173.547	233.2583	161.352	169.2979	197.5116	201.8574	190.2976	202.0821	161.0288	211.3471	176.1293	197.4098	177.2353	176.8584	174.1662
"ILMN_1654632"	146.5872	120.4592	130.2918	109.1194	137.8755	125.7608	133.6104	174.1495	136.6546	146.4152	189.8002	122.0907	139.3424	143.2269	137.1301	132.3816	198.3047	134.3076	103.4609	129.6928	118.7857	165.7212	113.6569	155.5563	139.7031	120.747	200.3674	136.9699	138.0647	141.0032	127.3167	160.938	161.8507	159.1696	139.6834	174.7332	149.1142	148.2644	120.5172	133.3865	137.8501	123.727	147.8927	127.406	134.021	191.5186
"ILMN_1654634"	111.7116	118.4564	115.9668	120.1345	138.5125	110.0429	122.6307	119.819	132.6719	112.2427	112.8625	106.3406	125.7551	120.6756	127.5344	110.3679	126.3072	110.7245	124.8864	111.4087	119.4753	113.8376	103.3499	139.3477	136.4047	120.6697	128.0138	117.3019	119.4952	112.3282	138.3873	147.715	113.6918	112.4149	128.2665	112.7138	114.4083	119.1444	154.2022	119.6869	118.8584	118.1064	125.3776	116.3622	116.5258	115.1264
"ILMN_1654637"	117.7736	133.5963	102.6161	102.0219	118.2632	123.9378	128.3872	126.0563	107.9107	106.4722	121.81	121.4631	114.0689	113.9505	116.9968	129.7275	120.8387	104.2562	125.5399	116.9475	120.6537	114.8816	110.928	127.1425	121.5087	120.4957	124.4073	112.7279	116.9977	105.6779	102.4259	111.7153	100.0937	127.6202	106.1782	114.9061	115.4585	116.829	133.1078	117.2819	120.7626	109.3929	117.5155	114.1911	110.4522	110.835
"ILMN_1654639"	370.2259	285.276	285.1668	327.8874	294.9227	396.6175	238.0353	300.9564	206.7738	281.9082	240.5139	273.4841	288.1627	245.6485	223.9133	282.4243	198.8493	232.0364	289.0205	297.8109	344.5224	263.3857	309.7815	269.6134	279.9719	242.8752	234.6134	269.5285	200.8646	247.308	243.0773	218.0632	335.8523	354.732	421.9599	399.0366	236.6366	308.8267	245.5099	340.7301	334.4857	339.2028	306.6662	285.6944	241.4314	252.3403
"ILMN_1654641"	111.9382	112.7456	120.3268	116.9127	112.0669	108.3526	131.3757	109.9082	102.2355	101.3814	114.5781	116.0466	112.6581	108.2536	121.0712	114.8565	111.1257	119.3532	95.00219	121.0029	99.68665	104.4483	113.7731	123.0283	114.586	122.7748	113.6958	99.79989	108.2265	110.5965	105.7094	121.0029	112.1933	115.7379	117.3176	113.4625	111.9516	105.3217	119.1851	105.6372	104.6085	113.581	105.0145	107.4451	112.2542	106.9826
"ILMN_1654653"	191.0813	149.4882	165.7604	174.1151	202.4176	200.9293	152.65	168.2686	178.4765	187.4659	182.4427	151.0434	184.6839	156.457	181.2797	177.2353	166.0148	128.7451	189.1745	203.1667	172.1939	157.7826	195.9047	165.6163	109.0491	146.8309	197.951	149.8509	155.8601	153.9649	166.8242	142.2595	194.5399	189.4825	162.4943	141.0146	162.0983	160.7183	139.5918	146.8747	176.5568	152.1334	177.3633	143.8222	191.0813	174.1495
"ILMN_1654663"	123.0373	103.8324	115.9524	99.46596	98.36809	114.5844	125.4338	99.39157	111.0997	113.8729	130.234	110.8722	115.7681	119.8468	107.968	107.9673	103.0305	121.3755	104.259	113.7567	110.228	131.1173	110.8386	112.4548	120.0941	131.4834	103.3697	106.9744	118.6142	117.5182	117.0251	109.2309	121.7317	107.1131	104.0242	113.7284	115.3458	112.289	116.3222	110.6699	113.1958	108.3532	101.9893	117.4375	113.2752	117.09
"ILMN_1654671"	110.9625	112.018	98.40433	121.0748	122.6392	109.1935	127.4205	142.2187	124.6039	133.3013	108.4995	110.5785	101.2682	124.4604	109.591	112.5506	121.9352	108.8936	163.9958	125.2964	135.4977	129.3981	115.5502	125.0621	111.4033	115.8235	125.9639	124.8903	123.1645	123.9364	110.7732	109.1018	106.5175	129.9985	114.9042	138.3146	114.0721	112.4327	121.577	123.1287	108.2365	110.6013	123.4518	117.9459	116.7334	132.3701
"ILMN_1654672"	125.8888	105.8267	107.6624	103.8124	106.3971	104.0162	111.8297	110.0536	121.4699	99.4978	112.199	121.3328	114.7619	98.45097	115.1638	95.21786	114.6261	95.19544	99.98448	110.1883	113.6849	112.5525	113.1251	109.1387	115.2074	123.0283	102.4491	95.64973	110.6298	100.1939	96.12701	116.3929	96.45572	124.7115	103.2221	101.0857	109.7508	104.8532	102.9446	109.346	110.2854	106.1927	113.436	108.5702	112.3257	109.9623
"ILMN_1654673"	102.6825	105.8424	103.5089	115.5153	98.25667	109.3368	112.4502	111.9339	123.5406	106.949	126.2879	109.5626	105.0876	112.9617	117.5723	109.7749	117.6075	107.514	121.956	118.7236	122.4549	114.0714	104.9326	101.8	106.1927	113.4804	100.9971	107.1437	117.2036	111.0558	106.59	134.9407	116.1675	118.9294	112.5615	114.1849	102.2407	118.9108	112.2548	124.9071	107.043	98.65694	103.4996	103.2541	103.8344	109.4586
"ILMN_1654677"	108.1922	115.4708	125.901	110.16	110.8266	104.1583	113.4625	132.6157	116.5352	105.5216	107.1617	112.9217	100.8942	141.5271	114.2789	101.2791	113.8426	109.6019	115.3571	103.9458	116.945	127.748	109.7136	112.8101	103.7784	123.7685	120.9683	124.7257	113.6933	93.09669	111.8066	106.3836	111.2365	108.9307	119.4637	108.1671	109.2136	107.2677	104.8172	108.7754	116.4513	107.8751	109.1247	117.2419	111.1135	125.2293
"ILMN_1654685"	162.0171	150.318	149.3339	145.4102	149.8346	141.8391	153.4566	132.42	147.8371	159.3762	157.8331	147.4283	162.684	144.8096	165.1309	154.6951	148.5352	152.6857	144.1201	141.8226	118.583	131.7154	124.3462	144.8524	124.9426	126.6597	146.0102	129.8035	150.534	145.0919	117.6554	113.0225	156.7472	145.9023	147.9022	141.7897	117.04	141.5768	138.6986	141.1954	186.5977	176.6308	154.2022	143.6958	163.7454	153.3985
"ILMN_1654689"	158.2753	142.6672	135.4931	148.2567	141.9371	140.4235	156.8588	168.9029	157.8928	129.5349	147.2309	122.9469	144.9369	155.2657	162.2892	151.6751	126.7512	124.595	130.8189	138.1417	143.0954	150.1367	162.9203	114.1139	116.25	112.7745	144.9814	125.5335	135.2021	113.8768	163.4054	131.2289	145.8877	125.0737	151.1977	139.1926	152.204	122.021	137.8019	146.5395	163.2998	136.5383	137.6005	139.7031	145.717	150.9709
"ILMN_1654690"	551.278	519.0412	484.5695	532.9844	725.1033	688.6669	644.5469	665.9013	809.374	621.0886	415.3051	392.9751	545.5633	529.7444	812.2339	885.1846	587.2058	611.3564	619.7176	557.4399	451.7902	653.2012	431.2729	421.4549	430.8764	421.4549	662.0292	625.4954	484.1912	383.0197	704.0897	748.6527	469.5132	428.6087	438.5745	519.0412	508.7731	456.1951	558.7231	500.1357	459.8431	446.5952	572.2729	508.7731	535.7142	559.9129
"ILMN_1654691"	142.9356	157.9184	133.628	166.1588	134.1169	145.8148	144.1441	155.4058	146.7817	139.5444	149.3191	153.9437	208.7239	176.3733	135.6927	148.4498	149.966	162.4943	170.5509	134.9911	166.1267	157.3613	126.3748	178.206	168.4399	174.0344	151.9368	153.4101	152.5032	145.0269	176.3232	142.4701	135.8047	143.6315	188.1821	156.6364	165.2751	144.0362	175.4426	156.1218	126.5871	152.204	157.1797	175.6441	139.6324	169.4594
"ILMN_1654692"	110.0296	120.1851	126.073	111.3998	103.8762	101.9831	106.2747	111.2883	113.2874	106.7143	99.25094	118.5387	125.397	113.2948	112.6113	110.5488	115.0989	110.8524	117.7806	100.7381	101.6531	117.172	107.3067	133.1736	155.4886	110.2247	102.6963	113.3924	109.1961	150.9709	94.27183	102.7037	91.20609	133.414	105.1252	113.586	120.3332	111.4972	125.9671	193.8674	105.8409	105.5977	114.0859	110.3281	108.097	117.3346
"ILMN_1654696"	109.8643	102.5001	110.5449	99.35689	100.7991	116.0352	95.72668	105.5765	120.1099	124.5716	118.1375	106.7303	105.4875	102.4558	97.57276	107.8087	117.937	109.3708	103.904	104.1813	101.9928	109.1349	109.7405	115.2724	112.9527	119.9316	106.363	99.04035	99.93543	116.2572	114.0037	107.2284	108.2303	110.4633	122.4743	130.5446	112.0907	110.9432	111.6733	95.58624	117.0591	131.7322	110.0779	120.0893	104.8218	98.03876
"ILMN_1654697"	109.2181	107.4633	115.4657	117.538	109.6689	111.9075	100.6121	118.62	107.9463	114.7904	142.5848	106.0436	104.4433	114.8992	106.4951	108.6098	107.3458	108.7341	102.7385	95.48017	102.9542	120.522	102.0735	105.0974	114.9042	97.17088	121.9869	134.3731	123.5088	106.1351	125.5492	109.6949	112.0281	120.8784	132.2881	86.4494	117.045	100.5317	103.6354	137.8408	109.5494	118.1356	93.09669	110.43	126.6705	104.0726
"ILMN_1654703"	101.849	99.36052	113.8243	107.4143	111.1086	109.958	104.9006	110.9593	104.6403	97.24124	100.502	107.7183	106.5404	105.2195	114.6397	107.0936	116.1083	114.7769	99.11575	114.3588	110.9553	96.09032	108.431	130.8544	109.8464	111.4066	99.00763	104.6441	99.35689	114.6357	109.569	126.8136	103.4703	108.035	110.0325	97.9169	110.1515	99.39363	112.2846	114.2622	120.4404	102.2028	111.0879	106.8698	107.2425	113.4873
"ILMN_1654721"	112.7665	131.4747	111.9529	116.4251	111.7956	104.5293	108.5372	120.7758	107.764	106.4745	130.4594	122.6831	104.5874	123.411	112.8745	103.2637	102.4406	108.2177	127.9874	99.44558	110.0018	110.3065	112.2468	103.1782	116.6986	130.2669	108.9661	104.3502	111.1681	117.0493	111.8427	107.7432	99.16718	104.7233	109.6446	119.4478	109.3083	121.5591	116.2162	105.7278	109.2535	113.2792	116.3858	114.3828	112.5408	96.04607
"ILMN_1654722"	123.5484	122.2936	117.8343	118.4123	112.851	130.716	122.9323	131.8792	134.2223	121.5536	139.5172	119.66	121.9011	151.8306	123.909	116.5335	122.6929	137.6813	112.0173	132.1283	141.3289	127.9732	137.4312	115.5245	126.636	113.7524	127.2034	121.4006	128.4109	137.055	124.9782	120.2109	129.2891	138.7827	117.2802	107.6983	124.3882	103.4672	167.1512	131.2393	111.2546	133.6243	126.5424	118.3244	118.9417	126.9151
"ILMN_1654726"	121.8715	104.234	118.9011	100.619	109.5235	111.6075	107.4852	122.0373	107.112	113.6882	106.2258	112.1755	97.5898	100.3872	109.6326	110.919	106.4181	109.5934	100.0299	103.8908	120.6602	113.273	102.0102	106.181	101.4933	107.8644	121.1945	104.554	101.2352	100.9006	117.8147	104.9759	111.1297	101.5993	108.6145	116.2758	100.5687	103.9478	101.4072	105.3724	106.5822	104.0832	112.4718	105.937	121.4804	99.13924
"ILMN_1654732"	104.8172	122.7936	120.6732	99.65192	102.9019	115.7773	108.2589	117.6653	114.4874	100.6328	118.6751	128.4454	120.6336	123.7969	110.0495	98.65694	115.6509	117.0696	115.3301	111.4581	109.099	115.8621	112.8474	110.2435	110.1172	97.39059	117.9027	124.8322	97.63287	111.3148	101.8745	97.51808	115.5688	109.3615	117.3161	120.4279	101.4507	102.0773	121.4245	104.0457	113.2831	118.0095	101.1111	106.7618	109.213	111.4365
"ILMN_1654735"	364.0699	256.9529	418.9051	401.4034	325.5611	365.137	275.466	365.8456	258.2421	289.2018	353.6618	239.3117	357.9667	257.3114	324.8611	296.9243	259.92	309.8279	265.7224	276.0648	333.8676	402.4087	445.6555	364.464	386.0723	300.3586	289.63	247.9939	346.8196	350.6161	420.3026	310.275	289.9612	375.1287	336.9559	395.3316	267.0039	290.8394	288.8519	343.9192	376.3768	401.905	369.2218	415.559	285.4883	298.0832
"ILMN_1654737"	215.3978	263.0888	212.9733	204.3217	232.4336	205.4983	249.4887	200.5511	235.5459	208.6239	282.6166	187.9274	172.9494	166.0148	220.2659	247.9939	183.5493	200.9293	235.4699	202.8408	192.1719	207.0497	213.1344	197.728	127.655	127.0593	295.3504	318.4592	231.7057	216.4282	273.3426	320.7428	210.2839	254.3951	193.8933	243.1382	167.2606	202.7453	264.5568	230.7753	186.39	208.2914	237.7961	208.6731	293.4376	273.9712
"ILMN_1654742"	116.8983	108.463	111.4047	109.5882	116.5035	105.5805	114.7797	96.94627	100.255	97.57487	114.8368	109.363	109.2819	108.31	117.588	114.105	112.9718	121.3328	100.0322	106.701	107.3377	114.7783	128.8571	109.289	144.5569	115.5292	113.4555	113.8603	112.6531	116.1785	108.1728	112.7889	121.6576	115.7642	132.9597	110.8155	123.5537	109.0436	110.952	119.282	119.5916	105.8326	136.2327	115.2034	112.959	109.8145
"ILMN_1654759"	109.0978	114.4461	121.3463	110.5907	108.097	118.5137	111.6101	111.0159	113.3811	99.65398	121.353	133.4593	112.3909	117.2366	113.4945	101.7721	109.2349	103.3107	116.5957	114.2394	112.4393	113.2363	120.3723	125.6964	124.9265	105.4498	118.6064	110.3936	111.1249	117.5433	111.4605	113.7567	121.5408	114.5387	107.0097	112.2422	112.7882	112.2368	121.4616	105.1608	125.8304	115.2197	100.6537	116.107	110.1722	116.5368
"ILMN_1654766"	105.2956	105.4019	119.4373	116.2254	111.8435	115.9952	105.6495	101.8993	123.7638	122.5108	123.8986	96.01685	105.3985	121.7477	111.7591	118.415	122.1413	122.7835	110.9452	139.6492	115.4744	108.5947	117.3693	105.3904	104.7895	108.8305	121.6663	125.178	114.1147	100.4754	107.4349	96.1647	110.571	110.9237	113.6182	113.7268	98.72263	114.1632	102.7485	115.6637	116.8096	125.8502	129.3389	110.9645	95.91232	117.2819
"ILMN_1654771"	133.5557	118.1279	122.1568	112.2903	113.9519	118.291	127.7277	121.2655	128.6033	99.8102	112.3219	135.0974	112.2514	113.8846	118.1329	118.0573	106.2312	134.9127	136.6096	97.81197	119.6965	128.8837	114.5676	123.2827	120.1997	110.2402	119.3633	107.331	127.24	117.231	119.4062	114.8694	102.4719	108.6595	116.6023	106.6889	113.886	112.9901	123.7066	107.4839	119.688	107.6384	111.7519	127.1993	114.4776	115.2184
[truncated: 20,321,929 more chars]
