# Supplementary material for: Identification of key genes and pathways affected in epicardial adipose tissue from patients with coronary artery disease by integrated bioinformatics analysis
Source: PeerJ. 2020 Mar 25;8:e8763. doi: 10.7717/peerj.8763 (PMC7102503; doi:10.7717/peerj.8763)
Supplement: Supplemental Information 8 [file peerj-08-8763-s008.zip]

Archive with 2 entries (2 files):
- annotation.txt
- GSE24425_series_matrix.txt
