# Supplementary material for: Identification of key genes and pathways affected in epicardial adipose tissue from patients with coronary artery disease by integrated bioinformatics analysis
Source: PeerJ. 2020 Mar 25;8:e8763. doi: 10.7717/peerj.8763 (PMC7102503; doi:10.7717/peerj.8763)
Supplement: Supplemental Information 8 [file peerj-08-8763-s008.zip › annotation.txt]

#ID = Unique identifier for the probe (across all products and species)
#Species = 
#Source = Transcript sequence source name
#Search_Key = Internal id useful for custom design array
#Transcript = Internal transcript id
#ILMN_Gene = Internal gene symbol
#Source_Reference_ID = Id in the source database
#RefSeq_ID = Refseq id
#Unigene_ID = Unigene id
#Entrez_Gene_ID = Entrez gene id
#GI = Genbank id
#Accession = Genbank accession number
#Symbol = Gene symbol from the source database
#Protein_Product = Genbank protein accession number
#Array_Address_Id = Decoder id
#Probe_Type = Information about what this probe is targeting
#Probe_Start = Position of the probe relative to the 5' of the source transcript sequence
#SEQUENCE = Probe sequence
#Chromosome = Chromosome
#Probe_Chr_Orientation = Orientation on the NCBI genome built
#Probe_Coordinates = genomic position of the probe on the NCBI genome build 36 version 3
#Cytoband = 
#Definition = Gene description from the source
#Ontology_Component = Cellular component annotations from Gene Ontology project
#Ontology_Process = Biological process annotations from Gene Ontology project
#Ontology_Function = Molecular function annotations from Gene Ontology project
#Synonyms = Gene symbol synonyms from Refseq
#GB_ACC = 
ID	Species	Source	Search_Key	Transcript	ILMN_Gene	Source_Reference_ID	RefSeq_ID	Unigene_ID	Entrez_Gene_ID	GI	Accession	Symbol	Protein_Product	Array_Address_Id	Probe_Type	Probe_Start	SEQUENCE	Chromosome	Probe_Chr_Orientation	Probe_Coordinates	Cytoband	Definition	Ontology_Component	Ontology_Process	Ontology_Function	Synonyms	GB_ACC
ILMN_1825594	Homo sapiens	Unigene	ILMN_89282	ILMN_89282	HS.388528	Hs.388528		Hs.388528		23525203	BU678343			1740241	S	349	CTCTCTAAAGGGACAACAGAGTGGACAGTCAAGGAACTCCACATATTCAT					UI-CF-EC0-abi-c-12-0-UI.s1 UI-CF-EC0 Homo sapiens cDNA clone UI-CF-EC0-abi-c-12-0-UI 3, mRNA sequence					BU678343
ILMN_1810803	Homo sapiens	RefSeq	ILMN_35826	ILMN_35826	LOC441782	XM_497527.2	XM_497527.2		441782	89042416	XM_497527.2	LOC441782	XP_497527.2	1850750	S	902	GGGGTCAAGCCCAGGTGAAATGTGGATTGGAAAAGTGCTTCCCTTGCCCC					PREDICTED: Homo sapiens similar to spectrin domain with coiled-coils 1 (LOC441782), mRNA.					XM_497527.2
ILMN_1722532	Homo sapiens	RefSeq	ILMN_25544	ILMN_25544	JMJD1A	NM_018433.3	NM_018433.3		55818	46358420	NM_018433.3	JMJD1A	NP_060903.2	1240504	S	4359	CCAGGCTGTAAAAGCAAAACCTCGTATCAGCTCTGGAACAATACCTGCAG	2	+	86572991-86573040	2p11.2e	Homo sapiens jumonji domain containing 1A (JMJD1A), mRNA.	nucleus [goid 5634] [evidence IEA]	chromatin modification [goid 16568] [evidence IEA]; transcription [goid 6350] [evidence IEA]; regulation of transcription, DNA-dependent [goid 6355] [evidence IEA]	oxidoreductase activity [goid 16491] [evidence IEA]; oxidoreductase activity, acting on single donors with incorporation of molecular oxygen, incorporation of two atoms of oxygen [goid 16702] [evidence IEA]; zinc ion binding [goid 8270] [evidence IEA]; metal ion binding [goid 46872] [evidence IEA]; iron ion binding [goid 5506] [evidence IEA]	JHMD2A; JMJD1; TSGA; KIAA0742; DKFZp686A24246; DKFZp686P07111	NM_018433.3
ILMN_1884413	Homo sapiens	Unigene	ILMN_132331	ILMN_132331	HS.580150	Hs.580150		Hs.580150		7376124	AW629334			4050487	S	117	CCAGACAGGAAGCATCAAGCCCTTCAGGAAAGAATATGCGAGAGTGCTGC					hi56g05.x1 Soares_NFL_T_GBC_S1 Homo sapiens cDNA clone IMAGE:2976344 3, mRNA sequence					AW629334
ILMN_1906034	Homo sapiens	Unigene	ILMN_105017	ILMN_105017	HS.540210	Hs.540210		Hs.540210		5437312	AI818233			2190598	S	304	TGTGCAGAAAGCTGATGGAAGGGAGAAAGAATGGAAGTGGGTCACACAGC					wk77d04.x1 NCI_CGAP_Pan1 Homo sapiens cDNA clone IMAGE:2421415 3, mRNA sequence					AI818233
ILMN_1861479	Homo sapiens	Unigene	ILMN_75398	ILMN_75398	HS.116531	Hs.116531		Hs.116531		20360910	BQ185359			3060086	S	486	GCGCCTTCCGACAAGGAAAGTGTTTAGTGTCCATCGGTCTGGTGGGTGGC					UI-E-EJ1-aju-p-07-0-UI.s1 UI-E-EJ1 Homo sapiens cDNA clone UI-E-EJ1-aju-p-07-0-UI 3, mRNA sequence					BQ185359
ILMN_1708805	Homo sapiens	RefSeq	ILMN_10519	ILMN_10519	NCOA3	NM_006534.2	NM_006534.2		8202	32307123	NM_006534.2	NCOA3	NP_006525.2	2760390	A	7834	CCACATGAAATGACTTATGGGGGATGGTGAGCTGTGACTGCTTTGCTGAC	20	+	45718934-45718983	20q13.12c	Homo sapiens nuclear receptor coactivator 3 (NCOA3), transcript variant 2, mRNA.	nucleus [goid 5634] [pmid 9267036] [evidence NAS]	positive regulation of transcription, DNA-dependent [goid 45893] [pmid 15572661] [evidence NAS]; androgen receptor signaling pathway [goid 30521] [pmid 15572661] [evidence NAS]; signal transduction [goid 7165] [evidence IEA]	acyltransferase activity [goid 8415] [evidence IEA]; thyroid hormone receptor binding [goid 46966] [pmid 9346901] [evidence NAS]; transferase activity [goid 16740] [evidence IEA]; transcription coactivator activity [goid 3713] [pmid 15572661] [evidence NAS]; androgen receptor binding [goid 50681] [pmid 15572661] [evidence NAS]; histone acetyltransferase activity [goid 4402] [pmid 9267036] [evidence TAS]; signal transducer activity [goid 4871] [evidence IEA]; transcription regulator activity [goid 30528] [evidence IEA]; protein binding [goid 5515] [pmid 15698540] [evidence IPI]	CAGH16; TNRC14; pCIP; ACTR; MGC141848; CTG26; AIB-1; TRAM-1; TNRC16; AIB1; SRC3; SRC-1; RAC3	NM_006534.2
ILMN_1874224	Homo sapiens	Unigene	ILMN_117209	ILMN_117209	HS.564563	Hs.564563		Hs.564563		3246329	AI026841			5860133	S	137	GGGTGGAGTGATTGCTACCTCCAGGCATGATCTTTGTCACCTGGCTGAGG					ow02h05.x1 Soares_testis_NHT Homo sapiens cDNA clone IMAGE:1645689 3 similar to contains Alu repetitive element;, mRNA sequence					AI026841
ILMN_1672526	Homo sapiens	RefSeq	ILMN_17234	ILMN_17234	LOC389834	NM_001013655.1	NM_001013655.1		389834	61966764	NM_001013655.1	LOC389834	NP_001013677.1	1740239	S	3938	CCATTGGTTCTGTTTGGCATAACCCTATTAAATGGTGCGCAGAGCTGAAT	4	-	51062-51111		Homo sapiens hypothetical gene supported by AK123403 (LOC389834), mRNA.					NM_001013655.1
ILMN_2185604	Homo sapiens	RefSeq	ILMN_19244	ILMN_19244	C17ORF77	NM_152460.2	NM_152460.2		146723	48255961	NM_152460.2	C17orf77	NP_689673.2	6550343	S	2372	CTGCTCCAGTGAAGGGTGCACCAAAATCTCAGAAGTCACTGCTAAAGACC	17	+	70101790-70101839	17q25.1b	Homo sapiens chromosome 17 open reading frame 77 (C17orf77), mRNA.				FLJ31882	NM_152460.2
ILMN_1785107	Homo sapiens	RefSeq	ILMN_1567	ILMN_1567	NXT2	NM_018698.3	NM_018698.3		55916	21361723	NM_018698.3	NXT2	NP_061168.2	5270307	S	2605	ATGGCTGGAACTACTCGTATAAGGACTAGACTGTATTTTTGACATGCTCC	X	+	108674482-108674531	Xq22.3c	Homo sapiens nuclear transport factor 2-like export factor 2 (NXT2), mRNA.	intracellular [goid 5622] [evidence IEA]; nucleus [goid 5634] [evidence IEA]	mRNA processing [goid 6397] [evidence IEA]; transport [goid 6810] [evidence IEA]; protein transport [goid 15031] [evidence IEA]	transporter activity [goid 5215] [evidence IEA]	P15-2	NM_018698.3
ILMN_1810805	Homo sapiens	RefSeq	ILMN_25274	ILMN_25274	KIAA1414	NM_019024.1	NM_019024.1		54497	55749741	NM_019024.1	KIAA1414	NP_061897.1	360577	S	6243	GGCTGCCAGACAACCAGCCCCCGCCATACATTCTGCACCAACAATTAAGC	2	-	37062156-37062205	2p22.2b	Homo sapiens HEAT repeat containing 5B (HEATR5B), mRNA.			binding [goid 5488] [evidence IEA]	KIAA1414	NM_019024.1
ILMN_1689711	Homo sapiens	RefSeq	ILMN_2520	ILMN_2520	CHKB	NM_152253.1	NM_152253.1		1120	23238260	NM_152253.1	CHKB	NP_689466.1	5810382	I	953	CTAAATAAAAATAGACCAACGCTAAAGCCTGTGCTCCAGAGCCTCCAGGC				22q13.33b	Homo sapiens choline kinase beta (CHKB), transcript variant 2, mRNA.			transferase activity [goid 16740] [evidence IEA]; ethanolamine kinase activity [goid 4305] [evidence IEA]	CHKL; CHETK	NM_152253.1
ILMN_1782551	Homo sapiens	RefSeq	ILMN_17249	ILMN_17249	E2F5	NM_001951.2	NM_001951.2		1875	12669916	NM_001951.2	E2F5	NP_001942.1	6650196	S	957	CTTCTGACGTGTTTCCTCTCTTAAGGCTTTCTCCTACCCCGGCAGATGAC	8	+	86311683-86311691:86313240-86313280	8q21.2b	Homo sapiens E2F transcription factor 5, p130-binding (E2F5), mRNA.	transcription factor complex [goid 5667] [evidence IEA]; nucleus [goid 5634] [evidence IEA]	transcription [goid 6350] [evidence IEA]; regulation of transcription, DNA-dependent [goid 6355] [evidence IEA]	protein binding [goid 5515] [pmid 7760804] [evidence TAS]; transcription factor activity [goid 3700] [pmid 7892279] [evidence NAS]	E2F-5	NM_001951.2
ILMN_1820586	Homo sapiens	Unigene	ILMN_132251	ILMN_132251	HS.580070	Hs.580070		Hs.580070		15448569	BI561255			130487	S	546	GAAGACAGGGGAGGGACTTAGCCTTTCGGAGCTTGACCAGCATGTGGAAG					603256406F1 NIH_MGC_97 Homo sapiens cDNA clone IMAGE:5298936 5, mRNA sequence					BI561255
ILMN_1838256	Homo sapiens	Unigene	ILMN_118745	ILMN_118745	HS.566417	Hs.566417		Hs.566417		5887203	AW028447			3450520	S	103	TTAAAGAACCAGGAAATGTAGAAAATTAGTTGCCTGTCCATAGGGATCTT					wv89c11.x1 NCI_CGAP_Gas4 Homo sapiens cDNA clone IMAGE:2541332 3, mRNA sequence					AW028447
ILMN_1901322	Homo sapiens	Unigene	ILMN_103363	ILMN_103363	HS.537570	Hs.537570		Hs.537570		33197153	CF123192			2710554	S	171	CATTGTGCAAAGTCATGCTGCTTCGAATTATGCTGCGCGCTGGCACACAG					UI-HF-CH0.1-aue-b-02-0-UI.r1 NIH_MGC_211 Homo sapiens cDNA clone IMAGE:30573133 5, mRNA sequence					CF123192
ILMN_1715540	Homo sapiens	RefSeq	ILMN_2384	ILMN_2384	TRAIP	NM_005879.2	NM_005879.2		10293	40807468	NM_005879.2	TRAIP	NP_005870.2	7380347	S	1609	TCGGGACCAGCCTGAGGTGTAAGGGCAGACAAACAGGTGAGGGTGAGTGT	3	-	49841397-49841446	3p21.31c	Homo sapiens TRAF interacting protein (TRAIP), mRNA.		cell proliferation [goid 8283] [pmid 9104814] [evidence TAS]; induction of apoptosis [goid 6917] [pmid 9104814] [evidence TAS]; signal transduction [goid 7165] [pmid 9104814] [evidence TAS]	metal ion binding [goid 46872] [evidence IEA]; zinc ion binding [goid 8270] [evidence IEA]; protein binding [goid 5515] [evidence IEA]	TRIP; RNF206	NM_005879.2
ILMN_2371280	Homo sapiens	RefSeq	ILMN_21047	ILMN_21047	CSF3R	NM_172313.1	NM_172313.1		1441	27437044	NM_172313.1	CSF3R	NP_758519.1	6270114	A	2459	GACCAGATCATGCTCCATCCAGCCCCACCCAATGGCCTTTTGTGCTTGTT	1	-	36704305-36704354	1p34.3d	Homo sapiens colony stimulating factor 3 receptor (granulocyte) (CSF3R), transcript variant 4, mRNA.	integral to plasma membrane [goid 5887] [pmid 7542747] [evidence TAS]; membrane [goid 16020] [evidence IEA]	cell adhesion [goid 7155] [evidence IEA]; defense response [goid 6952] [pmid 7542747] [evidence TAS]; signal transduction [goid 7165] [pmid 1371413] [evidence NAS]	receptor activity [goid 4872] [pmid 7542747] [evidence TAS]; hematopoietin/interferon-class (D200-domain) cytokine receptor activity [goid 4896] [evidence IEA]; protein binding [goid 5515] [evidence IEA]	GCSFR; CD114	NM_172313.1
ILMN_1891455	Homo sapiens	Unigene	ILMN_120510	ILMN_120510	HS.568329	Hs.568329		Hs.568329		51466998	XM_499121			7650730	S	4333	GGATGACCCTGCAAAGCCCAGCCAACGATAGCAAAGCCACAGCAGACTTG					PREDICTED: Homo sapiens hypothetical gene supported by BX538329 (LOC441366), mRNA					XM_499121
ILMN_1777550	Homo sapiens	RefSeq	ILMN_25863	ILMN_25863	ARL13A	NM_001012990.1	NM_001012990.1		392509	61175259	NM_001012990.1	ARL13A	NP_001013008.1	4730291	S	678	GCCAACTACCACCTACCTCGAGCATCTCAATCTCCAAGAATAACACAGGC	X	+	100129126-100129175	Xq22.1c	Homo sapiens ADP-ribosylation factor-like 13A (ARL13A), mRNA.			nucleotide binding [goid 166] [evidence IEA]; GTP binding [goid 5525] [evidence IEA]	dJ341D10.2; ARL13	NM_001012990.1
ILMN_1788239	Homo sapiens	RefSeq	ILMN_26806	ILMN_26806	AMDHD1	NM_152435.1	NM_152435.1		144193	22748912	NM_152435.1	AMDHD1	NP_689648.1	6520112	S	1951	GCTTCCCAGCAGCGTTCAAGACACATCATTTATACACAGGCACAGGGGCC	12	+	94886316-94886365	12q23.1a	Homo sapiens amidohydrolase domain containing 1 (AMDHD1), mRNA.	cytoplasm [goid 5737] [evidence IEA]	histidine catabolism to glutamate and formamide [goid 19556] [evidence IEA]	hydrolase activity [goid 16787] [evidence IEA]	MGC35366; HMFT1272	NM_152435.1
ILMN_2148679	Homo sapiens	RefSeq	ILMN_175112	ILMN_175112	SDHAP3	NR_003263.1	NR_003263.1		728609	118130933	NR_003263.1	SDHAP3		6350341	S	14386	CGGGGATGTTTAGCTTGAATTGCACCTCTCAGTCTGTGTGCCACGGCCCC				5p15.33d	Homo sapiens succinate dehydrogenase complex, subunit A, flavoprotein pseudogene 3 (SDHAP3) on chromosome 5.				SDHAL; SDHACL	NR_003263.1
ILMN_1859030	Homo sapiens	Unigene	ILMN_129894	ILMN_129894	HS.577713	Hs.577713		Hs.577713		15941929	BI830379			6660736	S	427	AACTCTCGCTCAGCGCCAAGCACAGCATCATCAGTGCCTGTCAAAGTGCC					603073428F1 NIH_MGC_119 Homo sapiens cDNA clone IMAGE:5165238 5, mRNA sequence					BI830379
ILMN_1820420	Homo sapiens	Unigene	ILMN_78787	ILMN_78787	HS.149042	Hs.149042		Hs.149042		27844870	BX101379			3460673	S	276	GGTGGTATCCACTTACTGTCTACTGCCTCCATAACTCCTAAAGTCTTCTG					BX101379 Soares_NFL_T_GBC_S1 Homo sapiens cDNA clone IMAGp998O054519, mRNA sequence					BX101379
ILMN_1656792	Homo sapiens	RefSeq	ILMN_18604	ILMN_18604	FLYWCH1	NM_020912.1	NM_020912.1		84256	62953135	NM_020912.1	FLYWCH1	NP_065963.1	1450445	A	2380	CTCCCCACCACGGCCCAGCAGGAGGACCCAGAAAAGATTCAAGTTCAGCT	16	+	2928428-2928458:2930034-2930052	16p13.3d	Homo sapiens FLYWCH-type zinc finger 1 (FLYWCH1), transcript variant 2, mRNA.					NM_020912.1
ILMN_1803590	Homo sapiens	RefSeq	ILMN_139272	ILMN_139272	PSRC2	NM_144982.3	NM_144982.3		196441	34787414	NM_144982.3	PSRC2	NP_659419.2	3940451	S	7047	CGGTTGGATAAATGAACTTCCTGTTTGGCCTGCTTCTAGGCCCTGCCAGA	12	-	70290245-70290294	12q21.1a	Homo sapiens proline/serine-rich coiled-coil 2 (PSRC2), mRNA.	nucleus [goid 5634] [evidence IEA]	RNA processing [goid 6396] [evidence IEA]	binding [goid 5488] [evidence IEA]	MGC90200; KIAA0546; MGC23401; DKFZp686A0722	NM_144982.3
ILMN_1876221	Homo sapiens	Unigene	ILMN_72959	ILMN_72959	HS.50925	Hs.50925		Hs.50925		15931689	BI820139			6040328	S	536	CTTGGCCCTCCAGGGAAACACCACCAGAAGTCCCCAGAAGCGGAACATGT					603037152F1 NIH_MGC_115 Homo sapiens cDNA clone IMAGE:5178276 5, mRNA sequence					BI820139
ILMN_1750625	Homo sapiens	RefSeq	ILMN_137331	ILMN_137331	RSPO4	NM_001029871.1	NM_001029871.1		343637	71274173	NM_001029871.1	RSPO4	NP_001025042.1	3870014	S	2804	ATATTACATTCCCGACCCCAAGAGAGCACCCACCCTCAGACCTGCCCTCC	20	-	887328-887377	20p13e	Homo sapiens R-spondin family, member 4 (RSPO4), mRNA.		electron transport [goid 6118] [evidence IEA]	electron transporter activity [goid 5489] [evidence IEA]; iron ion binding [goid 5506] [evidence IEA]	dJ824F16.3; C20orf182; FLJ16018	NM_001029871.1
ILMN_1689814	Homo sapiens	RefSeq	ILMN_11679	ILMN_11679	DUSP13	NM_016364.3	NM_016364.3		51207	56237017	NM_016364.3	DUSP13	NP_057448.3	6220279	I	9	AGAGTCCTGCCCCTGCACCCACTCCCCCATTCCCGGCCCCAGGCCATGCC	10	-	76529196-76529245	10q22.2c	Homo sapiens dual specificity phosphatase 13 (DUSP13), transcript variant 6, mRNA.		meiosis [goid 7126] [pmid 10585869] [evidence TAS]; protein amino acid dephosphorylation [goid 6470] [pmid 10585869] [evidence TAS]; spermatogenesis [goid 7283] [pmid 10585869] [evidence TAS]	hydrolase activity [goid 16787] [evidence IEA]; protein tyrosine phosphatase activity [goid 4725] [evidence IEA]; protein tyrosine/serine/threonine phosphatase activity [goid 8138] [pmid 10585869] [evidence TAS]	DUSP13A; TMDP; SKRP4; BEDP; MDSP; FLJ32450; DUSP13B	NM_016364.3
ILMN_1810345	Homo sapiens	RefSeq	ILMN_37726	ILMN_37726	LOC402282	XM_377949.3	XM_377949.3		402282	89026078	XM_377949.3	LOC402282	XP_377949.3	510026	S	305	ACAATGAGTGGAGTCCAGATTCAGGAAGTGTTCAGCAAGCACTGCCAAGC					PREDICTED: Homo sapiens similar to GrpE protein homolog 1, mitochondrial precursor (Mt-GrpE#1) (HMGE) (LOC402282), mRNA.					XM_377949.3
ILMN_1654474	Homo sapiens	RefSeq	ILMN_30605	ILMN_30605	LOC643918	XM_933328.1	XM_933328.1		643918	89047133	XM_933328.1	LOC643918	XP_938421.1	6400091	I	1581	TTAAAGCTCTAAATCTCATTTCCACTTAGATTTTAATGTTGCATTGTAAC	18	-	35041555-35041604		PREDICTED: Homo sapiens hypothetical protein LOC643917, transcript variant 3 (LOC643918), mRNA.					XM_933328.1
ILMN_1674694	Homo sapiens	RefSeq	ILMN_30605	ILMN_30605	LOC643918	XM_933328.1	XM_933328.1		643918	89047133	XM_933328.1	LOC643918	XP_938421.1	4070129	A	224	AATGTGGGGGCACCAGAAGCGGGCACCGTTGAGCTGTTGCAACTGTTCTG	18	-	35585293-35585322:35634031-35634050		PREDICTED: Homo sapiens hypothetical protein LOC643917, transcript variant 3 (LOC643918), mRNA.					XM_933328.1
ILMN_1762231	Homo sapiens	RefSeq	ILMN_20482	ILMN_20482	TCF8	NM_030751.2	NM_030751.2		6935	28077090	NM_030751.2	TCF8	NP_110378.2	1690768	S	3602	CGGGTGTGCCTGAACCTCAGACCTAGTAATTTTTCATGCAGTTTTCAAAG	10	+	31856403-31856452	10p11.22c	Homo sapiens zinc finger E-box binding homeobox 1 (ZEB1), mRNA.	intracellular [goid 5622] [evidence IEA]; nucleus [goid 5634] [evidence IEA]	negative regulation of transcription from RNA polymerase II promoter [goid 122] [pmid 1840704] [evidence TAS]; regulation of transcription, DNA-dependent [goid 6355] [evidence IEA]; cell proliferation [goid 8283] [pmid 1840704] [evidence TAS]; immune response [goid 6955] [pmid 1840704] [evidence TAS]	nucleic acid binding [goid 3676] [evidence IEA]; metal ion binding [goid 46872] [evidence IEA]; zinc ion binding [goid 8270] [pmid 8138542] [evidence TAS]; transcription factor activity [goid 3700] [pmid 8138542] [evidence TAS]; transcription corepressor activity [goid 3714] [pmid 8138542] [evidence TAS]; sequence-specific DNA binding [goid 43565] [evidence IEA]; transcription coactivator activity [goid 3713] [pmid 8138542] [evidence TAS]	NIL-2A; ZFHEP; ZEB; BZP; NIL-2-A; AREB6; MGC133261; TCF8; ZFHX1A	NM_030751.2
ILMN_2052891	Homo sapiens	RefSeq	ILMN_167901	ILMN_167901	PKD2	NM_000297.2	NM_000297.2		5311	33286447	NM_000297.2	PKD2	NP_000288.1	70161	S	4717	ATTTGAAGTGCAGCTATTATGTGGTATCCATGTGTATCGACCATGTGCCA	4	+	89217614-89217663	4q22.1b	Homo sapiens polycystic kidney disease 2 (autosomal dominant) (PKD2), mRNA.	basal body [goid 5932] [pmid 15337773] [evidence IDA]; actin cytoskeleton [goid 15629] [pmid 10760273] [evidence IPI]; membrane [goid 16020] [evidence IEA]; integral to membrane [goid 16021] [pmid 8650545] [evidence TAS]; plasma membrane [goid 5886] [pmid 10770959] [evidence TAS]	cell-matrix adhesion [goid 7160] [pmid 10760273] [evidence TAS]; cation transport [goid 6812] [pmid 8650545] [evidence TAS]	cytoskeletal protein binding [goid 8092] [pmid 10760273] [evidence TAS]; calcium ion binding [goid 5509] [pmid 8650545] [evidence TAS]; ion channel activity [goid 5216] [evidence IEA]; protein C-terminus binding [goid 8022] [pmid 9171830] [evidence TAS]; voltage-gated sodium channel activity [goid 5248] [pmid 8650545] [evidence TAS]; voltage-gated chloride channel activity [goid 5247] [pmid 8650545] [evidence TAS]	PKD4; PC2; APKD2; MGC138468; MGC138466	NM_000297.2
ILMN_1713369	Homo sapiens	RefSeq	ILMN_2500	ILMN_2500	RPL13A	NM_012423.2	NM_012423.2		23521	14591905	NM_012423.2	RPL13A	NP_036555.1	6060356	S	729	TGCCACAGGCAGCCCTGGGACATAGGAAGCTGGGAGCAAGGAAAGGGTCT	19	+	54686979-54687028	19q13.33b	Homo sapiens ribosomal protein L13a (RPL13A), mRNA.	large ribosomal subunit [goid 15934] [pmid 10580157] [evidence TAS]; intracellular [goid 5622] [evidence IEA]	protein biosynthesis [goid 6412] [evidence IEA]	structural constituent of ribosome [goid 3735] [pmid 10580157] [evidence TAS]		NM_012423.2
ILMN_1861261	Homo sapiens	Unigene	ILMN_74014	ILMN_74014	HS.87124	Hs.87124		Hs.87124		1856114	AA232990			4890632	S	232	GGCAGGTGGAGGTCTCCATCCCAATGGCTTGCTAGATCTTTTGGTGACCC					zr68f02.r1 Soares_NhHMPu_S1 Homo sapiens cDNA clone IMAGE:668571 5, mRNA sequence					AA232990
ILMN_1800611	Homo sapiens	RefSeq	ILMN_10995	ILMN_10995	CEP72	NM_018140.2	NM_018140.2		55722	62899064	NM_018140.2	CEP72	NP_060610.2	1030368	S	1954	GACTCCTGCCGAGAAGCTGGGCCACCCCTTAAGCTTCCTGGTAAAGTTAC	5	+	706267-706268:706269-706316	5p15.33e	Homo sapiens centrosomal protein 72kDa (CEP72), mRNA.				KIAA1519; FLJ10565	NM_018140.2
ILMN_1883785	Homo sapiens	Unigene	ILMN_126036	ILMN_126036	HS.573855	Hs.573855		Hs.573855		79234572	DA035031			7570332	S	243	GGAAGACAGGAAGAAACTAGGCAGTAAATATTCCTACCTGACGTGCAACC					DA035031 BEAST2 Homo sapiens cDNA clone BEAST2000402 5, mRNA sequence					DA035031
ILMN_1821541	Homo sapiens	Unigene	ILMN_106094	ILMN_106094	HS.542071	Hs.542071		Hs.542071		3075722	AA926825			6650289	S	118	CCAGCAGGTTGGGGCTTCAGAAAGTAGGAGGGCTTTGTGTCTGGCCGACT					oi54f08.s1 NCI_CGAP_HN3 Homo sapiens cDNA clone IMAGE:1486503 3, mRNA sequence					AA926825
ILMN_1734559	Homo sapiens	RefSeq	ILMN_27787	ILMN_27787	SORD	NM_003104.3	NM_003104.3		6652	34147623	NM_003104.3	SORD	NP_003095.1	1230598	I	83	CAAACGTCCCGCGCCTTCCAGGCCGCACTCCAGAGCCAAAAGAGCTCCAT	15	+	43102726-43102773:43102774-43102775	15q21.1a	Homo sapiens sorbitol dehydrogenase (SORD), mRNA.		visual perception [goid 7601] [pmid 8088829] [evidence TAS]; sorbitol metabolism [goid 6060] [evidence NR ]	metal ion binding [goid 46872] [evidence IEA]; zinc ion binding [goid 8270] [evidence IEA]; L-iditol 2-dehydrogenase activity [goid 3939] [evidence IEA]; oxidoreductase activity [goid 16491] [evidence IEA]	SORD1	NM_003104.3
ILMN_1771827	Homo sapiens	RefSeq	ILMN_16667	ILMN_16667	AIF1	NM_004847.2	NM_004847.2		199	6680470	NM_004847.2	AIF1	NP_004838.1	6520154	I	1107	CCCTTGAGAGGAGTGTTCCCTGATCCCTGTGCCTCTTCCCATCTCAACCA	6	+	31692521-31692570	6p21.33a	Homo sapiens allograft inflammatory factor 1 (AIF1), transcript variant 2, mRNA.	nucleus [goid 5634] [pmid 9614071] [evidence TAS]	cell cycle arrest [goid 7050] [pmid 9614071] [evidence TAS]; negative regulation of cell proliferation [goid 8285] [pmid 9614071] [evidence TAS]; inflammatory response [goid 6954] [pmid 8912632] [evidence TAS]; response to stress [goid 6950] [pmid 9614071] [evidence TAS]	calcium ion binding [goid 5509] [evidence IEA]	AIF-1; IBA1; IRT-1	NM_004847.2
ILMN_1794912	Homo sapiens	RefSeq	ILMN_29612	ILMN_29612	ATP5H	NM_001003785.1	NM_001003785.1		10476	51479151	NM_001003785.1	ATP5H	NP_001003785.1	3450743	A	275	GAGAAGAAGGTGAAATCTTGTGCTGAGTGGGTGTCTCTCTCAAAGGCCAG	17	-	70546920-70546961:70549871-70549878	17q25.1c	Homo sapiens ATP synthase, H+ transporting, mitochondrial F0 complex, subunit d (ATP5H), nuclear gene encoding mitochondrial protein, transcript variant 2, mRNA.	mitochondrion [goid 5739] [evidence IEA]; proton-transporting ATP synthase complex, coupling factor F(o) [goid 45263] [evidence IEA]; proton-transporting two-sector ATPase complex [goid 16469] [evidence IEA]	ion transport [goid 6811] [evidence IEA]; ATP synthesis coupled proton transport [goid 15986] [evidence IEA]; proton transport [goid 15992] [evidence IEA]	hydrogen-transporting ATP synthase activity, rotational mechanism [goid 46933] [evidence IEA]; hydrogen-transporting ATPase activity, rotational mechanism [goid 46961] [evidence IEA]	ATP5JD; ATPQ	NM_001003785.1
ILMN_1697476	Homo sapiens	RefSeq	ILMN_137569	ILMN_137569	LOC643763	XM_928976.1	XM_928976.1		643763	89028061	XM_928976.1	LOC643763	XP_934069.1	6520044	S	1415	CAGAGTCATCTTCCAGGTTCTACTTATTAAGCAATATCCCATGAAGTAGC	8	+	64054394-64054443	8q12.3b	PREDICTED: Homo sapiens hypothetical protein LOC643763 (LOC643763), mRNA.					XM_928976.1
ILMN_1911873	Homo sapiens	Unigene	ILMN_108107	ILMN_108107	HS.544751	Hs.544751		Hs.544751		31012672	CD252206			1410601	S	144	CTTCCTCCTTATTGGCTCAGCAGTGAGATGGGCTGGCTTGAACCTCCAGG					AGENCOURT_14161944 NIH_MGC_181 Homo sapiens cDNA clone IMAGE:30374818 5, mRNA sequence					CD252206
ILMN_1710427	Homo sapiens	RefSeq	ILMN_18457	ILMN_18457	VPS37B	NM_024667.1	NM_024667.1		79720	13375925	NM_024667.1	VPS37B	NP_078943.1	3830647	S	2501	CAGTCAGGCGGGCTTGCCATGTTCTGTGAATCTCGAGTGAGCGGTGCCAC	12	-	121916026-121916075	12q24.31d	Homo sapiens vacuolar protein sorting 37 homolog B (S. cerevisiae) (VPS37B), mRNA.				FLJ12750	NM_024667.1
ILMN_1821680	Homo sapiens	Unigene	ILMN_118866	ILMN_118866	HS.566570	Hs.566570		Hs.566570		4628970	AI619844			6660164	S	118	CCTGTATCATTCCTCTGATTCTTCTCTGGCGGTATTTGTTTCTATTAGGG					ty39b09.x1 NCI_CGAP_Ut2 Homo sapiens cDNA clone IMAGE:2281433 3, mRNA sequence					AI619844
ILMN_1688258	Homo sapiens	RefSeq	ILMN_10418	ILMN_10418	C20ORF144	NM_080825.2	NM_080825.2		128864	22507412	NM_080825.2	C20orf144	NP_543015.1	4120762	S	486	CAGCTTTAAACGCTTGGCCCGGACCCCGCCCAATAAAGAGTGCGTGGCAA	20	+	31715326-31715334:31715335-31715375	20q11.22a	Homo sapiens chromosome 20 open reading frame 144 (C20orf144), mRNA.				dJ63M2.6	NM_080825.2
ILMN_1659082	Homo sapiens	RefSeq	ILMN_9760	ILMN_9760	ZCRB1	NM_033114.3	NM_033114.3		85437	51243064	NM_033114.3	ZCRB1	NP_149105.3	1990639	S	1634	TCTTCCCATTCTGTCTGCAGGTGGGTATATGGTAATGGGATTAGAGAGCC	12	-	40992315-40992364	12q12e	Homo sapiens zinc finger CCHC-type and RNA binding motif 1 (ZCRB1), mRNA.			metal ion binding [goid 46872] [evidence IEA]; nucleotide binding [goid 166] [evidence IEA]; zinc ion binding [goid 8270] [evidence IEA]; RNA binding [goid 3723] [evidence IEA]	RBM36; ZCCHC19; MADP-1; MGC26805; MADP1	NM_033114.3
ILMN_1887349	Homo sapiens	Unigene	ILMN_89377	ILMN_89377	HS.390542	Hs.390542		Hs.390542		23711963	BU753709			610484	S	223	AAGCAGGGGGAACAGTGATACCAACAGCAGTGATGGCACGGGGCAGACCT					UI-1-BB1p-ake-g-01-0-UI.s1 NCI_CGAP_Pl6 Homo sapiens cDNA clone UI-1-BB1p-ake-g-01-0-UI 3, mRNA sequence					BU753709
ILMN_1651507	Homo sapiens	RefSeq	ILMN_27144	ILMN_27144	FLJ22028	NM_024854.2	NM_024854.2		79912	51036595	NM_024854.2	FLJ22028	NP_079130.2	7150692	S	1112	TCTATGCTGCCGGTGACATCTGTACTACATCCTGGCAGCTGAGCCCAGTC	12	+	21507005-21507054	12p12.1e	Homo sapiens pyridine nucleotide-disulphide oxidoreductase domain 1 (PYROXD1), mRNA.		electron transport [goid 6118] [evidence IEA]	oxidoreductase activity [goid 16491] [evidence IEA]	FLJ22028	NM_024854.2
ILMN_1694774	Homo sapiens	RefSeq	ILMN_26385	ILMN_26385	OR52J3	NM_001001916.1	NM_001001916.1		119679	50054458	NM_001001916.1	OR52J3	NP_001001916.1	2490370	S	700	GCTCAGCTAAAAGCCCTAAGCACGTGTGGCGCTCATGTTGGAGTCATCTG	11	+	5025031-5025080	11p15.4c	Homo sapiens olfactory receptor, family 52, subfamily J, member 3 (OR52J3), mRNA.	integral to membrane [goid 16021] [evidence IEA]; membrane [goid 16020] [evidence IEA]	G-protein coupled receptor protein signaling pathway [goid 7186] [evidence IEA]; signal transduction [goid 7165] [evidence IEA]	olfactory receptor activity [goid 4984] [evidence IEA]; receptor activity [goid 4872] [evidence IEA]	OR11-32	NM_001001916.1
ILMN_1886491	Homo sapiens	Unigene	ILMN_110568	ILMN_110568	HS.551272	Hs.551272		Hs.551272		4685526	AI634196			940014	S	413	GTAAAAACCAGAAGCCACAATGATGACAAACTGTCCCCAAATTGCACACG					ts55c03.x1 NCI_CGAP_Kid8 Homo sapiens cDNA clone IMAGE:2232484 3, mRNA sequence					AI634196
ILMN_1800049	Homo sapiens	RefSeq	ILMN_137570	ILMN_137570	MAPT	NM_016835.1	NM_016835.1		4137	8400712	NM_016835.1	MAPT	NP_058519.1	5890520	I	1461	TGCCTTAGCCCCAAACTCCCCACTCCTGGTAGCTCAGACCCTCTGATCCA	17	+	41423119-41423168	17q21.31e	Homo sapiens microtubule-associated protein tau (MAPT), transcript variant 1, mRNA.	plasma membrane [goid 5886] [pmid 10747907] [evidence TAS]; cytoskeleton [goid 5856] [evidence IEA]; cytosol [goid 5829] [pmid 10747907] [evidence TAS]; microtubule [goid 5874] [evidence IEA]; axon [goid 30424] [evidence NAS]; microtubule associated complex [goid 5875] [pmid 10747907] [evidence TAS]	apoptosis [goid 6915] [evidence NR ]; microtubule cytoskeleton organization and biogenesis [goid 226] [evidence NR ]; negative regulation of microtubule depolymerization [goid 7026] [evidence NAS]	structural constituent of cytoskeleton [goid 5200] [pmid 2498079] [evidence TAS]	MTBT2; MAPTL; FTDP-17; MSTD; TAU; FLJ31424; MTBT1; DDPAC; PPND	NM_016835.1
ILMN_1756326	Homo sapiens	RefSeq	ILMN_14702	ILMN_14702	CKS2	NM_001827.1	NM_001827.1		1164	4502858	NM_001827.1	CKS2	NP_001818.1	6200468	S	75	TTTCTGCAGCGCGCCACGAGGATGGCCCACAAGCAGATCTACTACTCGGA	9	+	91116007-91116027:91116028-91116056	9q22.2a	Homo sapiens CDC28 protein kinase regulatory subunit 2 (CKS2), mRNA.		cell proliferation [goid 8283] [pmid 8211159] [evidence TAS]; spindle organization and biogenesis [goid 7051] [pmid 15504738] [evidence NAS]; phosphoinositide-mediated signaling [goid 48015] [pmid 15504738] [evidence NAS]; cell cycle [goid 7049] [pmid 15504738] [evidence NAS]; cell division [goid 51301] [evidence IEA]; cell proliferation [goid 8283] [pmid 8211159] [evidence TAS]; spindle organization and biogenesis [goid 7051] [pmid 15504738] [evidence NAS]; phosphoinositide-mediated signaling [goid 48015] [pmid 15504738] [evidence NAS]; cell cycle [goid 7049] [pmid 15504738] [evidence NAS]; cell division [goid 51301] [evidence IEA]	cyclin-dependent protein kinase regulator activity [goid 16538] [evidence IEA]; cyclin-dependent protein kinase regulator activity [goid 16538] [evidence IEA]	CKSHS2	NM_001827.1
ILMN_2072296	Homo sapiens	RefSeq	ILMN_14702	ILMN_14702	CKS2	NM_001827.1	NM_001827.1		1164	4502858	NM_001827.1	CKS2	NP_001818.1	780528	S	239	CCAACAGAGTCTAGGCTGGGTTCATTACATGATTCATGAGCCAGAACCAC	9	+	91119989-91120032:91121108-91121113	9q22.2a	Homo sapiens CDC28 protein kinase regulatory subunit 2 (CKS2), mRNA.		cell proliferation [goid 8283] [pmid 8211159] [evidence TAS]; spindle organization and biogenesis [goid 7051] [pmid 15504738] [evidence NAS]; phosphoinositide-mediated signaling [goid 48015] [pmid 15504738] [evidence NAS]; cell cycle [goid 7049] [pmid 15504738] [evidence NAS]; cell division [goid 51301] [evidence IEA]; cell proliferation [goid 8283] [pmid 8211159] [evidence TAS]; spindle organization and biogenesis [goid 7051] [pmid 15504738] [evidence NAS]; phosphoinositide-mediated signaling [goid 48015] [pmid 15504738] [evidence NAS]; cell cycle [goid 7049] [pmid 15504738] [evidence NAS]; cell division [goid 51301] [evidence IEA]	cyclin-dependent protein kinase regulator activity [goid 16538] [evidence IEA]; cyclin-dependent protein kinase regulator activity [goid 16538] [evidence IEA]	CKSHS2	NM_001827.1
ILMN_1893443	Homo sapiens	Unigene	ILMN_116864	ILMN_116864	HS.564150	Hs.564150		Hs.564150		5862566	AW013809			3360538	S	352	AGGCTTTGATAACTGAATGGGGATGGGGAGGAAGTGTCGGGGAGAACCCC					UI-H-BI0-aab-b-01-0-UI.s1 NCI_CGAP_Sub1 Homo sapiens cDNA clone IMAGE:2708665 3, mRNA sequence					AW013809
ILMN_1657079	Homo sapiens	RefSeq	ILMN_44563	ILMN_44563	LOC652077	XM_945189.1	XM_945189.1		652077	89037899	XM_945189.1	LOC652077	XP_950282.1	6450368	S	1024	TTCAGGTTTCCGAGGGAACACCGGGTGGGCCCCTGGATTCACAGCCCTGT					PREDICTED: Homo sapiens hypothetical protein LOC652077 (LOC652077), mRNA.					XM_945189.1
ILMN_1724632	Homo sapiens	RefSeq	ILMN_44498	ILMN_44498	LOC653118	XM_496214.2	XM_496214.2		653118	89041506	XM_496214.2	LOC653118	XP_496214.2	4060647	S	56	TGTGTTCCTGGCCTTTGGAACCCCTTCATCATATTCCGCAGGTGAGGCAG	17	-	33652108-33652117:33675229-33675268		PREDICTED: Homo sapiens similar to aminopeptidase puromycin sensitive (LOC653118), mRNA.					XM_496214.2
ILMN_1674650	Homo sapiens	RefSeq	ILMN_28428	ILMN_28428	C9ORF95	NM_017881.1	NM_017881.1		54981	8923529	NM_017881.1	C9orf95	NP_060351.1	1980180	S	1013	CTCCCTCTCCAGGGAGCGCATAGATACAGCAGAGCTCACAGTGAGTCAGA	9	-	76866031-76866080	9q21.13b	Homo sapiens chromosome 9 open reading frame 95 (C9orf95), mRNA.		pyridine nucleotide biosynthesis [goid 19363] [evidence IEA]	kinase activity [goid 16301] [evidence IEA]; ATP binding [goid 5524] [evidence IEA]; transferase activity [goid 16740] [evidence IEA]; uridine kinase activity [goid 4849] [evidence IEA]; nucleotide binding [goid 166] [evidence IEA]	NRK1; bA235O14.2; RP11-235O14.2; FLJ20559	NM_017881.1
ILMN_1809894	Homo sapiens	RefSeq	ILMN_21932	ILMN_21932	TMEM117	NM_032256.1	NM_032256.1		84216	14149980	NM_032256.1	TMEM117	NP_115632.1	290360	S	2529	GCCAACCCTGAGCAAGGGAACTCCTCAAAAAATCATGCAGCGGAACCTTG	12	+	43069640-43069689	12q12f-q12g	Homo sapiens transmembrane protein 117 (TMEM117), mRNA.	integral to membrane [goid 16021] [evidence IEA]; endoplasmic reticulum [goid 5783] [pmid 11256614] [evidence IDA]			DKFZp434K2435	NM_032256.1
ILMN_1704305	Homo sapiens	RefSeq	ILMN_28300	ILMN_28300	NIP7	NM_016101.3	NM_016101.3		51388	59710091	NM_016101.3	NIP7	NP_057185.1	6280482	S	1959	CAGAGGCCACGACATAAAAATTCAGTCCCTTTGTCCTTCCCCGTGCCTCC	16	+	67934285-67934334	16q22.1d	Homo sapiens nuclear import 7 homolog (S. cerevisiae) (NIP7), mRNA.	nucleus [goid 5634] [evidence IEA]	ribosome biogenesis [goid 7046] [evidence IEA]	RNA binding [goid 3723] [evidence IEA]; protein binding [goid 5515] [pmid 14660641] [evidence IPI]	HSPC031; FLJ10296; KD93; CGI-37	NM_016101.3
ILMN_1771174	Homo sapiens	RefSeq	ILMN_18984	ILMN_18984	KRTAP10-1	NM_198691.2	NM_198691.2		386677	63053511	NM_198691.2	KRTAP10-1	NP_941964.2	3420129	S	927	ATGGGCACCCGCCCTGGGCCAGCTGGGCTCAGTTCCTGACCTGGGTTAGG	21	-	44783530-44783579	21q22.3d	Homo sapiens keratin associated protein 10-1 (KRTAP10-1), mRNA.	keratin filament [goid 45095] [evidence IEA]			KAP18.1; KRTAP18.1; KAP10.1; KRTAP18-1; KAP18-1; KRTAP10.1	NM_198691.2
ILMN_1850320	Homo sapiens	Unigene	ILMN_100718	ILMN_100718	HS.525888	Hs.525888		Hs.525888		30212070	CB955952			5090382	S	787	cgaaaacttaaaccttttcaaaaccctggtcagatgaattggggggtccc					AGENCOURT_13777264 NIH_MGC_184 Homo sapiens cDNA clone IMAGE:30350378 5, mRNA sequence					CB955952
ILMN_1766698	Homo sapiens	RefSeq	ILMN_5519	ILMN_5519	OR5T1	NM_001004745.1	NM_001004745.1		390155	52317131	NM_001004745.1	OR5T1	NP_001004745.1	5090377	S	720	GCAGTCTGCTGAAGGGAGGAGAAAAGTCTTCTCTACATGTGGAGCTCACC	11	+	55800410-55800459	11q11c	Homo sapiens olfactory receptor, family 5, subfamily T, member 1 (OR5T1), mRNA.	integral to membrane [goid 16021] [evidence IEA]	sensory perception [goid 7600] [evidence IEA]; signal transduction [goid 7165] [evidence IEA]; G-protein coupled receptor protein signaling pathway [goid 7186] [evidence IEA]	olfactory receptor activity [goid 4984] [evidence IEA]; receptor activity [goid 4872] [evidence IEA]	OR11-179; OR5T1P	NM_001004745.1
ILMN_1828161	Homo sapiens	Unigene	ILMN_75681	ILMN_75681	HS.120938	Hs.120938		Hs.120938		27828062	BX096048			7000471	S	495	GGACCTGGGCTGGAAGGACTCAAAGACTGAAGATGAGTTGATGCTAAGGG					BX096048 Soares fetal liver spleen 1NFLS Homo sapiens cDNA clone IMAGp998P20514, mRNA sequence					BX096048
ILMN_1739345	Homo sapiens	RefSeq	ILMN_24145	ILMN_24145	C11ORF48	NM_024099.2	NM_024099.2		79081	46198300	NM_024099.2	C11orf48	NP_077004.2	7100280	S	940	GATCCGGCTTGCCCAGAAAGAGAAGACAGCCATGGAAGTGGAAGCCCCTT	11	-	62187195-62187207:62187284-62187320	11q12.3a	Homo sapiens chromosome 11 open reading frame 48 (C11orf48), mRNA.				MGC2477	NM_024099.2
ILMN_2056569	Homo sapiens	RefSeq	ILMN_9969	ILMN_9969	FGF21	NM_019113.2	NM_019113.2		26291	68215584	NM_019113.2	FGF21	NP_061986.1	6200392	S	543	ATACAATGTTTACCAGTCCGAAGCCCACGGCCTCCCGCTGCACCTGCCAG	19	+	53953052-53953101	19q13.33a	Homo sapiens fibroblast growth factor 21 (FGF21), mRNA.	extracellular region [goid 5576] [pmid 10858549] [evidence TAS]; soluble fraction [goid 5625] [pmid 10858549] [evidence TAS]; extracellular region [goid 5576] [pmid 10858549] [evidence TAS]; soluble fraction [goid 5625] [pmid 10858549] [evidence TAS]	cell-cell signaling [goid 7267] [pmid 10858549] [evidence TAS]; signal transduction [goid 7165] [pmid 10858549] [evidence TAS]; cell-cell signaling [goid 7267] [pmid 10858549] [evidence TAS]; signal transduction [goid 7165] [pmid 10858549] [evidence TAS]	growth factor activity [goid 8083] [evidence IEA]; growth factor activity [goid 8083] [evidence IEA]		NM_019113.2
ILMN_1772789	Homo sapiens	RefSeq	ILMN_9969	ILMN_9969	FGF21	NM_019113.2	NM_019113.2		26291	68215584	NM_019113.2	FGF21	NP_061986.1	5700594	S	363	CGCTGCTGACCAGAGCCCCGAAAGTCTCCTGCAGCTGAAAGCCTTGAAGC	19	+	53951518-53951540:53951995-53952021	19q13.33a	Homo sapiens fibroblast growth factor 21 (FGF21), mRNA.	extracellular region [goid 5576] [pmid 10858549] [evidence TAS]; soluble fraction [goid 5625] [pmid 10858549] [evidence TAS]; extracellular region [goid 5576] [pmid 10858549] [evidence TAS]; soluble fraction [goid 5625] [pmid 10858549] [evidence TAS]	cell-cell signaling [goid 7267] [pmid 10858549] [evidence TAS]; signal transduction [goid 7165] [pmid 10858549] [evidence TAS]; cell-cell signaling [goid 7267] [pmid 10858549] [evidence TAS]; signal transduction [goid 7165] [pmid 10858549] [evidence TAS]	growth factor activity [goid 8083] [evidence IEA]; growth factor activity [goid 8083] [evidence IEA]		NM_019113.2
ILMN_1851972	Homo sapiens	Unigene	ILMN_79539	ILMN_79539	HS.158888	Hs.158888		Hs.158888		19591473	BM973882			1570097	S	476	CGTGACAGGGAAGCAGAACAGGAGGCCAAGACCAGCCACACACTGCGAGA					UI-CF-EC1-ach-p-22-0-UI.s1 UI-CF-EC1 Homo sapiens cDNA clone UI-CF-EC1-ach-p-22-0-UI 3, mRNA sequence					BM973882
ILMN_1700521	Homo sapiens	RefSeq	ILMN_40008	ILMN_40008	LOC650295	XM_939380.1	XM_939380.1		650295	89030294	XM_939380.1	LOC650295	XP_944473.1	5310440	S	324	GAATTTATTTGATGGCTTTTAAAAAACTTTTACTGACACTCAACATGTTT					PREDICTED: Homo sapiens similar to suppressor of G2 allele of SKP1 (LOC650295), mRNA.					XM_939380.1
ILMN_1857120	Homo sapiens	Unigene	ILMN_132344	ILMN_132344	HS.580163	Hs.580163		Hs.580163		11130897	BF223719			7210014	S	319	CTCTAACACTGCCGAGTATGTGAGTAGACTGGAAAGACCATGAGCTTCAG					7q34g10.x1 NCI_CGAP_GC6 Homo sapiens cDNA clone IMAGE:3700411 3, mRNA sequence					BF223719
ILMN_1730698	Homo sapiens	RefSeq	ILMN_1195	ILMN_1195	ODF2	NM_002540.3	NM_002540.3		4957	24430180	NM_002540.3	ODF2	NP_002531.3	6330368	I	3475	CCCAAGGCTCCCTTCCCAAGCTCAGTGCAAACCTCTCACTCCCAAGTTTC	9	+	130302827-130302876	9q34.11b	Homo sapiens outer dense fiber of sperm tails 2 (ODF2), transcript variant 1, mRNA.			structural molecule activity [goid 5198] [pmid 10072582] [evidence TAS]	ODF84; MGC9034; MGC111096; ODF2/2; ODF2/1; FLJ44866	NM_002540.3
ILMN_2354930	Homo sapiens	RefSeq	ILMN_183646	ILMN_183646	ANKRD7	NM_001077708.1	NM_001077708.1		56311	118150651	NM_001077708.1	ANKRD7	NP_001071176.1	2370672	A	864	GCAAGGTGTGGAATTATGTTACGAAGGTATTGTGGATTCACAGCTGAGGA				7q31.31a	Homo sapiens ankyrin repeat domain 7 (ANKRD7), transcript variant 1, mRNA.		male gonad development [goid 8584] [pmid 8812458] [evidence TAS]		TSA806	NM_001077708.1
ILMN_2414848	Homo sapiens	RefSeq	ILMN_24003	ILMN_24003	TBRG4	NM_030900.2	NM_030900.2		9238	40217813	NM_030900.2	TBRG4	NP_112162.1	830341	A	1481	CGTTCTTGCGGTGGGAGTTCCCCAACTTCAACAGCCGAAGCAAGGACTTG	7	-	45107441-45107490	7p13c	Homo sapiens transforming growth factor beta regulator 4 (TBRG4), transcript variant 2, mRNA.	mitochondrion [goid 5739] [pmid 11256614] [evidence IDA]	G1 phase of mitotic cell cycle [goid 80] [pmid 9383053] [evidence TAS]; apoptosis [goid 6915] [evidence IEA]; cell cycle arrest [goid 7050] [pmid 9383053] [evidence TAS]; positive regulation of cell proliferation [goid 8284] [pmid 9383053] [evidence TAS]	ATP binding [goid 5524] [evidence IEA]; protein kinase activity [goid 4672] [evidence IEA]	CPR2; FASTKD4; KIAA0948	NM_030900.2
ILMN_1846444	Homo sapiens	Unigene	ILMN_75180	ILMN_75180	HS.112745	Hs.112745		Hs.112745		27843196	BX097335			5260725	S	110	CGGATAAGGCCTCTGATCAGCCAAATAACAAGCTGGAGGACTCAGGAGGC					BX097335 Soares_testis_NHT Homo sapiens cDNA clone IMAGp998E222577, mRNA sequence					BX097335
ILMN_1829484	Homo sapiens	Unigene	ILMN_77330	ILMN_77330	HS.132453	Hs.132453		Hs.132453		3069165	AA921856			5810341	S	500	TGGAGGAAGGAAAGGGAGACCTGTTTGCTGGCTGAGTCGGGGTGTGAAGC					om44d06.s1 Soares_NFL_T_GBC_S1 Homo sapiens cDNA clone IMAGE:1543883 3, mRNA sequence					AA921856
ILMN_1724986	Homo sapiens	RefSeq	ILMN_27855	ILMN_27855	WDR53	NM_182627.1	NM_182627.1		348793	32699063	NM_182627.1	WDR53	NP_872433.1	430731	S	792	CCTGCTGGCTTCTGCTGACGACTCTGGGGCAATCAAAATCCTAGACTTGG	3	-	197772373-197772422	3q29g	Homo sapiens WD repeat domain 53 (WDR53), mRNA.				MGC64882	NM_182627.1
ILMN_2206411	Homo sapiens	RefSeq	ILMN_22541	ILMN_22541	CTAG1A	NM_139250.1	NM_139250.1		246100	21281684	NM_139250.1	CTAG1A	NP_640343.1	1070577	S	1	ATCCTCGTGGGCCCTGACCTTCTCTCTGAGAGCCGGGCAGAGGCTCCGGA	X	-	153500666-153500715	Xq28g	Homo sapiens cancer/testis antigen 1A (CTAG1A), mRNA.				ESO1; LAGE2A	NM_139250.1
ILMN_2206413	Homo sapiens	RefSeq	ILMN_22541	ILMN_22541	CTAG1A	NM_139250.1	NM_139250.1		246100	21281684	NM_139250.1	CTAG1A	NP_640343.1	6770332	S	121	TTCCTGATGGCCCAGGGGGCAATGCTGGCGGCCCAGGAGAGGCGGGTGCC	X	-	153500546-153500595	Xq28g	Homo sapiens cancer/testis antigen 1A (CTAG1A), mRNA.				ESO1; LAGE2A	NM_139250.1
ILMN_1731785	Homo sapiens	RefSeq	ILMN_16361	ILMN_16361	ORM2	NM_000608.2	NM_000608.2		5005	40807473	NM_000608.2	ORM2	NP_000599.1	450020	S	473	GCTGTTCCTTAGGGACACCAAGACCTTGATGTTTGGTTCCTACCTGGACG	9	+	116133696-116133745	9q32d	Homo sapiens orosomucoid 2 (ORM2), mRNA.	extracellular space [goid 5615] [pmid 2970990] [evidence TAS]	acute-phase response [goid 6953] [pmid 2970990] [evidence TAS]	binding [goid 5488] [evidence IEA]	AGP-B'; AGP2; AGP-B	NM_000608.2
ILMN_1742967	Homo sapiens	RefSeq	ILMN_15842	ILMN_15842	LOC441177	NM_001013720.1	NM_001013720.1		441177	61966886	NM_001013720.1	LOC441177	NP_001013742.1	730546	S	1720	CAGATGTCGCTGAAGTGAACCTAAGGAAGTTTGCTACCCCAAGACCCGGG	6	+	166322748-166322797	6q27b	Homo sapiens hypothetical protein LOC441177 (LOC441177), mRNA.				MGC131672	NM_001013720.1
ILMN_1885628	Homo sapiens	Unigene	ILMN_97676	ILMN_97676	HS.506977	Hs.506977		Hs.506977		34368130	BX648958			3420646	S	5271	ACCTGGACCAGGCAGAGAAGATCCCAGACTTAGGTGGTCAACGTTTCCAC					Homo sapiens mRNA; cDNA DKFZp686L0948 (from clone DKFZp686L0948)					BX648958
ILMN_1693771	Homo sapiens	RefSeq	ILMN_1139	ILMN_1139	ASPH	NM_020164.2	NM_020164.2		444	14589858	NM_020164.2	ASPH	NP_064549.1	5890619	A	259	TAGGAATCTATGATGCTGATGGTGATGGAGATTTTGATGTGGATGATGCC	8	-	62756091-62756140	8q12.3a	Homo sapiens aspartate beta-hydroxylase (ASPH), transcript variant 5, mRNA.	integral to membrane [goid 16021] [evidence IEA]; membrane [goid 16020] [evidence IEA]; endoplasmic reticulum [goid 5783] [pmid 11007777] [evidence TAS]; endoplasmic reticulum membrane [goid 5789] [pmid 11007777] [evidence TAS]; integral to endoplasmic reticulum membrane [goid 30176] [evidence IEA]	peptidyl-amino acid modification [goid 18193] [evidence IEA]; muscle contraction [goid 6936] [pmid 10974562] [evidence TAS]	oxidoreductase activity, acting on single donors with incorporation of molecular oxygen, incorporation of two atoms of oxygen [goid 16702] [evidence IEA]; electron carrier activity [goid 9055] [pmid 7821814] [evidence TAS]; binding [goid 5488] [evidence IEA]; iron ion binding [goid 5506] [evidence IEA]; peptide-aspartate beta-dioxygenase activity [goid 4597] [pmid 11007777] [evidence TAS]; structural constituent of muscle [goid 8307] [pmid 11007777] [evidence TAS]; calcium ion binding [goid 5509] [pmid 11007777] [evidence TAS]	BAH; junctin; CASQ2BP1; JCTN; HAAH	NM_020164.2
ILMN_1793182	Homo sapiens	RefSeq	ILMN_28935	ILMN_28935	SLC36A2	NM_181776.1	NM_181776.1		153201	32401452	NM_181776.1	SLC36A2	NP_861441.1	6180711	S	3225	CCCAGTTGAGCCCTGTCCGCAGATCAACCAGCCTACCAACTTCCAGACAC	5	-	150674846-150674895	5q33.1d	Homo sapiens solute carrier family 36 (proton/amino acid symporter), member 2 (SLC36A2), mRNA.				PAT2; TRAMD1; MGC119658; MGC119660; FLJ16051	NM_181776.1
ILMN_1823046	Homo sapiens	Unigene	ILMN_104038	ILMN_104038	HS.538645	Hs.538645		Hs.538645		27882736	BX119037			2600048	S	285	CCGTCAGCACAACCCCGGAAGCTAGGAGAATGCCTGGAGTAGATTCTTCC					BX119037 Soares_pregnant_uterus_NbHPU Homo sapiens cDNA clone IMAGp998A231156, mRNA sequence					BX119037
ILMN_1740650	Homo sapiens	RefSeq	ILMN_137852	ILMN_137852	KCNQ4	XM_941223.1	XM_941223.1		9132	88948837	XM_941223.1	KCNQ4	XP_946316.1	5690332	I	8	GTGCCAGCAACGGTGCAGAGGTGGGGAGACTGGGGACATCTGGGAAGGCT				1p34.2c	PREDICTED: Homo sapiens potassium voltage-gated channel, KQT-like subfamily, member 4 (KCNQ4), mRNA.					XM_941223.1
ILMN_1665691	Homo sapiens	RefSeq	ILMN_15544	ILMN_15544	ACTN3	NM_001104.1	NM_001104.1		89	4557240	NM_001104.1	ACTN3	NP_001095.1	830348	S	2675	TGGACTACGTGGCCTTCTCCAGTGCCCTCTATGGGGAGAGCGACCTTTGA	11	+	66087191-66087240	11q13.1e	Homo sapiens actinin, alpha 3 (ACTN3), mRNA.	actin filament [goid 5884] [pmid 1339456] [evidence TAS]; focal adhesion [goid 5925] [pmid 16807302] [evidence IMP]	regulation of apoptosis [goid 42981] [pmid 16807302] [evidence NAS]; focal adhesion formation [goid 48041] [pmid 16807302] [evidence IMP]	integrin binding [goid 5178] [pmid 8104223] [evidence TAS]; protein homodimerization activity [goid 42803] [pmid 15841212] [evidence TAS]; structural constituent of muscle [goid 8307] [pmid 1339456] [evidence TAS]; calcium ion binding [goid 5509] [evidence IEA]; actin binding [goid 3779] [evidence IEA]; protein binding [goid 5515] [pmid 11171996] [evidence IPI]	MGC117002; MGC117005	NM_001104.1
ILMN_2124236	Homo sapiens	RefSeq	ILMN_11084	ILMN_11084	C3ORF42	NM_001039102.1	NM_001039102.1		84657	84993244	NM_001039102.1	C3orf42	NP_001034191.1	7040292	S	495	TCAGTCCACATGTTTAGGCTAAGGTGGGCATGACCGAGTGGCCTTCCCCC	3	+	10301597-10301625:10301626-10301646	3p25.3b	Homo sapiens chromosome 3 open reading frame 42 (C3orf42), mRNA.				NAG73	NM_001039102.1
ILMN_1893268	Homo sapiens	Unigene	ILMN_76067	ILMN_76067	HS.124836	Hs.124836		Hs.124836		27829744	BX099009			2750021	S	328	TGTCCATATCCTGCACAATTGCCAGCAGCACCATGACCTAGGGAGGACCC					BX099009 Soares fetal liver spleen 1NFLS Homo sapiens cDNA clone IMAGp998P0480, mRNA sequence					BX099009
ILMN_1727740	Homo sapiens	RefSeq	ILMN_28470	ILMN_28470	SYNCRIP	NM_006372.3	NM_006372.3		10492	23397426	NM_006372.3	SYNCRIP	NP_006363.3	4880500	S	2525	CCGCTTGGACACGAACAAAGCCACACTTCTAACTGCTTCTGGCGAACTGA	6	-	86381015-86381064	6q14.3c	Homo sapiens synaptotagmin binding, cytoplasmic RNA interacting protein (SYNCRIP), mRNA.	ribonucleoprotein complex [goid 30529] [pmid 9847309] [evidence TAS]; nucleus [goid 5634] [pmid 9847309] [evidence TAS]; endoplasmic reticulum [goid 5783] [evidence IEA]	RNA splicing [goid 8380] [pmid 9847309] [evidence TAS]; nuclear mRNA splicing, via spliceosome [goid 398] [evidence IEA]	RNA binding [goid 3723] [pmid 9847309] [evidence TAS]; nucleotide binding [goid 166] [evidence IEA]	dJ3J17.2; pp68; HNRPQ1; RP1-3J17.2; hnRNP-Q; NSAP1; GRY-RBP	NM_006372.3
ILMN_1699843	Homo sapiens	RefSeq	ILMN_27180	ILMN_27180	CRTC1	NM_015321.1	NM_015321.1		23373	34732708	NM_015321.1	CRTC1	NP_056136.1	1780097	A	1998	TCCCTCGCCAACGGCCGAGCTTGTGATTCTGAGCTTGCAATGCCGCCAAG	19	+	18749276-18749325	19p13.11b	Homo sapiens CREB regulated transcription coactivator 1 (CRTC1), transcript variant 1, mRNA.	nucleus [goid 5634] [pmid 14506290] [evidence IDA]	transcription [goid 6350] [evidence IEA]; positive regulation of transcription from RNA polymerase II promoter [goid 45944] [pmid 14536081] [evidence IDA]; regulation of transcription, DNA-dependent [goid 6355] [evidence IEA]	protein binding [goid 5515] [pmid 14506290] [evidence IPI]; cAMP response element binding protein binding [goid 8140] [pmid 14536081] [evidence IDA]	WAMTP1; MECT1; KIAA0616; TORC1; FLJ14027	NM_015321.1
ILMN_1755353	Homo sapiens	RefSeq	ILMN_32063	ILMN_32063	LOC648683	XM_943429.1	XM_943429.1		648683	88981141	XM_943429.1	LOC648683	XP_948522.1	3850743	S	1395	CTATCCCCAATACTCAGATGATCACAGTGACATTCAAACTGGTCTCACTG					PREDICTED: Homo sapiens hypothetical protein LOC648683 (LOC648683), mRNA.					XM_943429.1
ILMN_1767852	Homo sapiens	RefSeq	ILMN_30674	ILMN_30674	LOC651096	XM_940225.1	XM_940225.1		651096	89057425	XM_940225.1	LOC651096	XP_945318.1	2100630	S	99	CCCGCGCACACACGGACGGAAACTGGTAGAGAGTGATAGACGGAGAATGA					PREDICTED: Homo sapiens hypothetical protein LOC651096 (LOC651096), mRNA.					XM_940225.1
ILMN_1799466	Homo sapiens	RefSeq	ILMN_28953	ILMN_28953	MTX2	NM_001006635.1	NM_001006635.1		10651	54792076	NM_001006635.1	MTX2	NP_001006636.1	4540615	I	403	ATCTGCATGTACTTTAAAGAAATACTTTTGAGTCGGTGGACTGAACATGA	2	+	176843331-176843380	2q31.1i	Homo sapiens metaxin 2 (MTX2), transcript variant 2, mRNA.	mitochondrion [goid 5739] [evidence IEA]; mitochondrial outer membrane [goid 5741] [pmid 10381257] [evidence TAS]	mitochondrial transport [goid 6839] [pmid 10381257] [evidence TAS]; protein transport [goid 15031] [evidence IEA]		MGC111067	NM_001006635.1
ILMN_1872032	Homo sapiens	Unigene	ILMN_122293	ILMN_122293	HS.570112	Hs.570112		Hs.570112		22919149	BU568849			1400050	S	245	GTCGATGGCAGCTGTGTTGACCCTTTACAACATGCAGCGGATTCTGCCAG					AGENCOURT_10400346 NIH_MGC_82 Homo sapiens cDNA clone IMAGE:6616124 5, mRNA sequence					BU568849
ILMN_1821617	Homo sapiens	Unigene	ILMN_134214	ILMN_134214	HS.582033	Hs.582033		Hs.582033		22700368	BU186384			4180746	S	288	GACCTGACTTGAATTCGTCATTGCTCAGCTGGTCATTTAGTTTCCTTGTC					AGENCOURT_7930403 NIH_MGC_68 Homo sapiens cDNA clone IMAGE:6007587 5, mRNA sequence					BU186384
ILMN_2282352	Homo sapiens	RefSeq	ILMN_18235	ILMN_18235	PHYH	NM_006214.3	NM_006214.3		5264	83281448	NM_006214.3	PHYH	NP_006205.1	4060546	I	152	GCCGGGGCTGTCGTAGCTCATCCCACTTCAGGGACTATTTCCTCTGCCAG	10	-	13380213-13380251:13381974-13381984	10p13d	Homo sapiens phytanoyl-CoA 2-hydroxylase (PHYH), transcript variant 1, mRNA.	peroxisome [goid 5777] [pmid 8954107] [evidence TAS]; peroxisome [goid 5777] [pmid 8954107] [evidence TAS]	visual perception [goid 7601] [evidence IEA]; lipid metabolism [goid 6629] [pmid 8954107] [evidence TAS]; visual perception [goid 7601] [evidence IEA]; lipid metabolism [goid 6629] [pmid 8954107] [evidence TAS]	phytanoyl-CoA dioxygenase activity [goid 48244] [evidence IEA]; electron carrier activity [goid 9055] [pmid 8954107] [evidence TAS]; iron ion binding [goid 5506] [evidence IEA]; L-ascorbic acid binding [goid 31418] [evidence IEA]; phytanoyl-CoA dioxygenase activity [goid 48244] [evidence IEA]; electron carrier activity [goid 9055] [pmid 8954107] [evidence TAS]; iron ion binding [goid 5506] [evidence IEA]; L-ascorbic acid binding [goid 31418] [evidence IEA]	LN1; PAHX; LNAP1; PHYH1; RD	NM_006214.3
ILMN_2385566	Homo sapiens	RefSeq	ILMN_18235	ILMN_18235	PHYH	NM_006214.3	NM_006214.3		5264	83281448	NM_006214.3	PHYH	NP_006205.1	2850056	A	615	AGGACCTGCACTATTTCCCCTTCAGGCCCAGCGATCTCATCGTTTGCGCC	10	-	13370467-13370516	10p13d	Homo sapiens phytanoyl-CoA 2-hydroxylase (PHYH), transcript variant 1, mRNA.	peroxisome [goid 5777] [pmid 8954107] [evidence TAS]; peroxisome [goid 5777] [pmid 8954107] [evidence TAS]	visual perception [goid 7601] [evidence IEA]; lipid metabolism [goid 6629] [pmid 8954107] [evidence TAS]; visual perception [goid 7601] [evidence IEA]; lipid metabolism [goid 6629] [pmid 8954107] [evidence TAS]	phytanoyl-CoA dioxygenase activity [goid 48244] [evidence IEA]; electron carrier activity [goid 9055] [pmid 8954107] [evidence TAS]; iron ion binding [goid 5506] [evidence IEA]; L-ascorbic acid binding [goid 31418] [evidence IEA]; phytanoyl-CoA dioxygenase activity [goid 48244] [evidence IEA]; electron carrier activity [goid 9055] [pmid 8954107] [evidence TAS]; iron ion binding [goid 5506] [evidence IEA]; L-ascorbic acid binding [goid 31418] [evidence IEA]	LN1; PAHX; LNAP1; PHYH1; RD	NM_006214.3
ILMN_1896459	Homo sapiens	Unigene	ILMN_81089	ILMN_81089	HS.191073	Hs.191073		Hs.191073		11592420	BF509122			1400563	S	388	CCTGCAGCCGGGAAATGAGTCAACAGTCTCCTTTGAGAGCGAACGAGGAG					UI-H-BI4-aou-g-05-0-UI.s1 NCI_CGAP_Sub8 Homo sapiens cDNA clone IMAGE:3086384 3, mRNA sequence					BF509122
ILMN_2409220	Homo sapiens	RefSeq	ILMN_17450	ILMN_17450	HMMR	NM_012484.1	NM_012484.1		3161	7108348	NM_012484.1	HMMR	NP_036616.1	4050400	A	2882	TTTCTTCAGAGTTTGTCATATACTGCTTGTCATCTGCATGTCTACTCAGC	5	+	162851419-162851468	5q34c	Homo sapiens hyaluronan-mediated motility receptor (RHAMM) (HMMR), transcript variant 1, mRNA.		cell motility [goid 6928] [evidence NR ]	hyaluronic acid binding [goid 5540] [evidence IEA]	RHAMM; MGC119495; IHABP; MGC119494; CD168	NM_012484.1
ILMN_1907825	Homo sapiens	Unigene	ILMN_132488	ILMN_132488	HS.580307	Hs.580307		Hs.580307		76879782	AB074165			6290364	S	2559	CTCTGAGCTTCAACTTTCTCAACCGTAAAAGGTGATGACTGGGCAAGAGC					Homo sapiens primary neuroblastoma cDNA, clone:Nbla04055, full insert sequence					AB074165
ILMN_1905647	Homo sapiens	Unigene	ILMN_117901	ILMN_117901	HS.565424	Hs.565424		Hs.565424		13704854	BG183183			4180092	S	26	CAGATATTCCCAGTGCTTCCTCAGACACTTCTGGCCCAGGTGGCTGTTGG					RST2054 Athersys RAGE Library Homo sapiens cDNA, mRNA sequence					BG183183
ILMN_1659564	Homo sapiens	RefSeq	ILMN_9397	ILMN_9397	SEC61A1	NM_013336.3	NM_013336.3		29927	60218911	NM_013336.3	SEC61A1	NP_037468.1	1030471	S	3537	GCTGACCCCAGCTTCCAGGGGACTGTCACTGTGGACGCCAAAATGGCATA	3	+	129273117-129273166	3q21.3b	Homo sapiens Sec61 alpha 1 subunit (S. cerevisiae) (SEC61A1), mRNA.	membrane [goid 16020] [evidence IEA]; endoplasmic reticulum [goid 5783] [evidence IEA]; integral to membrane [goid 16021] [evidence IEA]	protein targeting [goid 6605] [evidence IEA]; protein secretion [goid 9306] [evidence IEA]; protein transport [goid 15031] [evidence IEA]	protein translocase activity [goid 15450] [evidence IEA]	HSEC61; SEC61A; SEC61	NM_013336.3
ILMN_2386982	Homo sapiens	RefSeq	ILMN_176361	ILMN_176361	PRKCZ	NM_002744.4	NM_002744.4		5590	75709224	NM_002744.4	PRKCZ	NP_002735.3	2750324	A	2235	TCCACGGAAACAGAACTCGATGCACTGACCTGCTCCGCCAGGAAAGTGAG	1	+	2106603-2106652	1p36.33a	Homo sapiens protein kinase C, zeta (PRKCZ), transcript variant 1, mRNA.	cytoplasm [goid 5737] [pmid 7925449] [evidence TAS]; membrane fraction [goid 5624] [pmid 7925449] [evidence TAS]; plasma membrane [goid 5886] [pmid 7925449] [evidence TAS]	protein amino acid phosphorylation [goid 6468] [pmid 10477520] [evidence TAS]; anti-apoptosis [goid 6916] [pmid 10770953] [evidence TAS]; intracellular signaling cascade [goid 7242] [evidence IEA]	protein binding [goid 5515] [pmid 12893243] [evidence IPI]; diacylglycerol binding [goid 19992] [evidence IEA]; protein serine/threonine kinase activity [goid 4674] [evidence IEA]; ATP binding [goid 5524] [evidence IEA]; metal ion binding [goid 46872] [evidence IEA]; zinc ion binding [goid 8270] [evidence IEA]; nucleotide binding [goid 166] [evidence IEA]; atypical protein kinase C activity [goid 4700] [pmid 8224878] [evidence TAS]; transferase activity [goid 16740] [evidence IEA]	PKC2	NM_002744.4
ILMN_1915005	Homo sapiens	Unigene	ILMN_132146	ILMN_132146	HS.579965	Hs.579965		Hs.579965		9511237	BE465462			3130204	S	93	GCTATCTACCCAGGCAACTCCATTTTGCTGAGGTGGTCCTAAGTAGCTGC					hw20e10.x1 NCI_CGAP_Kid11 Homo sapiens cDNA clone IMAGE:3183498 3, mRNA sequence					BE465462
ILMN_1754507	Homo sapiens	RefSeq	ILMN_12414	ILMN_12414	IRF4	NM_002460.1	NM_002460.1		3662	4505286	NM_002460.1	IRF4	NP_002451.1	6980370	S	4986	CCCGTGTTGCTTCAAACTGAGACAGATGGGACTTAACAGGCAATGGGGTC	6	+	356123-356172	6p25.3b	Homo sapiens interferon regulatory factor 4 (IRF4), mRNA.	nucleus [goid 5634] [pmid 8657101] [evidence NAS]	positive regulation of interleukin-13 biosynthesis [goid 45368] [pmid 12374808] [evidence IDA]; positive regulation of interleukin-4 biosynthesis [goid 45404] [pmid 12374808] [evidence IDA]; positive regulation of interleukin-10 biosynthesis [goid 45082] [pmid 12374808] [evidence IDA]; positive regulation of interleukin-2 biosynthesis [goid 45086] [pmid 12374808] [evidence IDA]; transcription [goid 6350] [evidence IEA]; positive regulation of transcription [goid 45941] [pmid 12374808] [evidence IDA]; regulation of transcription, DNA-dependent [goid 6355] [pmid 8657101] [evidence NAS]; regulation of T-helper cell differentiation [goid 45622] [pmid 12374808] [evidence NAS]	RNA polymerase II transcription factor activity [goid 3702] [pmid 8921401] [evidence TAS]; transcriptional activator activity [goid 16563] [pmid 12374808] [evidence IDA]; transcription factor activity [goid 3700] [pmid 12374808] [evidence NAS]; transcription factor binding [goid 8134] [pmid 12374808] [evidence NAS]	MUM1; LSIRF	NM_002460.1
ILMN_1735908	Homo sapiens	RefSeq	ILMN_8080	ILMN_8080	UTP15	NM_032175.2	NM_032175.2		84135	50980308	NM_032175.2	UTP15	NP_115551.2	3130626	S	3515	GATTTCGTACAGCACAGTGGCTTATAAGGAACCAGCAGTGTTTTTCCCTG	5	+	72913410-72913459	5q13.2c	Homo sapiens UTP15, U3 small nucleolar ribonucleoprotein, homolog (S. cerevisiae) (UTP15), mRNA.	nucleus [goid 5634] [evidence IEA]; cytoplasm [goid 5737] [pmid 11256614] [evidence IDA]	rRNA processing [goid 6364] [evidence IEA]		FLJ12787	NM_032175.2
ILMN_1844469	Homo sapiens	Unigene	ILMN_92977	ILMN_92977	HS.445342	Hs.445342		Hs.445342		23287074	BU620859			3840438	S	581	CACAGGCATAGAATGCTGCTGGCGCATACGCCTGCTCTCTTTCCATTTAC					UI-H-FL1-bfx-p-16-0-UI.s1 NCI_CGAP_FL1 Homo sapiens cDNA clone UI-H-FL1-bfx-p-16-0-UI 3, mRNA sequence					BU620859
ILMN_1855058	Homo sapiens	Unigene	ILMN_74321	ILMN_74321	HS.97337	Hs.97337		Hs.97337		51586999	CR738086			3370626	S	143	GCTGCAGAAAGCCACCTCACTCAAGTTCACATTCTTCCCAGAGCAGCCTG					CR738086 Soares_testis_NHT Homo sapiens cDNA clone IMAGp971D1644 ; IMAGE:728562 5, mRNA sequence					CR738086
ILMN_1684693	Homo sapiens	RefSeq	ILMN_32370	ILMN_32370	LOC649466	XM_938546.1	XM_938546.1		649466	88945886	XM_938546.1	LOC649466	XP_943639.1	1580220	S	181	ATTTACGGGAAAACAGAGAGGATGAAGGCCTATCTAAAGAGCGCAGAAGG					PREDICTED: Homo sapiens similar to KARP-1-binding protein (LOC649466), mRNA.					XM_938546.1
ILMN_1709741	Homo sapiens	RefSeq	ILMN_40644	ILMN_40644	LOC653673	XM_935251.1	XM_935251.1		653673	89041392	XM_935251.1	LOC653673	XP_940344.1	6960301	I	1005	TCCTTGCCCTGCAGTGCCCTGCTTCCCCAGCCCGGGGGTCTGGCTCACTC	17	-	31823078-31823127		PREDICTED: Homo sapiens similar to TBC1 domain family, member 3B, transcript variant 9 (LOC653673), mRNA.					XM_935251.1
ILMN_2297824	Homo sapiens	RefSeq	ILMN_22176	ILMN_22176	UBE2G2	NM_182688.1	NM_182688.1		7327	33359700	NM_182688.1	UBE2G2	NP_872630.1	6220168	I	147	GAAGAAGGCCTGACTTGCTGCTGCGGAATTAGGAGGGAAAAGTGTATGCG	21	-	45045663-45045712	21q22.3d	Homo sapiens ubiquitin-conjugating enzyme E2G 2 (UBC7 homolog, yeast) (UBE2G2), transcript variant 2, mRNA.		ubiquitin cycle [goid 6512] [evidence IEA]; ubiquitin cycle [goid 6512] [evidence IEA]	ubiquitin-protein ligase activity [goid 4842] [evidence IEA]; ligase activity [goid 16874] [evidence IEA]; ubiquitin-protein ligase activity [goid 4842] [evidence IEA]; ligase activity [goid 16874] [evidence IEA]	UBC7	NM_182688.1
ILMN_1785179	Homo sapiens	RefSeq	ILMN_22176	ILMN_22176	UBE2G2	NM_182688.1	NM_182688.1		7327	33359700	NM_182688.1	UBE2G2	NP_872630.1	2750750	A	2848	ACAATTGCCTGGAGGCTTCTGTGAGATCGGGAGAGGGAGGAGAGGCAGTC	21	-	45013510-45013559	21q22.3d	Homo sapiens ubiquitin-conjugating enzyme E2G 2 (UBC7 homolog, yeast) (UBE2G2), transcript variant 2, mRNA.		ubiquitin cycle [goid 6512] [evidence IEA]; ubiquitin cycle [goid 6512] [evidence IEA]	ubiquitin-protein ligase activity [goid 4842] [evidence IEA]; ligase activity [goid 16874] [evidence IEA]; ubiquitin-protein ligase activity [goid 4842] [evidence IEA]; ligase activity [goid 16874] [evidence IEA]	UBC7	NM_182688.1
ILMN_1754017	Homo sapiens	RefSeq	ILMN_23437	ILMN_23437	FLJ11331	NM_018392.3	NM_018392.3		55345	38016155	NM_018392.3	FLJ11331	NP_060862.2	6400367	S	2949	GGATCAGCTACTAGTGGTGTAATGGTCAGAGGACACAGCTCACAGCTAGG	4	-	113744222-113744271	4q25f	Homo sapiens chromosome 4 open reading frame 21 (C4orf21), mRNA.				FLJ11331	NM_018392.3
ILMN_1864714	Homo sapiens	Unigene	ILMN_136397	ILMN_136397	HS.584216	Hs.584216		Hs.584216		47300734	CN284320			1010671	S	296	CATTTCCAAAACCCCAGAAAATTCCTTGGTGCCTCCTTCCAGTTAAGCCC					17000531328115 GRN_EB Homo sapiens cDNA 5, mRNA sequence					CN284320
ILMN_2073969	Homo sapiens	RefSeq	ILMN_182273	ILMN_182273	ABHD13	NM_032859.2	NM_032859.2		84945	49355780	NM_032859.2	ABHD13	NP_116248.2	5870288	S	5146	CTCAAATTTGAATGTCATAGTACATTGTGTGCTAACCATGGCAAGCAAAC	13	+	107684448-107684497	13q33.3b	Homo sapiens abhydrolase domain containing 13 (ABHD13), mRNA.		aromatic compound metabolism [goid 6725] [evidence IEA]	hydrolase activity [goid 16787] [evidence IEA]	RP11-153I24.2; bA153I24.2; FLJ14906; C13orf6; MGC27058; BEM46L1	NM_032859.2
ILMN_1716766	Homo sapiens	RefSeq	ILMN_4860	ILMN_4860	CEBPG	NM_001806.2	NM_001806.2		1054	34452718	NM_001806.2	CEBPG	NP_001797.1	4230431	S	3459	CGTTTCCCAGTCCCCATTAGAGGGCTTGAGACCTTGTACCTGAACAACCC	19	+	38565155-38565204	19q13.11b	Homo sapiens CCAAT/enhancer binding protein (C/EBP), gamma (CEBPG), mRNA.	nucleus [goid 5634] [pmid 7501458] [evidence ISS]	B cell differentiation [goid 30183] [evidence ISS]; immune response [goid 6955] [evidence ISS]; chromatin remodeling [goid 6338] [evidence ISS]; liver development [goid 1889] [evidence ISS]; positive regulation of transcription factor activity [goid 51091] [pmid 7665092] [evidence TAS]; natural killer cell mediated cytotoxicity [goid 42267] [evidence ISS]; positive regulation of interferon-gamma biosynthesis [goid 45078] [evidence ISS]; positive regulation of DNA binding [goid 43388] [pmid 7665092] [evidence TAS]; positive regulation of DNA repair [goid 45739] [pmid 16255782] [evidence IEP]; regulation of transcription, DNA-dependent [goid 6355] [evidence IEA]; nucleosome disassembly [goid 6337] [evidence ISS]; enucleate erythrocyte differentiation [goid 43353] [evidence ISS]; transcription [goid 6350] [evidence IEA]; negative regulation of transcription factor activity [goid 43433] [pmid 7501458] [evidence ISS]	transcription factor activity [goid 3700] [evidence IEA]; protein heterodimerization activity [goid 46982] [pmid 7665092] [evidence IDA]; transcription factor binding [goid 8134] [pmid 7665092] [evidence IDA]; sequence-specific DNA binding [goid 43565] [pmid 7665092] [evidence IDA]	GPE1BP; IG/EBP-1	NM_001806.2
ILMN_1821004	Homo sapiens	Unigene	ILMN_132824	ILMN_132824	HS.580643	Hs.580643		Hs.580643		2167720	AA454051			1340187	S	2	GCAGATGCAGGATCCAAGCGTCTTGTACAGTCTGCAGAATTGTCCCACTG					zx48d04.r1 Soares_testis_NHT Homo sapiens cDNA clone IMAGE:795463 5, mRNA sequence					AA454051
ILMN_1912535	Homo sapiens	Unigene	ILMN_117406	ILMN_117406	HS.564809	Hs.564809		Hs.564809		22347897	BQ932514			1980142	S	81	GCCTGAAGCACTTTCCCAAGCCCAAAGTGTGCTAGGATTCAGCTCCTGGA					AGENCOURT_8805268 Lupski_sciatic_nerve Homo sapiens cDNA clone IMAGE:6197158 5, mRNA sequence					BQ932514
ILMN_1802397	Homo sapiens	RefSeq	ILMN_25749	ILMN_25749	GNA11	NM_002067.1	NM_002067.1		2767	4504036	NM_002067.1	GNA11	NP_002058.1	7650246	S	1209	CGCGGCCGTGAAGGACACCATCCTGCAGCTCAACCTCAAGGAGTACAACC	19	+	3072186-3072235	19p13.3f	Homo sapiens guanine nucleotide binding protein (G protein), alpha 11 (Gq class) (GNA11), mRNA.	cytoplasm [goid 5737] [pmid 9175863] [evidence TAS]; plasma membrane [goid 5886] [pmid 9175863] [evidence TAS]	protein amino acid ADP-ribosylation [goid 6471] [evidence IEA]; signal transduction [goid 7165] [pmid 8530500] [evidence TAS]; G-protein coupled receptor protein signaling pathway [goid 7186] [evidence IEA]	nucleotide binding [goid 166] [evidence IEA]; signal transducer activity [goid 4871] [evidence IEA]; GTPase activity [goid 3924] [pmid 8530500] [evidence TAS]; GTP binding [goid 5525] [evidence IEA]	GNA-11	NM_002067.1
ILMN_2224657	Homo sapiens	RefSeq	ILMN_38286	ILMN_38286	KLRG2	NM_198508.2	NM_198508.2		346689	87080809	NM_198508.2	KLRG2	NP_940910.1	2450487	S	1356	AGGCCAGTTGAGAGCTTGGGCAGCCTCTTCCTGGACCCAGTTATCCAGGT	7	-	138788766-138788815	7q34b	Homo sapiens killer cell lectin-like receptor subfamily G, member 2 (KLRG2), mRNA.			sugar binding [goid 5529] [evidence IEA]	CLEC15B; MGC131846; FLJ44186	NM_198508.2
ILMN_1685781	Homo sapiens	RefSeq	ILMN_28666	ILMN_28666	C14ORF142	NM_032490.3	NM_032490.3		84520	62909993	NM_032490.3	C14orf142	NP_115879.1	610523	S	851	GGAGAGTCCTTGAAAGAGACCCAAGGAAACCCTGAATTCATACCCACGTC	14	-	92739245-92739294	14q32.12b	Homo sapiens chromosome 14 open reading frame 142 (C14orf142), mRNA.				MGC104244; MGC133207; PNAS-127	NM_032490.3
ILMN_1843360	Homo sapiens	Unigene	ILMN_115282	ILMN_115282	HS.562098	Hs.562098		Hs.562098		13710138	BG188451			50072	S	640	TCCCACTGAAAACAGGGAGCCAGGAAGATAAACAGCCAGCCCAGGAGATG					RST7469 Athersys RAGE Library Homo sapiens cDNA, mRNA sequence					BG188451
ILMN_1774330	Homo sapiens	RefSeq	ILMN_23483	ILMN_23483	KIAA0523	NM_015253.1	NM_015253.1		23302	54792093	NM_015253.1	KIAA0523	NP_056068.1	6940431	S	5447	CCTGGACTAAGCCAATGACACCTTCCATCTTTCCAGCTATGGTGACTGGG	17	+	5968097-5968146	17p13.2a	Homo sapiens WSC domain containing 1 (WSCD1), mRNA.				KIAA0523	NM_015253.1
ILMN_1654663	Homo sapiens	RefSeq	ILMN_37428	ILMN_37428	LOC642843	XM_926241.1	XM_926241.1		642843	89041770	XM_926241.1	LOC642843	XP_931334.1	2070678	S	662	TGAAAGAAGGTGGGAGGCGATCTGTGGGACTGCGGGGAATTTACAAGCCC	17	-	68759023-68759072	17q25.1a	PREDICTED: Homo sapiens similar to Cleavage and polyadenylation specificity factor, 30 kDa subunit (CPSF 30 kDa subunit) (NS1 effector domain-binding protein 1) (Neb-1) (No arches homolog) (LOC642843), mRNA.					XM_926241.1
ILMN_1868007	Homo sapiens	Unigene	ILMN_124451	ILMN_124451	HS.572270	Hs.572270		Hs.572270		4081251	AI344045			5050273	S	337	GACACTCGGCTTCCTTCCGGCAAACCGGGCAGGCCGAGGACATTAGAAAT					tc01g10.x1 NCI_CGAP_Co16 Homo sapiens cDNA clone IMAGE:2062626 3, mRNA sequence					AI344045
ILMN_1784884	Homo sapiens	RefSeq	ILMN_14901	ILMN_14901	LILRB3	NM_006864.1	NM_006864.1		11025	5803059	NM_006864.1	LILRB3	NP_006855.1	2470017	S	2063	CCATGAGGAGACGCTGGGAACTTGTGGGACTCACCTGACTCAAAGATGAC	19	-	59412606-59412655	19q13.42a	Homo sapiens leukocyte immunoglobulin-like receptor, subfamily B (with TM and ITIM domains), member 3 (LILRB3), mRNA.	integral to plasma membrane [goid 5887] [pmid 9278324] [evidence TAS]; membrane [goid 16020] [evidence IEA]; membrane [goid 16020] [evidence IEA]; integral to plasma membrane [goid 5887] [pmid 9278324] [evidence TAS]	immune response [goid 6955] [evidence IEA]; cell surface receptor linked signal transduction [goid 7166] [pmid 9382880] [evidence TAS]; cell surface receptor linked signal transduction [goid 7166] [pmid 9382880] [evidence TAS]; immune response [goid 6955] [evidence IEA]	transmembrane receptor activity [goid 4888] [pmid 9278324] [evidence TAS]; transmembrane receptor activity [goid 4888] [pmid 9278324] [evidence TAS]	LIR3; HL9; LIR-3; CD85A; ILT5	NM_006864.1
ILMN_2406132	Homo sapiens	RefSeq	ILMN_14901	ILMN_14901	LILRB3	NM_006864.1	NM_006864.1		11025	5803059	NM_006864.1	LILRB3	NP_006855.1	7380349	A	2345	GCTATGACTGTGCCACTGCACTCCAGCCTGTGTGACAGAGCGAGACCTTG	19	-		19q13.42a	Homo sapiens leukocyte immunoglobulin-like receptor, subfamily B (with TM and ITIM domains), member 3 (LILRB3), mRNA.	integral to plasma membrane [goid 5887] [pmid 9278324] [evidence TAS]; membrane [goid 16020] [evidence IEA]; membrane [goid 16020] [evidence IEA]; integral to plasma membrane [goid 5887] [pmid 9278324] [evidence TAS]	immune response [goid 6955] [evidence IEA]; cell surface receptor linked signal transduction [goid 7166] [pmid 9382880] [evidence TAS]; cell surface receptor linked signal transduction [goid 7166] [pmid 9382880] [evidence TAS]; immune response [goid 6955] [evidence IEA]	transmembrane receptor activity [goid 4888] [pmid 9278324] [evidence TAS]; transmembrane receptor activity [goid 4888] [pmid 9278324] [evidence TAS]	LIR3; HL9; LIR-3; CD85A; ILT5	NM_006864.1
ILMN_1701308	Homo sapiens	RefSeq	ILMN_11548	ILMN_11548	COL1A1	NM_000088.2	NM_000088.2		1277	14719826	NM_000088.2	COL1A1	NP_000079.1	6960142	S	5730	TCCCTCCTAGTCTGTCCTGCGTCCTCTGTCCCCGGGTTTCAGAGACAACT	17	-	45616596-45616645	17q21.33a	Homo sapiens collagen, type I, alpha 1 (COL1A1), mRNA.	collagen [goid 5581] [evidence IEA]; collagen type I [goid 5584] [evidence NR ]; cytoplasm [goid 5737] [evidence IEA]	epidermis development [goid 8544] [pmid 1303238] [evidence TAS]; skeletal development [goid 1501] [pmid 1874719] [evidence TAS]; phosphate transport [goid 6817] [evidence IEA]	extracellular matrix structural constituent [goid 5201] [evidence IEA]; structural constituent of bone [goid 8147] [evidence NR ]	aa 694-711; OI4	NM_000088.2
ILMN_1695382	Homo sapiens	RefSeq	ILMN_20126	ILMN_20126	TSC22D3	NM_001015881.1	NM_001015881.1		1831	62865624	NM_001015881.1	TSC22D3	NP_001015881.1	6770703	I	102	CGCCGCTTGGGAGAAGGCCGGAAGCTTACCAGCCGAGAAGGAATTCCTAG	X	-	106846216-106846265	Xq22.3b	Homo sapiens TSC22 domain family, member 3 (TSC22D3), transcript variant 3, mRNA.		regulation of transcription, DNA-dependent [goid 6355] [pmid 8982256] [evidence TAS]	transcription factor activity [goid 3700] [pmid 8982256] [evidence TAS]	hDIP; DIP; DKFZp313A1123; DSIPI; TSC-22R; GILZ	NM_001015881.1
ILMN_1825360	Homo sapiens	Unigene	ILMN_100648	ILMN_100648	HS.525400	Hs.525400		Hs.525400		4686834	AI635504			7210324	S	303	ATTGGTGGCAAAGGTCACTCCTTAACAGATGCTAGTGTGAGGTGGGGCCC					ts95a01.x1 NCI_CGAP_GC6 Homo sapiens cDNA clone IMAGE:2238984 3, mRNA sequence					AI635504
ILMN_1748563	Homo sapiens	RefSeq	ILMN_20669	ILMN_20669	LOC85391	NR_001455.1	NR_001455.1		85391	32526879	NR_001455.1	LOC85391		6580762	S	31	CCACGCAATGGAGGGGAAGGGGATGGTAAACCAAGCTTGAGCTGGATTTC	11	-	122434089-122434138		Homo sapiens RNA, small nucleolar (LOC85391) on chromosome 11.					NR_001455.1
ILMN_1864968	Homo sapiens	Unigene	ILMN_92927	ILMN_92927	HS.445071	Hs.445071		Hs.445071		6697819	AW291183			6130209	S	312	GGCCCTTGAGGAAACAGTTCTGCGAATCCTCCACGCCTCATTCTGTCACG					UI-H-BI2-agb-g-01-0-UI.s1 NCI_CGAP_Sub4 Homo sapiens cDNA clone IMAGE:2723881 3, mRNA sequence					AW291183
ILMN_1771720	Homo sapiens	RefSeq	ILMN_41085	ILMN_41085	LOC645162	XM_498421.2	XM_498421.2		645162	89038726	XM_498421.2	LOC645162	XP_498421.2	870435	S	1981	CAGGAACACCAGGTGAGGCTGCAGGAGCTGGAGGAGAGGCTGGGGAAGCT	15	+	108733-108782		PREDICTED: Homo sapiens similar to cis-Golgi matrix protein GM130 (LOC645162), mRNA.					XM_498421.2
ILMN_1721700	Homo sapiens	RefSeq	ILMN_30655	ILMN_30655	LOC642269	XM_930710.1	XM_930710.1		642269	89028398	XM_930710.1	LOC642269	XP_935803.1	2650088	I	590	GAAATCCCTGATCCTTGTGCTGGAGCTGAATACGCCCCTTGTCTCCTGGG	8	-	25614-25663		PREDICTED: Homo sapiens similar to Heat shock factor protein 1 (HSF 1) (Heat shock transcription factor 1) (HSTF 1), transcript variant 3 (LOC642269), mRNA.					XM_930710.1
ILMN_1670693	Homo sapiens	RefSeq	ILMN_896	ILMN_896	LIPE	NM_005357.2	NM_005357.2		3991	21328445	NM_005357.2	LIPE	NP_005348.2	1170059	S	3500	CGACACTAAAAGCCTGTTGTTCCCATCTGCGCCGGCCTCCGTCATGAATG	19	-	47597762-47597803:47597804-47597811	19q13.2c	Homo sapiens lipase, hormone-sensitive (LIPE), mRNA.		fatty acid metabolism [goid 6631] [evidence NR ]; steroid metabolism [goid 8202] [evidence IEA]; lipid catabolism [goid 16042] [evidence IEA]; protein amino acid phosphorylation [goid 6468] [pmid 3420405] [evidence TAS]; cholesterol metabolism [goid 8203] [evidence IEA]; metabolism [goid 8152] [evidence IEA]; generation of precursor metabolites and energy [goid 6091] [evidence NR ]	lipase activity [goid 16298] [evidence IEA]; hydrolase activity [goid 16787] [evidence IEA]	LHS; HSL	NM_005357.2
ILMN_1673721	Homo sapiens	RefSeq	ILMN_7092	ILMN_7092	EXO1	NM_003686.3	NM_003686.3		9156	39995068	NM_003686.3	EXO1	NP_003677.3	1770646	A	2866	GAAACCCCTGTCCCCAGTCAGAGATAACATCCAACTAACTCCAGAAGCGG	1	+	240119417-240119466	1q43e	Homo sapiens exonuclease 1 (EXO1), transcript variant 3, mRNA.	nucleus [goid 5634] [pmid 14676842] [evidence IDA]	base-excision repair [goid 6284] [evidence IEA]; immune response [goid 6955] [evidence IEA]; nucleotide-excision repair [goid 6289] [evidence IEA]; DNA recombination [goid 6310] [pmid 10364235] [evidence IGI]; meiosis [goid 7126] [evidence IEA]; mismatch repair [goid 6298] [pmid 14636568] [evidence IDA]	hydrolase activity [goid 16787] [evidence IEA]; flap endonuclease activity [goid 48256] [pmid 11842105] [evidence IDA]; DNA binding [goid 3677] [pmid 11842105] [evidence IDA]; endonuclease activity [goid 4519] [evidence IEA]; protein binding [goid 5515] [pmid 15886194] [evidence IPI]	HEX1; hExoI	NM_003686.3
ILMN_1810604	Homo sapiens	RefSeq	ILMN_19505	ILMN_19505	ELMOD1	NM_018712.2	NM_018712.2		55531	34222111	NM_018712.2	ELMOD1	NP_061182.2	4810487	S	2249	CTGCCTCTTGCGGAACTGGGTTACACCCTGGCACTGTTCTGATCCAAGCA	11	+	107042230-107042279	11q22.3c	Homo sapiens ELMO/CED-12 domain containing 1 (ELMOD1), mRNA.	cytoskeleton [goid 5856] [evidence IEA]	apoptosis [goid 6915] [evidence IEA]; phagocytosis [goid 6909] [evidence IEA]		DKFZp547C176	NM_018712.2
ILMN_1838351	Homo sapiens	Unigene	ILMN_71682	ILMN_71682	HS.21375	Hs.21375		Hs.21375		1210834	N63005			6270368	S	211	GACATGCAGGGTCTCAAACAAGGAGTATTTGGGCTTCTATGTCAATGTCA					yy69a11.s1 Soares_multiple_sclerosis_2NbHMSP Homo sapiens cDNA clone IMAGE:278780 3, mRNA sequence					N63005
ILMN_1667171	Homo sapiens	RefSeq	ILMN_35628	ILMN_35628	LOC651881	XM_942713.1	XM_942713.1		651881	88947039	XM_942713.1	LOC651881	XP_947806.1	6980520	S	2239	GCTGGGTTTTTGCCAGATGACCTGGGGTGGAGTGACCAGTGCCTGGCTGA					PREDICTED: Homo sapiens hypothetical protein LOC651881 (LOC651881), mRNA.					XM_942713.1
ILMN_1857761	Homo sapiens	Unigene	ILMN_77685	ILMN_77685	HS.135671	Hs.135671		Hs.135671		27882844	BX119293			1030452	S	7	GGAGGGAAATCCACAGTTACTGAGGCATGGGAAATGAAGGCTGGAGGTGC					BX119293 Soares_NFL_T_GBC_S1 Homo sapiens cDNA clone IMAGp998F064014, mRNA sequence					BX119293
ILMN_1891927	Homo sapiens	Unigene	ILMN_135203	ILMN_135203	HS.583022	Hs.583022		Hs.583022		2054565	AA400694			1850131	S	179	ACGAGTGACAGCTATTCTGCCCCCAGAGACTGCCTCACACCCCTCAACCA					zu70f09.r1 Soares_testis_NHT Homo sapiens cDNA clone IMAGE:743369 5, mRNA sequence					AA400694
ILMN_1673586	Homo sapiens	RefSeq	ILMN_25763	ILMN_25763	SLC6A6	NM_003043.2	NM_003043.2		6533	54607093	NM_003043.2	SLC6A6	NP_003034.2	2810280	S	4457	GGAAGTCGTTCCTCAACTCTCCCCAAGGCACCTGTCTCCAATCAGAGCCC	3	+	14503810-14503859	3p25.1a	Homo sapiens solute carrier family 6 (neurotransmitter transporter, taurine), member 6 (SLC6A6), mRNA.	membrane [goid 16020] [evidence IEA]; integral to plasma membrane [goid 5887] [evidence IEA]	neurotransmitter transport [goid 6836] [evidence IEA]; amino acid metabolism [goid 6520] [pmid 8010975] [evidence TAS]	taurine:sodium symporter activity [goid 5369] [pmid 8010975] [evidence TAS]; symporter activity [goid 15293] [evidence IEA]	TAUT; MGC10619	NM_003043.2
ILMN_1833640	Homo sapiens	Unigene	ILMN_105314	ILMN_105314	HS.540727	Hs.540727		Hs.540727		3932436	AI289172			5900392	S	68	GGGTCCCTTGCCACTGGGCTGGTCTGGATGTTTTTGCTGTGGGATGGTCA					qn25f06.x1 NCI_CGAP_Kid5 Homo sapiens cDNA clone IMAGE:1899299 3, mRNA sequence					AI289172
ILMN_2229214	Homo sapiens	RefSeq	ILMN_2228	ILMN_2228	STOX1	NM_152709.3	NM_152709.3		219736	63025199	NM_152709.3	STOX1	NP_689922.3	4220674	S	2898	CGAAGGCACAAAGAGCAGTCAACCACTCACATCTAATTCCTTACTACCGC	10	+	70322426-70322475	10q21.3e	Homo sapiens storkhead box 1 (STOX1), mRNA.	nucleus [goid 5634] [evidence IEA]; nucleus [goid 5634] [evidence IEA]		DNA binding [goid 3677] [evidence IEA]; DNA binding [goid 3677] [evidence IEA]	PEE4; C10orf24	NM_152709.3
ILMN_1664014	Homo sapiens	RefSeq	ILMN_2228	ILMN_2228	STOX1	NM_152709.3	NM_152709.3		219736	63025199	NM_152709.3	STOX1	NP_689922.3	5560706	S	2789	GCATGGCAGGAGATAGTGGAATAGATTCTCCACGGACACAGAGTCTGGGA	10	+	70316347-70316380:70322351-70322366	10q21.3e	Homo sapiens storkhead box 1 (STOX1), mRNA.	nucleus [goid 5634] [evidence IEA]; nucleus [goid 5634] [evidence IEA]		DNA binding [goid 3677] [evidence IEA]; DNA binding [goid 3677] [evidence IEA]	PEE4; C10orf24	NM_152709.3
ILMN_1880820	Homo sapiens	Unigene	ILMN_132852	ILMN_132852	HS.580671	Hs.580671		Hs.580671		80926018	DA562451			2450746	S	420	GGGGCCGAAGTCACCCATTACTAACCCCTCACCCATGACTGCCTGAAAGG					DA562451 HEART2 Homo sapiens cDNA clone HEART2003953 5, mRNA sequence					DA562451
ILMN_2054442	Homo sapiens	RefSeq	ILMN_20136	ILMN_20136	ZNF146	NM_007145.1	NM_007145.1		7705	6005965	NM_007145.1	ZNF146	NP_009076.1	3140167	S	2996	CTCAAAATAGGAATGGGAGTGAGGATGGGAATGCTGTATCTGTGGAAGTC	19	+	41421322-41421371	19q13.12b	Homo sapiens zinc finger protein 146 (ZNF146), mRNA.	intracellular [goid 5622] [evidence IEA]; nucleus [goid 5634] [pmid 8665923] [evidence TAS]; intracellular [goid 5622] [evidence IEA]; nucleus [goid 5634] [pmid 8665923] [evidence TAS]	regulation of transcription, DNA-dependent [goid 6355] [pmid 8107129] [evidence TAS]; regulation of transcription, DNA-dependent [goid 6355] [pmid 8107129] [evidence TAS]	DNA binding [goid 3677] [pmid 8665923] [evidence TAS]; heparin binding [goid 8201] [pmid 8665923] [evidence TAS]; zinc ion binding [goid 8270] [pmid 8665923] [evidence TAS]; metal ion binding [goid 46872] [evidence IEA]; DNA binding [goid 3677] [pmid 8665923] [evidence TAS]; heparin binding [goid 8201] [pmid 8665923] [evidence TAS]; zinc ion binding [goid 8270] [pmid 8665923] [evidence TAS]; metal ion binding [goid 46872] [evidence IEA]	MGC125661; OZF; MGC125660	NM_007145.1
ILMN_1699423	Homo sapiens	RefSeq	ILMN_20136	ILMN_20136	ZNF146	NM_007145.1	NM_007145.1		7705	6005965	NM_007145.1	ZNF146	NP_009076.1	6220528	S	2602	CCCAGAATTGTTGAGGGGGGATCAAGTTGCAGAATGATACAGATAGTACA	19	+	41420928-41420977	19q13.12b	Homo sapiens zinc finger protein 146 (ZNF146), mRNA.	intracellular [goid 5622] [evidence IEA]; nucleus [goid 5634] [pmid 8665923] [evidence TAS]; intracellular [goid 5622] [evidence IEA]; nucleus [goid 5634] [pmid 8665923] [evidence TAS]	regulation of transcription, DNA-dependent [goid 6355] [pmid 8107129] [evidence TAS]; regulation of transcription, DNA-dependent [goid 6355] [pmid 8107129] [evidence TAS]	DNA binding [goid 3677] [pmid 8665923] [evidence TAS]; heparin binding [goid 8201] [pmid 8665923] [evidence TAS]; zinc ion binding [goid 8270] [pmid 8665923] [evidence TAS]; metal ion binding [goid 46872] [evidence IEA]; DNA binding [goid 3677] [pmid 8665923] [evidence TAS]; heparin binding [goid 8201] [pmid 8665923] [evidence TAS]; zinc ion binding [goid 8270] [pmid 8665923] [evidence TAS]; metal ion binding [goid 46872] [evidence IEA]	MGC125661; OZF; MGC125660	NM_007145.1
ILMN_1700766	Homo sapiens	RefSeq	ILMN_4605	ILMN_4605	FLJ45850	NM_207395.1	NM_207395.1		388569	46409421	NM_207395.1	FLJ45850	NP_997278.1	770019	S	2811	ACCCAGTGTGATGGGCCTGCATGGCAGAGACAAAAGGGTAGACTGGGGGT	19	+	63660827-63660876	19q13.43c	Homo sapiens zinc finger protein 324B (ZNF324B), mRNA.	nucleus [goid 5634] [evidence IEA]; intracellular [goid 5622] [evidence IEA]	regulation of transcription, DNA-dependent [goid 6355] [evidence IEA]	zinc ion binding [goid 8270] [evidence IEA]; metal ion binding [goid 46872] [evidence IEA]; nucleic acid binding [goid 3676] [evidence IEA]	FLJ45850	NM_207395.1
ILMN_1799320	Homo sapiens	RefSeq	ILMN_12183	ILMN_12183	C9ORF37	NM_032937.3	NM_032937.3		85026	63999354	NM_032937.3	C9orf37	NP_116326.2	4200204	S	1329	TGGAGGGTGCCCAAGGCGAGGCCGGTGAGGCCCAGCTCTACAAATAAAGT	9	-	139629619-139629668	9q34.3f	Homo sapiens chromosome 9 open reading frame 37 (C9orf37), mRNA.					NM_032937.3
ILMN_1791242	Homo sapiens	RefSeq	ILMN_45074	ILMN_45074	LOC644923	XM_932518.1	XM_932518.1		644923	89029964	XM_932518.1	LOC644923	XP_937611.1	1780672	S	255	GACGCTCCCTGAGTGGCGACTCCGTCTCCAGCCCCGCTGCGGAGCGCGGG	9	-	112840500-112840549		PREDICTED: Homo sapiens hypothetical protein LOC644923 (LOC644923), mRNA.					XM_932518.1
ILMN_1749175	Homo sapiens	RefSeq	ILMN_30722	ILMN_30722	LOC648040	XM_937090.1	XM_937090.1		648040	89031902	XM_937090.1	LOC648040	XP_942183.1	1230528	S	441	GCAAAAGTGGACTAGTCAAGAACAAAGGGAGGACACAGAGCTGCGCCGCC					PREDICTED: Homo sapiens similar to Rap1 GTPase-GDP dissociation stimulator 1 (SMG P21 stimulatory GDP/GTP exchange protein) (SMG GDS protein) (Exchange factor smgGDS) (LOC648040), mRNA.					XM_937090.1
ILMN_1872270	Homo sapiens	Unigene	ILMN_99500	ILMN_99500	HS.518776	Hs.518776		Hs.518776		6577275	AW243435			1170086	S	281	TAAGTGGAGAAGTTGGTATTTGAGCTCGGATGTCACTGAGTTCTGAGCTC					xm95c10.x1 NCI_CGAP_Kid11 Homo sapiens cDNA clone IMAGE:2691954 3, mRNA sequence					AW243435
ILMN_1685631	Homo sapiens	RefSeq	ILMN_14761	ILMN_14761	KIAA0892	NM_015329.2	NM_015329.2		23383	50726969	NM_015329.2	KIAA0892	NP_056144.2	7400243	S	3640	CTCCCTGGGATAAGCACTCCCAGCCCCGTTTATCAGAAACACAGGCAAGG	19	+	19330217-19330266	19p13.11a	Homo sapiens KIAA0892 (KIAA0892), mRNA.			binding [goid 5488] [evidence IEA]	MAU2L; MGC75361; mau-2	NM_015329.2
ILMN_1700690	Homo sapiens	RefSeq	ILMN_26285	ILMN_26285	VAT1	NM_006373.2	NM_006373.2		10493	18379348	NM_006373.2	VAT1	NP_006364.2	2600746	S	2443	AGGACCTGGGCCATTGCAACCAAAATGGGGACTTCCTGGGTAGGGAGGTC	17	-	38420349-38420398	17q21.31a	Homo sapiens vesicle amine transport protein 1 homolog (T californica) (VAT1), mRNA.	integral to membrane [goid 16021] [pmid 8938427] [evidence TAS]; synaptic vesicle [goid 8021] [evidence NR ]; nucleus [goid 5634] [evidence NAS]	cell growth [goid 16049] [pmid 7545954] [evidence NAS]	zinc ion binding [goid 8270] [evidence IEA]; oxidoreductase activity [goid 16491] [evidence IEA]; DNA binding [goid 3677] [pmid 7545954] [evidence NAS]	FLJ20230; VATI	NM_006373.2
ILMN_1886122	Homo sapiens	Unigene	ILMN_117056	ILMN_117056	HS.564385	Hs.564385		Hs.564385		6992141	AW451365			7560364	S	69	CCCCTGACCCTGGAGTGGGGGAGGGATTGGGATTTAACCATCCATGAAAG					UI-H-BI3-alc-d-07-0-UI.s1 NCI_CGAP_Sub5 Homo sapiens cDNA clone IMAGE:2736420 3, mRNA sequence					AW451365
ILMN_1877281	Homo sapiens	Unigene	ILMN_105049	ILMN_105049	HS.540264	Hs.540264		Hs.540264		18991522	BM681626			6650021	S	361	CATCCCTTGAAGAATGGCTCCTCTTGGCGGCGGAATACACACAGGGCTGC					UI-E-EJ0-aij-h-03-0-UI.s1 UI-E-EJ0 Homo sapiens cDNA clone UI-E-EJ0-aij-h-03-0-UI 3, mRNA sequence					BM681626
ILMN_1852827	Homo sapiens	Unigene	ILMN_128554	ILMN_128554	HS.576373	Hs.576373		Hs.576373		51668519	CR748447			360632	S	346	AGCAAGACCAGCGCCTGCCAAGAACAGCATCTCCCCAGCCCTCATCCTAT					CR748447 Soares_testis_NHT Homo sapiens cDNA clone IMAGp971I1175 ; IMAGE:1738834 5, mRNA sequence					CR748447
ILMN_1680110	Homo sapiens	RefSeq	ILMN_1735	ILMN_1735	C10ORF116	NM_006829.2	NM_006829.2		10974	47078273	NM_006829.2	C10orf116	NP_006820.1	6290168	S	445	GGCAGCCACCACCTCCTCGGTCTGCCCCCTCATTAAAATTCACGTTCCCA	10	+	88720419-88720468	10q23.2a	Homo sapiens chromosome 10 open reading frame 116 (C10orf116), mRNA.				APM2	NM_006829.2
ILMN_1864691	Homo sapiens	Unigene	ILMN_121525	ILMN_121525	HS.569344	Hs.569344		Hs.569344		23299453	BU632198			1660524	S	614	CATTCAGCTCGAATTGTGCAGTCAAGGCCCTGTCAAGCTTTTAGAGGCAC					UI-H-FE1-bea-l-09-0-UI.s1 NCI_CGAP_FE1 Homo sapiens cDNA clone UI-H-FE1-bea-l-09-0-UI 3, mRNA sequence					BU632198
ILMN_1868080	Homo sapiens	Unigene	ILMN_104509	ILMN_104509	HS.539423	Hs.539423		Hs.539423		51660262	CR746961			7050537	S	161	TCCGGGAGATTTGTCAGGCGAAAATACCAAGCCAGCGCCTCATAGAGAAG					CR746961 NCI_CGAP_Sub5 Homo sapiens cDNA clone IMAGp998G197660 ; IMAGE:2734506 5, mRNA sequence					CR746961
ILMN_1784834	Homo sapiens	RefSeq	ILMN_27524	ILMN_27524	OR52E6	NM_001005167.1	NM_001005167.1		390078	52353255	NM_001005167.1	OR52E6	NP_001005167.1	3520600	S	846	GGTTGTTCCTCCCACCCTCAATCCTGTAATCTATGGGGTCAGAACCAAAC	11	-	5818808-5818857	11p15.4c	Homo sapiens olfactory receptor, family 52, subfamily E, member 6 (OR52E6), mRNA.	integral to membrane [goid 16021] [evidence IEA]; membrane [goid 16020] [evidence IEA]	G-protein coupled receptor protein signaling pathway [goid 7186] [evidence IEA]; signal transduction [goid 7165] [evidence IEA]	olfactory receptor activity [goid 4984] [evidence IEA]; receptor activity [goid 4872] [evidence IEA]	OR11-58	NM_001005167.1
ILMN_1737247	Homo sapiens	RefSeq	ILMN_19488	ILMN_19488	LOC139116	XM_066484.1	XM_066484.1		139116	17459487	XM_066484.1	LOC139116	XP_066484.1	3850739	S	105	CGTGGCCTTCCGCTCGCGGCCGTGGAACGAGGTAGAGGACAGCCTTCAGG	X	+	123294553-123294602		PREDICTED: Homo sapiens similar to testis expressed sequence 13A (LOC139116), mRNA.					XM_066484.1
ILMN_1717706	Homo sapiens	RefSeq	ILMN_5648	ILMN_5648	PLK2	NM_006622.1	NM_006622.1		10769	5730054	NM_006622.1	PLK2	NP_006613.1	1740746	S	2678	GGAACTGTGAATATACTTCCTGAAGGGGAGGGAGAAGGGAGGAAGCTCCC	5	-	57785798-57785847	5q11.2g	Homo sapiens polo-like kinase 2 (Drosophila) (PLK2), mRNA.		positive regulation of I-kappaB kinase/NF-kappaB cascade [goid 43123] [pmid 12761501] [evidence IMP]; protein amino acid phosphorylation [goid 6468] [evidence IEA]	nucleotide binding [goid 166] [evidence IEA]; signal transducer activity [goid 4871] [pmid 12761501] [evidence IMP]; protein binding [goid 5515] [evidence IEA]; transferase activity [goid 16740] [evidence IEA]; protein serine/threonine kinase activity [goid 4674] [evidence IEA]; ATP binding [goid 5524] [evidence IEA]	SNK	NM_006622.1
ILMN_1681886	Homo sapiens	RefSeq	ILMN_22081	ILMN_22081	ADAMTS5	NM_007038.2	NM_007038.2		11096	73765553	NM_007038.2	ADAMTS5	NP_008969.1	6180332	S	8366	CACTCAGGCACAACGTAAACCTTGATGGCTCATCTTGCTACAATTACGAG	21	-	27212742-27212791	21q21.3a	Homo sapiens ADAM metallopeptidase with thrombospondin type 1 motif, 5 (aggrecanase-2) (ADAMTS5), mRNA.	extracellular matrix (sensu Metazoa) [goid 5578] [pmid 10438522] [evidence TAS]		zinc ion binding [goid 8270] [evidence IEA]; metal ion binding [goid 46872] [evidence IEA]; integrin binding [goid 5178] [pmid 10438522] [evidence TAS]; metalloendopeptidase activity [goid 4222] [evidence IEA]	ADAMTS11; ADMP-2; FLJ36738	NM_007038.2
ILMN_1765332	Homo sapiens	RefSeq	ILMN_22808	ILMN_22808	TIMM10	NM_012456.1	NM_012456.1		26519	6912707	NM_012456.1	TIMM10	NP_036588.1	3310376	S	526	TCCCGGAGTGGTAGCGCTGTCTCCTGGTGAAGGAGTATTTGTCACACTGG	11	-	57052592-57052641	11q12.1a	Homo sapiens translocase of inner mitochondrial membrane 10 homolog (yeast) (TIMM10), mRNA.	mitochondrion [goid 5739] [evidence IEA]; mitochondrial inner membrane protein insertion complex [goid 42721] [evidence IEA]	protein transport [goid 15031] [evidence IEA]		TIM10; TIM10A	NM_012456.1
ILMN_1784040	Homo sapiens	RefSeq	ILMN_12115	ILMN_12115	NAPSA	NM_004851.1	NM_004851.1		9476	4758753	NM_004851.1	NAPSA	NP_004842.1	2100296	S	1080	GTCATCCAGACTACTCGAAATGGCGTCCGCCTCTGCTTGTCCGGTTTCCA	19	-	55553808-55553849:55554080-55554087	19q13.33c	Homo sapiens napsin A aspartic peptidase (NAPSA), mRNA.			pepsin A activity [goid 4194] [evidence IEA]; peptidase activity [goid 8233] [evidence IEA]	Kdap; NAP1; SNAPA; NAPA; KAP	NM_004851.1
ILMN_1717295	Homo sapiens	RefSeq	ILMN_19360	ILMN_19360	C6ORF122	NM_207502.1	NM_207502.1		401288	46409625	NM_207502.1	C6orf122	NP_997385.1	6860326	S	2078	CGGGACCTTGACAACACCTGGCCCCACCCACACGTCCTGCAATATTCACT	6	-	169931101-169931150	6q27f	Homo sapiens chromosome 6 open reading frame 122 (C6orf122), mRNA.				dJ266L20.5; FLJ31451	NM_207502.1
ILMN_2057359	Homo sapiens	RefSeq	ILMN_167808	ILMN_167808	TAF9B	NM_015975.4	NM_015975.4		51616	85062626	NM_015975.4	TAF9B	NP_057059.2	3460484	S	2645	AGGAATTATTGCATTTGTTCCAAGGTTAATAAAAATTTGAGCTTAAAAAA	X	-		Xq21.1a	Homo sapiens TAF9B RNA polymerase II, TATA box binding protein (TBP)-associated factor, 31kDa (TAF9B), mRNA.	nucleus [goid 5634] [evidence IEA]; transcription factor TFIID complex [goid 5669] [evidence IEA]	regulation of transcription, DNA-dependent [goid 6355] [evidence IEA]; transcription initiation [goid 6352] [evidence IEA]; transcription [goid 6350] [evidence IEA]		DN7; TAFII31L; TAF9L; TFIID-31; DN-7	NM_015975.4
ILMN_1792437	Homo sapiens	RefSeq	ILMN_21133	ILMN_21133	LOC348174	NM_182619.1	NM_182619.1		348174	33504574	NM_182619.1	LOC348174	NP_872425.1	4040240	S	74	GAGGACACTGTCCCAGCCAGGACACGGCCATCGGTCACTAATCTGCAGCA	16	+	68542384-68542433	16q22.1e	Homo sapiens secretory protein LOC348174 (LOC348174), mRNA.	extracellular region [goid 5576] [evidence IEA]		sugar binding [goid 5529] [evidence IEA]		NM_182619.1
ILMN_1668880	Homo sapiens	RefSeq	ILMN_22268	ILMN_22268	AKR1C4	NM_001818.2	NM_001818.2		1109	24497584	NM_001818.2	AKR1C4	NP_001809.2	2650736	S	1001	ATTAGCATAGAGGGTGTTGCACGACATCTAGCAGAAGGCCCTGTGTGTGG	10	+	5250719-5250723:5250724-5250768	10p15.1c	Homo sapiens aldo-keto reductase family 1, member C4 (chlordecone reductase; 3-alpha hydroxysteroid dehydrogenase, type I; dihydrodiol dehydrogenase 4) (AKR1C4), mRNA.	cytoplasm [goid 5737] [pmid 2187532] [evidence TAS]	androgen metabolism [goid 8209] [pmid 7650035] [evidence TAS]; bile acid transport [goid 15721] [pmid 8172617] [evidence TAS]	chlordecone reductase activity [goid 47743] [evidence IEA]; 3-alpha-hydroxysteroid dehydrogenase (B-specific) activity [goid 47042] [evidence IEA]; bile acid transporter activity [goid 15125] [pmid 8172617] [evidence TAS]; electron carrier activity [goid 9055] [pmid 8172617] [evidence TAS]; aldo-keto reductase activity [goid 4033] [pmid 7650035] [evidence TAS]	CHDR; C11; 3-alpha-HSD; HAKRA; DD4; CDR; MGC22581	NM_001818.2
ILMN_1877132	Homo sapiens	Unigene	ILMN_135583	ILMN_135583	HS.583402	Hs.583402		Hs.583402		32234567	CD703937			7610341	S	61	TGCGGAGCAGTGGCAATTTACTCTTCACAGCGACCATGGCACTACTGATC					EST20464 human nasopharynx Homo sapiens cDNA, mRNA sequence					CD703937
ILMN_1663057	Homo sapiens	RefSeq	ILMN_42205	ILMN_42205	LOC645343	XM_928377.1	XM_928377.1		645343	89059475	XM_928377.1	LOC645343	XP_933470.1	2710097	S	181	CGCTTCCGCAGGTCAGGCCACGCGGGTGCCAGCGCGGGCTGTGGGCGCCC	X	+	6154935-6154984		PREDICTED: Homo sapiens hypothetical protein LOC645343 (LOC645343), mRNA.					XM_928377.1
ILMN_1841997	Homo sapiens	Unigene	ILMN_99662	ILMN_99662	HS.519819	Hs.519819		Hs.519819		7280100	AW592907			5960408	S	399	CTAGGAGACTCCTTTTAGGTGAAACAATCTCTATACATGCTGACCATGGC					hg05c08.x1 Soares_NFL_T_GBC_S1 Homo sapiens cDNA clone IMAGE:2944718 3, mRNA sequence					AW592907
ILMN_1710698	Homo sapiens	RefSeq	ILMN_37553	ILMN_37553	LOC648710	XM_937794.1	XM_937794.1		648710	89057631	XM_937794.1	LOC648710	XP_942887.1	2690477	S	758	TGCTGTGACCTCACTCTCTTCTGCTGTCCTGGGACCTCGTGGGCCTCCTC					PREDICTED: Homo sapiens similar to leukocyte immunoglobulin-like receptor, subfamily B (with TM and ITIM domains), member 3 (LOC648710), mRNA.					XM_937794.1
ILMN_1881678	Homo sapiens	Unigene	ILMN_91436	ILMN_91436	HS.435325	Hs.435325		Hs.435325		27789746	CB051459			2900243	S	469	AGAGATGGCCCCTACTTGAGTGGTGAGGCAGCAGGATCACAGCCATAGGC					NISC_gj24f10.y1 NCI_CGAP_Pr28 Homo sapiens cDNA clone IMAGE:3289507 5, mRNA sequence					CB051459
ILMN_1777457	Homo sapiens	RefSeq	ILMN_37181	ILMN_37181	LOC652708	XM_942326.1	XM_942326.1		652708	89077092	XM_942326.1	LOC652708	XP_947419.1	6040349	S	25	CCTCTGGGCATCTCACTGTGCATGCTTAGGCGCCTTGCGGCTCTGTTGTT					PREDICTED: Homo sapiens similar to Liver carboxylesterase 1 precursor (Acyl coenzyme A:cholesterol acyltransferase) (ACAT) (Monocyte/macrophage serine esterase) (HMSE) (Serine esterase 1) (Brain carboxylesterase hBr1) (Triacylglycerol hydrolase) (TGH) (Egasyn)... (LOC652708), mRNA.					XM_942326.1
ILMN_1657302	Homo sapiens	RefSeq	ILMN_29763	ILMN_29763	SULT1A1	NM_177536.1	NM_177536.1		6817	29540542	NM_177536.1	SULT1A1	NP_803880.1	990669	I	394	GGTCTCGGCCTTCTACGCCGGTATGAGCATTCTCCAGGGAAAGGATGACA	16	-	28538927-28538955:28541953-28541973	16p11.2e	Homo sapiens sulfotransferase family, cytosolic, 1A, phenol-preferring, member 1 (SULT1A1), transcript variant 5, mRNA.		amine metabolism [goid 9308] [pmid 8661000] [evidence TAS]; catecholamine metabolism [goid 6584] [evidence IEA]; lipid metabolism [goid 6629] [evidence IEA]; steroid metabolism [goid 8202] [evidence IEA]	transferase activity [goid 16740] [evidence IEA]; aryl sulfotransferase activity [goid 4062] [evidence IEA]; sulfotransferase activity [goid 8146] [evidence IEA]	MGC5163; MGC131921; TSPST1; STP; PST; HAST1/HAST2; P-PST; ST1A3; STP1	NM_177536.1
ILMN_1794866	Homo sapiens	RefSeq	ILMN_33492	ILMN_33492	LOC340113	XM_943214.1	XM_943214.1		340113	88987513	XM_943214.1	LOC340113	XP_948307.1	4280176	A	1814	ATCCTGGTTTTGCCACCTGCTCGCCCACACTCTATGCCCTTCTCCTCCAC				5p13.3b	PREDICTED: Homo sapiens hypothetical protein LOC340113 (LOC340113), mRNA.					XM_943214.1
ILMN_2200836	Homo sapiens	RefSeq	ILMN_26974	ILMN_26974	HSPB7	NM_014424.3	NM_014424.3		27129	34147560	NM_014424.3	HSPB7	NP_055239.1	4560523	S	2287	GCCTTAACCCTGGGAAATGCCTGCTGCCCCCAGTGACTCTTGGTTTCGTC	1	-	16213331-16213380	1p36.13f	Homo sapiens heat shock 27kDa protein family, member 7 (cardiovascular) (HSPB7), mRNA.		protein folding [goid 6457] [evidence IEA]; response to unfolded protein [goid 6986] [pmid 10593960] [evidence TAS]	protein C-terminus binding [goid 8022] [pmid 10593960] [evidence TAS]	DKFZp779D0968; cvHSP; FLJ32733	NM_014424.3
ILMN_1680927	Homo sapiens	RefSeq	ILMN_15486	ILMN_15486	CASC2	NM_178816.2	NM_178816.2		255082	31341470	NM_178816.2	CASC2	NP_848931.1	10577	I	2696	GGTCATGGCCAGAGCCCAAGGGTTTGAGGAGCCTTCTATGACGTGATGAG	10	+	119805190-119805239	10q26.11b	Homo sapiens cancer susceptibility candidate 2 (CASC2), transcript variant 1, mRNA.				C10orf5	NM_178816.2
ILMN_1740339	Homo sapiens	RefSeq	ILMN_27390	ILMN_27390	ZNF473	NM_015428.1	NM_015428.1		25888	54792147	NM_015428.1	ZNF473	NP_056243.1	6580609	I	196	TCCTCCTGGACATTTTGGGGGCTCGTCAGCATGGACAGCGAGTCAGCCAT	19	+	55225988-55226037	19q13.33b	Homo sapiens zinc finger protein 473 (ZNF473), transcript variant 1, mRNA.	nucleus [goid 5634] [evidence IEA]; intracellular [goid 5622] [evidence IEA]; nucleus [goid 5634] [evidence IEA]; intracellular [goid 5622] [evidence IEA]	regulation of transcription, DNA-dependent [goid 6355] [evidence IEA]; regulation of transcription, DNA-dependent [goid 6355] [evidence IEA]	zinc ion binding [goid 8270] [evidence IEA]; metal ion binding [goid 46872] [evidence IEA]; DNA binding [goid 3677] [evidence IEA]; zinc ion binding [goid 8270] [evidence IEA]; metal ion binding [goid 46872] [evidence IEA]; DNA binding [goid 3677] [evidence IEA]	HZFP100; ZN473	NM_015428.1
ILMN_1782730	Homo sapiens	RefSeq	ILMN_27390	ILMN_27390	ZNF473	NM_015428.1	NM_015428.1		25888	54792147	NM_015428.1	ZNF473	NP_056243.1	620497	A	4150	CCAGTTCCCTACCAGTGTCTTGTCAGCTCTGGGTGTTTGTTCCCTGCCAC	19	+	55243303-55243352	19q13.33b	Homo sapiens zinc finger protein 473 (ZNF473), transcript variant 1, mRNA.	nucleus [goid 5634] [evidence IEA]; intracellular [goid 5622] [evidence IEA]; nucleus [goid 5634] [evidence IEA]; intracellular [goid 5622] [evidence IEA]	regulation of transcription, DNA-dependent [goid 6355] [evidence IEA]; regulation of transcription, DNA-dependent [goid 6355] [evidence IEA]	zinc ion binding [goid 8270] [evidence IEA]; metal ion binding [goid 46872] [evidence IEA]; DNA binding [goid 3677] [evidence IEA]; zinc ion binding [goid 8270] [evidence IEA]; metal ion binding [goid 46872] [evidence IEA]; DNA binding [goid 3677] [evidence IEA]	HZFP100; ZN473	NM_015428.1
ILMN_1653730	Homo sapiens	RefSeq	ILMN_24641	ILMN_24641	OXCT2	NM_022120.1	NM_022120.1		64064	11545840	NM_022120.1	OXCT2	NP_071403.1	1400037	S	1751	CTCCTACTTTCCTCCCTAGGTGGACAGTGCTCCTCTAGAGAGCTGCGACT	1	-	40007807-40007856	1p34.2d	Homo sapiens 3-oxoacid CoA transferase 2 (OXCT2), mRNA.	flagellum (sensu Eukaryota) [goid 9434] [pmid 11756565] [evidence IDA]; mitochondrion [goid 5739] [pmid 11756565] [evidence IDA]	metabolism [goid 8152] [evidence IEA]	transferase activity [goid 16740] [evidence IEA]; CoA-transferase activity [goid 8410] [evidence IEA]; 3-oxoacid CoA-transferase activity [goid 8260] [evidence IEA]	FKSG25; SCOT-T; FLJ00030	NM_022120.1
ILMN_1853650	Homo sapiens	Unigene	ILMN_112236	ILMN_112236	HS.555254	Hs.555254		Hs.555254		6642305	AW265489			2120170	S	96	CTAAATTGTTGGTAATGTTCTATTTCTCATGCTGTATCAATGTTACATGA					xq70b08.x1 NCI_CGAP_HN7 Homo sapiens cDNA clone IMAGE:2755959 3, mRNA sequence					AW265489
ILMN_1846437	Homo sapiens	Unigene	ILMN_132630	ILMN_132630	HS.580449	Hs.580449		Hs.580449		24038022	BU853056			3120288	S	460	AGACCTAAACGTACTCTGTTAGCTACTGCACCCTGCCTGGATTCCCCAGG					AGENCOURT_10410827 NIH_MGC_82 Homo sapiens cDNA clone IMAGE:6619705 5, mRNA sequence					BU853056
ILMN_1653211	Homo sapiens	RefSeq	ILMN_29810	ILMN_29810	ATP1B4	NM_012069.2	NM_012069.2		23439	12965168	NM_012069.2	ATP1B4	NP_036201.1	6100706	S	3644	TGTGGCAGAAAGAATTGCTGTTCCTCTTTGGAATCTCCTTCCCAGACACC	X	+	119400042-119400091	Xq24d	Homo sapiens ATPase, (Na+)/K+ transporting, beta 4 polypeptide (ATP1B4), mRNA.	integral to plasma membrane [goid 5887] [pmid 10456317] [evidence TAS]; membrane [goid 16020] [evidence IEA]	ion transport [goid 6811] [evidence IEA]; potassium ion transport [goid 6813] [evidence IEA]; proton transport [goid 15992] [evidence IEA]; sodium ion transport [goid 6814] [evidence IEA]	sodium:potassium-exchanging ATPase activity [goid 5391] [evidence IEA]; hydrogen ion transporter activity [goid 15078] [evidence IEA]		NM_012069.2
ILMN_1739275	Homo sapiens	RefSeq	ILMN_15908	ILMN_15908	HTR3C	NM_130770.2	NM_130770.2		170572	47519866	NM_130770.2	HTR3C	NP_570126.2	1110301	S	1569	CAGGCTGCTCATTCCTGCTCACCCTCAGTCTCCCTGAGCTACCACCTAAC	3	+	185261025-185261074	3q27.1b	Homo sapiens 5-hydroxytryptamine (serotonin) receptor 3, family member C (HTR3C), mRNA.	integral to membrane [goid 16021] [evidence IEA]; postsynaptic membrane [goid 45211] [evidence IEA]	ion transport [goid 6811] [evidence IEA]	ion channel activity [goid 5216] [evidence IEA]; extracellular ligand-gated ion channel activity [goid 5230] [evidence IEA]; neurotransmitter receptor activity [goid 30594] [evidence IEA]		NM_130770.2
ILMN_1737376	Homo sapiens	RefSeq	ILMN_29288	ILMN_29288	SETD4	NM_001007258.1	NM_001007258.1		54093	55953060	NM_001007258.1	SETD4	NP_001007259.1	2600180	I	2123	AGAGTCGATGAGTTGTGTCTACTCAACAATTAGGAACTTAATCCTTTTCC	21	-	36330145-36330194	21q22.12b	Homo sapiens SET domain containing 4 (SETD4), transcript variant 2, mRNA.				C21orf18; C21orf27	NM_001007258.1
ILMN_2228453	Homo sapiens	RefSeq	ILMN_176078	ILMN_176078	KIAA0562	NM_014704.2	NM_014704.2		9731	108860688	NM_014704.2	KIAA0562	NP_055519.1	6650288	S	3540	CCTTTTGCACATCGGTCTCTGCCACACGCAGTAGAATTTCCGCAGGGCTG				1p36.32b	Homo sapiens KIAA0562 (KIAA0562), mRNA.			binding [goid 5488] [evidence IEA]	RP1-286D6.4; GlyBP	NM_014704.2
ILMN_1789505	Homo sapiens	RefSeq	ILMN_12245	ILMN_12245	ITPR1	NM_002222.1	NM_002222.1		3708	10835022	NM_002222.1	ITPR1	NP_002213.1	3990646	S	8888	CTGGTGATGCTGTTTCTCGTTAGTGGCAGTAGTGCCTCCGTCTCCTAGTG	3	+	4863464-4863513	3p26.2a	Homo sapiens inositol 1,4,5-triphosphate receptor, type 1 (ITPR1), mRNA.	endoplasmic reticulum membrane [goid 5789] [evidence NAS]; endoplasmic reticulum [goid 5783] [pmid 8648241] [evidence NAS]; membrane [goid 16020] [evidence IEA]; integral to plasma membrane [goid 5887] [pmid 8132516] [evidence TAS]	calcium ion transport [goid 6816] [pmid 7852357] [evidence NAS]; signal transduction [goid 7165] [pmid 8648241] [evidence NAS]; ion transport [goid 6811] [evidence IEA]	protein binding [goid 5515] [pmid 15652484] [evidence IPI]; calcium channel activity [goid 5262] [evidence IEA]; calcium ion binding [goid 5509] [evidence IEA]; inositol 1,4,5-triphosphate-sensitive calcium-release channel activity [goid 5220] [evidence IEA]; inositol-1,4,5-triphosphate receptor activity [goid 8095] [pmid 8648241] [evidence TAS]; ion channel activity [goid 5216] [evidence IEA]; calcium ion transporter activity [goid 15085] [pmid 7500840] [evidence TAS]	IP3R1; Insp3r1; IP3R	NM_002222.1
ILMN_1714216	Homo sapiens	RefSeq	ILMN_30148	ILMN_30148	TSC2	NM_021055.1	NM_021055.1		7249	10938007	NM_021055.1	TSC2	NP_066399.1	450376	A	5039	TGCACGCAAATATGGCCTCACAGGTGCATCATAGCCGCTCCAACCCCACC	16	+	2078131-2078141:2078229-2078267	16p13.3e	Homo sapiens tuberous sclerosis 2 (TSC2), transcript variant 2, mRNA.	membrane fraction [goid 5624] [pmid 7608212] [evidence TAS]; cytosol [goid 5829] [pmid 10585443] [evidence TAS]; plasma membrane [goid 5886] [pmid 10807585] [evidence TAS]	endocytosis [goid 6897] [pmid 9045618] [evidence TAS]; protein folding [goid 6457] [pmid 10585443] [evidence TAS]; cell cycle [goid 7049] [evidence IEA]	GTPase activator activity [goid 5096] [pmid 7608212] [evidence TAS]; unfolded protein binding [goid 51082] [pmid 10585443] [evidence TAS]	TSC4; uberin; LAM; TUBERIN	NM_021055.1
ILMN_1884821	Homo sapiens	Unigene	ILMN_113822	ILMN_113822	HS.559739	Hs.559739		Hs.559739		28290345	BX119855			6020086	S	162	CATGTAAATTCTAGGCCTGTCACCCTTTTGGCAGATTTGGGCCTCCAGGC					BX119855 Soares_testis_NHT Homo sapiens cDNA clone IMAGp998A241828 ; IMAGE:744095, mRNA sequence					BX119855
ILMN_1884049	Homo sapiens	Unigene	ILMN_103659	ILMN_103659	HS.538028	Hs.538028		Hs.538028		34192293	BC036630			430131	S	919	TACCAAAACCAGGTTGTCACATTCTTTTAGTTGTTACCTGGACAGACTGC					Homo sapiens cDNA clone IMAGE:5294528					BC036630
ILMN_1677002	Homo sapiens	RefSeq	ILMN_138530	ILMN_138530	LOC644083	XM_930110.1	XM_930110.1		644083	88942508	XM_930110.1	LOC644083	XP_935203.1	4070156	S	688	ATGGGGCATGGGCCACAGCTCCCTGGTCTCTGCAATGGATGGTTCTCTGA	1	+	19598653-19598702	1p36.13b-p36.13a	PREDICTED: Homo sapiens hypothetical protein LOC644083 (LOC644083), mRNA.					XM_930110.1
ILMN_2197647	Homo sapiens	RefSeq	ILMN_20810	ILMN_20810	MSX2P	NR_002307.1	NR_002307.1		55545	62955053	NR_002307.1	MSX2P		7050735	S	559	GCGGACTTCTCCAGCTCTCCGAACCTCACGGAGACTCAGGTCAAAATCTT	17	+	53589877-53589926	17q22d	Homo sapiens msh homeobox 2 pseudogene 1 (MSX2P1) on chromosome 17.				MSX2P; HPX5; HSHPX5	NR_002307.1
ILMN_1688723	Homo sapiens	RefSeq	ILMN_20810	ILMN_20810	MSX2P	NR_002307.1	NR_002307.1		55545	62955053	NR_002307.1	MSX2P		5130132	S	2030	CTCCCATCCCTCCAGTATGCCTTTACCCCTTTGAAAGGGTGCCTTGTACA	17	+	53591348-53591397	17q22d	Homo sapiens msh homeobox 2 pseudogene 1 (MSX2P1) on chromosome 17.				MSX2P; HPX5; HSHPX5	NR_002307.1
ILMN_1746695	Homo sapiens	RefSeq	ILMN_33637	ILMN_33637	LOC645784	XM_935088.1	XM_935088.1		645784	88953155	XM_935088.1	LOC645784	XP_940181.1	7610431	A	3648	CTTCAAGAAACACAGGATCAACTTACAGCTACTATAAGATGTACTAAGGG	2	+	88885009-88885058	2p11.2c	PREDICTED: Homo sapiens similar to protein immuno-reactive with anti-PTH polyclonal antibodies, transcript variant 4 (LOC645784), mRNA.					XM_935088.1
ILMN_2405156	Homo sapiens	RefSeq	ILMN_6145	ILMN_6145	PPAP2C	NM_177526.1	NM_177526.1		8612	29171744	NM_177526.1	PPAP2C	NP_803545.1	6580754	A	1151	CCCCAAATATCCCCTTCTTTTTATGGGGTTAAGGAAGGGACCGAGAGATC	19	-	232112-232161	19p13.3j	Homo sapiens phosphatidic acid phosphatase type 2C (PPAP2C), transcript variant 2, mRNA.	membrane [goid 16020] [pmid 9607309] [evidence TAS]; integral to membrane [goid 16021] [evidence IEA]		hydrolase activity [goid 16787] [evidence IEA]; phosphoprotein phosphatase activity [goid 4721] [pmid 9607309] [evidence TAS]; phosphatidate phosphatase activity [goid 8195] [evidence IEA]	PAP-2c; PAP2-g; LPP2	NM_177526.1
ILMN_1776153	Homo sapiens	RefSeq	ILMN_18179	ILMN_18179	AGGF1	NM_018046.3	NM_018046.3		55109	46397362	NM_018046.3	AGGF1	NP_060516.2	5130102	S	3920	CGTATGTACAGTTAGACTTGCAGGCTGCAGGAGTGCCCTGCATTGTTTTC	5	+	76396248-76396297	5q13.3d	Homo sapiens angiogenic factor with G patch and FHA domains 1 (AGGF1), mRNA.	extracellular region [goid 5576] [pmid 14961121] [evidence IDA]; perinuclear region [goid 48471] [pmid 14961121] [evidence IDA]; cytoplasm [goid 5737] [pmid 14961121] [evidence IDA]; intracellular [goid 5622] [evidence IEA]	angiogenesis [goid 1525] [evidence IEA]; vasculogenesis [goid 1570] [pmid 15905966] [evidence TAS]; positive regulation of angiogenesis [goid 45766] [pmid 14961121] [evidence IDA]; cell adhesion [goid 7155] [pmid 14961121] [evidence IDA]; two-component signal transduction system (phosphorelay) [goid 160] [evidence IEA]; positive regulation of endothelial cell proliferation [goid 1938] [pmid 14961121] [evidence IDA]; RNA processing [goid 6396] [pmid 15486042] [evidence TAS]	nucleic acid binding [goid 3676] [evidence IEA]; eukaryotic cell surface binding [goid 43499] [pmid 14961121] [evidence IDA]; protein binding [goid 5515] [pmid 14961121] [evidence IPI]	VG5Q; FLJ10283; HUS84971; GPATCH7; HSU84971; GPATC7	NM_018046.3
ILMN_1765701	Homo sapiens	RefSeq	ILMN_32988	ILMN_32988	LOC399942	XM_934471.1	XM_934471.1		399942	89034241	XM_934471.1	LOC399942	XP_939564.1	1740673	A	57	TTCGCCTCCTAATCCCTAGCCACTATGCGAGATGACTCCTTCAACACCTT	11	+	89655450-89655477:89655607-89655628	11q14.3b	PREDICTED: Homo sapiens similar to Tubulin alpha-2 chain (Alpha-tubulin 2), transcript variant 5 (LOC399942), mRNA.					XM_934471.1
ILMN_1860412	Homo sapiens	Unigene	ILMN_114884	ILMN_114884	HS.561456	Hs.561456		Hs.561456		27828720	BX097244			2630398	S	193	GCATCTACTAAGACAATTATGCAGAAAAGATCCCAGGGATAATGCAACAC					BX097244 Soares infant brain 1NIB Homo sapiens cDNA clone IMAGp998N04168, mRNA sequence					BX097244
ILMN_1803615	Homo sapiens	RefSeq	ILMN_10487	ILMN_10487	MATK	NM_002378.2	NM_002378.2		4145	21450841	NM_002378.2	MATK	NP_002369.2	3800619	I	148	CGGCGGGTGGCAGGAAGACACCAGGCTGCAGGGGGCTGGAGAAGCAACAC	19	-	3752613-3752662	19p13.3e	Homo sapiens megakaryocyte-associated tyrosine kinase (MATK), transcript variant 2, mRNA.	soluble fraction [goid 5625] [evidence NR ]	cell proliferation [goid 8283] [pmid 8288563] [evidence TAS]; positive regulation of cell proliferation [goid 8284] [pmid 8999872] [evidence TAS]; intracellular signaling cascade [goid 7242] [evidence IEA]; protein amino acid phosphorylation [goid 6468] [pmid 7530249] [evidence TAS]; mesoderm development [goid 7498] [pmid 8288563] [evidence TAS]	nucleotide binding [goid 166] [evidence IEA]; protein binding [goid 5515] [pmid 8999872] [evidence TAS]; transferase activity [goid 16740] [evidence IEA]; protein serine/threonine kinase activity [goid 4674] [evidence IEA]; ATP binding [goid 5524] [evidence IEA]; protein-tyrosine kinase activity [goid 4713] [pmid 7530249] [evidence TAS]	Lsk; DKFZp434N1212; MGC2101; CTK; HHYLTK; CHK; HYL; MGC1708; HYLTK	NM_002378.2
ILMN_1770758	Homo sapiens	RefSeq	ILMN_26966	ILMN_26966	AKAP6	NM_004274.3	NM_004274.3		9472	21493044	NM_004274.3	AKAP6	NP_004265.3	1510224	S	10002	AAATCTGCCTAGTACCCCGCTACCCTGTTCTGTCTTATGGAGCAGCCCAG	14	+	32371678-32371727	14q13.1a	Homo sapiens A kinase (PRKA) anchor protein 6 (AKAP6), mRNA.	sarcoplasmic reticulum [goid 16529] [pmid 7721854] [evidence IDA]	protein targeting [goid 6605] [pmid 10413680] [evidence NAS]	protein kinase A binding [goid 51018] [pmid 10413680] [evidence NAS]	PRKA6; ADAP6; AKAP100; mAKAP; KIAA0311; ADAP100	NM_004274.3
ILMN_1657618	Homo sapiens	RefSeq	ILMN_46899	ILMN_46899	LOC653150	XM_931089.1	XM_931089.1		653150	88998561	XM_931089.1	LOC653150	XP_936182.1	6840440	S	153	GCGCGGTGGCCCGGGGGGCCCGGGCGGCAGGGCAAGCAGCGCGGCCTCGG	6	+	160068634-160068683		PREDICTED: Homo sapiens similar to Wilms tumor 1 associated protein (LOC653150), mRNA.					XM_931089.1
ILMN_1847238	Homo sapiens	Unigene	ILMN_103756	ILMN_103756	HS.538181	Hs.538181		Hs.538181		3040055	AA904932			1820040	S	167	GTCCCCCTGGGTCCAATTCTCAGCTCACTGAGGCAAACAGAGCCATGATC					oj79c12.s1 Soares_NFL_T_GBC_S1 Homo sapiens cDNA clone IMAGE:1504534 3, mRNA sequence					AA904932
ILMN_1700042	Homo sapiens	RefSeq	ILMN_17132	ILMN_17132	TLN2	NM_015059.1	NM_015059.1		83660	22035664	NM_015059.1	TLN2	NP_055874.1	1770026	S	8181	CCCGCCCCTGTTTGCACGCTTTCTTGCCTCCGTGTGTAAGCTCCTTGTAC	15	+	60920414-60920463	15q22.2b	Homo sapiens talin 2 (TLN2), mRNA.	intercellular junction [goid 5911] [pmid 15494027] [evidence IC ]; actin cytoskeleton [goid 15629] [pmid 10320934] [evidence NAS]; synapse [goid 45202] [pmid 11907066] [evidence NAS]	intercellular junction assembly [goid 7043] [pmid 15494027] [evidence TAS]; cell adhesion [goid 7155] [pmid 11907066] [evidence NAS]	actin binding [goid 3779] [pmid 10320934] [evidence NAS]; structural molecule activity [goid 5198] [pmid 10320934] [evidence NAS]; protein binding [goid 5515] [pmid 10320934] [evidence IPI]	KIAA0320; ILWEQ	NM_015059.1
ILMN_1723871	Homo sapiens	RefSeq	ILMN_12271	ILMN_12271	OTUB1	NM_017670.1	NM_017670.1		55611	8923113	NM_017670.1	OTUB1	NP_060140.1	4780707	S	1469	GAGGGCAGCCTTCAAACGTGTGGGGTCTACAGTCCTCAGGTCTAGGCAGG	11	+	63522203-63522252	11q13.1a	Homo sapiens OTU domain, ubiquitin aldehyde binding 1 (OTUB1), mRNA.		immune response [goid 6955] [evidence IEA]; ubiquitin cycle [goid 6512] [evidence IEA]	cysteine-type peptidase activity [goid 8234] [evidence IEA]	OTU1; FLJ20113; OTB1; FLJ40710	NM_017670.1
ILMN_1856538	Homo sapiens	Unigene	ILMN_95584	ILMN_95584	HS.477876	Hs.477876		Hs.477876		18984734	BM674836			6370403	S	282	GCCACATTCCCCTACCCCTGGAGATACAGAGGATTCAACATCTCTCCAAG					UI-E-EJ0-ahm-h-15-0-UI.s1 UI-E-EJ0 Homo sapiens cDNA clone UI-E-EJ0-ahm-h-15-0-UI 3, mRNA sequence					BM674836
ILMN_1903186	Homo sapiens	Unigene	ILMN_71271	ILMN_71271	HS.12565	Hs.12565		Hs.12565		45737296	BU101896			50093	S	238	GCCTCCCTATGGGACCTGCCTCTGAACACAGACACACTGGAGATCAGTGC					PRODG1GID823R1 Compugen_targeted_mRNA_sequencing Homo sapiens cDNA, mRNA sequence					BU101896
ILMN_1914855	Homo sapiens	Unigene	ILMN_92230	ILMN_92230	HS.440343	Hs.440343		Hs.440343		12098576	BF793522			6350577	S	503	TCCTTGTCTCTGCCCCGTGTTAATGTGTTCAGAGCTGTATCCCCAGGACC					602255030F1 NIH_MGC_84 Homo sapiens cDNA clone IMAGE:4347391 5, mRNA sequence					BF793522
ILMN_1682206	Homo sapiens	RefSeq	ILMN_21168	ILMN_21168	GCC1	NM_024523.5	NM_024523.5		79571	34305454	NM_024523.5	GCC1	NP_078799.2	1570280	S	4034	GGGAGGCTGGGTGACCTGGATTATCTACAGTGAGCAGACTTAAATGGAAC	7	-	127007966-127008015	7q32.1a	Homo sapiens GRIP and coiled-coil domain containing 1 (GCC1), mRNA.	host cell nucleus [goid 42025] [evidence IEA]		DNA binding [goid 3677] [evidence IEA]; protein binding [goid 5515] [pmid 16189514] [evidence IPI]	MGC20706; FLJ22035; GCC1P; GCC88	NM_024523.5
ILMN_1859330	Homo sapiens	Unigene	ILMN_118105	ILMN_118105	HS.565657	Hs.565657		Hs.565657		23517781	BU674606			620400	S	67	CAGGAATCTGCCCCAACAGTTCTGTATGGCTTTAGATGAAAACCCCCTGG					UI-CF-DU0-aac-f-01-0-UI.s1 UI-CF-DU0 Homo sapiens cDNA clone UI-CF-DU0-aac-f-01-0-UI 3, mRNA sequence					BU674606
ILMN_1657797	Homo sapiens	RefSeq	ILMN_8066	ILMN_8066	FIBP	NM_004214.4	NM_004214.4		9158	38683847	NM_004214.4	FIBP	NP_004205.2	6110008	A	1180	CCTGTATCATGACTGAGGTGCCTCCCAACGCTCCGCCCACGCTGACAATA	11	-	65407986-65408020:65408021-65408035	11q13.1d	Homo sapiens fibroblast growth factor (acidic) intracellular binding protein (FIBP), transcript variant 2, mRNA.	membrane fraction [goid 5624] [pmid 9806903] [evidence TAS]; nucleus [goid 5634] [pmid 9806903] [evidence TAS]; mitochondrion [goid 5739] [pmid 9806903] [evidence TAS]	fibroblast growth factor receptor signaling pathway [goid 8543] [pmid 9806903] [evidence TAS]	fibroblast growth factor binding [goid 17134] [evidence IEA]; protein binding [goid 5515] [pmid 9806903] [evidence TAS]	FGFIBP; FIBP-1	NM_004214.4
ILMN_1770014	Homo sapiens	RefSeq	ILMN_1777	ILMN_1777	KCNQ4	NM_172163.1	NM_172163.1		9132	26638654	NM_172163.1	KCNQ4	NP_751895.1	7100370	A	1884	TGCAAGTGCCGCTGTTCGACCCCGACATCACCTCCGACTACCACAGCCCT	1	+	41076658-41076707	1p34.2c	Homo sapiens potassium voltage-gated channel, KQT-like subfamily, member 4 (KCNQ4), transcript variant 2, mRNA.	membrane fraction [goid 5624] [evidence NR ]; voltage-gated potassium channel complex [goid 8076] [evidence IEA]; membrane [goid 16020] [evidence IEA]	ion transport [goid 6811] [evidence IEA]; potassium ion transport [goid 6813] [pmid 10025409] [evidence TAS]	potassium ion binding [goid 30955] [evidence IEA]; voltage-gated potassium channel activity [goid 5249] [evidence IEA]	DFNA2; KV7.4	NM_172163.1
ILMN_1892669	Homo sapiens	Unigene	ILMN_71381	ILMN_71381	HS.14479	Hs.14479		Hs.14479		23295838	BU629600			7400424	S	480	CGTAATTCAGAAACTTTGCCTCTCAGAGGTCGATCAGCAAGCTCAGTGAG					UI-H-FL0-bdj-j-19-0-UI.s1 NCI_CGAP_FL0 Homo sapiens cDNA clone UI-H-FL0-bdj-j-19-0-UI 3, mRNA sequence					BU629600
ILMN_1907290	Homo sapiens	Unigene	ILMN_132558	ILMN_132558	HS.580377	Hs.580377		Hs.580377		83153298	DB305287			430619	S	422	GCCTTACACTATGCAGACACACATACAAGCCAGTGAACGTCATAAAGCCC					DB305287 BRAWH3 Homo sapiens cDNA clone BRAWH3022010 3, mRNA sequence					DB305287
ILMN_1890168	Homo sapiens	Unigene	ILMN_117475	ILMN_117475	HS.564896	Hs.564896		Hs.564896		24531372	CA313274			5960601	S	497	CAAAACCTCAACATTTTGTGTCCAGTGTACAGCCCTCTTCTGCTTCTTGA					UI-CF-FN0-aey-i-23-0-UI.s1 UI-CF-FN0 Homo sapiens cDNA clone UI-CF-FN0-aey-i-23-0-UI 3, mRNA sequence					CA313274
ILMN_2349459	Homo sapiens	RefSeq	ILMN_20443	ILMN_20443	BIRC5	NM_001168.2	NM_001168.2		332	59859877	NM_001168.2	BIRC5	NP_001159.2	1230682	A	2289	GCACCTGAAAGCTTCCTCGACATCTGTTAATAAAGCCGTAGGCCCTTGTC	17	+	73732969-73733018	17q25.3b	Homo sapiens baculoviral IAP repeat-containing 5 (survivin) (BIRC5), transcript variant 1, mRNA.	intracellular [goid 5622] [evidence IEA]; cytoplasm [goid 5737] [pmid 11256614] [evidence IDA]; protein complex [goid 43234] [pmid 16239925] [evidence IDA]; midbody [goid 30496] [pmid 11084331] [evidence IDA]; chromosome, pericentric region [goid 775] [pmid 11084331] [evidence IDA]; nucleus [goid 5634] [evidence IEA]; chromosome [goid 5694] [evidence IEA]	mitosis [goid 7067] [evidence IEA]; anti-apoptosis [goid 6916] [evidence IEA]; cell division [goid 51301] [evidence IEA]; cell cycle [goid 7049] [evidence IEA]; apoptosis [goid 6915] [evidence IEA]	metal ion binding [goid 46872] [evidence IEA]; zinc ion binding [goid 8270] [evidence IEA]; cysteine protease inhibitor activity [goid 4869] [evidence IEA]; protein binding [goid 5515] [pmid 16239925] [evidence IPI]	API4; EPR-1	NM_001168.2
ILMN_1749838	Homo sapiens	RefSeq	ILMN_8368	ILMN_8368	ZNF42	NM_198055.1	NM_198055.1		7593	37622340	NM_198055.1	ZNF42	NP_932172.1	1030053	A	2786	TGTCCGCCATGGTCAGAACACCTACCTCCCCTGGTTATTGTGAGGCTGGC	19	-	63765181-63765230	19q13.43c	Homo sapiens myeloid zinc finger 1 (MZF1), transcript variant 2, mRNA.	nucleus [goid 5634] [evidence IEA]; intracellular [goid 5622] [evidence IEA]; nucleus [goid 5634] [evidence IEA]; intracellular [goid 5622] [evidence IEA]	regulation of transcription, DNA-dependent [goid 6355] [pmid 1860835] [evidence TAS]; transcription [goid 6350] [evidence IEA]; regulation of transcription, DNA-dependent [goid 6355] [pmid 1860835] [evidence TAS]; transcription [goid 6350] [evidence IEA]	zinc ion binding [goid 8270] [evidence IEA]; metal ion binding [goid 46872] [evidence IEA]; transcription factor activity [goid 3700] [pmid 1860835] [evidence NAS]; protein binding [goid 5515] [pmid 10777584] [evidence IPI]; zinc ion binding [goid 8270] [evidence IEA]; metal ion binding [goid 46872] [evidence IEA]; transcription factor activity [goid 3700] [pmid 1860835] [evidence NAS]; protein binding [goid 5515] [pmid 10777584] [evidence IPI]	MZF1B; ZSCAN6; ZNF42; MZF-1; Zfp98	NM_198055.1
ILMN_1670816	Homo sapiens	RefSeq	ILMN_8368	ILMN_8368	ZNF42	NM_198055.1	NM_198055.1		7593	37622340	NM_198055.1	ZNF42	NP_932172.1	4880452	I	292	GGATTCGAGGCGGGGAGCATGGGAAGAAGCGGCCAGGAGTATGACCTGAT	19	-	63776413-63776462	19q13.43c	Homo sapiens myeloid zinc finger 1 (MZF1), transcript variant 2, mRNA.	nucleus [goid 5634] [evidence IEA]; intracellular [goid 5622] [evidence IEA]; nucleus [goid 5634] [evidence IEA]; intracellular [goid 5622] [evidence IEA]	regulation of transcription, DNA-dependent [goid 6355] [pmid 1860835] [evidence TAS]; transcription [goid 6350] [evidence IEA]; regulation of transcription, DNA-dependent [goid 6355] [pmid 1860835] [evidence TAS]; transcription [goid 6350] [evidence IEA]	zinc ion binding [goid 8270] [evidence IEA]; metal ion binding [goid 46872] [evidence IEA]; transcription factor activity [goid 3700] [pmid 1860835] [evidence NAS]; protein binding [goid 5515] [pmid 10777584] [evidence IPI]; zinc ion binding [goid 8270] [evidence IEA]; metal ion binding [goid 46872] [evidence IEA]; transcription factor activity [goid 3700] [pmid 1860835] [evidence NAS]; protein binding [goid 5515] [pmid 10777584] [evidence IPI]	MZF1B; ZSCAN6; ZNF42; MZF-1; Zfp98	NM_198055.1
ILMN_1712660	Homo sapiens	RefSeq	ILMN_25299	ILMN_25299	PDZD7	NM_024895.3	NM_024895.3		79955	21914924	NM_024895.3	PDZD7	NP_079171.1	6280131	S	1686	CTGGACAGCGGGAGCCTGGCCAAAACTTACCCTCGCCTGGACATAGAGAA	10	-	102767847-102767896	10q24.31a	Homo sapiens PDZ domain containing 7 (PDZD7), mRNA.			protein binding [goid 5515] [evidence IEA]	PDZK7	NM_024895.3
ILMN_1799796	Homo sapiens	RefSeq	ILMN_1681	ILMN_1681	KIAA1008	NM_014953.2	NM_014953.2		22894	19923415	NM_014953.2	KIAA1008	NP_055768.2	4640719	S	6423	GATGAGCCAGGTACATAACGCGGCACATTTTCTGCAGGTCAGCAGTAAGG	13	-	72228374-72228423	13q22.1a	Homo sapiens KIAA1008 (KIAA1008), mRNA.	exosome (RNase complex) [goid 178] [pmid 9562621] [evidence TAS]; nucleus [goid 5634] [evidence IEA]	rRNA processing [goid 6364] [pmid 9562621] [evidence TAS]	ribonuclease activity [goid 4540] [evidence IEA]; exonuclease activity [goid 4527] [evidence IEA]; RNA binding [goid 3723] [evidence IEA]; GDP-dissociation stimulator activity [goid 16219] [pmid 9562621] [evidence IDA]; hydrolase activity [goid 16787] [evidence IEA]	RP11-342J4.3; DKFZp667L1817; MGC33035; dis3p; DIS3; RRP44; bA555G22.1	NM_014953.2
ILMN_1712689	Homo sapiens	RefSeq	ILMN_39413	ILMN_39413	LOC442060	XM_940090.1	XM_940090.1		442060	88958107	XM_940090.1	LOC442060	XP_945183.1	3940113	A	33	GATTAAGACGGAGCCAGAGAACCCGATCAACCGTGAGAAAACATGCCTGC				2q31.3b	PREDICTED: Homo sapiens similar to sin3 associated polypeptide p18 (LOC442060), mRNA.					XM_940090.1
ILMN_1710993	Homo sapiens	RefSeq	ILMN_23326	ILMN_23326	C1ORF111	NM_182581.1	NM_182581.1		284680	32698991	NM_182581.1	C1orf111	NP_872387.1	6510139	S	634	GCTGCCGCATGTACCCCACCCTGGACTTCCTCAAGAGCCACATCAAGAGG	1	-	160610635-160610684	1q23.3b	Homo sapiens chromosome 1 open reading frame 111 (C1orf111), mRNA.				HSD20; RP11-565P22.3	NM_182581.1
ILMN_1790099	Homo sapiens	RefSeq	ILMN_32419	ILMN_32419	LOC652437	XM_941880.1	XM_941880.1		652437	89071472	XM_941880.1	LOC652437	XP_946973.1	130458	S	507	CCATGGATTTGACTCTAGACATGGGAGTGGGGAGGAGAGAGCTTCCAGGC					PREDICTED: Homo sapiens similar to Zona pellucida sperm-binding protein 3 precursor (Zona pellucida glycoprotein ZP3) (Zona pellucida protein C) (Sperm receptor) (ZP3A/ZP3B) (LOC652437), mRNA.					XM_941880.1
ILMN_1896552	Homo sapiens	Unigene	ILMN_89107	ILMN_89107	HS.385774	Hs.385774		Hs.385774		24270847	BC038762			6350064	S	32	GGTGGATAGGCCATGACAGCAAATGGCCCTGCCTTTATTACCTGACTCAC					Homo sapiens cDNA clone IMAGE:5270007					BC038762
ILMN_1882045	Homo sapiens	Unigene	ILMN_100800	ILMN_100800	HS.526748	Hs.526748		Hs.526748		38150029	CF890951			2190487	S	573	CATGGAATGCACACAGAAAGAGTCAAAGGGAACAACACTGAGGGAATAGC					UI-CF-FN0-afr-k-03-18-UI.s18 UI-CF-FN0 Homo sapiens cDNA clone UI-CF-FN0-afr-k-03-18-UI 3, mRNA sequence					CF890951
ILMN_1818018	Homo sapiens	Unigene	ILMN_129178	ILMN_129178	HS.576997	Hs.576997		Hs.576997		78304643	DA321576			5420209	S	435	GATCCAGAAGTGGCTGCTGAGGGAGAAGGTAGACAAGGTAGACCAAGAGC					DA321576 BRHIP3 Homo sapiens cDNA clone BRHIP3014850 5, mRNA sequence					DA321576
ILMN_1916543	Homo sapiens	Unigene	ILMN_116571	ILMN_116571	HS.563783	Hs.563783		Hs.563783		6986845	AW445083			150619	S	77	CCAACACAGGTATCATCTCCACCCTTTCCCTCCGCTCCAAGCCACAGGGA					UI-H-BI3-akd-d-08-0-UI.s1 NCI_CGAP_Sub5 Homo sapiens cDNA clone IMAGE:2733759 3, mRNA sequence					AW445083
ILMN_1710876	Homo sapiens	RefSeq	ILMN_30716	ILMN_30716	LOC442299	XM_935741.1	XM_935741.1		442299	89026873	XM_935741.1	LOC442299	XP_940834.1	2470709	S	540	GCACCAGGGTCACCCCAACCAGGATAACCGGACCGTCAGCCAGATCCTGA					PREDICTED: Homo sapiens similar to capicua homolog (LOC442299), mRNA.					XM_935741.1
ILMN_1751645	Homo sapiens	RefSeq	ILMN_2334	ILMN_2334	OR3A4	NM_001005334.1	NM_001005334.1		390756	52839874	NM_001005334.1	OR3A4	NP_001005334.1	2340670	S	809	CTTCGGACAAGGACAAGGGCATTGGCATCCTCAACACTGTCATCAGCCCC	17	+	3161163-3161212	17p13.3a	Homo sapiens olfactory receptor, family 3, subfamily A, member 4 (OR3A4), mRNA.	integral to membrane [goid 16021] [pmid 8004088] [evidence NAS]	sensory perception [goid 7600] [evidence IEA]; signal transduction [goid 7165] [evidence IEA]; G-protein coupled receptor protein signaling pathway [goid 7186] [evidence IEA]	olfactory receptor activity [goid 4984] [pmid 8004088] [evidence NAS]; receptor activity [goid 4872] [evidence IEA]	OR17-24; OR24; OR3A4P; OR3A5P; OR17-13; OLFRA06; OLFRA05; OR17-16; OR25; OR17-25	NM_001005334.1
ILMN_1807007	Homo sapiens	RefSeq	ILMN_35905	ILMN_35905	FLJ46361	XM_940481.1	XM_940481.1		375940	89033661	XM_940481.1	FLJ46361	XP_945574.1	7040273	I	4109	GAAAGGGAGAACGCATCTTTTCCAAAGCCAACAGAGGTGCCCACATGGAC				10q26.13b	PREDICTED: Homo sapiens FLJ46361 protein (FLJ46361), mRNA.					XM_940481.1
ILMN_1886727	Homo sapiens	Unigene	ILMN_126083	ILMN_126083	HS.573902	Hs.573902		Hs.573902		82418351	DA944763			6100201	S	61	TCATCTGGCCAGGAGCGCCCTAGCTTGAGATCCACGAGCCGAGAGTAGGG					DA944763 SPLEN2 Homo sapiens cDNA clone SPLEN2020007 5, mRNA sequence					DA944763
ILMN_1670957	Homo sapiens	RefSeq	ILMN_39221	ILMN_39221	LOC645721	XM_928731.1	XM_928731.1		645721	88943913	XM_928731.1	LOC645721	XP_933824.1	4010301	S	22	GTCACTACAAATTCCGGGAAGGAAACTTCCCCAGATTCCTCCACTTGGAG	1	-	234754354-234754403		PREDICTED: Homo sapiens hypothetical protein LOC645721 (LOC645721), mRNA.					XM_928731.1
ILMN_1790759	Homo sapiens	RefSeq	ILMN_31098	ILMN_31098	LOC641977	XM_935751.1	XM_935751.1		641977	89026885	XM_935751.1	LOC641977	XP_940844.1	160037	S	776	ATGGTGAACATTGTGATTTTACAGTTTTAAGAAATATGTTGATAAGAAAA				7p13b	PREDICTED: Homo sapiens similar to cell division cycle 10 homolog (LOC641977), mRNA.					XM_935751.1
ILMN_1818518	Homo sapiens	Unigene	ILMN_76415	ILMN_76415	HS.127380	Hs.127380		Hs.127380		7237916	AW573183			2120538	S	319	CTGGCTGGCAGGTACGGATTCCAAAGAGAACCCCTGTCAAGAAGGAGCCA					hf34a03.x1 Soares_NFL_T_GBC_S1 Homo sapiens cDNA clone IMAGE:2933740 3 similar to contains L1.t1 L1 repetitive element ;, mRNA sequence					AW573183
ILMN_1709650	Homo sapiens	RefSeq	ILMN_45373	ILMN_45373	LOC652815	XM_942488.1	XM_942488.1		652815	89064665	XM_942488.1	LOC652815	XP_947581.1	4150300	S	128	ACTCCATCAGCATCACCTCCCACTACAAACCCCCCGACTGCTCAGTGCTG					PREDICTED: Homo sapiens similar to FK506-binding protein 9 precursor (Peptidyl-prolyl cis-trans isomerase) (PPIase) (Rotamase) (LOC652815), mRNA.					XM_942488.1
ILMN_1808583	Homo sapiens	RefSeq	ILMN_37647	ILMN_37647	LOC653412	XM_927305.1	XM_927305.1		653412	88983872	XM_927305.1	LOC653412	XP_932398.1	1090164	S	181	TATAATTTATAATTTGCAGACTTAATGTATAATCTATTTTGTCCTAACAA	5	-	70549791-70549840		PREDICTED: Homo sapiens similar to hypothetical protein LOC153561 (LOC653412), mRNA.					XM_927305.1
ILMN_1846156	Homo sapiens	Unigene	ILMN_108497	ILMN_108497	HS.545253	Hs.545253		Hs.545253		47298779	CN282365			2260209	S	1	CCGTCGACCCCGCGTCCGCTCAGTTTCTCTCTTTCTGCAATTGTAATTTC					17000424385816 GRN_ES Homo sapiens cDNA 5, mRNA sequence					CN282365
ILMN_1697031	Homo sapiens	RefSeq	ILMN_10591	ILMN_10591	DCUN1D2	NM_018185.2	NM_018185.2		55208	62122944	NM_018185.2	DCUN1D2	NP_060655.1	4070487	I	661	AAGCAGGACAAGACTAATCATCTTCTTAGCATTTTACTGCGGGTCCCATC	13	-	113165056-113165105	13q34d	Homo sapiens DCN1, defective in cullin neddylation 1, domain containing 2 (S. cerevisiae) (DCUN1D2), transcript variant 1, mRNA.				C13orf17; FLJ20092; FLJ10704	NM_018185.2
ILMN_1805696	Homo sapiens	RefSeq	ILMN_7552	ILMN_7552	DFFA	NM_213566.1	NM_213566.1		1676	47132599	NM_213566.1	DFFA	NP_998731.1	4390576	I	2174	AGGAGAGCAGCAGGAGAGGCGCACAGAAGGCCCAGTTCTCAGGGGTTTTT	1	-	10444359-10444408	1p36.22c	Homo sapiens DNA fragmentation factor, 45kDa, alpha polypeptide (DFFA), transcript variant 2, mRNA.	cytosol [goid 5829] [pmid 9108473] [evidence TAS]; nucleus [goid 5634] [pmid 15572351] [evidence IDA]	DNA fragmentation during apoptosis [goid 6309] [pmid 15572351] [evidence IDA]; apoptosis [goid 6915] [evidence IEA]; intracellular signaling cascade [goid 7242] [pmid 9108473] [evidence TAS]	caspase-activated deoxyribonuclease activity [goid 4537] [pmid 9108473] [evidence TAS]; protein binding [goid 5515] [pmid 15572351] [evidence IDA]	DFF-45; ICAD; DFF1	NM_213566.1
ILMN_2196609	Homo sapiens	RefSeq	ILMN_180837	ILMN_180837	OR5K3	NM_001005516.1	NM_001005516.1		403277	53933277	NM_001005516.1	OR5K3	NP_001005516.1	7650240	S	738	GTCAATATTCTGTGATTCCCTTCTCTTCATGTATGCTCGACCAGGTGCAG	3	+	99592937-99592986	3q11.2c	Homo sapiens olfactory receptor, family 5, subfamily K, member 3 (OR5K3), mRNA.					NM_001005516.1
ILMN_1713679	Homo sapiens	RefSeq	ILMN_11783	ILMN_11783	DSU	NM_018000.1	NM_018000.1		55686	8922236	NM_018000.1	DSU	NP_060470.1	70468	S	833	TTACCCCAAGAAGCCTGGGGTTCCATGCCTGGCAGATGGCCAGAAAGAAC	2	-	216516423-216516425:216517861-216517907	2q35b	Homo sapiens dilute suppressor (DSU), mRNA.				MGC90296; WDT2; FLJ10116	NM_018000.1
ILMN_1797738	Homo sapiens	RefSeq	ILMN_26177	ILMN_26177	RCCD1	NM_033544.2	NM_033544.2		91433	63054857	NM_033544.2	RCCD1	NP_291022.2	4220538	I	74	CTCCTTGGGAGCAGACAGCTGTCCTCACTGGCAGAGGAGGAGCGCTCAGT	15	+	89300034-89300083	15q26.1c	Homo sapiens RCC1 domain containing 1 (RCCD1), transcript variant 1, mRNA.				MGC14386	NM_033544.2
ILMN_2391324	Homo sapiens	RefSeq	ILMN_26177	ILMN_26177	RCCD1	NM_033544.2	NM_033544.2		91433	63054857	NM_033544.2	RCCD1	NP_291022.2	2810025	A	2142	CAGCAGGGTGGGGTCTACTGTGGCTAAAATGTCAGGTAGATGCACACTGG	15	+	89306734-89306783	15q26.1c	Homo sapiens RCC1 domain containing 1 (RCCD1), transcript variant 1, mRNA.				MGC14386	NM_033544.2
ILMN_1821681	Homo sapiens	Unigene	ILMN_101261	ILMN_101261	HS.529324	Hs.529324		Hs.529324		13731127	BG209440			3850709	S	546	TGCCCAGATTGCTCTTCTCCATTATCCAGCCAGAGGTCCAGATCAGCCTG					RST28959 Athersys RAGE Library Homo sapiens cDNA, mRNA sequence					BG209440
ILMN_2395652	Homo sapiens	RefSeq	ILMN_179572	ILMN_179572	PTGFR	NM_000959.3	NM_000959.3		5737	88758604	NM_000959.3	PTGFR	NP_000950.1	770551	A	2903	TTTGACTGGGGAGAGGCATGGAGAAGAAACTCTCATTCAGGGGCTCCAGG	1	+	78776517-78776566	1p31.1e	Homo sapiens prostaglandin F receptor (FP) (PTGFR), transcript variant 1, mRNA.	membrane [goid 16020] [evidence IEA]; integral to plasma membrane [goid 5887] [pmid 8300593] [evidence TAS]; integral to membrane [goid 16021] [evidence IEA]	parturition [goid 7567] [pmid 9918852] [evidence TAS]; signal transduction [goid 7165] [evidence IEA]; G-protein coupled receptor protein signaling pathway [goid 7186] [pmid 8300593] [evidence TAS]	rhodopsin-like receptor activity [goid 1584] [evidence IEA]; receptor activity [goid 4872] [evidence IEA]; prostaglandin F receptor activity [goid 4958] [pmid 8300593] [evidence TAS]; thromboxane receptor activity [goid 4960] [evidence IEA]	MGC120498; MGC46203; FP	NM_000959.3
ILMN_2215043	Homo sapiens	RefSeq	ILMN_17994	ILMN_17994	RNF32	NM_030936.2	NM_030936.2		140545	37595535	NM_030936.2	RNF32	NP_112198.1	2490433	S	1608	CCTTAAGTTCCAAATGTTTTCCGCTAATAGTCTGTCCTAAAGCCTTTGCC	7	+	156162447-156162496	7q36.3b	Homo sapiens ring finger protein 32 (RNF32), mRNA.	endosome [goid 5768] [pmid 11256614] [evidence IDA]; endosome [goid 5768] [pmid 11256614] [evidence IDA]		zinc ion binding [goid 8270] [evidence IEA]; metal ion binding [goid 46872] [evidence IEA]; protein binding [goid 5515] [evidence IEA]; zinc ion binding [goid 8270] [evidence IEA]; metal ion binding [goid 46872] [evidence IEA]; protein binding [goid 5515] [evidence IEA]	FKSG33; HSD15	NM_030936.2
ILMN_2215040	Homo sapiens	RefSeq	ILMN_17994	ILMN_17994	RNF32	NM_030936.2	NM_030936.2		140545	37595535	NM_030936.2	RNF32	NP_112198.1	4150139	S	1142	GTCCTGCTCACATGTGTTCCACCATGCGTGTCTGCTGGCACTAGAGGAGT	7	+	156161981-156162030	7q36.3b	Homo sapiens ring finger protein 32 (RNF32), mRNA.	endosome [goid 5768] [pmid 11256614] [evidence IDA]; endosome [goid 5768] [pmid 11256614] [evidence IDA]		zinc ion binding [goid 8270] [evidence IEA]; metal ion binding [goid 46872] [evidence IEA]; protein binding [goid 5515] [evidence IEA]; zinc ion binding [goid 8270] [evidence IEA]; metal ion binding [goid 46872] [evidence IEA]; protein binding [goid 5515] [evidence IEA]	FKSG33; HSD15	NM_030936.2
ILMN_1711548	Homo sapiens	RefSeq	ILMN_33456	ILMN_33456	LOC647634	XM_942911.1	XM_942911.1		647634	89028479	XM_942911.1	LOC647634	XP_948004.1	5130014	S	293	ACTCAGGGTCACAGAAGCTCAACCGTGTCCACTGGAAAGGCTCTTACTCG					PREDICTED: Homo sapiens hypothetical protein LOC647634 (LOC647634), mRNA.					XM_942911.1
ILMN_1794324	Homo sapiens	RefSeq	ILMN_26151	ILMN_26151	CNOT4	NM_001008225.1	NM_001008225.1		4850	56550058	NM_001008225.1	CNOT4	NP_001008226.1	6580458	I	2120	TACACCCAGAAGAGCCAATATAAACGTTCCTCATGCCTACAGCTAGCGTG	7	-	134723942-134723991	7q33b	Homo sapiens CCR4-NOT transcription complex, subunit 4 (CNOT4), transcript variant 2, mRNA.	nucleus [goid 5634] [evidence IEA]	ubiquitin cycle [goid 6512] [evidence IEA]; transcription [goid 6350] [evidence IEA]; regulation of transcription, DNA-dependent [goid 6355] [evidence IEA]	ligase activity [goid 16874] [evidence IEA]; RNA binding [goid 3723] [evidence IEA]; nucleotide binding [goid 166] [evidence IEA]; zinc ion binding [goid 8270] [evidence IEA]; metal ion binding [goid 46872] [evidence IEA]; protein binding [goid 5515] [evidence IEA]	NOT4; NOT4H; CLONE243	NM_001008225.1
ILMN_1802441	Homo sapiens	RefSeq	ILMN_17810	ILMN_17810	REG1A	NM_002909.3	NM_002909.3		5967	30181229	NM_002909.3	REG1A	NP_002900.2	3610170	S	485	GCCCCAAGCAGTGTTAATCCTGGCTACTGTGTGAGCCTGACCTCAAGCAC	2	+	79203535-79203584	2p12e	Homo sapiens regenerating islet-derived 1 alpha (pancreatic stone protein, pancreatic thread protein) (REG1A), mRNA.		positive regulation of cell proliferation [goid 8284] [pmid 2332435] [evidence TAS]	sugar binding [goid 5529] [evidence IEA]	PSPS1; ICRF; PSPS; REG; MGC12447; P19; PTP; PSP	NM_002909.3
ILMN_1737640	Homo sapiens	RefSeq	ILMN_15324	ILMN_15324	CSAG1	NM_153479.1	NM_153479.1		158511	24234762	NM_153479.1	CSAG1	NP_705612.1	3830202	A	472	AGGAGACCACCGCCTTCTCCAGTGCTTCCTTGGGCAGCCAGTAATTCCCA	X	+	151659980-151660029	Xq28e	Homo sapiens chondrosarcoma associated gene 1 (CSAG1), transcript variant b, mRNA.				CSAGE	NM_153479.1
ILMN_1732323	Homo sapiens	RefSeq	ILMN_1296	ILMN_1296	PADI1	NM_013358.1	NM_013358.1		29943	13591857	NM_013358.1	PADI1	NP_037490.1	2480706	S	2274	AATGCACCTCATTCTTCCCTGGCCTCTTTCCCACCCACAGCCCCCAGAGG	1	+	17443524-17443573	1p36.13e	Homo sapiens peptidyl arginine deiminase, type I (PADI1), mRNA.		protein modification [goid 6464] [evidence IEA]	calcium ion binding [goid 5509] [evidence IEA]; protein-arginine deiminase activity [goid 4668] [evidence IEA]; hydrolase activity [goid 16787] [evidence IEA]	PDI1; PDI; HPAD10	NM_013358.1
ILMN_1770824	Homo sapiens	RefSeq	ILMN_2811	ILMN_2811	ARHGAP4	NM_001666.2	NM_001666.2		393	41327157	NM_001666.2	ARHGAP4	NP_001657.2	7200240	S	3083	CCCTTGTGGAGGCAGCTGAGGAAGGATGCTGGGGAAAGCCCTCTTCTGCA	X	-	152826127-152826176	Xq28f	Homo sapiens Rho GTPase activating protein 4 (ARHGAP4), mRNA.	cytoplasm [goid 5737] [pmid 11256614] [evidence IDA]; intracellular [goid 5622] [evidence IEA]	Rho protein signal transduction [goid 7266] [pmid 8570618] [evidence TAS]; signal transduction [goid 7165] [evidence IEA]; cytoskeleton organization and biogenesis [goid 7010] [pmid 8570618] [evidence TAS]	SH3/SH2 adaptor activity [goid 5070] [pmid 8570618] [evidence TAS]; Rho GTPase activator activity [goid 5100] [pmid 8570618] [evidence TAS]; GTPase activator activity [goid 5096] [evidence IEA]	C1; p115; RGC1; KIAA0131; RhoGAP4	NM_001666.2
ILMN_1847616	Homo sapiens	Unigene	ILMN_108687	ILMN_108687	HS.545485	Hs.545485		Hs.545485		7279274	AW592100			6480139	S	191	TTTGTTGGAGAAACTGGATTTTACTGGGTTTGACTGGGCAGCACCTCCCC					hf38f09.x1 Soares_NFL_T_GBC_S1 Homo sapiens cDNA clone IMAGE:2934185 3, mRNA sequence					AW592100
ILMN_1882929	Homo sapiens	Unigene	ILMN_104721	ILMN_104721	HS.539753	Hs.539753		Hs.539753		32175809	CD674078			1690750	S	218	GCTAAATGCACTGCAAAGGCTCCACCTTGTTACCCTGACTTGAGTGGCCT					fs06f08.x1 Human Lens cDNA (Normalized): fs Homo sapiens cDNA clone fs06f08 3, mRNA sequence					CD674078
ILMN_1659639	Homo sapiens	RefSeq	ILMN_33657	ILMN_33657	LOC642120	XM_936265.1	XM_936265.1		642120	89026478	XM_936265.1	LOC642120	XP_941358.1	4850356	S	1993	GACAAATTCACCACACACATCACACAGTTCGCTACTCCCCATTCTGCTAC					PREDICTED: Homo sapiens similar to Maltase-glucoamylase, intestinal (LOC642120), mRNA.					XM_936265.1
ILMN_1660208	Homo sapiens	RefSeq	ILMN_39010	ILMN_39010	LOC642688	XM_926140.1	XM_926140.1		642688	89059885	XM_926140.1	LOC642688	XP_931233.1	1660162	S	276	GCTGGGCATGCCCCAGCCCACCTGTGTTATAGCTTGTACTCCTGTTCAGC	X	-	81478948-81478997		PREDICTED: Homo sapiens similar to heat shock protein 90Bf (LOC642688), mRNA.					XM_926140.1
ILMN_1878771	Homo sapiens	Unigene	ILMN_117389	ILMN_117389	HS.564790	Hs.564790		Hs.564790		10372853	BE858212			5890747	S	271	CAGCTGTCATCCTGGGACTTCCGTGCACCATCATCCCTGTTTCCGGATCC					7g19f07.x1 NCI_CGAP_Brn23 Homo sapiens cDNA clone IMAGE:3306949 3, mRNA sequence					BE858212
ILMN_2324734	Homo sapiens	RefSeq	ILMN_24832	ILMN_24832	EYA4	NM_004100.3	NM_004100.3		2070	98991759	NM_004100.3	EYA4	NP_004091.3	2350139	A	4813	GGTTGACGGAGAACAGCTTGTCTGGCACAACAATGGTGCAGGCCCACGAG				6q23.2c	Homo sapiens eyes absent homolog 4 (Drosophila) (EYA4), transcript variant 1, mRNA.	nucleus [goid 5634] [evidence IEA]	morphogenesis [goid 9653] [pmid 9887327] [evidence TAS]; metabolism [goid 8152] [evidence IEA]; visual perception [goid 7601] [pmid 9887327] [evidence TAS]; transcription [goid 6350] [evidence IEA]; regulation of transcription, DNA-dependent [goid 6355] [evidence IEA]	hydrolase activity [goid 16787] [evidence IEA]; protein tyrosine phosphatase activity [goid 4725] [evidence IEA]; magnesium ion binding [goid 287] [evidence IEA]	CMD1J; DFNA10	NM_004100.3
ILMN_1688853	Homo sapiens	RefSeq	ILMN_26552	ILMN_26552	ZBTB9	NM_152735.3	NM_152735.3		221504	54607143	NM_152735.3	ZBTB9	NP_689948.1	5050500	S	2504	CCTTGGTCAGAGGGACTCAGGTTTGGGACAGCACAAGCTGAAGGCTGGAG	6	+	33533091-33533140	6p21.32a	Homo sapiens zinc finger and BTB domain containing 9 (ZBTB9), mRNA.	nucleus [goid 5634] [evidence IEA]	regulation of transcription, DNA-dependent [goid 6355] [evidence IEA]; transcription [goid 6350] [evidence IEA]	metal ion binding [goid 46872] [evidence IEA]; zinc ion binding [goid 8270] [evidence IEA]; protein binding [goid 5515] [evidence IEA]; DNA binding [goid 3677] [evidence IEA]	MGC23166	NM_152735.3
ILMN_1867039	Homo sapiens	Unigene	ILMN_92321	ILMN_92321	HS.441075	Hs.441075		Hs.441075		27879723	BX114564			1230154	S	257	CCCATGAGGATGGGAGAGCTCAGGATGTGGAGAGGAGCTGACAGAACTCA					BX114564 Soares_multiple_sclerosis_2NbHMSP Homo sapiens cDNA clone IMAGp998O17616, mRNA sequence					BX114564
ILMN_1736806	Homo sapiens	RefSeq	ILMN_20316	ILMN_20316	PAG1	NM_018440.3	NM_018440.3		55824	63054863	NM_018440.3	PAG1	NP_060910.3	1240228	S	5980	ACCTTGAGCCAGGACGAAGCCAAGACAACGTGACTCCCAAGTAGCAGGAG	8	-	82047314-82047363	8q21.13b	Homo sapiens phosphoprotein associated with glycosphingolipid microdomains 1 (PAG1), mRNA.	membrane [goid 16020] [evidence IEA]; integral to membrane [goid 16021] [evidence IEA]	immune response [goid 6955] [evidence IEA]		CBP; FLJ37858; MGC138364; PAG	NM_018440.3
ILMN_1755883	Homo sapiens	RefSeq	ILMN_12818	ILMN_12818	RPS27A	NM_002954.3	NM_002954.3		6233	27436941	NM_002954.3	RPS27A	NP_002945.1	3780528	S	19	GCGGTGGAGCCGCCACCAAAATGCAGATTTTCGTGAAAACCCTTACGGGG	2	+	55313346-55313348:55313448-55313464:55313465-55313494	2p16.1d	Homo sapiens ribosomal protein S27a (RPS27A), mRNA.	ribosome [goid 5840] [evidence IEA]; intracellular [goid 5622] [evidence IEA]; cytosolic small ribosomal subunit (sensu Eukaryota) [goid 5843] [pmid 15883184] [evidence IDA]; ribosome [goid 5840] [evidence IEA]; intracellular [goid 5622] [evidence IEA]; cytosolic small ribosomal subunit (sensu Eukaryota) [goid 5843] [pmid 15883184] [evidence IDA]	protein biosynthesis [goid 6412] [pmid 15883184] [evidence IC ]; protein modification [goid 6464] [evidence IEA]; protein biosynthesis [goid 6412] [pmid 15883184] [evidence IC ]; protein modification [goid 6464] [evidence IEA]	zinc ion binding [goid 8270] [evidence IEA]; metal ion binding [goid 46872] [evidence IEA]; structural constituent of ribosome [goid 3735] [pmid 15883184] [evidence IDA]; zinc ion binding [goid 8270] [evidence IEA]; metal ion binding [goid 46872] [evidence IEA]; structural constituent of ribosome [goid 3735] [pmid 15883184] [evidence IDA]	UBA80; CEP80; UBCEP80; UBCEP1; HUBCEP80	NM_002954.3
ILMN_2048326	Homo sapiens	RefSeq	ILMN_12818	ILMN_12818	RPS27A	NM_002954.3	NM_002954.3		6233	27436941	NM_002954.3	RPS27A	NP_002945.1	2320139	S	393	CGAGAGTGCCCTTCTGATGAATGTGGTGCTGGGGTGTTTATGGCAAGTCA	2	+	55316101-55316150	2p16.1d	Homo sapiens ribosomal protein S27a (RPS27A), mRNA.	ribosome [goid 5840] [evidence IEA]; intracellular [goid 5622] [evidence IEA]; cytosolic small ribosomal subunit (sensu Eukaryota) [goid 5843] [pmid 15883184] [evidence IDA]; ribosome [goid 5840] [evidence IEA]; intracellular [goid 5622] [evidence IEA]; cytosolic small ribosomal subunit (sensu Eukaryota) [goid 5843] [pmid 15883184] [evidence IDA]	protein biosynthesis [goid 6412] [pmid 15883184] [evidence IC ]; protein modification [goid 6464] [evidence IEA]; protein biosynthesis [goid 6412] [pmid 15883184] [evidence IC ]; protein modification [goid 6464] [evidence IEA]	zinc ion binding [goid 8270] [evidence IEA]; metal ion binding [goid 46872] [evidence IEA]; structural constituent of ribosome [goid 3735] [pmid 15883184] [evidence IDA]; zinc ion binding [goid 8270] [evidence IEA]; metal ion binding [goid 46872] [evidence IEA]; structural constituent of ribosome [goid 3735] [pmid 15883184] [evidence IDA]	UBA80; CEP80; UBCEP80; UBCEP1; HUBCEP80	NM_002954.3
ILMN_1655269	Homo sapiens	RefSeq	ILMN_24056	ILMN_24056	UNQ6411	NM_213608.1	NM_213608.1		401027	47106053	NM_213608.1	UNQ6411	NP_998773.1	1710066	S	899	GACAGCTCCCGCATCCCCTCTTTCACTCAGCTTCACTCCACCATGACCAG	2	-	197382297-197382346	2q33.1a	Homo sapiens IIDS6411 (UNQ6411), mRNA.					NM_213608.1
ILMN_1855478	Homo sapiens	Unigene	ILMN_102594	ILMN_102594	HS.534828	Hs.534828		Hs.534828		51475303	XM_497786			3190605	S	2754	AGAAACAGGACTCAGGGCCCCATCTCAGAGGGCAGGAACAGAGCTGGCAT					PREDICTED: Homo sapiens similar to interspersed repeat antigen, putative (LOC402031), mRNA					XM_497786
ILMN_1677080	Homo sapiens	RefSeq	ILMN_4178	ILMN_4178	FLJ21827	NM_020153.2	NM_020153.2		56912	21361819	NM_020153.2	FLJ21827	NP_064538.2	5490379	S	1504	GGACAGATCGTTGTCAGCTACTTGATGTCCTTGCCCATGCCACAGCTTGG	11	-	117920733-117920782	11q23.3d	Homo sapiens hypothetical protein FLJ21827 (FLJ21827), mRNA.	nucleus [goid 5634] [pmid 10873569] [evidence NAS]	biological process unknown [goid 4] [evidence ND ]	molecular function unknown [goid 5554] [evidence ND ]		NM_020153.2
ILMN_1661559	Homo sapiens	RefSeq	ILMN_40177	ILMN_40177	LOC129870	XM_065445.4	XM_065445.4		129870	88953343	XM_065445.4	LOC129870	XP_065445.4	7100735	S	170	CCAGAATTGGTGGGTTCTCGGTCTCGCTGATTTCAAGAACGAAGCCACGG	2	-	95495646-95495695	2q11.1c	PREDICTED: Homo sapiens similar to Nucleolar transcription factor 1 (Upstream binding factor 1) (UBF-1) (Autoantigen NOR-90) (LOC129870), mRNA.					XM_065445.4
ILMN_1796628	Homo sapiens	RefSeq	ILMN_29307	ILMN_29307	ADAMTS2	NM_014244.1	NM_014244.1		9509	7656866	NM_014244.1	ADAMTS2	NP_055059.1	3400600	I	3286	TACAACAACCTCACCAACGTGGAGGGCAGGATAGAGCCACCGCCTGGGAA	5	-	178473774-178473823	5q35.3d	Homo sapiens ADAM metallopeptidase with thrombospondin type 1 motif, 2 (ADAMTS2), transcript variant 1, mRNA.	extracellular matrix (sensu Metazoa) [goid 5578] [evidence IEA]	collagen catabolism [goid 30574] [evidence IEA]	procollagen N-endopeptidase activity [goid 17074] [evidence IEA]; metal ion binding [goid 46872] [evidence IEA]; collagenase activity [goid 8133] [pmid 10417273] [evidence TAS]	PCINP; ADAMTS-3; hPCPNI; NPI; ADAM-TS2; PCPNI	NM_014244.1
ILMN_1675626	Homo sapiens	RefSeq	ILMN_25348	ILMN_25348	PRPF38A	NM_032284.2	NM_032284.2		84950	34147408	NM_032284.2	PRPF38A	NP_115660.2	4390370	A	675	CTCCCGAAAGGTCTAAGAAGAGCCACAAGAAGAGCCGGAGAGGGAATGAG	1	+	52653637-52653646:52654908-52654947	1p32.3d	Homo sapiens PRP38 pre-mRNA processing factor 38 (yeast) domain containing A (PRPF38A), transcript variant 1, mRNA.				MGC3320; RP5-965L7.1; FLJ14936	NM_032284.2
ILMN_1653864	Homo sapiens	RefSeq	ILMN_42102	ILMN_42102	LOC644326	XM_927491.1	XM_927491.1		644326	88984898	XM_927491.1	LOC644326	XP_932584.1	6400037	S	2	TGGCTGGAATAACATGCATAGAATTCAGAATCCGGATGGCAAAGAAGATC	5	-	119287130-119287179		PREDICTED: Homo sapiens hypothetical protein LOC644326 (LOC644326), mRNA.					XM_927491.1
ILMN_1744574	Homo sapiens	RefSeq	ILMN_26216	ILMN_26216	TRUB1	NM_139169.3	NM_139169.3		142940	34303921	NM_139169.3	TRUB1	NP_631908.1	450341	S	864	CCTGTGCCAATGTGCTAGAGCTGACCCGAACCAAACAGGGACCATTTACG	10	+	116724881-116724930	10q25.3a	Homo sapiens TruB pseudouridine (psi) synthase homolog 1 (E. coli) (TRUB1), mRNA.		tRNA processing [goid 8033] [evidence IEA]	pseudouridylate synthase activity [goid 4730] [evidence IEA]	PUS4	NM_139169.3
ILMN_1696403	Homo sapiens	RefSeq	ILMN_41592	ILMN_41592	LOC645287	XM_928331.1	XM_928331.1		645287	89040491	XM_928331.1	LOC645287	XP_933424.1	3060259	S	98	ACACCAGAGAGTGCTGCCATGGCCACGACTGTTGTTACACTGGAGCTGAG	16	+	68563669-68563678:68566642-68566681		PREDICTED: Homo sapiens similar to Group X secretory phospholipase A2 precursor (Phosphatidylcholine 2-acylhydrolase GX) (GX sPLA2) (sPLA2-X) (LOC645287), mRNA.					XM_928331.1
ILMN_1692623	Homo sapiens	RefSeq	ILMN_39782	ILMN_39782	LOC653950	XM_937110.1	XM_937110.1		653950	88980361	XM_937110.1	LOC653950	XP_942203.1	1170739	S	95	GCCTGGAACTCATTCATGAGGAATCTGATGCTCCTTTGCTGCCCCCAAGA					PREDICTED: Homo sapiens similar to Latrophilin-3 precursor (Calcium-independent alpha-latrotoxin receptor 3) (Lectomedin-3) (LOC653950), mRNA.					XM_937110.1
ILMN_1879546	Homo sapiens	Unigene	ILMN_103384	ILMN_103384	HS.537601	Hs.537601		Hs.537601		13741911	BG215890			4050243	S	177	CTTTCCTGTTCTTACCTGCTACATGACATCTATGTTCCACTGTCAGTTTA					RST35575 Athersys RAGE Library Homo sapiens cDNA, mRNA sequence					BG215890
ILMN_1723962	Homo sapiens	RefSeq	ILMN_10044	ILMN_10044	LXN	NM_020169.2	NM_020169.2		56925	21359932	NM_020169.2	LXN	NP_064554.2	60670	S	786	GAGATTATTCCCTGGCAAATGCAAGTTCTCTGGCATCCACAATACGGCAC	3	-	159867177-159867226	3q25.32b	Homo sapiens latexin (LXN), mRNA.			metalloendopeptidase inhibitor activity [goid 8191] [evidence IEA]; enzyme inhibitor activity [goid 4857] [evidence IEA]	TCI; ECI	NM_020169.2
ILMN_1757537	Homo sapiens	RefSeq	ILMN_34353	ILMN_34353	RGAG4	XM_936417.1	XM_936417.1		340526	89060843	XM_936417.1	RGAG4	XP_941510.1	2750411	A	3518	AGGGATAGAGCAGATGAGCAGTGAGCTGGTTTCCACCCTCTGGGGCAGGA				Xq13.1d	PREDICTED: Homo sapiens retrotransposon gag domain containing 4 (RGAG4), mRNA.					XM_936417.1
ILMN_1898796	Homo sapiens	Unigene	ILMN_117421	ILMN_117421	HS.564833	Hs.564833		Hs.564833		19739958	BQ015057			4210100	S	616	GGGTAGAGGCCTGGATGTCATAAGGACCCAGGAAAAAATACCAGCACACC					UI-H-ED1-axw-g-11-0-UI.s1 NCI_CGAP_ED1 Homo sapiens cDNA clone IMAGE:5834530 3, mRNA sequence					BQ015057
ILMN_2166384	Homo sapiens	RefSeq	ILMN_174512	ILMN_174512	RANBP5	NM_002271.4	NM_002271.4		3843	51873051	NM_002271.4	RANBP5	NP_002262.3	1440632	S	5301	GCTGGGCACTATGCTAAGCACTTTGGGAGCAAGAACCTCCTACCTTCCAG	13	+	97473850-97473899	13q32.2a	Homo sapiens RAN binding protein 5 (RANBP5), mRNA.	cytoplasm [goid 5737] [pmid 9114010] [evidence TAS]; nuclear pore [goid 5643] [pmid 9271386] [evidence TAS]; nucleus [goid 5634] [pmid 9114010] [evidence TAS]	protein transport [goid 15031] [evidence IEA]	protein binding [goid 5515] [pmid 15964792] [evidence IDA]; GTPase inhibitor activity [goid 5095] [pmid 9271386] [evidence TAS]; Ran GTPase binding [goid 8536] [pmid 9114010] [evidence TAS]; binding [goid 5488] [evidence IEA]; nuclear localization sequence binding [goid 8139] [evidence NR ]; protein transporter activity [goid 8565] [evidence IEA]	FLJ43041; IMB3; KPNB3; MGC2068; IPO5; DKFZp686O1576	NM_002271.4
ILMN_1739987	Homo sapiens	RefSeq	ILMN_18264	ILMN_18264	KCNH2	NM_172056.1	NM_172056.1		3757	26051270	NM_172056.1	KCNH2	NP_742053.1	4060192	I	2728	GCCTGGAAGCTCGGCATTTGGTTTCACTAAGGGCCATGTGGTTCCCTGCA	7	-	150277822-150277871	7q36.1c	Homo sapiens potassium voltage-gated channel, subfamily H (eag-related), member 2 (KCNH2), transcript variant 2, mRNA.	integral to membrane [goid 16021] [evidence IEA]; membrane fraction [goid 5624] [evidence NR ]; voltage-gated potassium channel complex [goid 8076] [pmid 7736582] [evidence TAS]; membrane [goid 16020] [evidence IEA]; integral to membrane [goid 16021] [evidence IEA]; membrane fraction [goid 5624] [evidence NR ]; voltage-gated potassium channel complex [goid 8076] [pmid 7736582] [evidence TAS]; membrane [goid 16020] [evidence IEA]	ion transport [goid 6811] [evidence IEA]; potassium ion transport [goid 6813] [pmid 7736582] [evidence TAS]; muscle contraction [goid 6936] [pmid 7736582] [evidence TAS]; regulation of transcription, DNA-dependent [goid 6355] [evidence IEA]; two-component signal transduction system (phosphorelay) [goid 160] [evidence IEA]; ion transport [goid 6811] [evidence IEA]; potassium ion transport [goid 6813] [pmid 7736582] [evidence TAS]; muscle contraction [goid 6936] [pmid 7736582] [evidence TAS]; regulation of transcription, DNA-dependent [goid 6355] [evidence IEA]; two-component signal transduction system (phosphorelay) [goid 160] [evidence IEA]	potassium ion binding [goid 30955] [evidence IEA]; delayed rectifier potassium channel activity [goid 5251] [pmid 7736582] [evidence TAS]; potassium ion binding [goid 30955] [evidence IEA]; delayed rectifier potassium channel activity [goid 5251] [pmid 7736582] [evidence TAS]	ERG1; SQT1; Kv11.1; LQT2; HERG; HERG1	NM_172056.1
ILMN_1722831	Homo sapiens	RefSeq	ILMN_18264	ILMN_18264	KCNH2	NM_172056.1	NM_172056.1		3757	26051270	NM_172056.1	KCNH2	NP_742053.1	2100475	A	2312	GACACACTGGTGCATGCTGGGGACCTGCTCACCGCCCTGTACTTCATCTC	7	-	150278238-150278287	7q36.1c	Homo sapiens potassium voltage-gated channel, subfamily H (eag-related), member 2 (KCNH2), transcript variant 2, mRNA.	integral to membrane [goid 16021] [evidence IEA]; membrane fraction [goid 5624] [evidence NR ]; voltage-gated potassium channel complex [goid 8076] [pmid 7736582] [evidence TAS]; membrane [goid 16020] [evidence IEA]; integral to membrane [goid 16021] [evidence IEA]; membrane fraction [goid 5624] [evidence NR ]; voltage-gated potassium channel complex [goid 8076] [pmid 7736582] [evidence TAS]; membrane [goid 16020] [evidence IEA]	ion transport [goid 6811] [evidence IEA]; potassium ion transport [goid 6813] [pmid 7736582] [evidence TAS]; muscle contraction [goid 6936] [pmid 7736582] [evidence TAS]; regulation of transcription, DNA-dependent [goid 6355] [evidence IEA]; two-component signal transduction system (phosphorelay) [goid 160] [evidence IEA]; ion transport [goid 6811] [evidence IEA]; potassium ion transport [goid 6813] [pmid 7736582] [evidence TAS]; muscle contraction [goid 6936] [pmid 7736582] [evidence TAS]; regulation of transcription, DNA-dependent [goid 6355] [evidence IEA]; two-component signal transduction system (phosphorelay) [goid 160] [evidence IEA]	potassium ion binding [goid 30955] [evidence IEA]; delayed rectifier potassium channel activity [goid 5251] [pmid 7736582] [evidence TAS]; potassium ion binding [goid 30955] [evidence IEA]; delayed rectifier potassium channel activity [goid 5251] [pmid 7736582] [evidence TAS]	ERG1; SQT1; Kv11.1; LQT2; HERG; HERG1	NM_172056.1
ILMN_1768357	Homo sapiens	RefSeq	ILMN_2601	ILMN_2601	RTN1	NM_021136.2	NM_021136.2		6252	45827774	NM_021136.2	RTN1	NP_066959.1	5670195	I	1019	ACAGCGCAGGGCTCCTCAGATCACCACCCCTGTCAAAATCACACTGACGG	14	-	59282334-59282383	14q23.1b-q23.1c	Homo sapiens reticulon 1 (RTN1), transcript variant 1, mRNA.	integral to endoplasmic reticulum membrane [goid 30176] [pmid 8833145] [evidence TAS]; membrane [goid 16020] [evidence IEA]; endoplasmic reticulum [goid 5783] [evidence IEA]; integral to membrane [goid 16021] [evidence IEA]	signal transduction [goid 7165] [evidence NAS]; neuron differentiation [goid 30182] [pmid 9560466] [evidence TAS]	signal transducer activity [goid 4871] [evidence NAS]	NSP; MGC133250	NM_021136.2
ILMN_2347193	Homo sapiens	RefSeq	ILMN_19619	ILMN_19619	GSDML	NM_018530.1	NM_018530.1		55876	8924175	NM_018530.1	GSDML	NP_061000.1	5390608	A	1125	GCTGGGGTCTTGGTAGAAGCGCGTGCAAAAGCCATTCTGGACTTCCTGGA	17	-		17q12c	Homo sapiens gasdermin-like (GSDML), mRNA.				PRO2521; PP4052	NM_018530.1
ILMN_2260756	Homo sapiens	RefSeq	ILMN_19619	ILMN_19619	GSDML	NM_018530.1	NM_018530.1		55876	8924175	NM_018530.1	GSDML	NP_061000.1	6040598	I	43	ATCTTCAGTTGCTTCAGGCCATCTGGATGTATACATGCAGGTCACAGGGA	17	-		17q12c	Homo sapiens gasdermin-like (GSDML), mRNA.				PRO2521; PP4052	NM_018530.1
ILMN_1666206	Homo sapiens	RefSeq	ILMN_19619	ILMN_19619	GSDML	NM_018530.1	NM_018530.1		55876	8924175	NM_018530.1	GSDML	NP_061000.1	6270615	S	1453	TACCAGTCTGTCCTCACTGCCATCGCCACTACCATCCTGTCACCAGTGGG	17	-	35314497-35314546	17q12c	Homo sapiens gasdermin-like (GSDML), mRNA.				PRO2521; PP4052	NM_018530.1
ILMN_2200636	Homo sapiens	RefSeq	ILMN_12615	ILMN_12615	KIAA1267	NM_015443.2	NM_015443.2		284058	41152088	NM_015443.2	KIAA1267	NP_056258.1	1580338	S	4785	CCTGCTTTGGAGCTGTGTAATGGCAGCGAAACATGTAGCTGTCTTTGTTC	17	-	41463257-41463306	17q21.31e	Homo sapiens KIAA1267 (KIAA1267), mRNA.				MGC102843; DKFZp686P06109; DKFZP727C091	NM_015443.2
ILMN_1678235	Homo sapiens	RefSeq	ILMN_12615	ILMN_12615	KIAA1267	NM_015443.2	NM_015443.2		284058	41152088	NM_015443.2	KIAA1267	NP_056258.1	1850079	S	4364	GCTCCCCTTGCCTGTGGAACATTGTCTGGTCCTAGCTGTGGTTCCCATTG	17	-	41463678-41463727	17q21.31e	Homo sapiens KIAA1267 (KIAA1267), mRNA.				MGC102843; DKFZp686P06109; DKFZP727C091	NM_015443.2
ILMN_1879882	Homo sapiens	Unigene	ILMN_108408	ILMN_108408	HS.545128	Hs.545128		Hs.545128		759352	R07429			5420164	S	253	GAAATGTCCAAATCAACCCACCTATGGCCCTGCTGGTGGGTAGGTGGGGG					ye96b09.s1 Soares fetal liver spleen 1NFLS Homo sapiens cDNA clone IMAGE:125561 3, mRNA sequence					R07429
ILMN_1661852	Homo sapiens	RefSeq	ILMN_4746	ILMN_4746	CNTN1	NM_001843.2	NM_001843.2		1272	28373116	NM_001843.2	CNTN1	NP_001834.2	3890364	A	3076	CTCAAGTCAAAATTTCAGGTGCACCCACCCTATCCCCAAGTCTTCTCGGC	12	+	39709271-39709288:39750028-39750059	12q12c-q12d	Homo sapiens contactin 1 (CNTN1), transcript variant 1, mRNA.	membrane fraction [goid 5624] [pmid 7959734] [evidence TAS]; membrane [goid 16020] [evidence IEA]	cell adhesion [goid 7155] [pmid 7959734] [evidence NAS]; Notch signaling pathway [goid 7219] [evidence IEA]	GPI anchor binding [goid 48503] [evidence IEA]; protein binding [goid 5515] [evidence IEA]	GP135; F3	NM_001843.2
ILMN_2129563	Homo sapiens	RefSeq	ILMN_26811	ILMN_26811	LDLRAD3	NM_174902.2	NM_174902.2		143458	31341355	NM_174902.2	LDLRAD3	NP_777562.1	2030612	S	2637	TTTTTTCTCTGTGTCCAGTCAGCCACAGGGCCCGCCTCCCTGCAGGAATA	11	+	36209085-36209134	11p13a	Homo sapiens low density lipoprotein receptor class A domain containing 3 (LDLRAD3), mRNA.			receptor activity [goid 4872] [evidence IEA]		NM_174902.2
ILMN_1679641	Homo sapiens	RefSeq	ILMN_10767	ILMN_10767	KIAA1838	NM_032448.1	NM_032448.1		84498	24308333	NM_032448.1	KIAA1838	NP_115824.1	7610121	S	3017	AGAGCTTTTGTTGGCTTCTCTCCCGAGCTTGTGCCTGATTCTGTGGCCCA	6	+	170555940-170555989	6q27f	Homo sapiens family with sequence similarity 120B (FAM120B), mRNA.				KIAA1838; dJ894D12.1; PGCC1; KIAA0183	NM_032448.1
ILMN_1851959	Homo sapiens	Unigene	ILMN_113727	ILMN_113727	HS.559581	Hs.559581		Hs.559581		5886224	AW027468			5270162	S	516	CTGGCCTGCGGTGCAGCAGCTAACACTCATCTAGCCCTTACCATACTCCC					wt95c02.x1 NCI_CGAP_GC6 Homo sapiens cDNA clone IMAGE:2515202 3, mRNA sequence					AW027468
ILMN_1741727	Homo sapiens	RefSeq	ILMN_6510	ILMN_6510	QPCT	NM_012413.3	NM_012413.3		25797	68216098	NM_012413.3	QPCT	NP_036545.1	5570139	S	1069	CAGTTCTGCATCTGATACCGTCTCCTTTCCCTGAAGTCTGGCACACCATG	2	+	37453335-37453384	2p22.2a	Homo sapiens glutaminyl-peptide cyclotransferase (glutaminyl cyclase) (QPCT), mRNA.		protein modification [goid 6464] [pmid 7999256] [evidence TAS]; protein modification [goid 6464] [pmid 7999256] [evidence TAS]	acyltransferase activity [goid 8415] [evidence IEA]; transferase activity [goid 16740] [evidence IEA]; peptidase activity [goid 8233] [evidence IEA]; glutaminyl-peptide cyclotransferase activity [goid 16603] [evidence IEA]; acyltransferase activity [goid 8415] [evidence IEA]; transferase activity [goid 16740] [evidence IEA]; peptidase activity [goid 8233] [evidence IEA]; glutaminyl-peptide cyclotransferase activity [goid 16603] [evidence IEA]	QC; GCT	NM_012413.3
ILMN_2113049	Homo sapiens	RefSeq	ILMN_6510	ILMN_6510	QPCT	NM_012413.3	NM_012413.3		25797	68216098	NM_012413.3	QPCT	NP_036545.1	1820075	S	1515	TCAACGATAGTTTCTCAACAGTACTTAAATAGCGGTTGGAAAACGTAGCC	2	+	37453781-37453830	2p22.2a	Homo sapiens glutaminyl-peptide cyclotransferase (glutaminyl cyclase) (QPCT), mRNA.		protein modification [goid 6464] [pmid 7999256] [evidence TAS]; protein modification [goid 6464] [pmid 7999256] [evidence TAS]	acyltransferase activity [goid 8415] [evidence IEA]; transferase activity [goid 16740] [evidence IEA]; peptidase activity [goid 8233] [evidence IEA]; glutaminyl-peptide cyclotransferase activity [goid 16603] [evidence IEA]; acyltransferase activity [goid 8415] [evidence IEA]; transferase activity [goid 16740] [evidence IEA]; peptidase activity [goid 8233] [evidence IEA]; glutaminyl-peptide cyclotransferase activity [goid 16603] [evidence IEA]	QC; GCT	NM_012413.3
ILMN_1753196	Homo sapiens	RefSeq	ILMN_11067	ILMN_11067	PTTG1	NM_004219.2	NM_004219.2		9232	11038651	NM_004219.2	PTTG1	NP_004210.1	10414	S	99	GGTTGCTAAGGATGGGCTGAAGCTGGGGTCTGGACCTTCAATCAAAGCCT	5	+	159781951-159781988:159782294-159782305	5q33.3d	Homo sapiens pituitary tumor-transforming 1 (PTTG1), mRNA.	cytoplasm [goid 5737] [pmid 9811450] [evidence TAS]; nucleus [goid 5634] [pmid 9811450] [evidence TAS]; cytoplasm [goid 5737] [pmid 9811450] [evidence TAS]; nucleus [goid 5634] [pmid 9811450] [evidence TAS]	cell division [goid 51301] [evidence IEA]; cell cycle [goid 7049] [evidence IEA]; DNA repair [goid 6281] [evidence IEA]; chromosome organization and biogenesis [goid 51276] [evidence IEA]; mitosis [goid 7067] [evidence IEA]; DNA metabolism [goid 6259] [evidence IEA]; transcription from RNA polymerase II promoter [goid 6366] [pmid 9811450] [evidence TAS]; spermatogenesis [goid 7283] [pmid 9915854] [evidence TAS]; chromosome segregation [goid 7059] [evidence IEA]; cell division [goid 51301] [evidence IEA]; cell cycle [goid 7049] [evidence IEA]; DNA repair [goid 6281] [evidence IEA]; chromosome organization and biogenesis [goid 51276] [evidence IEA]; mitosis [goid 7067] [evidence IEA]; DNA metabolism [goid 6259] [evidence IEA]; transcription from RNA polymerase II promoter [goid 6366] [pmid 9811450] [evidence TAS]; spermatogenesis [goid 7283] [pmid 9915854] [evidence TAS]; chromosome segregation [goid 7059] [evidence IEA]	protein binding [goid 5515] [pmid 12194817] [evidence IPI]; cysteine protease inhibitor activity [goid 4869] [pmid 12194817] [evidence NAS]; transcription factor activity [goid 3700] [pmid 9811450] [evidence TAS]; protein binding [goid 5515] [pmid 12194817] [evidence IPI]; cysteine protease inhibitor activity [goid 4869] [pmid 12194817] [evidence NAS]; transcription factor activity [goid 3700] [pmid 9811450] [evidence TAS]	SECURIN; PTTG; MGC138276; EAP1; TUTR1; MGC126883; HPTTG	NM_004219.2
ILMN_2042771	Homo sapiens	RefSeq	ILMN_11067	ILMN_11067	PTTG1	NM_004219.2	NM_004219.2		9232	11038651	NM_004219.2	PTTG1	NP_004210.1	1510291	S	557	CTCCACCATGGGAATCCAATCTGTTGCAGTCTCCTTCAAGCATTCTGTCG	5	+	159787441-159787458:159788187-159788218	5q33.3d	Homo sapiens pituitary tumor-transforming 1 (PTTG1), mRNA.	cytoplasm [goid 5737] [pmid 9811450] [evidence TAS]; nucleus [goid 5634] [pmid 9811450] [evidence TAS]; cytoplasm [goid 5737] [pmid 9811450] [evidence TAS]; nucleus [goid 5634] [pmid 9811450] [evidence TAS]	cell division [goid 51301] [evidence IEA]; cell cycle [goid 7049] [evidence IEA]; DNA repair [goid 6281] [evidence IEA]; chromosome organization and biogenesis [goid 51276] [evidence IEA]; mitosis [goid 7067] [evidence IEA]; DNA metabolism [goid 6259] [evidence IEA]; transcription from RNA polymerase II promoter [goid 6366] [pmid 9811450] [evidence TAS]; spermatogenesis [goid 7283] [pmid 9915854] [evidence TAS]; chromosome segregation [goid 7059] [evidence IEA]; cell division [goid 51301] [evidence IEA]; cell cycle [goid 7049] [evidence IEA]; DNA repair [goid 6281] [evidence IEA]; chromosome organization and biogenesis [goid 51276] [evidence IEA]; mitosis [goid 7067] [evidence IEA]; DNA metabolism [goid 6259] [evidence IEA]; transcription from RNA polymerase II promoter [goid 6366] [pmid 9811450] [evidence TAS]; spermatogenesis [goid 7283] [pmid 9915854] [evidence TAS]; chromosome segregation [goid 7059] [evidence IEA]	protein binding [goid 5515] [pmid 12194817] [evidence IPI]; cysteine protease inhibitor activity [goid 4869] [pmid 12194817] [evidence NAS]; transcription factor activity [goid 3700] [pmid 9811450] [evidence TAS]; protein binding [goid 5515] [pmid 12194817] [evidence IPI]; cysteine protease inhibitor activity [goid 4869] [pmid 12194817] [evidence NAS]; transcription factor activity [goid 3700] [pmid 9811450] [evidence TAS]	SECURIN; PTTG; MGC138276; EAP1; TUTR1; MGC126883; HPTTG	NM_004219.2
ILMN_1780601	Homo sapiens	RefSeq	ILMN_12984	ILMN_12984	EMR1	NM_001974.3	NM_001974.3		2015	40807488	NM_001974.3	EMR1	NP_001965.3	2510356	S	2781	TCTCAGCTTAACATGGAAATGAGGATCCCACCAGCCCCAGAACCCTCTGG	19	+	6891122-6891171	19p13.3a	Homo sapiens egf-like module containing, mucin-like, hormone receptor-like 1 (EMR1), mRNA.	integral to plasma membrane [goid 5887] [pmid 7601460] [evidence TAS]; membrane [goid 16020] [evidence IEA]	neuropeptide signaling pathway [goid 7218] [evidence IEA]; cell adhesion [goid 7155] [pmid 7601460] [evidence TAS]; signal transduction [goid 7165] [evidence IEA]	receptor activity [goid 4872] [evidence IEA]; G-protein coupled receptor activity [goid 4930] [pmid 7601460] [evidence TAS]; calcium ion binding [goid 5509] [evidence IEA]	TM7LN3	NM_001974.3
ILMN_2154287	Homo sapiens	RefSeq	ILMN_3829	ILMN_3829	PHACS	NM_032592.1	NM_032592.1		84680	14211920	NM_032592.1	PHACS	NP_115981.1	4860070	S	1827	CTTGCAGGCAAATCCCAAGTGGCAGAAGACCCCCGTCCCTCTCAGAGCCA	11	+	44061844-44061893	11p11.2e	Homo sapiens 1-aminocyclopropane-1-carboxylate synthase (PHACS), mRNA.		amino acid metabolism [goid 6520] [evidence IEA]; biosynthesis [goid 9058] [evidence IEA]	transferase activity, transferring nitrogenous groups [goid 16769] [evidence IEA]; 1-aminocyclopropane-1-carboxylate synthase activity [goid 16847] [evidence IEA]; lyase activity [goid 16829] [evidence IEA]	ACS	NM_032592.1
ILMN_1825945	Homo sapiens	Unigene	ILMN_83884	ILMN_83884	HS.268250	Hs.268250		Hs.268250		2435304	AA601679			3130592	S	55	gacccagagagaaggagaaggccgcatgaagatggagcagagACTGGAGT					no01f10.s1 NCI_CGAP_Phe1 Homo sapiens cDNA clone IMAGE:1099435 3, mRNA sequence					AA601679
ILMN_1766859	Homo sapiens	RefSeq	ILMN_21828	ILMN_21828	MSL2L1	NM_018133.2	NM_018133.2		55167	38570120	NM_018133.2	MSL2L1	NP_060603.2	6020717	S	4041	GGGTGGGGGTGGGCTAAAGCCATAGGAAGAAAAATGTGATGTATGTGTCC	3	-	137351055-137351104	3q22.2b	Homo sapiens male-specific lethal 2-like 1 (Drosophila) (MSL2L1), mRNA.			zinc ion binding [goid 8270] [evidence IEA]; metal ion binding [goid 46872] [evidence IEA]; protein binding [goid 5515] [evidence IEA]	KIAA1585; RNF184; FLJ10546; MSL-2; msl-2	NM_018133.2
ILMN_1677108	Homo sapiens	RefSeq	ILMN_25604	ILMN_25604	CAPN13	NM_144575.2	NM_144575.2		92291	41152100	NM_144575.2	CAPN13	NP_653176.2	450750	S	2557	CCCTCGGGTGCTATGGGTGACACAAGAGCTGTCCACTGGGTGTTTGCAGA	2	-	30799216-30799265	2p23.1b-p23.1a	Homo sapiens calpain 13 (CAPN13), mRNA.	intracellular [goid 5622] [evidence IEA]		calpain activity [goid 4198] [evidence IEA]; calcium ion binding [goid 5509] [evidence IEA]	FLJ23523	NM_144575.2
ILMN_1885085	Homo sapiens	Unigene	ILMN_110305	ILMN_110305	HS.550430	Hs.550430		Hs.550430		2398395	AA586400			4220424	S	16	AACTGTCTGAAAAGCAGTGGAATATGGGTTGCAAAATTTACCAGCAGCAC					no56h07.s1 NCI_CGAP_SS1 Homo sapiens cDNA clone IMAGE:1104733 3, mRNA sequence					AA586400
ILMN_1744497	Homo sapiens	RefSeq	ILMN_31440	ILMN_31440	LOC641982	XM_935757.1	XM_935757.1		641982	89026898	XM_935757.1	LOC641982	XP_940850.1	7320553	S	61	GCTAATGAACATACAGTGCCATGGTGGTTCAAGTTTTGCAAAGGAGATGA					PREDICTED: Homo sapiens similar to SET domain and mariner transposase fusion gene (LOC641982), mRNA.					XM_935757.1
ILMN_1700998	Homo sapiens	RefSeq	ILMN_44953	ILMN_44953	LOC645416	XM_928457.1	XM_928457.1		645416	89034117	XM_928457.1	LOC645416	XP_933550.1	2140010	S	1855	CCTCAGGACCTCCCCTCACTCCTGCAAAATCCACACAGTTCTGCCCTCCT	11	-	70406580-70406629		PREDICTED: Homo sapiens similar to SH3/ankyrin domain gene 2 isoform a (LOC645416), mRNA.					XM_928457.1
ILMN_1772289	Homo sapiens	RefSeq	ILMN_23515	ILMN_23515	CHI3L1	NM_001276.1	NM_001276.1		1116	4557017	NM_001276.1	CHI3L1	NP_001267.1	1780014	S	1807	GCTTTGGTCTATCTTTGAGCGCCCACTAGACCCACTGGACTCACCTCCCC	1	-	201414617-201414666	1q32.1e	Homo sapiens chitinase 3-like 1 (cartilage glycoprotein-39) (CHI3L1), mRNA.	extracellular space [goid 5615] [pmid 8245017] [evidence TAS]; extracellular matrix (sensu Metazoa) [goid 5578] [pmid 8245017] [evidence TAS]	carbohydrate metabolism [goid 5975] [evidence IEA]; chitin catabolism [goid 6032] [evidence IEA]	catalytic activity [goid 3824] [evidence IEA]; chitinase activity [goid 4568] [evidence IEA]; sugar binding [goid 5529] [evidence IEA]; hydrolase activity, hydrolyzing O-glycosyl compounds [goid 4553] [evidence IEA]; extracellular matrix structural constituent [goid 5201] [pmid 8245017] [evidence TAS]	HC-gp39; YKL40; YYL-40; HCGP-3P; GP39	NM_001276.1
ILMN_1822398	Homo sapiens	Unigene	ILMN_102548	ILMN_102548	HS.534773	Hs.534773		Hs.534773		34533922	AK127143			770470	S	1540	AGGACTCGCTGGGGTCAGCAACAGCAGGGCAGTGTCAGCCTCAACCACTG					Homo sapiens cDNA FLJ45200 fis, clone BRCAN2006051, moderately  similar to AFG3-like protein 2 (EC 3.4.24.-)					AK127143
ILMN_1865601	Homo sapiens	Unigene	ILMN_131703	ILMN_131703	HS.579522	Hs.579522		Hs.579522		51651585	CR744191			4640706	S	77	GACCAGACCTGGACTCCCTGGGGCCACAGAGCTTCATCTGAACTAAGTAG					CR744191 NCI_CGAP_Kid11 Homo sapiens cDNA clone IMAGp971M19101 ; IMAGE:2386310 5, mRNA sequence					CR744191
ILMN_1831763	Homo sapiens	Unigene	ILMN_82643	ILMN_82643	HS.225887	Hs.225887		Hs.225887		21847910	BQ709011			5080056	S	638	TGGCAGGAAAGTCACTCAGGGAGGACCTACCTCAAGGAGAAGCTCAAAGC					AGENCOURT_8353580 NIH_MGC_113 Homo sapiens cDNA clone IMAGE:6279711 5, mRNA sequence					BQ709011
ILMN_1743483	Homo sapiens	RefSeq	ILMN_32170	ILMN_32170	FLJ14186	XM_379273.2	XM_379273.2		401149	88976720	XM_379273.2	FLJ14186	XP_379273.2	6450239	S	3378	CACACCCAGCTCTTGCCTCTGAGTGGCCTCTCCAGGAGCAAAACTTTCTC	4	-	120548221-120548270	4q26f	PREDICTED: Homo sapiens hypothetical gene supported by AK024248; AL137733 (FLJ14186), mRNA.					XM_379273.2
ILMN_1804415	Homo sapiens	RefSeq	ILMN_22527	ILMN_22527	LOC57228	NM_001031628.1	NM_001031628.1		57228	76496484	NM_001031628.1	LOC57228	NP_001026798.1	4610139	A	834	TGGCTGCTCTACTCTGTCCCCTACCTGGTCACCTAGTGATAGCCCCAGTG	12	-	49925603-49925652	12q13.13b	Homo sapiens small trans-membrane and glycosylated protein (LOC57228), transcript variant 1, mRNA.				MGC149454; MGC149453	NM_001031628.1
ILMN_2380243	Homo sapiens	RefSeq	ILMN_22527	ILMN_22527	LOC57228	NM_001031628.1	NM_001031628.1		57228	76496484	NM_001031628.1	LOC57228	NP_001026798.1	1070575	A	410	AACCTACAGAAGGTGAGCCCAGTGCCATCGTCCAGATGGAGAGTGACTTG	12	-	49926027-49926076	12q13.13b	Homo sapiens small trans-membrane and glycosylated protein (LOC57228), transcript variant 1, mRNA.				MGC149454; MGC149453	NM_001031628.1
ILMN_2279182	Homo sapiens	RefSeq	ILMN_22527	ILMN_22527	LOC57228	NM_001031628.1	NM_001031628.1		57228	76496484	NM_001031628.1	LOC57228	NP_001026798.1	6220253	I	99	GTTGAGTTCAAAAGGACGCGCGGAGCGGCGCCGGCCCTTCACCAGCAGCC	12	-	49950321-49950370	12q13.13b	Homo sapiens small trans-membrane and glycosylated protein (LOC57228), transcript variant 1, mRNA.				MGC149454; MGC149453	NM_001031628.1
ILMN_1853103	Homo sapiens	Unigene	ILMN_78682	ILMN_78682	HS.148450	Hs.148450		Hs.148450		27842595	BX095908			4150110	S	73	AAAATAAAGCCGAGCACGCCAAGAACCAAGGAGCCCAGGGCAGGCTGCAC					BX095908 Soares_testis_NHT Homo sapiens cDNA clone IMAGp998J094460, mRNA sequence					BX095908
ILMN_2180064	Homo sapiens	RefSeq	ILMN_19641	ILMN_19641	OR1G1	NM_003555.1	NM_003555.1		8390	11415033	NM_003555.1	OR1G1	NP_003546.1	1240075	S	772	GTTGATTTCAGTTCTCCCTCAACCCACTCGGCCCAGAAGGACACAGTTGC	17	-	2976774-2976823	17p13.3b	Homo sapiens olfactory receptor, family 1, subfamily G, member 1 (OR1G1), mRNA.	integral to plasma membrane [goid 5887] [evidence NR ]; membrane [goid 16020] [evidence IEA]	G-protein coupled receptor protein signaling pathway [goid 7186] [evidence IEA]; signal transduction [goid 7165] [pmid 8004088] [evidence NAS]	olfactory receptor activity [goid 4984] [evidence IEA]; receptor activity [goid 4872] [evidence IEA]	OR1G2; OR17-209; OR17-130	NM_003555.1
ILMN_1796484	Homo sapiens	RefSeq	ILMN_31484	ILMN_31484	LOC647250	XM_930297.1	XM_930297.1		647250	88943676	XM_930297.1	LOC647250	XP_935390.1	7210364	S	121	GGCGCAGGGAAACAGGAACTGGGGGCACAGCATCCTACTGCATGGGGGCA	1	-	201765292-201765341	1q32.1e	PREDICTED: Homo sapiens hypothetical LOC647250 (LOC647250), mRNA.					XM_930297.1
ILMN_1725834	Homo sapiens	RefSeq	ILMN_41841	ILMN_41841	LOC645493	XM_928517.1	XM_928517.1		645493	89027762	XM_928517.1	LOC645493	XP_933610.1	1030735	S	98	ATCACCCAGCGGCCGGCCATGATGGGGCCCAGCCTCTCAGAGTGCTCTTC	8	-	7394191-7394240		PREDICTED: Homo sapiens hypothetical protein LOC645493 (LOC645493), mRNA.					XM_928517.1
ILMN_1734773	Homo sapiens	RefSeq	ILMN_26924	ILMN_26924	PRSS1	NM_002769.2	NM_002769.2		5644	21071011	NM_002769.2	PRSS1	NP_002760.1	4830379	S	331	ATGTTAATCAAGCTCTCCTCACGTGCAGTAATCAACGCCCGCGTGTCCAC	7	+	142139323-142139372	7q34f	Homo sapiens protease, serine, 1 (trypsin 1) (PRSS1), mRNA.	extracellular region [goid 5576] [pmid 14718574] [evidence NAS]	digestion [goid 7586] [evidence IEA]	peptidase activity [goid 8233] [evidence IEA]; calcium ion binding [goid 5509] [evidence IEA]; trypsin activity [goid 4295] [pmid 8841182] [evidence TAS]	MGC120175; TRY4; TRYP1; MGC149362; TRY1; TRP1	NM_002769.2
ILMN_1759063	Homo sapiens	RefSeq	ILMN_38257	ILMN_38257	LOC652905	XM_942638.1	XM_942638.1		652905	89065383	XM_942638.1	LOC652905	XP_947731.1	2190592	S	142	ATCACGGGGTACCGAACCGCTTACAGGAGCTCAACCTGGTGGTTCAGTCT					PREDICTED: Homo sapiens similar to nodal modulator 2 isoform 2 (LOC652905), mRNA.					XM_942638.1
ILMN_1711331	Homo sapiens	RefSeq	ILMN_1960	ILMN_1960	MAP1LC3C	NM_001004343.1	NM_001004343.1		440738	51972259	NM_001004343.1	MAP1LC3C	NP_001004343.1	2750114	S	616	GGGGTGATCAGCTCCAACCAGTGGCAGCAGAGTGGTGGCTCTTCCTAGTT	1	-	240225931-240225980	1q43e	Homo sapiens microtubule-associated protein 1 light chain 3 gamma (MAP1LC3C), mRNA.	membrane [goid 16020] [evidence IEA]; microtubule [goid 5874] [evidence IEA]	ubiquitin cycle [goid 6512] [evidence IEA]; autophagy [goid 6914] [evidence IEA]			NM_001004343.1
ILMN_1730631	Homo sapiens	RefSeq	ILMN_12339	ILMN_12339	FLJ21945	NM_025203.1	NM_025203.1		80304	13376797	NM_025203.1	FLJ21945	NP_079479.1	6100154	S	3613	GACTGAGAACAGTCTGAGGCCTGGCTCCACTTGGAAGTATCTGGGGTGCG	2	-	24105868-24105917	2p23.3d	Homo sapiens chromosome 2 open reading frame 44 (C2orf44), mRNA.			protein binding [goid 5515] [pmid 12029088] [evidence IPI]	PP384; FLJ21945	NM_025203.1
ILMN_1722230	Homo sapiens	RefSeq	ILMN_45037	ILMN_45037	LOC651562	XM_940735.1	XM_940735.1		651562	89058343	XM_940735.1	LOC651562	XP_945828.1	3440450	S	85	GTTGATAATGAGGCTCCAGTTGTTCGTTCATTGACCAATGGAGAACTAGC					PREDICTED: Homo sapiens hypothetical protein LOC651562 (LOC651562), mRNA.					XM_940735.1
ILMN_1775296	Homo sapiens	RefSeq	ILMN_30764	ILMN_30764	LOC651006	XM_942564.1	XM_942564.1		651006	88952601	XM_942564.1	LOC651006	XP_947657.1	6560538	S	61	AAATTCCTATGTTGAAGCCCTAATCCCCAGCCTCTCAGAATGTGGCCGTA					PREDICTED: Homo sapiens hypothetical protein LOC651006 (LOC651006), mRNA.					XM_942564.1
ILMN_2415235	Homo sapiens	RefSeq	ILMN_175309	ILMN_175309	CSNK1E	NM_152221.2	NM_152221.2		1454	40549400	NM_152221.2	CSNK1E	NP_689407.1	1230187	A	1482	AAGTGTGCCATTTGACCATCTCGGGAAGTGAGGAGAGCCCCCATTGGACC	22	-	37019219-37019238:37019239-37019268	22q13.1b	Homo sapiens casein kinase 1, epsilon (CSNK1E), transcript variant 1, mRNA.		signal transduction [goid 7165] [pmid 7797465] [evidence TAS]; protein amino acid phosphorylation [goid 6468] [pmid 7797465] [evidence TAS]; DNA repair [goid 6281] [pmid 7797465] [evidence TAS]	casein kinase I activity [goid 4681] [pmid 7797465] [evidence TAS]; nucleotide binding [goid 166] [evidence IEA]; protein serine/threonine kinase activity [goid 4674] [evidence IEA]; transferase activity [goid 16740] [evidence IEA]; ATP binding [goid 5524] [evidence IEA]	MGC10398; HCKIE	NM_152221.2
ILMN_1858624	Homo sapiens	Unigene	ILMN_92828	ILMN_92828	HS.444692	Hs.444692		Hs.444692		19723902	BM999001			1740706	S	417	GTGCACTAATCACAGCCCTTGTTGAGCAATCAGTCTTCATTAGGCTCCCC					UI-H-DI0-avn-b-11-0-UI.s1 NCI_CGAP_DI0 Homo sapiens cDNA clone IMAGE:5881642 3, mRNA sequence					BM999001
ILMN_1897160	Homo sapiens	Unigene	ILMN_106854	ILMN_106854	HS.543211	Hs.543211		Hs.543211		6641078	AW264336			1010685	S	266	ATACTGGCTCGGGGGTCTGCTGGCTCGTCCTGGTTCACATCTCCGTTCTT					xq98e07.x1 NCI_CGAP_Brn53 Homo sapiens cDNA clone IMAGE:2758692 3, mRNA sequence					AW264336
ILMN_1663259	Homo sapiens	RefSeq	ILMN_34840	ILMN_34840	LOC649374	XM_938444.1	XM_938444.1		649374	89025995	XM_938444.1	LOC649374	XP_943537.1	4040446	S	7557	GTCTAGAGAAGAGGCACGTCAGCAGCCTGTACACACCCAGTCACACCTGT					PREDICTED: Homo sapiens hypothetical protein LOC649374 (LOC649374), mRNA.					XM_938444.1
ILMN_1735479	Homo sapiens	RefSeq	ILMN_20800	ILMN_20800	LPAL2	NM_024492.2	NM_024492.2		80350	22035661	NM_024492.2	LPAL2	NP_077818.1	2060523	I	1862	GCACAACTTGCGAGTGTAGTGACTTTAGGACTGGCGCAAAACCTCCAGGG	6	-	160808335-160808384	6q25.3f	Homo sapiens lipoprotein, Lp(a)-like 2 (LPAL2), transcript variant 1, mRNA.	cellular component unknown [goid 8372] [evidence ND ]; cellular component unknown [goid 8372] [evidence ND ]	biological process unknown [goid 4] [evidence ND ]; biological process unknown [goid 4] [evidence ND ]	molecular function unknown [goid 5554] [evidence ND ]; molecular function unknown [goid 5554] [evidence ND ]	RP11-72O9.2; MGC129532; APOARGC; APOA2; APOAL	NM_024492.2
ILMN_1811544	Homo sapiens	RefSeq	ILMN_20800	ILMN_20800	LPAL2	NM_024492.2	NM_024492.2		80350	22035661	NM_024492.2	LPAL2	NP_077818.1	1010243	A	625	ATAGGGCTGTGGCCGCGCCTCTGACTATTATCCCGGTTCCAAGACGAGAG	6	-	160828288-160828337	6q25.3f	Homo sapiens lipoprotein, Lp(a)-like 2 (LPAL2), transcript variant 1, mRNA.	cellular component unknown [goid 8372] [evidence ND ]; cellular component unknown [goid 8372] [evidence ND ]	biological process unknown [goid 4] [evidence ND ]; biological process unknown [goid 4] [evidence ND ]	molecular function unknown [goid 5554] [evidence ND ]; molecular function unknown [goid 5554] [evidence ND ]	RP11-72O9.2; MGC129532; APOARGC; APOA2; APOAL	NM_024492.2
ILMN_1760315	Homo sapiens	RefSeq	ILMN_18416	ILMN_18416	VWCE	NM_152718.1	NM_152718.1		220001	22749430	NM_152718.1	VWCE	NP_689931.1	1450608	S	3109	TCGTTTCCACTGTCAGCATCCTCCCTGGACCGCGTGGCTGGCTCATCTTT	11	-	60782469-60782518	11q12.2b	Homo sapiens von Willebrand factor C and EGF domains (VWCE), mRNA.			calcium ion binding [goid 5509] [evidence IEA]; serine-type endopeptidase inhibitor activity [goid 4867] [evidence IEA]	URG11; FLJ32009	NM_152718.1
ILMN_1880501	Homo sapiens	Unigene	ILMN_101493	ILMN_101493	HS.531005	Hs.531005		Hs.531005		30754920	CD110711			1340324	S	281	ACCCAGGGACAGATGGGGGAAGGTGAAGTCCCACTAGGATCAGAGAGATC					AGENCOURT_13980927 NIH_MGC_187 Homo sapiens cDNA clone IMAGE:30373649 5, mRNA sequence					CD110711
ILMN_2210298	Homo sapiens	RefSeq	ILMN_169051	ILMN_169051	LOC729440	NM_001080402.1	NM_001080402.1		729440	122937206	NM_001080402.1	LOC729440	NP_001073871.1	5550601	S	662	GGCTGGATGGCCAGAACACTCGGGACACCCGGGAGAATGAGATCTGGCAT				19q13.32a	Homo sapiens hypothetical protein LOC729440 (LOC729440), mRNA.					NM_001080402.1
ILMN_1864808	Homo sapiens	Unigene	ILMN_111887	ILMN_111887	HS.554311	Hs.554311		Hs.554311		13936164	BG694339			7050142	S	160	GGCTAAGAGATCCACCACAGCTGGTAAATGGAGAGGGTGCAGAGATCCTG					EST00076 Homo sapiens library (Scherer SW) Homo sapiens cDNA clone HSCEST_pp5cd25, mRNA sequence					BG694339
ILMN_1679995	Homo sapiens	RefSeq	ILMN_28432	ILMN_28432	MPP6	NM_016447.2	NM_016447.2		51678	21361597	NM_016447.2	MPP6	NP_057531.2	3370280	S	1708	CTGTGGTGGATGCAGGAATCACTACCAAGCTTCTGACCGACTCTGACTTG	7	+	24686627-24686664:24693582-24693593	7p15.3a	Homo sapiens membrane protein, palmitoylated 6 (MAGUK p55 subfamily member 6) (MPP6), mRNA.	membrane [goid 16020] [pmid 11311936] [evidence NAS]	protein complex assembly [goid 6461] [pmid 11311936] [evidence NAS]	protein binding [goid 5515] [pmid 11311936] [evidence IPI]	p55T; PALS2; VAM-1; VAM1	NM_016447.2
ILMN_1709645	Homo sapiens	RefSeq	ILMN_7088	ILMN_7088	CBX2	NM_032647.2	NM_032647.2		84733	32306516	NM_032647.2	CBX2	NP_116036.1	3180537	I	636	GTCCTTGGGGGACGGAAAGGAACAGGAAGCATGCGTACAGTAGGTGCTCA	17	+	75370501-75370543:75370544-75370550	17q25.3d	Homo sapiens chromobox homolog 2 (Pc class homolog, Drosophila) (CBX2), transcript variant 2, mRNA.	chromatin [goid 785] [evidence IEA]; nucleus [goid 5634] [evidence NAS]; chromatin [goid 785] [evidence IEA]; nucleus [goid 5634] [evidence NAS]	chromatin modification [goid 16568] [evidence NAS]; transcription [goid 6350] [evidence IEA]; chromatin assembly or disassembly [goid 6333] [evidence IEA]; regulation of transcription, DNA-dependent [goid 6355] [evidence IEA]; negative regulation of transcription [goid 16481] [evidence NAS]; chromatin modification [goid 16568] [evidence NAS]; transcription [goid 6350] [evidence IEA]; chromatin assembly or disassembly [goid 6333] [evidence IEA]; regulation of transcription, DNA-dependent [goid 6355] [evidence IEA]; negative regulation of transcription [goid 16481] [evidence NAS]	transcriptional repressor activity [goid 16564] [evidence NAS]; DNA binding [goid 3677] [evidence IEA]; chromatin binding [goid 3682] [evidence IEA]; transcriptional repressor activity [goid 16564] [evidence NAS]; DNA binding [goid 3677] [evidence IEA]; chromatin binding [goid 3682] [evidence IEA]	M33; CDCA6; MGC10561	NM_032647.2
ILMN_1686237	Homo sapiens	RefSeq	ILMN_7088	ILMN_7088	CBX2	NM_032647.2	NM_032647.2		84733	32306516	NM_032647.2	CBX2	NP_116036.1	6400408	A	282	AAGGAAGCTCACTGCCATGTCCTCCTGCAGCCGGCGCTCCAAGCTCAAGG	17	+	75370147-75370196	17q25.3d	Homo sapiens chromobox homolog 2 (Pc class homolog, Drosophila) (CBX2), transcript variant 2, mRNA.	chromatin [goid 785] [evidence IEA]; nucleus [goid 5634] [evidence NAS]; chromatin [goid 785] [evidence IEA]; nucleus [goid 5634] [evidence NAS]	chromatin modification [goid 16568] [evidence NAS]; transcription [goid 6350] [evidence IEA]; chromatin assembly or disassembly [goid 6333] [evidence IEA]; regulation of transcription, DNA-dependent [goid 6355] [evidence IEA]; negative regulation of transcription [goid 16481] [evidence NAS]; chromatin modification [goid 16568] [evidence NAS]; transcription [goid 6350] [evidence IEA]; chromatin assembly or disassembly [goid 6333] [evidence IEA]; regulation of transcription, DNA-dependent [goid 6355] [evidence IEA]; negative regulation of transcription [goid 16481] [evidence NAS]	transcriptional repressor activity [goid 16564] [evidence NAS]; DNA binding [goid 3677] [evidence IEA]; chromatin binding [goid 3682] [evidence IEA]; transcriptional repressor activity [goid 16564] [evidence NAS]; DNA binding [goid 3677] [evidence IEA]; chromatin binding [goid 3682] [evidence IEA]	M33; CDCA6; MGC10561	NM_032647.2
ILMN_2186925	Homo sapiens	RefSeq	ILMN_15633	ILMN_15633	FOXE1	NM_004473.3	NM_004473.3		2304	21618324	NM_004473.3	FOXE1	NP_004464.2	6250309	S	3306	TTGGGACTGCACTATCCTGTTCACGAAGACATGTGAACTTGGTTCAGTCC	9	+	99658663-99658712	9q22.33b	Homo sapiens forkhead box E1 (thyroid transcription factor 2) (FOXE1), mRNA.	nucleus [goid 5634] [evidence IEA]; nucleus [goid 5634] [evidence IEA]	morphogenesis [goid 9653] [pmid 9169137] [evidence TAS]; transcription [goid 6350] [evidence IEA]; ectoderm development [goid 7398] [pmid 9214635] [evidence TAS]; transcription from RNA polymerase II promoter [goid 6366] [pmid 9214635] [evidence TAS]; regulation of transcription, DNA-dependent [goid 6355] [evidence IEA]; negative regulation of transcription from RNA polymerase II promoter [goid 122] [pmid 9169137] [evidence TAS]; morphogenesis [goid 9653] [pmid 9169137] [evidence TAS]; transcription [goid 6350] [evidence IEA]; ectoderm development [goid 7398] [pmid 9214635] [evidence TAS]; transcription from RNA polymerase II promoter [goid 6366] [pmid 9214635] [evidence TAS]; regulation of transcription, DNA-dependent [goid 6355] [evidence IEA]; negative regulation of transcription from RNA polymerase II promoter [goid 122] [pmid 9169137] [evidence TAS]	RNA polymerase II transcription factor activity [goid 3702] [pmid 9169137] [evidence TAS]; sequence-specific DNA binding [goid 43565] [evidence IEA]; transcription factor activity [goid 3700] [pmid 9697705] [evidence TAS]; RNA polymerase II transcription factor activity [goid 3702] [pmid 9169137] [evidence TAS]; sequence-specific DNA binding [goid 43565] [evidence IEA]; transcription factor activity [goid 3700] [pmid 9697705] [evidence TAS]	TTF-2; TTF2; TITF2; HFKH4; FOXE2; FKHL15; HFKL5	NM_004473.3
ILMN_1668651	Homo sapiens	RefSeq	ILMN_15633	ILMN_15633	FOXE1	NM_004473.3	NM_004473.3		2304	21618324	NM_004473.3	FOXE1	NP_004464.2	3450692	S	2886	CACCCCCTGCTACACCTCAGCAGCCTCCCCCATGCAAAAAGGAAAGAGAA	9	+	99658243-99658292	9q22.33b	Homo sapiens forkhead box E1 (thyroid transcription factor 2) (FOXE1), mRNA.	nucleus [goid 5634] [evidence IEA]; nucleus [goid 5634] [evidence IEA]	morphogenesis [goid 9653] [pmid 9169137] [evidence TAS]; transcription [goid 6350] [evidence IEA]; ectoderm development [goid 7398] [pmid 9214635] [evidence TAS]; transcription from RNA polymerase II promoter [goid 6366] [pmid 9214635] [evidence TAS]; regulation of transcription, DNA-dependent [goid 6355] [evidence IEA]; negative regulation of transcription from RNA polymerase II promoter [goid 122] [pmid 9169137] [evidence TAS]; morphogenesis [goid 9653] [pmid 9169137] [evidence TAS]; transcription [goid 6350] [evidence IEA]; ectoderm development [goid 7398] [pmid 9214635] [evidence TAS]; transcription from RNA polymerase II promoter [goid 6366] [pmid 9214635] [evidence TAS]; regulation of transcription, DNA-dependent [goid 6355] [evidence IEA]; negative regulation of transcription from RNA polymerase II promoter [goid 122] [pmid 9169137] [evidence TAS]	RNA polymerase II transcription factor activity [goid 3702] [pmid 9169137] [evidence TAS]; sequence-specific DNA binding [goid 43565] [evidence IEA]; transcription factor activity [goid 3700] [pmid 9697705] [evidence TAS]; RNA polymerase II transcription factor activity [goid 3702] [pmid 9169137] [evidence TAS]; sequence-specific DNA binding [goid 43565] [evidence IEA]; transcription factor activity [goid 3700] [pmid 9697705] [evidence TAS]	TTF-2; TTF2; TITF2; HFKH4; FOXE2; FKHL15; HFKL5	NM_004473.3
ILMN_1715588	Homo sapiens	RefSeq	ILMN_32167	ILMN_32167	LOC650943	XM_940033.1	XM_940033.1		650943	89066422	XM_940033.1	LOC650943	XP_945126.1	7330484	S	271	GTGCTGCCGCTGCACCTGGAGTCTTTTGATACTCAAGATCATGACCTAGC					PREDICTED: Homo sapiens similar to nodal modulator 2 isoform 2 (LOC650943), mRNA.					XM_940033.1
ILMN_1807972	Homo sapiens	RefSeq	ILMN_18994	ILMN_18994	MICAL1	NM_022765.2	NM_022765.2		64780	20127615	NM_022765.2	MICAL1	NP_073602.2	2470458	S	3423	GGTGGATTTGGTCAACCAGAGAGATGCCCTCATCCGCTTCCAGGAGGAGC	6	-	109872130-109872179	6q21f	Homo sapiens microtubule associated monoxygenase, calponin and LIM domain containing 1 (MICAL1), mRNA.	intermediate filament [goid 5882] [pmid 11827972] [evidence NAS]; cytoskeleton [goid 5856] [evidence IEA]; cytoplasm [goid 5737] [pmid 11827972] [evidence IDA]	aromatic compound metabolism [goid 6725] [evidence IEA]; signal transduction [goid 7165] [pmid 11827972] [evidence NAS]; electron transport [goid 6118] [evidence IEA]; cytoskeleton organization and biogenesis [goid 7010] [pmid 11827972] [evidence NAS]	zinc ion binding [goid 8270] [evidence IEA]; metal ion binding [goid 46872] [evidence IEA]; SH3 domain binding [goid 17124] [pmid 11827972] [evidence IPI]; monooxygenase activity [goid 4497] [evidence IEA]; protein binding [goid 5515] [pmid 11827972] [evidence IPI]	NICAL; DKFZp434B1517; MICAL-1; MICAL; FLJ21739; FLJ11937	NM_022765.2
ILMN_1748386	Homo sapiens	RefSeq	ILMN_20928	ILMN_20928	MB	NM_203378.1	NM_203378.1		4151	44955887	NM_203378.1	MB	NP_976312.1	5560639	I	27	CCATGTGAGGGCTAGAGAAAGGAAAAGATTAGACCCTCCCTGGATGAGAG	22	-	34343425-34343474	22q12.3c	Homo sapiens myoglobin (MB), transcript variant 3, mRNA.		transport [goid 6810] [evidence IEA]; oxygen transport [goid 15671] [evidence IEA]	metal ion binding [goid 46872] [evidence IEA]; oxygen transporter activity [goid 5344] [evidence IEA]; iron ion binding [goid 5506] [evidence IEA]; heme binding [goid 20037] [evidence IEA]; oxygen binding [goid 19825] [evidence IEA]	MGC13548; PVALB	NM_203378.1
ILMN_1746769	Homo sapiens	RefSeq	ILMN_27165	ILMN_27165	PLA2G3	NM_015715.2	NM_015715.2		50487	51873062	NM_015715.2	PLA2G3	NP_056530.1	50626	S	2413	CCCCCCTGCGACACCTAGCTGAACTATGGTTTGGTGTCTGATCTTGAGAG	22	-	29860905-29860954	22q12.2c	Homo sapiens phospholipase A2, group III (PLA2G3), mRNA.	extracellular space [goid 5615] [pmid 10713052] [evidence TAS]; extracellular region [goid 5576] [evidence IEA]	phospholipid metabolism [goid 6644] [pmid 10713052] [evidence TAS]; lipid catabolism [goid 16042] [evidence IEA]	calcium ion binding [goid 5509] [evidence IEA]; calcium-dependent phospholipase A2 activity [goid 47498] [pmid 10713052] [evidence TAS]; hydrolase activity [goid 16787] [evidence IEA]	GIII-SPLA2	NM_015715.2
ILMN_1701131	Homo sapiens	RefSeq	ILMN_1717	ILMN_1717	MGC5509	NM_024093.1	NM_024093.1		79074	13129093	NM_024093.1	MGC5509	NP_076998.1	870731	S	644	AGCTGCTCCTAAAGAAGAGGCAGAGGCCATGAATAACCTGAAGCCCCCAC	2	+	105326082-105326112:105328204-105328222	2q12.2a	Homo sapiens chromosome 2 open reading frame 49 (C2orf49), mRNA.				MGC5509; FLJ45759	NM_024093.1
ILMN_1651429	Homo sapiens	RefSeq	ILMN_1005	ILMN_1005	SELM	NM_080430.2	NM_080430.2		140606	46370092	NM_080430.2	SELM	NP_536355.1	6400148	S	572	GAATACTTCTCTTGCTGAGAGCCGATGCCCGTCCCCGGGCCAGCAGGGAT	22	-	29830832-29830881	22q12.2c	Homo sapiens selenoprotein M (SELM), mRNA.	endoplasmic reticulum [goid 5783] [evidence IEA]		selenium binding [goid 8430] [evidence IEA]	MGC40146; SEPM	NM_080430.2
ILMN_1678568	Homo sapiens	RefSeq	ILMN_43659	ILMN_43659	LOC643913	XM_931913.1	XM_931913.1		643913	88952981	XM_931913.1	LOC643913	XP_937006.1	6960348	S	647	TGCCATCTCCACGGCCCCGGGGGACAGAAGGAAACAGACACCGACCACTT	2	-	5753871-5753915:5754046-5754050		PREDICTED: Homo sapiens hypothetical protein LOC643913 (LOC643913), mRNA.					XM_931913.1
ILMN_1664449	Homo sapiens	RefSeq	ILMN_10548	ILMN_10548	ALG5	NM_013338.3	NM_013338.3		29880	38176301	NM_013338.3	ALG5	NP_037470.1	6370113	S	975	CTGGTGCCTGGAGGCTTGAGCAAACTCGGAAAATGAATTAGGTTGTTTGC	13	-	36422069-36422078:36422079-36422118	13q13.3b	Homo sapiens asparagine-linked glycosylation 5 homolog (S. cerevisiae, dolichyl-phosphate beta-glucosyltransferase) (ALG5), mRNA.	membrane [goid 16020] [evidence IEA]; integral to membrane [goid 16021] [evidence IEA]; endoplasmic reticulum [goid 5783] [evidence IEA]	protein amino acid glycosylation [goid 6486] [pmid 10359825] [evidence TAS]	oligosaccharyl transferase activity [goid 4576] [pmid 10359825] [evidence TAS]; transferase activity, transferring glycosyl groups [goid 16757] [evidence IEA]; dolichyl-phosphate beta-glucosyltransferase activity [goid 4581] [evidence IEA]	bA421P11.2; RP11-421P11.2	NM_013338.3
ILMN_2224833	Homo sapiens	RefSeq	ILMN_12936	ILMN_12936	ADIPOR2	NM_024551.2	NM_024551.2		79602	38261972	NM_024551.2	ADIPOR2	NP_078827.2	6960685	S	3644	GAACTCTCACCAGGTTGGCGCCTGAATGCCTTACTCTCAGCAGTCAGAGG	12	+	1767785-1767834	12p13.33b	Homo sapiens adiponectin receptor 2 (ADIPOR2), mRNA.	integral to membrane [goid 16021] [pmid 12802337] [evidence ISS]; membrane [goid 16020] [evidence IEA]	hormone-mediated signaling [goid 9755] [pmid 12802337] [evidence ISS]; fatty acid oxidation [goid 19395] [pmid 12802337] [evidence ISS]; lipid metabolism [goid 6629] [evidence IEA]	hormone binding [goid 42562] [pmid 12802337] [evidence ISS]; receptor activity [goid 4872] [evidence IEA]	MGC4640; PAQR2; FLJ21432; ACDCR2	NM_024551.2
ILMN_1722642	Homo sapiens	RefSeq	ILMN_4633	ILMN_4633	REEP3	NM_001001330.1	NM_001001330.1		221035	47679088	NM_001001330.1	REEP3	NP_001001330.1	10593	S	1922	TTCTCAGCCAATCCATTCACAAGCTTGGCATTGACATGTGCTGCTAGTTT	10	+	65051606-65051655	10q21.3a	Homo sapiens receptor accessory protein 3 (REEP3), mRNA.	membrane [goid 16020] [evidence IEA]; integral to membrane [goid 16021] [evidence IEA]			C10orf74	NM_001001330.1
ILMN_2067453	Homo sapiens	RefSeq	ILMN_45534	ILMN_45534	LCAP	NM_001039768.2	NM_001039768.2		643736	116517306	NM_001039768.2	LCAP	NP_001034857.2	150255	S	1016	GGCGGGGTGGGCTCAGCCAGACGTGTCTTTCTCTGTTCTCCTTTCAATCT				Xq28f	Homo sapiens lung carcinoma-associated protein (LCAP), mRNA.					NM_001039768.2
ILMN_1716247	Homo sapiens	RefSeq	ILMN_4094	ILMN_4094	LOC387758	NM_203371.1	NM_203371.1		387758	42766421	NM_203371.1	LOC387758	NP_976249.1	4730133	S	2678	GAGGCTGGGAAAGGCTAAATGACTTATCCTCCATCAGTTATAACAGCCCC	11	+	26974881-26974930	11p14.2a	Homo sapiens similar to RIKEN cDNA 1110018M03 (LOC387758), mRNA.				MGC24932	NM_203371.1
ILMN_1911501	Homo sapiens	Unigene	ILMN_107411	ILMN_107411	HS.543905	Hs.543905		Hs.543905		6400108	AW168583			130692	S	149	GAAACTGTGGGGTTCATTAATTGCAGTGATGTGAAGGGTCCTGACAGCAC					xi89f08.x1 NCI_CGAP_Mel3 Homo sapiens cDNA clone IMAGE:2652999 3, mRNA sequence					AW168583
ILMN_1667233	Homo sapiens	RefSeq	ILMN_31576	ILMN_31576	MCART2	XM_929732.1	XM_929732.1		147407	89047162	XM_929732.1	MCART2	XP_934825.1	6480500	A	31	CGCAGTCCTGCGGGGCGCCGGCGAACGGAAATCCAGTTATCAAAATGGAC	18	-	27594762-27594789:27594820-27594841	18q12.1d	PREDICTED: Homo sapiens mitochondrial carrier triple repeat 2 (MCART2), mRNA.					XM_929732.1
ILMN_1810915	Homo sapiens	RefSeq	ILMN_12578	ILMN_12578	FAAH	NM_001441.1	NM_001441.1		2166	4557574	NM_001441.1	FAAH	NP_001432.1	1990471	S	1714	TGTGTCTGCGGTTCATGCGGGAGGTGGAGCGACTGATGACCCCTGAAAAG	1	+	46651775-46651824	1p33d	Homo sapiens fatty acid amide hydrolase (FAAH), mRNA.	insoluble fraction [goid 5626] [pmid 10431820] [evidence TAS]; integral to membrane [goid 16021] [evidence IEA]; membrane fraction [goid 5624] [pmid 9122178] [evidence TAS]; membrane [goid 16020] [evidence IEA]	fatty acid metabolism [goid 6631] [pmid 9122178] [evidence TAS]	hydrolase activity [goid 16787] [evidence IEA]; receptor binding [goid 5102] [evidence NR ]; amidase activity [goid 4040] [pmid 10431820] [evidence TAS]	FAAH-1; MGC102823; MGC138146	NM_001441.1
ILMN_1795719	Homo sapiens	RefSeq	ILMN_26088	ILMN_26088	RPA1	NM_002945.2	NM_002945.2		6117	20070171	NM_002945.2	RPA1	NP_002936.1	3120671	S	2122	GCTAGCGCAAGACCAGTCACTCCCTCTGCCTTCAGGCTTCTGTCAATTTC	17	+	1747447-1747496	17p13.3d	Homo sapiens replication protein A1, 70kDa (RPA1), mRNA.	DNA replication factor A complex [goid 5662] [pmid 8756712] [evidence TAS]; nucleus [goid 5634] [evidence IEA]	DNA recombination [goid 6310] [pmid 8756712] [evidence TAS]; DNA repair [goid 6281] [pmid 8756712] [evidence TAS]; DNA-dependent DNA replication [goid 6261] [pmid 8756712] [evidence TAS]	single-stranded DNA binding [goid 3697] [pmid 8756712] [evidence TAS]; DNA binding [goid 3677] [evidence IEA]; zinc ion binding [goid 8270] [evidence IEA]; metal ion binding [goid 46872] [evidence IEA]; protein binding [goid 5515] [pmid 15897895] [evidence IPI]	RPA70; REPA1; RF-A; HSSB; RP-A	NM_002945.2
ILMN_1768814	Homo sapiens	RefSeq	ILMN_17779	ILMN_17779	KLHL6	NM_130446.1	NM_130446.1		89857	18482382	NM_130446.1	KLHL6	NP_569713.1	2470338	S	4798	GAAGGGACTCCAGTTGCCAAGGTTGATCTGAAACAGGCAGGGAGCTAAGC	3	-	184688638-184688687	3q27.1a	Homo sapiens kelch-like 6 (Drosophila) (KLHL6), mRNA.			protein binding [goid 5515] [evidence IEA]	FLJ00029	NM_130446.1
ILMN_2149494	Homo sapiens	RefSeq	ILMN_25291	ILMN_25291	NPL	NM_030769.1	NM_030769.1		80896	13540532	NM_030769.1	NPL	NP_110396.1	540243	S	1295	TCCATCTGTCTTTAGGAGCTCTCATTATCTCGGTCTCTGGTTCCTAATCC	1	+	181064954-181065003	1q25.3d	Homo sapiens N-acetylneuraminate pyruvate lyase (dihydrodipicolinate synthase) (NPL), mRNA.		metabolism [goid 8152] [evidence IEA]; metabolism [goid 8152] [evidence IEA]	lyase activity [goid 16829] [evidence IEA]; lyase activity [goid 16829] [evidence IEA]	C1orf13; MGC61869; c112; NPL1; MGC149582	NM_030769.1
ILMN_1782070	Homo sapiens	RefSeq	ILMN_25291	ILMN_25291	NPL	NM_030769.1	NM_030769.1		80896	13540532	NM_030769.1	NPL	NP_110396.1	110653	S	992	GGAAGCTGGTAGCTAGTGCCTCTCTATCAAATCAGGGTTTGCACCTTGAG	1	+	181064651-181064666:181064667-181064700	1q25.3d	Homo sapiens N-acetylneuraminate pyruvate lyase (dihydrodipicolinate synthase) (NPL), mRNA.		metabolism [goid 8152] [evidence IEA]; metabolism [goid 8152] [evidence IEA]	lyase activity [goid 16829] [evidence IEA]; lyase activity [goid 16829] [evidence IEA]	C1orf13; MGC61869; c112; NPL1; MGC149582	NM_030769.1
ILMN_1664165	Homo sapiens	RefSeq	ILMN_5623	ILMN_5623	IZUMO1	NM_182575.1	NM_182575.1		284359	32698979	NM_182575.1	IZUMO1	NP_872381.1	5860678	S	1365	ACCACGGAGTCGTCCATAAGCCTCCAGCCTCTGCAGCCCGAGAAAATGCT	19	-	53936435-53936484	19q13.33a	Homo sapiens izumo sperm-egg fusion 1 (IZUMO1), mRNA.	membrane [goid 16020] [evidence IEA]; integral to membrane [goid 16021] [pmid 15759005] [evidence IDA]	fusion of sperm to egg plasma membrane [goid 7342] [pmid 15759005] [evidence IDA]; cell adhesion [goid 7155] [pmid 15759005] [evidence IC ]		MGC34799; IZUMO	NM_182575.1
ILMN_2262749	Homo sapiens	RefSeq	ILMN_16239	ILMN_16239	SOCS5	NM_014011.4	NM_014011.4		9655	41349444	NM_014011.4	SOCS5	NP_054730.1	1710682	I	100	GATTGGCCGCTAGGAATCCCGCCCCTCTAAAGCCCTGCCTGCTATTGGTC	2	+	46779702-46779751	2p21a	Homo sapiens suppressor of cytokine signaling 5 (SOCS5), transcript variant 1, mRNA.	cytoplasm [goid 5737] [evidence ISS]; cytoplasm [goid 5737] [evidence ISS]; cytoplasm [goid 5737] [evidence ISS]	JAK-STAT cascade [goid 7259] [evidence ISS]; cytokine and chemokine mediated signaling pathway [goid 19221] [evidence ISS]; negative regulation of signal transduction [goid 9968] [pmid 10773671] [evidence NAS]; intracellular signaling cascade [goid 7242] [evidence IEA]; positive regulation of T-helper 1 cell differentiation [goid 45627] [evidence ISS]; regulation of cell growth [goid 1558] [evidence IEA]; negative regulation of T-helper 2 cell differentiation [goid 45629] [evidence ISS]; JAK-STAT cascade [goid 7259] [evidence ISS]; cytokine and chemokine mediated signaling pathway [goid 19221] [evidence ISS]; negative regulation of signal transduction [goid 9968] [pmid 10773671] [evidence NAS]; intracellular signaling cascade [goid 7242] [evidence IEA]; positive regulation of T-helper 1 cell differentiation [goid 45627] [evidence ISS]; regulation of cell growth [goid 1558] [evidence IEA]; negative regulation of T-helper 2 cell differentiation [goid 45629] [evidence ISS]; JAK-STAT cascade [goid 7259] [evidence ISS]; cytokine and chemokine mediated signaling pathway [goid 19221] [evidence ISS]; negative regulation of signal transduction [goid 9968] [pmid 10773671] [evidence NAS]; intracellular signaling cascade [goid 7242] [evidence IEA]; positive regulation of T-helper 1 cell differentiation [goid 45627] [evidence ISS]; regulation of cell growth [goid 1558] [evidence IEA]; negative regulation of T-helper 2 cell differentiation [goid 45629] [evidence ISS]	kinase inhibitor activity [goid 19210] [evidence ISS]; protein binding [goid 5515] [evidence ISS]; kinase inhibitor activity [goid 19210] [evidence ISS]; protein binding [goid 5515] [evidence ISS]; kinase inhibitor activity [goid 19210] [evidence ISS]; protein binding [goid 5515] [evidence ISS]	CIS6; KIAA0671; CISH6; SOCS-5; Cish5	NM_014011.4
ILMN_1785286	Homo sapiens	RefSeq	ILMN_16239	ILMN_16239	SOCS5	NM_014011.4	NM_014011.4		9655	41349444	NM_014011.4	SOCS5	NP_054730.1	4880750	A	2584	GCCCAGGATGATTTTGTGAACCGTGAAGTACGTGAGACTAGAAGACGCCC	2	+	46841593-46841642	2p21a	Homo sapiens suppressor of cytokine signaling 5 (SOCS5), transcript variant 1, mRNA.	cytoplasm [goid 5737] [evidence ISS]; cytoplasm [goid 5737] [evidence ISS]; cytoplasm [goid 5737] [evidence ISS]	JAK-STAT cascade [goid 7259] [evidence ISS]; cytokine and chemokine mediated signaling pathway [goid 19221] [evidence ISS]; negative regulation of signal transduction [goid 9968] [pmid 10773671] [evidence NAS]; intracellular signaling cascade [goid 7242] [evidence IEA]; positive regulation of T-helper 1 cell differentiation [goid 45627] [evidence ISS]; regulation of cell growth [goid 1558] [evidence IEA]; negative regulation of T-helper 2 cell differentiation [goid 45629] [evidence ISS]; JAK-STAT cascade [goid 7259] [evidence ISS]; cytokine and chemokine mediated signaling pathway [goid 19221] [evidence ISS]; negative regulation of signal transduction [goid 9968] [pmid 10773671] [evidence NAS]; intracellular signaling cascade [goid 7242] [evidence IEA]; positive regulation of T-helper 1 cell differentiation [goid 45627] [evidence ISS]; regulation of cell growth [goid 1558] [evidence IEA]; negative regulation of T-helper 2 cell differentiation [goid 45629] [evidence ISS]; JAK-STAT cascade [goid 7259] [evidence ISS]; cytokine and chemokine mediated signaling pathway [goid 19221] [evidence ISS]; negative regulation of signal transduction [goid 9968] [pmid 10773671] [evidence NAS]; intracellular signaling cascade [goid 7242] [evidence IEA]; positive regulation of T-helper 1 cell differentiation [goid 45627] [evidence ISS]; regulation of cell growth [goid 1558] [evidence IEA]; negative regulation of T-helper 2 cell differentiation [goid 45629] [evidence ISS]	kinase inhibitor activity [goid 19210] [evidence ISS]; protein binding [goid 5515] [evidence ISS]; kinase inhibitor activity [goid 19210] [evidence ISS]; protein binding [goid 5515] [evidence ISS]; kinase inhibitor activity [goid 19210] [evidence ISS]; protein binding [goid 5515] [evidence ISS]	CIS6; KIAA0671; CISH6; SOCS-5; Cish5	NM_014011.4
ILMN_2350970	Homo sapiens	RefSeq	ILMN_16239	ILMN_16239	SOCS5	NM_014011.4	NM_014011.4		9655	41349444	NM_014011.4	SOCS5	NP_054730.1	6370379	A	4282	TCACCAGCATGAACTTGCACCTAAGTCTATATTCACTGTGTCCTTTTCTG	2	+	46843291-46843340	2p21a	Homo sapiens suppressor of cytokine signaling 5 (SOCS5), transcript variant 1, mRNA.	cytoplasm [goid 5737] [evidence ISS]; cytoplasm [goid 5737] [evidence ISS]; cytoplasm [goid 5737] [evidence ISS]	JAK-STAT cascade [goid 7259] [evidence ISS]; cytokine and chemokine mediated signaling pathway [goid 19221] [evidence ISS]; negative regulation of signal transduction [goid 9968] [pmid 10773671] [evidence NAS]; intracellular signaling cascade [goid 7242] [evidence IEA]; positive regulation of T-helper 1 cell differentiation [goid 45627] [evidence ISS]; regulation of cell growth [goid 1558] [evidence IEA]; negative regulation of T-helper 2 cell differentiation [goid 45629] [evidence ISS]; JAK-STAT cascade [goid 7259] [evidence ISS]; cytokine and chemokine mediated signaling pathway [goid 19221] [evidence ISS]; negative regulation of signal transduction [goid 9968] [pmid 10773671] [evidence NAS]; intracellular signaling cascade [goid 7242] [evidence IEA]; positive regulation of T-helper 1 cell differentiation [goid 45627] [evidence ISS]; regulation of cell growth [goid 1558] [evidence IEA]; negative regulation of T-helper 2 cell differentiation [goid 45629] [evidence ISS]; JAK-STAT cascade [goid 7259] [evidence ISS]; cytokine and chemokine mediated signaling pathway [goid 19221] [evidence ISS]; negative regulation of signal transduction [goid 9968] [pmid 10773671] [evidence NAS]; intracellular signaling cascade [goid 7242] [evidence IEA]; positive regulation of T-helper 1 cell differentiation [goid 45627] [evidence ISS]; regulation of cell growth [goid 1558] [evidence IEA]; negative regulation of T-helper 2 cell differentiation [goid 45629] [evidence ISS]	kinase inhibitor activity [goid 19210] [evidence ISS]; protein binding [goid 5515] [evidence ISS]; kinase inhibitor activity [goid 19210] [evidence ISS]; protein binding [goid 5515] [evidence ISS]; kinase inhibitor activity [goid 19210] [evidence ISS]; protein binding [goid 5515] [evidence ISS]	CIS6; KIAA0671; CISH6; SOCS-5; Cish5	NM_014011.4
ILMN_1884165	Homo sapiens	Unigene	ILMN_104830	ILMN_104830	HS.539915	Hs.539915		Hs.539915		19225124	BM857452			2750398	S	36	CTCCCTTTCTTCCAGTCCCATTGCCACATTTCCGGATGGTTCAAAATTCC					ij66f04.x1 Human insulinoma Homo sapiens cDNA clone IMAGE:5636094 3, mRNA sequence					BM857452
ILMN_1679780	Homo sapiens	RefSeq	ILMN_32044	ILMN_32044	LOC145814	XM_927974.1	XM_927974.1		145814	89038684	XM_927974.1	LOC145814	XP_933067.1	1690543	A	763	CCATGGTCCTTCCAGCCAAAGGGAACTGACCGGGGGATTGCTCCTCTAGA	15	-	97329208-97329229:97329230-97329257	15q26.3b	PREDICTED: Homo sapiens hypothetical protein LOC145814, transcript variant 2 (LOC145814), mRNA.					XM_927974.1
ILMN_2158594	Homo sapiens	RefSeq	ILMN_989	ILMN_989	C10ORF28	NM_014472.3	NM_014472.3		27291	50593521	NM_014472.3	C10orf28	NP_055287.3	730300	S	2999	CTGGAGGCAGAGTAGGGGGTGGTTGGAGAGCAGTTAGTACAAAGAGGCAG	10	+	99994326-99994375	10q24.2a	Homo sapiens chromosome 10 open reading frame 28 (C10orf28), mRNA.				PSORT; FLJ37160; GIDRP86; FLJ25458	NM_014472.3
ILMN_1687387	Homo sapiens	RefSeq	ILMN_13709	ILMN_13709	MGST1	NM_145764.1	NM_145764.1		4257	22035633	NM_145764.1	MGST1	NP_665707.1	3180674	I	1	GAATTCAAGTCCTAAAGCCTACAGTTTTGAATACTACTGAAATGACAAGT	12	+	16397618-16397667	12p12.3d	Homo sapiens microsomal glutathione S-transferase 1 (MGST1), transcript variant 1d, mRNA.	membrane [goid 16020] [evidence IEA]; mitochondrion [goid 5739] [evidence IEA]; endoplasmic reticulum [goid 5783] [evidence IEA]; microsome [goid 5792] [evidence IEA]		transferase activity [goid 16740] [evidence IEA]; glutathione transferase activity [goid 4364] [pmid 3372534] [evidence TAS]	GST12; MGST-I; MGC14525; MGST	NM_145764.1
ILMN_1850443	Homo sapiens	Unigene	ILMN_106630	ILMN_106630	HS.542939	Hs.542939		Hs.542939		5368831	AI803437			5560743	S	326	TACCCCTTTTTAAACCTTTATGCTTCTTTACCTTGGAATTCTTACCAGCG					tc39f05.x1 Soares_total_fetus_Nb2HF8_9w Homo sapiens cDNA clone IMAGE:2067009 3, mRNA sequence					AI803437
ILMN_1808185	Homo sapiens	RefSeq	ILMN_37974	ILMN_37974	LOC642504	XM_926192.1	XM_926192.1		642504	88995758	XM_926192.1	LOC642504	XP_931285.1	430471	S	538	GCACCTGAAAAAGCTGCAGACACTCAATGCCAACCCATGAGAGCAGCTGG	6	+	69623922-69623971		PREDICTED: Homo sapiens hypothetical protein LOC642504 (LOC642504), mRNA.					XM_926192.1
ILMN_2075051	Homo sapiens	RefSeq	ILMN_18817	ILMN_18817	PGS1	NM_024419.3	NM_024419.3		9489	84508630	NM_024419.3	PGS1	NP_077733.3	610358	S	1942	TTCGTAGGTGATGGCCTGCATGTTGTAACTACCCCGTCCCGCTGGGCTCA	17	+	73931985-73932034	17q25.3b	Homo sapiens phosphatidylglycerophosphate synthase 1 (PGS1), mRNA.	mitochondrion [goid 5739] [evidence ISS]; endoplasmic reticulum [goid 5783] [pmid 11256614] [evidence IDA]	metabolism [goid 8152] [evidence IEA]; phospholipid biosynthesis [goid 8654] [evidence ISS]	catalytic activity [goid 3824] [evidence IEA]	MGC131960; DKFZP762M186	NM_024419.3
ILMN_1654602	Homo sapiens	RefSeq	ILMN_36349	ILMN_36349	SDHAL2	XM_931356.1	XM_931356.1		255812	88967334	XM_931356.1	SDHAL2	XP_936449.1	450301	I	522	TACAAGAGTCCTGGAAAAAATGTAAGCAGTTGAGGCAGATGTGGCAGCCG	3	-	197195767-197195816	3q29f	PREDICTED: Homo sapiens succinate dehydrogenase complex, subunit A, flavoprotein-like 2, transcript variant 10 (SDHAL2), mRNA.					XM_931356.1
ILMN_1658152	Homo sapiens	RefSeq	ILMN_24338	ILMN_24338	MAP3K10	NM_002446.2	NM_002446.2		4294	21735549	NM_002446.2	MAP3K10	NP_002437.2	1580110	S	3354	AGGGTGGGCAGGGATACTCAGGGACAGGGCATCATGGGGGATTTGGCACA	19	+	45413240-45413289	19q13.2b	Homo sapiens mitogen-activated protein kinase kinase kinase 10 (MAP3K10), mRNA.		induction of apoptosis [goid 6917] [pmid 10801775] [evidence TAS]; signal transduction [goid 7165] [pmid 10801775] [evidence TAS]	transferase activity [goid 16740] [evidence IEA]; protein-tyrosine kinase activity [goid 4713] [evidence IEA]; protein homodimerization activity [goid 42803] [pmid 8195146] [evidence ISS]; JUN kinase kinase kinase activity [goid 4706] [evidence ISS]; nucleotide binding [goid 166] [evidence IEA]; ATP binding [goid 5524] [evidence IEA]; protein serine/threonine kinase activity [goid 4674] [pmid 8195146] [evidence ISS]	MLK2; MST	NM_002446.2
ILMN_1805827	Homo sapiens	RefSeq	ILMN_138065	ILMN_138065	PPA1	NM_021129.2	NM_021129.2		5464	29171760	NM_021129.2	PPA1	NP_066952.1	4050452	S	833	GAGAGCCCCTTCAAGTGTGATCCTGATGCTGCCAGAGCCATTGTGGATGC	10	-	71636026-71636075	10q22.1a	Homo sapiens pyrophosphatase (inorganic) 1 (PPA1), mRNA.	cytoplasm [goid 5737] [evidence IEA]	phosphate metabolism [goid 6796] [pmid 10542310] [evidence TAS]	magnesium ion binding [goid 287] [evidence IEA]; hydrolase activity [goid 16787] [evidence IEA]; inorganic diphosphatase activity [goid 4427] [pmid 10542310] [evidence TAS]	PP1; SID6-8061; IOPPP; PP; PPase	NM_021129.2
ILMN_1822854	Homo sapiens	Unigene	ILMN_108577	ILMN_108577	HS.545351	Hs.545351		Hs.545351		19028454	BM715196			2900376	S	361	CCCCAGCCTCTTAGTATACCTTTAGGAGTACCAGCACCAGCTCAGCCACC					UI-E-CL1-afi-f-05-0-UI.r2 UI-E-CL1 Homo sapiens cDNA clone UI-E-CL1-afi-f-05-0-UI 5, mRNA sequence					BM715196
ILMN_1774674	Homo sapiens	RefSeq	ILMN_24785	ILMN_24785	CAST	NM_173062.1	NM_173062.1		831	27765088	NM_173062.1	CAST	NP_775085.1	5080014	I	2	GAACATAGGGTACTCCGAGTGAAGAATTCAGCAGCTAAGTGGAAGTTGTC	5	+	96089770-96089819	5q15d	Homo sapiens calpastatin (CAST), transcript variant 4, mRNA.			calpain inhibitor activity [goid 30161] [evidence IEA]	MGC9402; BS-17	NM_173062.1
ILMN_1676159	Homo sapiens	RefSeq	ILMN_27038	ILMN_27038	MASK	NM_016542.2	NM_016542.2		51765	15011879	NM_016542.2	MASK	NP_057626.2	3940286	S	3176	TTCGTCCTGTAATCTGTTTCTAGGTGAAGCATACTCCAGTGTTTTAGGGG	X	+	131037574-131037623	Xq26.2a	Homo sapiens Mst3 and SOK1-related kinase (MASK), mRNA.	Golgi stack [goid 5795] [evidence IEA]	regulation of apoptosis [goid 42981] [pmid 11741893] [evidence IDA]; protein amino acid phosphorylation [goid 6468] [pmid 11641781] [evidence IDA]	nucleotide binding [goid 166] [evidence IEA]; protein kinase activity [goid 4672] [evidence IEA]; magnesium ion binding [goid 287] [pmid 11641781] [evidence IDA]; protein serine/threonine kinase activity [goid 4674] [evidence IEA]; transferase activity [goid 16740] [evidence IEA]; ATP binding [goid 5524] [pmid 11641781] [evidence IDA]; protein-tyrosine kinase activity [goid 4713] [evidence IEA]	RP6-213H19.1	NM_016542.2
ILMN_1669122	Homo sapiens	RefSeq	ILMN_38785	ILMN_38785	MGC39372	XM_376463.3	XM_376463.3		221756	88990454	XM_376463.3	MGC39372	XP_376463.3	5910152	S	1031	TGGCTGCTCCCAAACTGTCCCCAGACTTCCTCTCCAGTGGTTACCCTCCA	6	-	2800194-2800243		PREDICTED: Homo sapiens hypothetical protein MGC39372 (MGC39372), mRNA.					XM_376463.3
ILMN_1676118	Homo sapiens	RefSeq	ILMN_46214	ILMN_46214	LOC644964	XM_928041.1	XM_928041.1		644964	89050223	XM_928041.1	LOC644964	XP_933134.1	870747	S	94	CTTAGAGAACCCAGTGACTTTTTGTACCTTAAATCTGTGAAATCCTCATG	19	-	193967-194016		PREDICTED: Homo sapiens hypothetical protein LOC644964 (LOC644964), mRNA.					XM_928041.1
ILMN_1808984	Homo sapiens	RefSeq	ILMN_138751	ILMN_138751	CXORF48	XM_939090.1	XM_939090.1		54967	89061069	XM_939090.1	CXorf48	XP_944183.1	2140725	I	759	AATCAGCTTAGCGGTCCAGACTGTCCTCCTCCACTCCTGCTCCACCCTAG				Xq26.3a	PREDICTED: Homo sapiens chromosome X open reading frame 48 (CXorf48), mRNA.					XM_939090.1
ILMN_1694472	Homo sapiens	RefSeq	ILMN_14447	ILMN_14447	GCK	NM_033508.1	NM_033508.1		2645	15967160	NM_033508.1	GCK	NP_277043.1	7610639	A	2421	GCTGGCTCAGGAAGAAACCCCAAGCAGCATTCAGCACACCCCAAGGGACA	7	-	44150482-44150531	7p13d	Homo sapiens glucokinase (hexokinase 4, maturity onset diabetes of the young 2) (GCK), transcript variant 3, mRNA.		glycolysis [goid 6096] [evidence IEA]; glycolysis [goid 6096] [evidence IEA]	kinase activity [goid 16301] [evidence IEA]; transferase activity [goid 16740] [evidence IEA]; nucleotide binding [goid 166] [evidence IEA]; glucokinase activity [goid 4340] [pmid 1612194] [evidence TAS]; ATP binding [goid 5524] [evidence IEA]; hexokinase activity [goid 4396] [evidence IEA]; protein binding [goid 5515] [pmid 11522786] [evidence IPI]; kinase activity [goid 16301] [evidence IEA]; transferase activity [goid 16740] [evidence IEA]; nucleotide binding [goid 166] [evidence IEA]; glucokinase activity [goid 4340] [pmid 1612194] [evidence TAS]; ATP binding [goid 5524] [evidence IEA]; hexokinase activity [goid 4396] [evidence IEA]; protein binding [goid 5515] [pmid 11522786] [evidence IPI]	GK; HXKP; HHF3; GLK; MODY2; HK4; HKIV	NM_033508.1
ILMN_1676437	Homo sapiens	RefSeq	ILMN_14447	ILMN_14447	GCK	NM_033508.1	NM_033508.1		2645	15967160	NM_033508.1	GCK	NP_277043.1	5080152	I	231	GAACTCGGGCCTCACATGGCCAACTGCTACTTGGAACAAATCGCCCCTTG	7	-	44164256-44164305	7p13d	Homo sapiens glucokinase (hexokinase 4, maturity onset diabetes of the young 2) (GCK), transcript variant 3, mRNA.		glycolysis [goid 6096] [evidence IEA]; glycolysis [goid 6096] [evidence IEA]	kinase activity [goid 16301] [evidence IEA]; transferase activity [goid 16740] [evidence IEA]; nucleotide binding [goid 166] [evidence IEA]; glucokinase activity [goid 4340] [pmid 1612194] [evidence TAS]; ATP binding [goid 5524] [evidence IEA]; hexokinase activity [goid 4396] [evidence IEA]; protein binding [goid 5515] [pmid 11522786] [evidence IPI]; kinase activity [goid 16301] [evidence IEA]; transferase activity [goid 16740] [evidence IEA]; nucleotide binding [goid 166] [evidence IEA]; glucokinase activity [goid 4340] [pmid 1612194] [evidence TAS]; ATP binding [goid 5524] [evidence IEA]; hexokinase activity [goid 4396] [evidence IEA]; protein binding [goid 5515] [pmid 11522786] [evidence IPI]	GK; HXKP; HHF3; GLK; MODY2; HK4; HKIV	NM_033508.1
ILMN_1887028	Homo sapiens	Unigene	ILMN_87903	ILMN_87903	HS.369362	Hs.369362		Hs.369362		27843977	BX099217			5080332	S	101	GGCACCAAGATCGGAGCATTTAACCACTATACTGCCTCCCAGTCCCGTTC					BX099217 Soares_NFL_T_GBC_S1 Homo sapiens cDNA clone IMAGp998P183906, mRNA sequence					BX099217
ILMN_1878724	Homo sapiens	Unigene	ILMN_125704	ILMN_125704	HS.573523	Hs.573523		Hs.573523		17965839	BM272556			5900048	S	41	TCTGGCAAGTCAGGGCCTCTGCGGTCTCTCCTCAGGCAACGCTGCTTATC					ig99e06.x1 Human insulinoma Homo sapiens cDNA 3 similar to TR:Q9PZ45 Q9PZ45 GAG POLYPROTEIN ;, mRNA sequence					BM272556
ILMN_1819488	Homo sapiens	Unigene	ILMN_76859	ILMN_76859	HS.129800	Hs.129800		Hs.129800		13715477	BG193790			6020095	S	568	AGGCAAGGGCTCTATCCCGGTGGCTATGGGGGGACATTCTGGAGTGATCT					RST12926 Athersys RAGE Library Homo sapiens cDNA, mRNA sequence					BG193790
ILMN_1696131	Homo sapiens	RefSeq	ILMN_20585	ILMN_20585	ANKS1B	NM_152788.3	NM_152788.3		56899	50511944	NM_152788.3	ANKS1B	NP_690001.3	6100113	I	1910	GCTCAACAGGCCCAACACCTGATTGTTCACCTCCATCCCCTGATACTGCC	12	-	98361614-98361663	12q23.1c-q23.1d	Homo sapiens ankyrin repeat and sterile alpha motif domain containing 1B (ANKS1B), transcript variant 1, mRNA.				MGC26087; ANKS2; AIDA; cajalin-2; EB-1; AIDA-1	NM_152788.3
ILMN_1878624	Homo sapiens	Unigene	ILMN_92537	ILMN_92537	HS.443406	Hs.443406		Hs.443406		24532968	CA314870			7160291	S	484	GAGCTGCCCAAGAGTCCACAGGCCAGCCCAGGGGGAAACAAGGTACATCT					UI-CF-FN0-afi-g-02-0-UI.s1 UI-CF-FN0 Homo sapiens cDNA clone UI-CF-FN0-afi-g-02-0-UI 3, mRNA sequence					CA314870
ILMN_1773380	Homo sapiens	RefSeq	ILMN_25226	ILMN_25226	UNC13D	NM_199242.1	NM_199242.1		201294	46195764	NM_199242.1	UNC13D	NP_954712.1	6250767	S	4036	CAGGTTCACTGGGACCAGGGCTACAGGCACAGAGTCTCCTGGAAAAGGGA	17	-	71335208-71335257	17q25.1d	Homo sapiens unc-13 homolog D (C. elegans) (UNC13D), mRNA.		exocytosis [goid 6887] [evidence IEA]		Munc13-4; HLH3; HPLH3; FHL3	NM_199242.1
ILMN_1721224	Homo sapiens	RefSeq	ILMN_36204	ILMN_36204	LOC651101	XM_940230.1	XM_940230.1		651101	89066496	XM_940230.1	LOC651101	XP_945323.1	7570739	S	5	TGTGGATCTTGGATCTTCTGCTCTGTGGAAACTTCTGTAAAGCCTTAGGG					PREDICTED: Homo sapiens similar to GTF2I repeat domain containing 2 (LOC651101), mRNA.					XM_940230.1
ILMN_2082762	Homo sapiens	RefSeq	ILMN_25967	ILMN_25967	SNORD68	NR_002450.1	NR_002450.1		606500	72534648	NR_002450.1	SNORD68		1980669	S	2	GCGTGATGACATTCTCCGGAATCGCTGTACGGCCTTGATGAAAGCACATT	16	+	88155340-88155389	16q24.3b	Homo sapiens small nucleolar RNA, C/D box 68 (SNORD68) on chromosome 16.				HBII-202	NR_002450.1
ILMN_1702097	Homo sapiens	RefSeq	ILMN_25885	ILMN_25885	SPATA19	NM_174927.1	NM_174927.1		219938	28376651	NM_174927.1	SPATA19	NP_777587.1	3840022	S	588	ACAGTGGGGTTACAGGGAGTCATCATCAGCCCTACCCCTTGGCCAACCAC	11	-	133215955-133216004	11q25d	Homo sapiens spermatogenesis associated 19 (SPATA19), mRNA.				SPAS1; spergen1; FLJ25851	NM_174927.1
ILMN_1682696	Homo sapiens	RefSeq	ILMN_30573	ILMN_30573	LOC652373	XM_945444.1	XM_945444.1		652373	88971331	XM_945444.1	LOC652373	XP_950537.1	7560333	S	112	ACCCGCGCCACCCGGCTCCACTCGGGCCGCAGCTGCAAAAGCAGCGACAG					PREDICTED: Homo sapiens hypothetical protein LOC652373 (LOC652373), mRNA.					XM_945444.1
ILMN_1663356	Homo sapiens	RefSeq	ILMN_13972	ILMN_13972	RPH3A	NM_014954.2	NM_014954.2		22895	45267836	NM_014954.2	RPH3A	NP_055769.2	6400189	S	2891	CACCAGGGGCTTGGACGCTCTCCTCTTTCCGAATGTCACCTGTGTGCTTC	12	+	111819571-111819620	12q24.13a-q24.13b	Homo sapiens rabphilin 3A homolog (mouse) (RPH3A), mRNA.	synapse [goid 45202] [evidence IEA]; synaptic vesicle [goid 8021] [evidence IEA]; membrane [goid 16020] [evidence IEA]	intracellular protein transport [goid 6886] [evidence IEA]	Rab GTPase binding [goid 17137] [evidence IEA]; transporter activity [goid 5215] [evidence IEA]; zinc ion binding [goid 8270] [evidence IEA]; metal ion binding [goid 46872] [evidence IEA]; protein binding [goid 5515] [evidence IEA]	KIAA0985	NM_014954.2
ILMN_1871883	Homo sapiens	Unigene	ILMN_104345	ILMN_104345	HS.539161	Hs.539161		Hs.539161		1544141	AA052941			4560553	S	36	CCAATTGACTATGGGATAGGAAAGAAAGTGAGGTGTCAAGGATAAAGCCA					zl70b11.s1 Stratagene colon (#937204) Homo sapiens cDNA clone IMAGE:509949 3, mRNA sequence					AA052941
ILMN_1875098	Homo sapiens	Unigene	ILMN_115521	ILMN_115521	HS.562396	Hs.562396		Hs.562396		865091	H02158			730148	S	179	ACAGTGAGGAACCAAGAAGGGCTGATTTCATGTGGCTGATGCCAACCTGC					yj34b12.s1 Soares placenta Nb2HP Homo sapiens cDNA clone IMAGE:150623 3, mRNA sequence					H02158
ILMN_1900344	Homo sapiens	Unigene	ILMN_95692	ILMN_95692	HS.479551	Hs.479551		Hs.479551		19737101	BQ012200			3710747	S	21	TTTGCAGTGAGCTGATATTGTCTGCTTCCTAGGACTGAGCCACCAGGATC					UI-1-BC1p-asj-h-02-0-UI.s1 NCI_CGAP_Pl3 Homo sapiens cDNA clone UI-1-BC1p-asj-h-02-0-UI 3, mRNA sequence					BQ012200
ILMN_1740463	Homo sapiens	RefSeq	ILMN_35961	ILMN_35961	LOC339778	XM_940593.1	XM_940593.1		339778	88955012	XM_940593.1	LOC339778	XP_945686.1	70446	A	2568	TGGCACACTGCATAACACCAGTCCCATCCTCACCCCTAGGCCTCCTCTGT				2p23.3b	PREDICTED: Homo sapiens hypothetical protein LOC339778 (LOC339778), mRNA.					XM_940593.1
ILMN_1813975	Homo sapiens	RefSeq	ILMN_29081	ILMN_29081	ADI1	NM_018269.1	NM_018269.1		55256	8922761	NM_018269.1	ADI1	NP_060739.1	6620278	S	946	CACAGCTAGCCAGATAGAAGACACTTTTTTCTCCAAAATGATGCCTTGGG	2	-	3481329-3481378	2p25.3b	Homo sapiens acireductone dioxygenase 1 (ADI1), mRNA.	plasma membrane [goid 5886] [pmid 14718544] [evidence IDA]; nucleus [goid 5634] [pmid 14718544] [evidence IDA]; cytoplasm [goid 5737] [pmid 14718544] [evidence IDA]	methionine salvage [goid 19509] [pmid 15938715] [evidence IDA]; amino acid biosynthesis [goid 8652] [evidence IEA]; methionine biosynthesis [goid 9086] [evidence IEA]	oxidoreductase activity [goid 16491] [pmid 15938715] [evidence IDA]; nickel ion binding [goid 16151] [evidence IEA]; oxidoreductase activity, acting on single donors with incorporation of molecular oxygen, incorporation of two atoms of oxygen [goid 16702] [evidence IEA]; metal ion binding [goid 46872] [evidence IEA]; protein binding [goid 5515] [pmid 14718544] [evidence IPI]	HMFT1638; ARD; APL1; MTCBP-1; SIPL; FLJ10913	NM_018269.1
ILMN_1788607	Homo sapiens	RefSeq	ILMN_137509	ILMN_137509	RPL23A	NM_000984.4	NM_000984.4		6147	62739175	NM_000984.4	RPL23A	NP_000975.2	4920408	S	839	GAACTCAGAACTTGCCTCCATGGTTGAGTAACAAGCTGTACAAGAACCCC	17	+	24075262-24075311	17q11.2a	Homo sapiens ribosomal protein L23a (RPL23A), mRNA.	ribosome [goid 5840] [evidence IEA]	protein biosynthesis [goid 6412] [evidence IEA]	nucleotide binding [goid 166] [evidence IEA]; structural constituent of ribosome [goid 3735] [evidence IEA]; rRNA binding [goid 19843] [evidence IEA]	MDA20; FLJ27455	NM_000984.4
ILMN_1768816	Homo sapiens	RefSeq	ILMN_12700	ILMN_12700	TMPO	NM_003276.1	NM_003276.1		7112	4507554	NM_003276.1	TMPO	NP_003267.1	3400630	I	2129	CCATGGGAAATGCCACTGTAGGTCGTCGATACCTCTGGCTGAAGGATTGC	12	+	97452091-97452140	12q23.1c	Homo sapiens thymopoietin (TMPO), transcript variant 1, mRNA.	chromosome [goid 5694] [evidence IEA]; nucleus [goid 5634] [pmid 8530026] [evidence TAS]; membrane [goid 16020] [evidence IEA]; integral to membrane [goid 16021] [evidence IEA]; chromosome [goid 5694] [evidence IEA]; nucleus [goid 5634] [pmid 8530026] [evidence TAS]; membrane [goid 16020] [evidence IEA]; integral to membrane [goid 16021] [evidence IEA]		lamin binding [goid 5521] [pmid 8530026] [evidence TAS]; DNA binding [goid 3677] [evidence IEA]; lamin binding [goid 5521] [pmid 8530026] [evidence TAS]; DNA binding [goid 3677] [evidence IEA]	MGC61508; PRO0868; CMD1T; TP; LAP2	NM_003276.1
ILMN_1677747	Homo sapiens	RefSeq	ILMN_12700	ILMN_12700	TMPO	NM_003276.1	NM_003276.1		7112	4507554	NM_003276.1	TMPO	NP_003267.1	1990204	A	571	CAGCTTGTGAAATACGGAGTGAATCCTGGTCCTATTGTGGGAACAACCAG	12	+	97445882-97445921:97449589-97449598	12q23.1c	Homo sapiens thymopoietin (TMPO), transcript variant 1, mRNA.	chromosome [goid 5694] [evidence IEA]; nucleus [goid 5634] [pmid 8530026] [evidence TAS]; membrane [goid 16020] [evidence IEA]; integral to membrane [goid 16021] [evidence IEA]; chromosome [goid 5694] [evidence IEA]; nucleus [goid 5634] [pmid 8530026] [evidence TAS]; membrane [goid 16020] [evidence IEA]; integral to membrane [goid 16021] [evidence IEA]		lamin binding [goid 5521] [pmid 8530026] [evidence TAS]; DNA binding [goid 3677] [evidence IEA]; lamin binding [goid 5521] [pmid 8530026] [evidence TAS]; DNA binding [goid 3677] [evidence IEA]	MGC61508; PRO0868; CMD1T; TP; LAP2	NM_003276.1
ILMN_1811574	Homo sapiens	RefSeq	ILMN_13989	ILMN_13989	MAPK8IP3	NM_033392.3	NM_033392.3		23162	41350322	NM_033392.3	MAPK8IP3	NP_203750.3	5270575	A	5453	CACCTCCACTGTGATGTATGTCCGCTCCCTCGTCTGTTCCCCCAGGATCT	16	+	1760148-1760197	16p13.3e	Homo sapiens mitogen-activated protein kinase 8 interacting protein 3 (MAPK8IP3), transcript variant 2, mRNA.	cytoplasm [goid 5737] [evidence ISS]	regulation of JNK cascade [goid 46328] [evidence ISS]; vesicle-mediated transport [goid 16192] [evidence ISS]	kinesin binding [goid 19894] [evidence ISS]; MAP-kinase scaffold activity [goid 5078] [evidence ISS]; protein kinase binding [goid 19901] [evidence ISS]	KIAA1066; SYD2; FLJ00027; DKFZp762N1113; JIP3; JSAP1	NM_033392.3
ILMN_1696670	Homo sapiens	RefSeq	ILMN_38735	ILMN_38735	LOC92497	XM_931850.1	XM_931850.1		92497	89035705	XM_931850.1	LOC92497	XP_936943.1	4540017	A	2679	CAGGGCCAGCTAGTCAAGGTGCACAACTCTTTTTGTGCGTGGTGTGGCCC	12	-	99082979-99083028		PREDICTED: Homo sapiens hypothetical protein LOC92497 (LOC92497), mRNA.					XM_931850.1
ILMN_1770031	Homo sapiens	RefSeq	ILMN_8397	ILMN_8397	ABHD10	NM_018394.1	NM_018394.1		55347	8923000	NM_018394.1	ABHD10	NP_060864.1	1300328	S	2308	CCAGGCAGAGACTACCTTTGTGACCAGCTCCCAGTAAAAACCCCAGGCAC	3	+	113194635-113194684	3q13.2a	Homo sapiens abhydrolase domain containing 10 (ABHD10), mRNA.	mitochondrion [goid 5739] [pmid 11256614] [evidence IDA]	aromatic compound metabolism [goid 6725] [evidence IEA]	hydrolase activity [goid 16787] [evidence IEA]	FLJ11342	NM_018394.1
ILMN_2362809	Homo sapiens	RefSeq	ILMN_46477	ILMN_46477	TCL6	NM_020554.3	NM_020554.3		27004	89111113	NM_020554.3	TCL6	NP_065579.2	270368	A	1895	CCTGTCTCATTCGCCTCTGGATCTGCTGCATCCAGGACTGTGCCAGCACA	14	+	95207452-95207501	14q32.13b	Homo sapiens T-cell leukemia/lymphoma 6 (TCL6), transcript variant TCL6d1, mRNA.				TCL6f1; TNG2; TNG1; TCL6e1; TCL6f2	NM_020554.3
ILMN_2284647	Homo sapiens	RefSeq	ILMN_167559	ILMN_167559	COL9A1	NM_001851.3	NM_001851.3		1297	73486665	NM_001851.3	COL9A1	NP_001842.3	1340671	I	892	GAGAAACTTGCCATGAGCTGCCAGCCAGAATAACGCCCAGCCAGACCACC	6	-	71049327-71049342:71050161-71050194	6q13a	Homo sapiens collagen, type IX, alpha 1 (COL9A1), transcript variant 1, mRNA.	cytoplasm [goid 5737] [evidence IEA]; extracellular matrix (sensu Metazoa) [goid 5578] [evidence IEA]; collagen type IX [goid 5594] [pmid 9707347] [evidence TAS]; cytoplasm [goid 5737] [evidence IEA]; extracellular matrix (sensu Metazoa) [goid 5578] [evidence IEA]; collagen type IX [goid 5594] [pmid 9707347] [evidence TAS]	cell adhesion [goid 7155] [evidence IEA]; phosphate transport [goid 6817] [evidence IEA]; cell adhesion [goid 7155] [evidence IEA]; phosphate transport [goid 6817] [evidence IEA]	extracellular matrix structural constituent [goid 5201] [evidence NAS]; extracellular matrix structural constituent [goid 5201] [evidence NAS]	DJ149L1.1.2; FLJ40263; MED	NM_001851.3
ILMN_2390099	Homo sapiens	RefSeq	ILMN_167559	ILMN_167559	COL9A1	NM_001851.3	NM_001851.3		1297	73486665	NM_001851.3	COL9A1	NP_001842.3	5340402	A	2644	CTAAAGGTGACTTGGGAGAAAAGGGGGAGCGTGGCCCTCCAGGAAGAGGT	6	-	70992389-70992433:70999007-70999011	6q13a	Homo sapiens collagen, type IX, alpha 1 (COL9A1), transcript variant 1, mRNA.	cytoplasm [goid 5737] [evidence IEA]; extracellular matrix (sensu Metazoa) [goid 5578] [evidence IEA]; collagen type IX [goid 5594] [pmid 9707347] [evidence TAS]; cytoplasm [goid 5737] [evidence IEA]; extracellular matrix (sensu Metazoa) [goid 5578] [evidence IEA]; collagen type IX [goid 5594] [pmid 9707347] [evidence TAS]	cell adhesion [goid 7155] [evidence IEA]; phosphate transport [goid 6817] [evidence IEA]; cell adhesion [goid 7155] [evidence IEA]; phosphate transport [goid 6817] [evidence IEA]	extracellular matrix structural constituent [goid 5201] [evidence NAS]; extracellular matrix structural constituent [goid 5201] [evidence NAS]	DJ149L1.1.2; FLJ40263; MED	NM_001851.3
ILMN_1677665	Homo sapiens	RefSeq	ILMN_42337	ILMN_42337	LOC650553	XM_941986.1	XM_941986.1		650553	89034522	XM_941986.1	LOC650553	XP_947079.1	7150201	S	253	ATTCAAGTATTTACATTTACCCACATACAGCAATTACAAAAGGTATTTTT					PREDICTED: Homo sapiens hypothetical protein LOC650553 (LOC650553), mRNA.					XM_941986.1
ILMN_1770739	Homo sapiens	RefSeq	ILMN_40734	ILMN_40734	LOC644634	XM_930244.1	XM_930244.1		644634	88943476	XM_930244.1	LOC644634	XP_935337.1	5220626	S	837	ATGGGAGGCACAGTGGCCTGATGGAGCCTGAGGCAGCTAAACAAGCACTG	1	+	147943183-147943203:147943204-147943218:147943370-147943383	1q21.1e	PREDICTED: Homo sapiens hypothetical protein LOC644634 (LOC644634), mRNA.					XM_930244.1
ILMN_1660980	Homo sapiens	RefSeq	ILMN_38867	ILMN_38867	LOC647540	XM_936598.1	XM_936598.1		647540	89028636	XM_936598.1	LOC647540	XP_941691.1	6960463	S	462	CCAACAACTGAAACGGACTCTGAAAACACGAGCCATGGAATTGAGGACAG				8q11.21a	PREDICTED: Homo sapiens similar to pote protein (LOC647540), mRNA.					XM_936598.1
ILMN_1656540	Homo sapiens	RefSeq	ILMN_16596	ILMN_16596	RUVBL1	NM_003707.1	NM_003707.1		8607	4506752	NM_003707.1	RUVBL1	NP_003698.1	1780070	I	1237	TGAGGAGGCACTGAACCACCTGGGGGAGATTGGCACCAAGACCACACTGA	3	-	129282942-129282942:129284016-129284064	3q21.3b	Homo sapiens RuvB-like 1 (E. coli) (RUVBL1), mRNA.	nucleus [goid 5634] [pmid 9843967] [evidence IDA]; TIP60 histone acetyltransferase complex [goid 35267] [pmid 10966108] [evidence IDA]	chromatin modification [goid 16568] [evidence IEA]; transcription [goid 6350] [evidence IEA]; DNA recombination [goid 6310] [evidence IEA]; spermatogenesis [goid 7283] [pmid 9588198] [evidence TAS]; regulation of transcription from RNA polymerase II promoter [goid 6357] [pmid 9813143] [evidence TAS]; regulation of cell growth [goid 1558] [evidence IEA]	ATPase activity [goid 16887] [pmid 10966108] [evidence IDA]; hydrolase activity [goid 16787] [evidence IEA]; nucleotide binding [goid 166] [evidence IEA]; DNA helicase activity [goid 3678] [pmid 9843967] [evidence IDA]; ATP binding [goid 5524] [evidence IEA]; protein binding [goid 5515] [pmid 10966108] [evidence IPI]	ECP54; RVB1; NMP238; TIP49; TIP49A	NM_003707.1
ILMN_1855791	Homo sapiens	Unigene	ILMN_114283	ILMN_114283	HS.560503	Hs.560503		Hs.560503		19760814	BQ025535			1070168	S	315	GCTGCACCGATCCAGTGAGTGTCTGGGTAAATGCCTTCACTGCTCTGGGC					UI-1-BB1p-axy-f-04-0-UI.s2 NCI_CGAP_Pl6 Homo sapiens cDNA clone UI-1-BB1p-axy-f-04-0-UI 3, mRNA sequence					BQ025535
ILMN_1805187	Homo sapiens	RefSeq	ILMN_35053	ILMN_35053	LOC653054	XM_925898.1	XM_925898.1		653054	89047256	XM_925898.1	LOC653054	XP_930991.1	2510424	S	1524	AAGCTGCATGTCGGGGGAGCTGGCGGTGTGCAGAGTGACTGAAGGTCCAT	18	+	75007536-75007585		PREDICTED: Homo sapiens similar to ATPase, Class II, type 9B (LOC653054), mRNA.					XM_925898.1
ILMN_1719069	Homo sapiens	RefSeq	ILMN_25618	ILMN_25618	FOXN4	NM_213596.1	NM_213596.1		121643	47106056	NM_213596.1	FOXN4	NP_998761.1	6840291	S	2768	ACCGAGTATCCACCACCCTTAGACACAATCCCAGTGCTACCCGTCTGACC	12	-	108200307-108200356	12q24.11b	Homo sapiens forkhead box N4 (FOXN4), mRNA.	nucleus [goid 5634] [evidence IEA]	regulation of transcription, DNA-dependent [goid 6355] [evidence IEA]; transcription [goid 6350] [evidence IEA]	sequence-specific DNA binding [goid 43565] [evidence IEA]; transcription factor activity [goid 3700] [evidence IEA]	FLJ35967	NM_213596.1
ILMN_2273609	Homo sapiens	RefSeq	ILMN_171009	ILMN_171009	KIAA1543	NM_001080429.1	NM_001080429.1		57662	122937254	NM_001080429.1	KIAA1543	NP_001073898.1	6290017	I	3357	GGAAAATGGCAGCAATGCCTCCTCCCCAGCGTCAGTGCCCGAGTACACAG				19p13.2e	Homo sapiens KIAA1543 (KIAA1543), mRNA.					NM_001080429.1
ILMN_1883107	Homo sapiens	Unigene	ILMN_116107	ILMN_116107	HS.563186	Hs.563186		Hs.563186		18986232	BM676336			110243	S	419	CCTGCGCCACATTGGAGACATTAAGAGCAGGAAAAGCTGAACGGGGCTCT					UI-E-EJ0-ahf-l-12-0-UI.s1 UI-E-EJ0 Homo sapiens cDNA clone UI-E-EJ0-ahf-l-12-0-UI 3, mRNA sequence					BM676336
ILMN_2295252	Homo sapiens	RefSeq	ILMN_7216	ILMN_7216	C9ORF72	NM_018325.1	NM_018325.1		203228	37039611	NM_018325.1	C9orf72	NP_060795.1	510347	I	2816	TATATTTATAAGAAAGGGATAAAGGTAATAGAGCCCTTCTGCCCCCCACC	9	-	27536906-27536955	9p21.2a	Homo sapiens chromosome 9 open reading frame 72 (C9orf72), transcript variant 1, mRNA.				RP11-27J8.2; MGC23980	NM_018325.1
ILMN_1741881	Homo sapiens	RefSeq	ILMN_7216	ILMN_7216	C9ORF72	NM_018325.1	NM_018325.1		203228	37039611	NM_018325.1	C9orf72	NP_060795.1	7570022	I	2613	GGAGAAATTTTACTGAAGTGCTGTTTTCCTAGGTGCTACTTTGGCAGAGC	9	-	27537109-27537158	9p21.2a	Homo sapiens chromosome 9 open reading frame 72 (C9orf72), transcript variant 1, mRNA.				RP11-27J8.2; MGC23980	NM_018325.1
ILMN_2372413	Homo sapiens	RefSeq	ILMN_23875	ILMN_23875	BID	NM_197967.1	NM_197967.1		637	37574727	NM_197967.1	BID	NP_932071.1	1190022	A	1478	AAGACATGAAGCCACGGGTGCCAGAAGCTACTGCGATGCCCCGGGAGTTA	22	-	16597506-16597555	22q11.21a	Homo sapiens BH3 interacting domain death agonist (BID), transcript variant 3, mRNA.	membrane fraction [goid 5624] [pmid 8918887] [evidence TAS]; mitochondrion [goid 5739] [pmid 9727491] [evidence TAS]; cytosol [goid 5829] [pmid 8918887] [evidence TAS]; cytoplasm [goid 5737] [evidence IEA]	positive regulation of apoptosis [goid 43065] [evidence IEA]; apoptotic mitochondrial changes [goid 8637] [pmid 9727492] [evidence TAS]; induction of apoptosis via death domain receptors [goid 8625] [pmid 9727491] [evidence TAS]	death receptor binding [goid 5123] [pmid 8918887] [evidence TAS]; protein binding [goid 5515] [evidence ISS]	FP497; MGC42355; MGC15319	NM_197967.1
ILMN_2337263	Homo sapiens	RefSeq	ILMN_27917	ILMN_27917	PKIB	NM_032471.4	NM_032471.4		5570	32483388	NM_032471.4	PKIB	NP_115860.1	3610615	A	473	CCGCCGGAATGCCTTACCAGACATCCAGAGTTCAGCTGCCACAGACGGAA	6	+	123080714-123080763	6q22.31c	Homo sapiens protein kinase (cAMP-dependent, catalytic) inhibitor beta (PKIB), transcript variant 3, mRNA.		negative regulation of protein kinase activity [goid 6469] [evidence IEA]	kinase activity [goid 16301] [evidence IEA]; cAMP-dependent protein kinase inhibitor activity [goid 4862] [evidence IEA]	FLJ23817; PRKACN2	NM_032471.4
ILMN_1679389	Homo sapiens	RefSeq	ILMN_33449	ILMN_33449	LOC642028	XM_936098.1	XM_936098.1		642028	88998645	XM_936098.1	LOC642028	XP_941191.1	5670646	S	1	GGAGACCCTGTGCCCCTAAATCGCGGTCCACTGCGCGCGTCAGGTTTCTA					PREDICTED: Homo sapiens similar to zinc finger protein 57 (LOC642028), mRNA.					XM_936098.1
ILMN_2364088	Homo sapiens	RefSeq	ILMN_164552	ILMN_164552	GEMIN8	NM_001042480.1	NM_001042480.1		54960	109715861	NM_001042480.1	GEMIN8	NP_001035945.1	1260035	A	1408	GGCACTGCAAGCCACACGGTCAGTGTTGTGACTACTCAACCCTCCCTTTG				Xp22.2	Homo sapiens gem (nuclear organelle) associated protein 8 (GEMIN8), transcript variant 1, mRNA.				FLJ43072; FLJ20514; FAM51A1	NM_001042480.1
ILMN_1830008	Homo sapiens	Unigene	ILMN_120740	ILMN_120740	HS.568559	Hs.568559		Hs.568559		11160934	BF246504			6580075	S	821	gcgaaacgagaaGGCAAAGGAAAAGTAGGACGAAGCCACGGCACCGACGG					601854749F1 NIH_MGC_57 Homo sapiens cDNA clone IMAGE:4074517 5, mRNA sequence					BF246504
ILMN_1761961	Homo sapiens	RefSeq	ILMN_1926	ILMN_1926	C6ORF79	NM_022102.1	NM_022102.1		63933	13430855	NM_022102.1	C6orf79	NP_071385.1	6270373	A	1614	GAGAACAGAAATAGTGGCATTGCATGCCCAGCAAGATCGGGCCCTTACCC	6	-	13900174-13900203:13902105-13902124	6p23b	Homo sapiens chromosome 6 open reading frame 79 (C6orf79), transcript variant 2, mRNA.				FLJ20958	NM_022102.1
ILMN_1775919	Homo sapiens	RefSeq	ILMN_1926	ILMN_1926	C6ORF79	NM_022102.1	NM_022102.1		63933	13430855	NM_022102.1	C6orf79	NP_071385.1	3120301	I	1026	TGGAGATGGGATCACTATGTTGCCCATGCTGGTTCTGAACTCCTGGGCTC	6	-	13912125-13912174	6p23b	Homo sapiens chromosome 6 open reading frame 79 (C6orf79), transcript variant 2, mRNA.				FLJ20958	NM_022102.1
ILMN_1774086	Homo sapiens	RefSeq	ILMN_5171	ILMN_5171	CBX3	NM_007276.3	NM_007276.3		11335	20544152	NM_007276.3	CBX3	NP_009207.2	380270	I	2	GCTGAGGAGACTCCGGTCACTGTCCTCGCCCCGCCTCCCCCTTCCCTCCC	7	+	26207625-26207674	7p15.2b	Homo sapiens chromobox homolog 3 (HP1 gamma homolog, Drosophila) (CBX3), transcript variant 1, mRNA.	nucleus [goid 5634] [pmid 8663349] [evidence TAS]; chromatin [goid 785] [evidence IEA]; nucleus [goid 5634] [pmid 8663349] [evidence TAS]; chromatin [goid 785] [evidence IEA]	chromatin modification [goid 16568] [evidence IEA]; regulation of transcription, DNA-dependent [goid 6355] [evidence IEA]; transcription [goid 6350] [evidence IEA]; chromatin assembly or disassembly [goid 6333] [evidence IEA]; chromatin modification [goid 16568] [evidence IEA]; regulation of transcription, DNA-dependent [goid 6355] [evidence IEA]; transcription [goid 6350] [evidence IEA]; chromatin assembly or disassembly [goid 6333] [evidence IEA]	chromatin binding [goid 3682] [pmid 8663349] [evidence TAS]; protein binding [goid 5515] [pmid 15502821] [evidence IPI]; chromatin binding [goid 3682] [pmid 8663349] [evidence TAS]; protein binding [goid 5515] [pmid 15502821] [evidence IPI]	HP1-GAMMA; HP1Hs-gamma; HECH	NM_007276.3
ILMN_1782173	Homo sapiens	RefSeq	ILMN_5171	ILMN_5171	CBX3	NM_007276.3	NM_007276.3		11335	20544152	NM_007276.3	CBX3	NP_009207.2	6180431	A	1742	TATATTGTTTACTTTATTGTAAATACTGGTGAACAGTGGTTAATAAATAG	7	+	26219432-26219481	7p15.2b	Homo sapiens chromobox homolog 3 (HP1 gamma homolog, Drosophila) (CBX3), transcript variant 1, mRNA.	nucleus [goid 5634] [pmid 8663349] [evidence TAS]; chromatin [goid 785] [evidence IEA]; nucleus [goid 5634] [pmid 8663349] [evidence TAS]; chromatin [goid 785] [evidence IEA]	chromatin modification [goid 16568] [evidence IEA]; regulation of transcription, DNA-dependent [goid 6355] [evidence IEA]; transcription [goid 6350] [evidence IEA]; chromatin assembly or disassembly [goid 6333] [evidence IEA]; chromatin modification [goid 16568] [evidence IEA]; regulation of transcription, DNA-dependent [goid 6355] [evidence IEA]; transcription [goid 6350] [evidence IEA]; chromatin assembly or disassembly [goid 6333] [evidence IEA]	chromatin binding [goid 3682] [pmid 8663349] [evidence TAS]; protein binding [goid 5515] [pmid 15502821] [evidence IPI]; chromatin binding [goid 3682] [pmid 8663349] [evidence TAS]; protein binding [goid 5515] [pmid 15502821] [evidence IPI]	HP1-GAMMA; HP1Hs-gamma; HECH	NM_007276.3
ILMN_1793724	Homo sapiens	RefSeq	ILMN_9705	ILMN_9705	C3ORF31	NM_138807.2	NM_138807.2		132001	34147617	NM_138807.2	C3orf31	NP_620162.1	7000746	S	1080	GCTCATGATCCCGACTGTGGAGATGTGGTGCGACTAGGCCTGAAGAAGTC	3	-	11807042-11807055:11825991-11826026	3p25.2b	Homo sapiens chromosome 3 open reading frame 31 (C3orf31), mRNA.	mitochondrion [goid 5739] [evidence IEA]	protein targeting [goid 6605] [evidence IEA]; protein transport [goid 15031] [evidence IEA]		DKFZp434E0519; MGC16471	NM_138807.2
ILMN_1767471	Homo sapiens	RefSeq	ILMN_46564	ILMN_46564	LOC651301	XM_940432.1	XM_940432.1		651301	88968966	XM_940432.1	LOC651301	XP_945525.1	4830170	S	313	GGTATGGACGCGCTGCCTTCGTCCGCCTTCCTGCTTAACAACCTGCTCGA					PREDICTED: Homo sapiens similar to abnormal cell LINeage family member (lin-41) (LOC651301), mRNA.					XM_940432.1
ILMN_1774945	Homo sapiens	RefSeq	ILMN_13343	ILMN_13343	NRG3	NM_001010848.2	NM_001010848.2		10718	66730480	NM_001010848.2	NRG3	NP_001010848.2	1850291	S	1991	ACACAGCCTTTCTCCCCCTGAGTCCCACAGCCAAATCAGAACGAGAGGCG	10	+	84735241-84735290	10q23.1b	Homo sapiens neuregulin 3 (NRG3), mRNA.	extracellular region [goid 5576] [pmid 9275162] [evidence NAS]; integral to plasma membrane [goid 5887] [pmid 9275162] [evidence NAS]; membrane [goid 16020] [evidence IEA]	embryonic development [goid 9790] [evidence IEA]; regulation of cell growth [goid 1558] [pmid 9275162] [evidence NAS]	receptor binding [goid 5102] [evidence IEA]; transmembrane receptor protein tyrosine kinase activator activity [goid 30297] [pmid 9275162] [evidence NAS]; receptor tyrosine kinase binding [goid 30971] [pmid 9275162] [evidence NAS]; growth factor activity [goid 8083] [pmid 9275162] [evidence NAS]	HRG3; pro-NRG3	NM_001010848.2
ILMN_1906209	Homo sapiens	Unigene	ILMN_108918	ILMN_108918	HS.545796	Hs.545796		Hs.545796		6834513	AW337887			2260747	S	39	GAAAGAGATTTTGGTAGGAGAGGGCTGAGGCTGACAGCGGGGAGATGCCA					he12d07.x1 NCI_CGAP_CML1 Homo sapiens cDNA clone IMAGE:2918797 3, mRNA sequence					AW337887
ILMN_1733931	Homo sapiens	RefSeq	ILMN_15265	ILMN_15265	PDCD6	NM_013232.2	NM_013232.2		10016	22027539	NM_013232.2	PDCD6	NP_037364.1	3130615	S	729	CCTATCTGTGAGGGAATGGAGCACAGGTGCAGTTAGATGCTGTTCTTCCT	5	+	367686-367735	5p15.33e	Homo sapiens programmed cell death 6 (PDCD6), mRNA.		apoptosis [goid 6915] [evidence IEA]; induction of apoptosis by extracellular signals [goid 8624] [pmid 8560270] [evidence TAS]	calcium ion binding [goid 5509] [evidence IEA]	ALG-2; MGC9123; MGC119050; PEF1B	NM_013232.2
ILMN_1841645	Homo sapiens	Unigene	ILMN_80859	ILMN_80859	HS.185918	Hs.185918		Hs.185918		16552669	AK057087			5090634	S	1640	GCTAACATGAGCAGAAATTGTCCTATTCAGTAGGGCCTGCATCCTTGGGC					Homo sapiens cDNA FLJ32525 fis, clone SMINT2000060					AK057087
ILMN_1754656	Homo sapiens	RefSeq	ILMN_16932	ILMN_16932	TCP10L	NM_144659.3	NM_144659.3		140290	48995169	NM_144659.3	TCP10L	NP_653260.1	3460731	S	675	CAGAAGAGCAACACCTACTGGAAGGCCAACTCCCTGTGCAGAGAGACGGG	21	-	32870965-32871014	21q22.11b	Homo sapiens t-complex 10 (mouse)-like (TCP10L), mRNA.				TCP10A-2; PRED77	NM_144659.3
ILMN_1771251	Homo sapiens	RefSeq	ILMN_39050	ILMN_39050	LOC641940	XM_935699.1	XM_935699.1		641940	89027680	XM_935699.1	LOC641940	XP_940792.1	270333	S	249	CTGGATCGATGAGATTGTCAGCAAGCTCCAGGCAGCCAAGGGGGCCCTGT					PREDICTED: Homo sapiens hypothetical LOC641940 (LOC641940), mRNA.					XM_935699.1
ILMN_1738147	Homo sapiens	RefSeq	ILMN_3947	ILMN_3947	NES	NM_006617.1	NM_006617.1		10763	38176299	NM_006617.1	NES	NP_006608.1	670278	S	5345	TGACATGCTGGCTTTTGTGCCCAAGCTCACCAGCCCTGCGCCACCTCACT	1	-	154905342-154905391	1q23.1a	Homo sapiens nestin (NES), mRNA.	intermediate filament [goid 5882] [pmid 9917366] [evidence NAS]	central nervous system development [goid 7417] [pmid 9917366] [evidence NAS]	structural molecule activity [goid 5198] [evidence IEA]	FLJ21841; Nbla00170	NM_006617.1
ILMN_1779353	Homo sapiens	RefSeq	ILMN_28734	ILMN_28734	PUS7	NM_019042.3	NM_019042.3		54517	50727001	NM_019042.3	PUS7	NP_061915.2	3940615	S	3247	TGGACAAGGCTTTCTTCTATCAGTAGCGTTTACCCTTTGTCACCAGTGGC	7	-	104884381-104884430	7q22.2a-q22.2b	Homo sapiens pseudouridylate synthase 7 homolog (S. cerevisiae) (PUS7), mRNA.		tRNA processing [goid 8033] [evidence IEA]	pseudouridylate synthase activity [goid 4730] [evidence IEA]; isomerase activity [goid 16853] [evidence IEA]	MGC17720; KIAA1897; FLJ20485	NM_019042.3
ILMN_1823746	Homo sapiens	Unigene	ILMN_113049	ILMN_113049	HS.557940	Hs.557940		Hs.557940		9262873	BE351020			60747	S	242	CTTGAAGGGTTCAGGGCAGTAGGCCACGGTGCTGGGCTCCCCACAGATCT					ht64b09.x1 NCI_CGAP_Mel15 Homo sapiens cDNA clone IMAGE:3151481 3, mRNA sequence					BE351020
ILMN_1855995	Homo sapiens	Unigene	ILMN_110740	ILMN_110740	HS.551860	Hs.551860		Hs.551860		15747474	BI755896			7510017	S	924	CAACAAGGCAACCGCGAGCGACAGACAAACAGTACCACGAAGAGCACGAC					603030106F1 NIH_MGC_114 Homo sapiens cDNA clone IMAGE:5200632 5, mRNA sequence					BI755896
ILMN_1793123	Homo sapiens	RefSeq	ILMN_19963	ILMN_19963	DCST2	NM_144622.1	NM_144622.1		127579	21389434	NM_144622.1	DCST2	NP_653223.1	5860553	S	2154	CAGCTCAAAGGAAGGACCCTGAGCAGGCATGGTTATTGCAGCAACAGCTC	1	-	153262266-153262315	1q21.3e	Homo sapiens DC-STAMP domain containing 2 (DCST2), mRNA.				FLJ32934; RP11-307C12.4	NM_144622.1
ILMN_1875481	Homo sapiens	Unigene	ILMN_116316	ILMN_116316	HS.563458	Hs.563458		Hs.563458		18991989	BM682093			6590750	S	98	GGGCTCCCTCTTTGTGCCAGGCATCATGCTAGACACTGGGGACAGAGATC					UI-E-EO1-aiw-f-23-0-UI.s1 UI-E-EO1 Homo sapiens cDNA clone UI-E-EO1-aiw-f-23-0-UI 3, mRNA sequence					BM682093
ILMN_1752455	Homo sapiens	RefSeq	ILMN_139157	ILMN_139157	DOCK5	NM_024940.4	NM_024940.4		80005	45439361	NM_024940.4	DOCK5	NP_079216.3	3310682	S	7238	CTCTGTGTTTCCTGTTTCACCGCCACCCTTTCAGGAGAGAACTACACCAG	8	+	25326219-25326268	8p21.2c	Homo sapiens dedicator of cytokinesis 5 (DOCK5), mRNA.			GTP binding [goid 5525] [evidence IEA]; guanyl-nucleotide exchange factor activity [goid 5085] [evidence IEA]; GTPase binding [goid 51020] [evidence IEA]	DKFZp451J181; DKFZp781J211; DKFZp779M164	NM_024940.4
ILMN_1880717	Homo sapiens	Unigene	ILMN_106182	ILMN_106182	HS.542213	Hs.542213		Hs.542213		7454384	AW661758			5340343	S	233	CAAGCTCTGGATCCCACCACGGAGATTCTGCTTCTGCAGGCTGAGGTCTC					hi80d08.x1 Soares_NFL_T_GBC_S1 Homo sapiens cDNA clone IMAGE:2978607 3, mRNA sequence					AW661758
ILMN_1674646	Homo sapiens	RefSeq	ILMN_5194	ILMN_5194	IRF7	NM_004031.1	NM_004031.1		3665	4809287	NM_004031.1	IRF7	NP_004022.1	6380164	I	325	ACCCTCTCCAGATGCCAGTCCCCGAGCGCCCTGCAGCCGGCCCTGACTCT	11	-	605278-605318:605319-605327	11p15.5d	Homo sapiens interferon regulatory factor 7 (IRF7), transcript variant d, mRNA.	cytoplasm [goid 5737] [pmid 9786932] [evidence TAS]; nucleus [goid 5634] [evidence ISS]	response to DNA damage stimulus [goid 6974] [evidence ISS]; regulation of transcription, DNA-dependent [goid 6355] [evidence IEA]; response to virus [goid 9615] [evidence ISS]; transcription initiation from RNA polymerase II promoter [goid 6367] [evidence ISS]; transcription [goid 6350] [evidence IEA]; inflammatory response [goid 6954] [evidence ISS]; negative regulation of transcription from RNA polymerase II promoter [goid 122] [pmid 9315633] [evidence TAS]	specific RNA polymerase II transcription factor activity [goid 3704] [pmid 9315633] [evidence TAS]; transcription factor activity [goid 3700] [evidence IEA]	IRF7A; IRF-7H	NM_004031.1
ILMN_1911262	Homo sapiens	Unigene	ILMN_119091	ILMN_119091	HS.566845	Hs.566845		Hs.566845		27783181	CB044894			4490056	S	167	GGACACCATATACTACCTTCCCAGCTGGTAGTATTCCAGCATAGCTAGAC					NISC_gc07c10.x1 NCI_CGAP_Co17 Homo sapiens cDNA clone IMAGE:3217938 3, mRNA sequence					CB044894
ILMN_1792265	Homo sapiens	RefSeq	ILMN_5721	ILMN_5721	TRIM4	NM_033017.2	NM_033017.2		89122	15011939	NM_033017.2	TRIM4	NP_148977.1	4390470	A	3174	CTGTTCATGTGTTGGTTTGCTTAGGGTAATGGCCTCCAGCTCCATCCATG	7	-	99326131-99326180	7q22.1b	Homo sapiens tripartite motif-containing 4 (TRIM4), transcript variant alpha, mRNA.	intracellular [goid 5622] [evidence IEA]		zinc ion binding [goid 8270] [evidence IEA]; metal ion binding [goid 46872] [evidence IEA]; protein binding [goid 5515] [evidence IEA]	RNF87	NM_033017.2
ILMN_1682328	Homo sapiens	RefSeq	ILMN_41216	ILMN_41216	LOC653563	XM_928111.1	XM_928111.1		653563	89040479	XM_928111.1	LOC653563	XP_933204.1	6560735	S	242	GCCTGGGCCTCAGGGGCATCTGCTGCATCAGCCTGACCAACCTGGATGGC	16	-	65802323-65802372		PREDICTED: Homo sapiens similar to leucine rich repeat containing 29 (LOC653563), mRNA.					XM_928111.1
ILMN_1778294	Homo sapiens	RefSeq	ILMN_24384	ILMN_24384	SENP7	NM_020654.2	NM_020654.2		57337	19923563	NM_020654.2	SENP7	NP_065705.2	1010224	S	3420	CTGTACTTCCACGTGACTGGGTGCTGAGGGGAGTTAAAGCCTCCCTGGTG	3	-	102527074-102527123	3q12.3a	Homo sapiens SUMO1/sentrin specific peptidase 7 (SENP7), mRNA.	nucleus [goid 5634] [pmid 10652325] [evidence ISS]	protein sumoylation [goid 16925] [pmid 10652325] [evidence ISS]; ubiquitin cycle [goid 6512] [evidence IEA]	cysteine-type peptidase activity [goid 8234] [evidence NAS]	KIAA1707	NM_020654.2
ILMN_2180352	Homo sapiens	RefSeq	ILMN_179302	ILMN_179302	DIP2B	NM_173602.2	NM_173602.2		57609	55749757	NM_173602.2	DIP2B	NP_775873.2	7510392	S	8420	TCTGGTTTAGGTGTATGTAGTTGGGCCATGTTACTTGTCCAGAGGAAGAG	12	+	49428422-49428471	12q13.13b	Homo sapiens DIP2 disco-interacting protein 2 homolog B (Drosophila) (DIP2B), mRNA.	nucleus [goid 5634] [evidence IEA]	metabolism [goid 8152] [evidence IEA]	catalytic activity [goid 3824] [evidence IEA]; transcription factor binding [goid 8134] [evidence IEA]	MGC104005; KIAA1463	NM_173602.2
ILMN_1753719	Homo sapiens	RefSeq	ILMN_24648	ILMN_24648	GTF2A2	NM_004492.1	NM_004492.1		2958	4758485	NM_004492.1	GTF2A2	NP_004483.1	2450368	S	277	GCAGCACTGGCTCAGAGGGTCAGGAACAGAGTCAATTTCAGGGGCTCTCT	15	-	57721744-57721753:57730160-57730199	15q22.2a	Homo sapiens general transcription factor IIA, 2, 12kDa (GTF2A2), mRNA.	nucleus [goid 5634] [evidence IEA]; transcription factor TFIIA complex [goid 5672] [pmid 7958900] [evidence NAS]	regulation of transcription, DNA-dependent [goid 6355] [pmid 7958899] [evidence NAS]; transcription [goid 6350] [evidence IEA]; transcription initiation from RNA polymerase II promoter [goid 6367] [evidence IEA]	RNA polymerase II transcription factor activity [goid 3702] [evidence IEA]; transcription factor activity [goid 3700] [pmid 7724559] [evidence NAS]	TFIIA; TF2A2; HsT18745	NM_004492.1
ILMN_1774256	Homo sapiens	RefSeq	ILMN_4305	ILMN_4305	PRSS21	NM_006799.2	NM_006799.2		10942	21614534	NM_006799.2	PRSS21	NP_006790.1	4780373	A	946	GATCCAGAAGCTGATGGCCCAGAGTGGCATGTCCCAGCCAGACCCCTCCT	16	+	2811502-2811551	16p13.3d	Homo sapiens protease, serine, 21 (testisin) (PRSS21), transcript variant 1, mRNA.	plasma membrane [goid 5886] [pmid 10397266] [evidence TAS]; membrane fraction [goid 5624] [pmid 9826525] [evidence TAS]; cytoplasm [goid 5737] [pmid 10397266] [evidence TAS]; plasma membrane [goid 5886] [pmid 10397266] [evidence TAS]; membrane fraction [goid 5624] [pmid 9826525] [evidence TAS]; cytoplasm [goid 5737] [pmid 10397266] [evidence TAS]		serine-type endopeptidase activity [goid 4252] [evidence IEA]; GPI anchor binding [goid 48503] [evidence IEA]; serine-type endopeptidase activity [goid 4252] [evidence IEA]; GPI anchor binding [goid 48503] [evidence IEA]	ESP1; TEST1; ESP-1	NM_006799.2
ILMN_2382964	Homo sapiens	RefSeq	ILMN_4305	ILMN_4305	PRSS21	NM_006799.2	NM_006799.2		10942	21614534	NM_006799.2	PRSS21	NP_006790.1	2490367	A	613	AGACTGCTGGGTGACTGGCTGGGGGTACATCAAAGAGGATGAGGCACTGC	16	+	2808928-2808971:2810957-2810962	16p13.3d	Homo sapiens protease, serine, 21 (testisin) (PRSS21), transcript variant 1, mRNA.	plasma membrane [goid 5886] [pmid 10397266] [evidence TAS]; membrane fraction [goid 5624] [pmid 9826525] [evidence TAS]; cytoplasm [goid 5737] [pmid 10397266] [evidence TAS]; plasma membrane [goid 5886] [pmid 10397266] [evidence TAS]; membrane fraction [goid 5624] [pmid 9826525] [evidence TAS]; cytoplasm [goid 5737] [pmid 10397266] [evidence TAS]		serine-type endopeptidase activity [goid 4252] [evidence IEA]; GPI anchor binding [goid 48503] [evidence IEA]; serine-type endopeptidase activity [goid 4252] [evidence IEA]; GPI anchor binding [goid 48503] [evidence IEA]	ESP1; TEST1; ESP-1	NM_006799.2
ILMN_1706708	Homo sapiens	RefSeq	ILMN_43810	ILMN_43810	LOC642584	XM_926068.1	XM_926068.1		642584	89028314	XM_926068.1	LOC642584	XP_931161.1	3170086	S	184	GCCAGGAGCATAGCTGGGGTGTATGTGGAGGCCTCGGGCCAGGCCCAGAG	8	-	145019242-145019291		PREDICTED: Homo sapiens similar to epiplakin 1 (LOC642584), mRNA.					XM_926068.1
ILMN_1687536	Homo sapiens	RefSeq	ILMN_44481	ILMN_44481	LOC646207	XM_933468.1	XM_933468.1		646207	89030881	XM_933468.1	LOC646207	XP_938561.1	1340025	S	289	CCTGCCCGCTCCCTAGCTCTGCTGCAGGGCCGGCAGCGGCAGTTCTGCCT	10	+	35144828-35144877		PREDICTED: Homo sapiens hypothetical protein LOC646207 (LOC646207), mRNA.					XM_933468.1
ILMN_2138005	Homo sapiens	RefSeq	ILMN_163854	ILMN_163854	CHL1	NM_006614.2	NM_006614.2		10752	27894375	NM_006614.2	CHL1	NP_006605.2	6860241	S	7181	TGGAAGAGATAAGCTAAAGAGGGGACAATAATGAGAAATGTTGGTGTGCT	3	+	425629-425678	3p26.3c	Homo sapiens cell adhesion molecule with homology to L1CAM (close homolog of L1) (CHL1), mRNA.	membrane [goid 16020] [evidence IEA]; integral to membrane [goid 16021] [pmid 9799093] [evidence TAS]; extracellular matrix (sensu Metazoa) [goid 5578] [evidence IEA]	cell differentiation [goid 30154] [evidence IEA]; cell adhesion [goid 7155] [pmid 9799093] [evidence TAS]; signal transduction [goid 7165] [pmid 9799093] [evidence TAS]	protein binding [goid 5515] [evidence IEA]	MGC132578; CALL; L1CAM2; FLJ44930	NM_006614.2
ILMN_1912867	Homo sapiens	Unigene	ILMN_103029	ILMN_103029	HS.536012	Hs.536012		Hs.536012		2113361	AA430188			6220181	S	213	CAGTGGGAAACCACTCTGGCAATTTCGGAGTGATGTCTGAAGAAATGAAT					zw68c01.s1 Soares_testis_NHT Homo sapiens cDNA clone IMAGE:781344 3, mRNA sequence					AA430188
ILMN_1853242	Homo sapiens	Unigene	ILMN_74196	ILMN_74196	HS.92993	Hs.92993		Hs.92993		27830333	BX099963			4610367	S	165	CGGGGTGGAAGGCTCCCCTGTGAAAATGCAAGAGGAAAGGCGCAAAGGGA					BX099963 Soares fetal liver spleen 1NFLS Homo sapiens cDNA clone IMAGp998G13608, mRNA sequence					BX099963
ILMN_1792461	Homo sapiens	RefSeq	ILMN_32188	ILMN_32188	LOC647796	XM_943029.1	XM_943029.1		647796	88957789	XM_943029.1	LOC647796	XP_948122.1	3360079	S	1425	GCTGAAAACTGTTGCAGGGATGGATATATGCAGTCCTTGTCCCAAAGCAG					PREDICTED: Homo sapiens hypothetical protein LOC647796 (LOC647796), mRNA.					XM_943029.1
ILMN_1771223	Homo sapiens	RefSeq	ILMN_7631	ILMN_7631	PADI2	NM_007365.1	NM_007365.1		11240	15042936	NM_007365.1	PADI2	NP_031391.1	4730746	S	2158	CGCTGGGAGACCTTTGGGACGTGGGGTGGAATTTGGGGTATCTGTGCCTT	1	-	17267980-17268029	1p36.13e	Homo sapiens peptidyl arginine deiminase, type II (PADI2), mRNA.		protein modification [goid 6464] [evidence IEA]	calcium ion binding [goid 5509] [evidence IEA]; protein-arginine deiminase activity [goid 4668] [evidence IEA]; hydrolase activity [goid 16787] [evidence IEA]	KIAA0994; PDI2	NM_007365.1
ILMN_1777555	Homo sapiens	RefSeq	ILMN_17845	ILMN_17845	C20ORF6	NM_016649.3	NM_016649.3		51575	22507381	NM_016649.3	C20orf6	NP_057733.2	3520326	S	2454	AACAAAAGCTATGGAAAAAATCCTTGAGGAGAAGGCCCGGCAAAGAGAAC	20	-	13643681-13643730	20p12.1d	Homo sapiens ESF1, nucleolar pre-rRNA processing protein, homolog (S. cerevisiae) (ESF1), mRNA.	nucleus [goid 5634] [evidence IEA]	regulation of transcription, DNA-dependent [goid 6355] [evidence IEA]; transcription [goid 6350] [evidence IEA]	nucleotide binding [goid 166] [evidence IEA]	FLJ20368; C20orf6; ABTAP; bA526K24.1; HDCMC28P	NM_016649.3
ILMN_1694359	Homo sapiens	RefSeq	ILMN_39458	ILMN_39458	FLJ44817	XM_375090.2	XM_375090.2		400224	89037410	XM_375090.2	FLJ44817	XP_375090.2	3450500	A	253	AGCAGGCTGACTCGGACGCCCTGGATATCAGCACCAAAGTGCAGCTCTAC	14	+	69021482-69021531	14q24.1e	PREDICTED: Homo sapiens similar to pleckstrin homology domain protein (5V327) (FLJ44817), mRNA.					XM_375090.2
ILMN_1866116	Homo sapiens	Unigene	ILMN_136454	ILMN_136454	HS.584273	Hs.584273		Hs.584273		32240584	CD709954			1770092	S	311	GAGGTGTGAGACAGAAGACAAATGTGACGCACCACCGGGAACAGGAGGAA					EST26481 human nasopharynx Homo sapiens cDNA, mRNA sequence					CD709954
ILMN_1732538	Homo sapiens	RefSeq	ILMN_5568	ILMN_5568	LBP	NM_004139.2	NM_004139.2		3929	31652248	NM_004139.2	LBP	NP_004130.2	1850564	S	1415	CCTTGGGCTGCAGATCCATAAGGACTTCCTGTTCTTGGGTGCCAATGTCC	20	+	36436050-36436071:36438681-36438708	20q11.23c	Homo sapiens lipopolysaccharide binding protein (LBP), mRNA.	extracellular space [goid 5615] [pmid 2402637] [evidence TAS]; integral to membrane [goid 16021] [evidence IEA]; membrane [goid 16020] [evidence IEA]	response to pathogenic bacteria [goid 9618] [pmid 8432532] [evidence TAS]; acute-phase response [goid 6953] [pmid 8432532] [evidence TAS]; lipid transport [goid 6869] [evidence IEA]; cellular defense response [goid 6968] [pmid 2402637] [evidence TAS]	lipid binding [goid 8289] [evidence IEA]	MGC22233	NM_004139.2
ILMN_1729314	Homo sapiens	RefSeq	ILMN_25091	ILMN_25091	PRG2	NM_002728.4	NM_002728.4		5553	46276888	NM_002728.4	PRG2	NP_002719.3	3840072	I	557	CAGGATCACAGGCTCGGGTCGCTGCAGACGCTTTCAGTGGGTTGACGGCA	11	-	56911880-56911914:56912626-56912640	11q12.1a	Homo sapiens proteoglycan 2, bone marrow (natural killer cell activator, eosinophil granule major basic protein) (PRG2), mRNA.	extracellular region [goid 5576] [pmid 8547309] [evidence TAS]; cytoplasm [goid 5737] [evidence NR ]	inflammatory response [goid 6954] [evidence NR ]	heparin binding [goid 8201] [evidence IEA]; sugar binding [goid 5529] [pmid 1565101] [evidence TAS]	MBP; BMPG; MGC14537	NM_002728.4
ILMN_1737728	Homo sapiens	RefSeq	ILMN_18763	ILMN_18763	CDCA3	NM_031299.3	NM_031299.3		83461	34147595	NM_031299.3	CDCA3	NP_112589.1	6370474	S	793	GGAAGGAGCCATTCTTGGAACTGGACGACTTCTGAAAACTGGAGGACGAG	12	-	6828529-6828578	12p13.31d	Homo sapiens cell division cycle associated 3 (CDCA3), mRNA.		cell division [goid 51301] [evidence IEA]		TOME-1; GRCC8; MGC2577	NM_031299.3
ILMN_1722688	Homo sapiens	RefSeq	ILMN_27137	ILMN_27137	ALG2	NM_197973.2	NM_197973.2		85365	55774980	NM_197973.2	ALG2	NP_932077.1	4540025	I	439	GAGCCAGGCCACACCGTCCTCAGCAGTGTCATGTGTTAAAAACGCCAAGC	9	-	101023160-101023209	9q22.33c	Homo sapiens asparagine-linked glycosylation 2 homolog (yeast, alpha-1,3-mannosyltransferase) (ALG2), transcript variant 2, mRNA.	membrane [goid 16020] [evidence IEA]; integral to membrane [goid 16021] [evidence IEA]	biosynthesis [goid 9058] [evidence IEA]	transferase activity, transferring glycosyl groups [goid 16757] [evidence IEA]	CDGIi; hALPG2; FLJ14511	NM_197973.2
ILMN_1708959	Homo sapiens	RefSeq	ILMN_23776	ILMN_23776	MFN1	NM_033540.2	NM_033540.2		55669	45269136	NM_033540.2	MFN1	NP_284941.2	540253	I	1232	CAGTGGAAGAGAGGGAAGACCAAATTGATAGACTGGACTTTATTCGAAAC	3	+	180577532-180577581	3q26.32c	Homo sapiens mitofusin 1 (MFN1), nuclear gene encoding mitochondrial protein, mRNA.	mitochondrial outer membrane [goid 5741] [evidence IEA]; integral to membrane [goid 16021] [evidence NAS]; outer membrane [goid 19867] [evidence IEA]; membrane [goid 16020] [evidence IEA]; mitochondrion [goid 5739] [evidence IEA]	mitochondrial fusion [goid 8053] [evidence IEA]	hydrolase activity [goid 16787] [evidence IEA]; GTPase activity [goid 3924] [evidence NAS]; nucleotide binding [goid 166] [evidence IEA]; GTP binding [goid 5525] [evidence IEA]	MGC41806; DKFZp762F247; hfzo1; FLJ20693; hfzo2	NM_033540.2
ILMN_1869647	Homo sapiens	Unigene	ILMN_115300	ILMN_115300	HS.562125	Hs.562125		Hs.562125		18976101	BM668270			4050100	S	167	ATATGGAATCGGGACTCTGTGGGAATGAGCCTCTCTGGGTAGCGGGGAGC					UI-E-CK1-afk-n-18-0-UI.s2 UI-E-CK1 Homo sapiens cDNA clone UI-E-CK1-afk-n-18-0-UI 3, mRNA sequence					BM668270
ILMN_2115350	Homo sapiens	RefSeq	ILMN_23726	ILMN_23726	TNXA	NR_001284.1	NR_001284.1		7146	30410772	NR_001284.1	TNXA		3780349	S	1044	CAACCTCACTTCCCCAGCCAGCATCACCTTCACCACAAGGGCTAGAGGCC	6	-	32086002-32086051	6p21.32b	Homo sapiens tenascin XA pseudogene (TNXA) on chromosome 6.				XB; TNX; HXBL; XA; D6S103E	NR_001284.1
ILMN_1894014	Homo sapiens	Unigene	ILMN_79661	ILMN_79661	HS.159853	Hs.159853		Hs.159853		6504652	AW205180			6510674	S	372	AGGAGCAAGTAAGTCTTCGCTTCCGTTGGTGGTTTTCTCTTGAGCACAGC					UI-H-BI1-aeo-c-02-0-UI.s1 NCI_CGAP_Sub3 Homo sapiens cDNA clone IMAGE:2719874 3, mRNA sequence					AW205180
ILMN_1909590	Homo sapiens	Unigene	ILMN_118405	ILMN_118405	HS.566017	Hs.566017		Hs.566017		27789928	CB051641			4210161	S	356	ATATTATGCCATTTATAATTCAAACATTAAACAAGATTTCCCTATCCTTT					NISC_gl02a06.x1 NCI_CGAP_Lei2 Homo sapiens cDNA clone IMAGE:3289619 3, mRNA sequence					CB051641
ILMN_1900207	Homo sapiens	Unigene	ILMN_107255	ILMN_107255	HS.543708	Hs.543708		Hs.543708		18999335	BI481526			5890066	S	85	TGTCTTTGCCCTGAAAGAGAAACACAGATGCTGGCACACAGTGGGCACTC					H2RPE-2233 Human Retinal Pigment Epithelium (2) Homo sapiens cDNA 5 similar to Homo sapiens chromosome 4 clone C0201M04, mRNA sequence					BI481526
ILMN_1842330	Homo sapiens	Unigene	ILMN_106498	ILMN_106498	HS.542758	Hs.542758		Hs.542758		3162948	AA984423			6480154	S	82	CCAGGCTGCCATGTGGTCTGCTTTGTGAGGTCTGAAGCCCAAGCCCCATT					am86b12.s1 Stratagene schizo brain S11 Homo sapiens cDNA clone IMAGE:1629983 3, mRNA sequence					AA984423
ILMN_1732873	Homo sapiens	RefSeq	ILMN_29452	ILMN_29452	IPPK	NM_022755.4	NM_022755.4		64768	59709759	NM_022755.4	IPPK	NP_073592.1	3390136	S	2238	ATCAACACAGGTTTTTAGGTGGTTCCCTGCTGCACAGCGTGACCTCGTGG	9	-	94417400-94417449	9q22.31b	Homo sapiens inositol 1,3,4,5,6-pentakisphosphate 2-kinase (IPPK), mRNA.	nucleus [goid 5634] [evidence IEA]; intracellular [goid 5622] [pmid 12084730] [evidence IC ]	inositol and derivative phosphorylation [goid 46853] [pmid 12084730] [evidence IDA]	kinase activity [goid 16301] [evidence IEA]; transferase activity [goid 16740] [evidence IEA]; nucleotide binding [goid 166] [evidence IEA]; ATP binding [goid 5524] [evidence IEA]; inositol pentakisphosphate 2-kinase activity [goid 35299] [pmid 12084730] [evidence IDA]	FLJ13163; INSP5K2; KIAA0699; bA476B13.1; C9orf12	NM_022755.4
ILMN_2217935	Homo sapiens	RefSeq	ILMN_179656	ILMN_179656	RFC1	NM_002913.3	NM_002913.3		5981	32528305	NM_002913.3	RFC1	NP_002904.3	6290110	S	4582	TGGGTTATTCCTATAACTGTATGTGTTGAGTGGCCGTGAGGCTATGGACC	4	-	38965722-38965771	4p14c	Homo sapiens replication factor C (activator 1) 1, 145kDa (RFC1), mRNA.	intracellular [goid 5622] [evidence IEA]; nucleus [goid 5634] [evidence IEA]; DNA replication factor C complex [goid 5663] [pmid 8248204] [evidence TAS]	DNA-dependent DNA replication [goid 6261] [pmid 8248204] [evidence TAS]; regulation of transcription, DNA-dependent [goid 6355] [evidence IEA]; transcription [goid 6350] [evidence IEA]	protein binding [goid 5515] [pmid 16438930] [evidence IPI]; ATP binding [goid 5524] [pmid 8248204] [evidence TAS]; metal ion binding [goid 46872] [evidence IEA]; zinc ion binding [goid 8270] [evidence IEA]; DNA binding [goid 3677] [evidence IEA]; nucleotide binding [goid 166] [evidence IEA]; nucleoside-triphosphatase activity [goid 17111] [evidence IEA]; enzyme activator activity [goid 8047] [pmid 8954124] [evidence TAS]	RFC140; A1; RECC1; PO-GA; MHCBFB; MGC51786; RFC	NM_002913.3
ILMN_1837298	Homo sapiens	Unigene	ILMN_118150	ILMN_118150	HS.565708	Hs.565708		Hs.565708		5754211	AI961498			2370386	S	379	CAGCACAGACACAGGGGAGTCAGGAAGAAGAGCTGGCTGGTGGAGAGTGA					wt23e07.x1 NCI_CGAP_Ut1 Homo sapiens cDNA clone IMAGE:2508324 3, mRNA sequence					AI961498
ILMN_1703883	Homo sapiens	RefSeq	ILMN_22019	ILMN_22019	OR9A2	NM_001001658.1	NM_001001658.1		135924	48717233	NM_001001658.1	OR9A2	NP_001001658.1	2810041	S	884	AGGCCCTCCGAGATGGGATGAAACGCTGCTGTCAACTCCTGAAAGATTAG	7	-		7q34f	Homo sapiens olfactory receptor, family 9, subfamily A, member 2 (OR9A2), mRNA.	integral to membrane [goid 16021] [evidence IEA]	sensory perception [goid 7600] [evidence IEA]; signal transduction [goid 7165] [evidence IEA]; G-protein coupled receptor protein signaling pathway [goid 7186] [evidence IEA]	olfactory receptor activity [goid 4984] [evidence IEA]; receptor activity [goid 4872] [evidence IEA]		NM_001001658.1
ILMN_1882531	Homo sapiens	Unigene	ILMN_110093	ILMN_110093	HS.549873	Hs.549873		Hs.549873		7375039	AW628249			5310215	S	300	GCTAATGCAGGAGTGAAGGTTATGATAATAATTGCCTAAAAACCAGGGAG					hi01c07.x1 NCI_CGAP_GU1 Homo sapiens cDNA clone IMAGE:2971020 3, mRNA sequence					AW628249
ILMN_1834394	Homo sapiens	Unigene	ILMN_115047	ILMN_115047	HS.561730	Hs.561730		Hs.561730		18994898	BM685002			2230181	S	19	CCAGAACTCCTGAATGATGTGTCCAGCAGGCCTCAACTTTAACCATAATC					UI-E-EJ1-ajl-o-13-0-UI.s1 UI-E-EJ1 Homo sapiens cDNA clone UI-E-EJ1-ajl-o-13-0-UI 3, mRNA sequence					BM685002
ILMN_2218277	Homo sapiens	RefSeq	ILMN_28396	ILMN_28396	RPS2	NM_002952.3	NM_002952.3		6187	70609878	NM_002952.3	RPS2	NP_002943.2	5220037	S	308	TTTCTTCCTGGGGGCCTCTCTCAAGGATGAGGTTTTGAAGATTATGCCAG	16	-	1953191-1953240	16p13.3e	Homo sapiens ribosomal protein S2 (RPS2), mRNA.	ribosome [goid 5840] [evidence IEA]; small ribosomal subunit [goid 15935] [evidence IEA]; intracellular [goid 5622] [evidence IEA]; cytosolic small ribosomal subunit (sensu Eukaryota) [goid 5843] [pmid 15883184] [evidence IDA]; ribosome [goid 5840] [evidence IEA]; small ribosomal subunit [goid 15935] [evidence IEA]; intracellular [goid 5622] [evidence IEA]; cytosolic small ribosomal subunit (sensu Eukaryota) [goid 5843] [pmid 15883184] [evidence IDA]	protein biosynthesis [goid 6412] [pmid 2308862] [evidence TAS]; protein biosynthesis [goid 6412] [pmid 2308862] [evidence TAS]	RNA binding [goid 3723] [pmid 2308862] [evidence TAS]; structural constituent of ribosome [goid 3735] [pmid 15883184] [evidence IDA]; RNA binding [goid 3723] [pmid 2308862] [evidence TAS]; structural constituent of ribosome [goid 3735] [pmid 15883184] [evidence IDA]	MGC102851; LLREP3; MGC117344; MGC117345	NM_002952.3
ILMN_1737074	Homo sapiens	RefSeq	ILMN_28396	ILMN_28396	RPS2	NM_002952.3	NM_002952.3		6187	70609878	NM_002952.3	RPS2	NP_002943.2	5870328	S	405	GTTGCTATCGGGGACTACAATGGCCACGTCGGTCTGGGTGTTAAGTGCTC	16	-	1952855-1952904	16p13.3e	Homo sapiens ribosomal protein S2 (RPS2), mRNA.	ribosome [goid 5840] [evidence IEA]; small ribosomal subunit [goid 15935] [evidence IEA]; intracellular [goid 5622] [evidence IEA]; cytosolic small ribosomal subunit (sensu Eukaryota) [goid 5843] [pmid 15883184] [evidence IDA]; ribosome [goid 5840] [evidence IEA]; small ribosomal subunit [goid 15935] [evidence IEA]; intracellular [goid 5622] [evidence IEA]; cytosolic small ribosomal subunit (sensu Eukaryota) [goid 5843] [pmid 15883184] [evidence IDA]	protein biosynthesis [goid 6412] [pmid 2308862] [evidence TAS]; protein biosynthesis [goid 6412] [pmid 2308862] [evidence TAS]	RNA binding [goid 3723] [pmid 2308862] [evidence TAS]; structural constituent of ribosome [goid 3735] [pmid 15883184] [evidence IDA]; RNA binding [goid 3723] [pmid 2308862] [evidence TAS]; structural constituent of ribosome [goid 3735] [pmid 15883184] [evidence IDA]	MGC102851; LLREP3; MGC117344; MGC117345	NM_002952.3
ILMN_1860632	Homo sapiens	Unigene	ILMN_107894	ILMN_107894	HS.544495	Hs.544495		Hs.544495		560898	Z38506			620673	S	61	CAACTAGACATCCAAATAACCCCCCAAAATAAATAGTTTAGAATACTAGT					HSC0DH082 normalized infant brain cDNA Homo sapiens cDNA clone c-0dh08 3, mRNA sequence					Z38506
ILMN_1794112	Homo sapiens	RefSeq	ILMN_15460	ILMN_15460	C3ORF56	NM_001007534.1	NM_001007534.1		285311	56090573	NM_001007534.1	C3orf56	NP_001007535.1	5570674	S	1616	TTGGGTCCTTGCGGGTGTGCTCTTCTCACTCCTCACCCCATCAGCACCTT	3	+	128399594-128399643	3q21.3a	Homo sapiens chromosome 3 open reading frame 56 (C3orf56), mRNA.				FLJ40141	NM_001007534.1
ILMN_1909784	Homo sapiens	Unigene	ILMN_95248	ILMN_95248	HS.473425	Hs.473425		Hs.473425		21391487	AY063452			4010370	S	94	AGGCACCTCGCCCTGACTGGTAAAGCAAAGAAACTGGATAGGAGAAGGCC					Homo sapiens D21S2089E form A mRNA sequence					AY063452
ILMN_2149935	Homo sapiens	RefSeq	ILMN_166507	ILMN_166507	CC2D1B	NM_032449.1	NM_032449.1		200014	61742813	NM_032449.1	CC2D1B	NP_115825.1	730497	S	5502	GGAGATTAGTGACTCACCTGCAGTTGGGAGCCAGCTACAACCCAAATCAT	1	-	52588942-52588991	1p32.3d	Homo sapiens coiled-coil and C2 domain containing 1B (CC2D1B), mRNA.				RP11-155O18.2; KIAA1836	NM_032449.1
ILMN_1788625	Homo sapiens	RefSeq	ILMN_137196	ILMN_137196	SEC10L1	NM_006544.2	NM_006544.2		10640	38202212	NM_006544.2	SEC10L1	NP_006535.1	4250181	S	6893	CACACTCGCCCATTTTCTAAGTGGTTTAGAAGGTTGCAGTCTGCCTCACC	14	-	56740521-56740570	14q23.1a	Homo sapiens SEC10-like 1 (S. cerevisiae) (SEC10L1), mRNA.	cytoplasm [goid 5737] [pmid 9119050] [evidence TAS]	exocytosis [goid 6887] [evidence IEA]; vesicle docking [goid 48278] [evidence IEA]; protein transport [goid 15031] [evidence IEA]		EXOC5; SEC10P; DKFZp666H126; MGC47692; PRO1912; SEC10	NM_006544.2
ILMN_1876420	Homo sapiens	Unigene	ILMN_108800	ILMN_108800	HS.545643	Hs.545643		Hs.545643		6462684	AW188248			7040300	S	458	GAGTTACTCTGTTTGGGGCTTTCATTGCAGCCTAGTCCTTGCAGGAGGCT					xj94c02.x1 Soares_NFL_T_GBC_S1 Homo sapiens cDNA clone IMAGE:2664866 3, mRNA sequence					AW188248
ILMN_1891469	Homo sapiens	Unigene	ILMN_90784	ILMN_90784	HS.428472	Hs.428472		Hs.428472		24791199	CA428473			4070056	S	321	ATGCGTTGGAAGGGGTAGAAAAGATCACGCCATAGGCTCTGAAGCAAGCC					UI-H-FE1-bez-k-17-0-UI.s1 NCI_CGAP_FE1 Homo sapiens cDNA clone UI-H-FE1-bez-k-17-0-UI 3, mRNA sequence					CA428473
ILMN_1706600	Homo sapiens	RefSeq	ILMN_37137	ILMN_37137	LOC648200	XM_937248.1	XM_937248.1		648200	88952793	XM_937248.1	LOC648200	XP_942341.1	270110	S	119	TTCATCTGGAAGCCTCGCCTTCTCCTGGAATAGCAGCTGACGCCACCCAG					PREDICTED: Homo sapiens similar to ribosomal protein L31 (LOC648200), mRNA.					XM_937248.1
ILMN_1859760	Homo sapiens	Unigene	ILMN_105748	ILMN_105748	HS.541486	Hs.541486		Hs.541486		3240353	AI024740			4480494	S	106	CTCAGAGCCTATGCCTTGGGTTCCTTAGCTTGCTCCGCACACCAGGATGT					ov76f09.x1 Soares_testis_NHT Homo sapiens cDNA clone IMAGE:1643273 3, mRNA sequence					AI024740
ILMN_1669227	Homo sapiens	RefSeq	ILMN_17568	ILMN_17568	ADRA1A	NM_033304.1	NM_033304.1		148	15451760	NM_033304.1	ADRA1A	NP_150647.1	2690500	I	1574	AGGTAGCTGGAGACCTAGGCAGTCTGCAAATGAGGAGTCAGCTGGAAGCT	8	-	26679429-26679478	8p21.2a	Homo sapiens adrenergic, alpha-1A-, receptor (ADRA1A), transcript variant 4, mRNA.	integral to plasma membrane [goid 5887] [pmid 8396931] [evidence TAS]	cell-cell signaling [goid 7267] [pmid 8396931] [evidence TAS]; signal transduction [goid 7165] [pmid 8396931] [evidence TAS]; G-protein coupled receptor protein signaling pathway [goid 7186] [pmid 10860850] [evidence TAS]; apoptosis [goid 6915] [pmid 10671514] [evidence TAS]; smooth muscle contraction [goid 6939] [pmid 8183249] [evidence TAS]; negative regulation of cell proliferation [goid 8285] [pmid 10860850] [evidence TAS]; protein kinase cascade [goid 7243] [pmid 10671514] [evidence TAS]	adrenoceptor activity [goid 4935] [evidence IEA]; alpha1-adrenergic receptor activity [goid 4937] [pmid 9490024] [evidence NAS]; receptor activity [goid 4872] [evidence IEA]; rhodopsin-like receptor activity [goid 1584] [evidence IEA]	ADRA1C; ALPHA1AAR; ADRA1L1	NM_033304.1
ILMN_1834368	Homo sapiens	Unigene	ILMN_114965	ILMN_114965	HS.561594	Hs.561594		Hs.561594		10294961	AV693098			1190010	S	330	ACAGCAGTGGGGTCTCCTTCCGCCCTCAGGCACAGCTTGCTTTGAGACTT					AV693098 GKC Homo sapiens cDNA clone GKCFGA04 5, mRNA sequence					AV693098
ILMN_1823425	Homo sapiens	Unigene	ILMN_117003	ILMN_117003	HS.564315	Hs.564315		Hs.564315		9510440	BE464665			1570386	S	40	CTTGAAAATCTGCAAACAGGCACACATGTTGTAATACCAGGGCAGTGGTG					hs86c05.x1 NCI_CGAP_Kid13 Homo sapiens cDNA clone IMAGE:3144104 3, mRNA sequence					BE464665
ILMN_1851644	Homo sapiens	Unigene	ILMN_104117	ILMN_104117	HS.538782	Hs.538782		Hs.538782		3798227	AI218412			7380288	S	256	CTTGGAAGAGCTTGGCTGGCTTAGGTTGGGTTTAGCTCCAGGCTGTGGGT					qh19d11.x1 Soares_NFL_T_GBC_S1 Homo sapiens cDNA clone IMAGE:1845141 3, mRNA sequence					AI218412
ILMN_1709035	Homo sapiens	RefSeq	ILMN_22797	ILMN_22797	C6ORF10	NM_006781.2	NM_006781.2		10665	31745171	NM_006781.2	C6orf10	NP_006772.2	2340338	S	1906	TGATTCCCATACTCCAGATACAAACCATATCCCAGCCATTGCCTAAACAG	6	-	32368645-32368694	6p21.32b	Homo sapiens chromosome 6 open reading frame 10 (C6orf10), mRNA.	integral to membrane [goid 16021] [evidence IEA]			TSBP	NM_006781.2
ILMN_1911361	Homo sapiens	Unigene	ILMN_91763	ILMN_91763	HS.436679	Hs.436679		Hs.436679		9706853	BE504445			3990576	S	276	GTGCTGCACCTTCACGTCTGAGTGGCAGTTGTAATATGAAGGGGAAGAGG					hz86f02.x1 NCI_CGAP_Lu24 Homo sapiens cDNA clone IMAGE:3214875 3, mRNA sequence					BE504445
ILMN_1711988	Homo sapiens	RefSeq	ILMN_15795	ILMN_15795	KCNK12	NM_022055.1	NM_022055.1		56660	11545760	NM_022055.1	KCNK12	NP_071338.1	1940193	S	1337	GCCGCCGGGCGTGGTTTGCTTCTCTCAGTCACTGCTGGCGCTTTCTTAAT	2	-	47601456-47601505	2p16.3d	Homo sapiens potassium channel, subfamily K, member 12 (KCNK12), mRNA.	membrane [goid 16020] [evidence IEA]; integral to membrane [goid 16021] [evidence IEA]	ion transport [goid 6811] [evidence IEA]; potassium ion transport [goid 6813] [evidence IEA]	potassium ion binding [goid 30955] [evidence IEA]; potassium channel activity [goid 5267] [evidence IEA]; voltage-gated ion channel activity [goid 5244] [evidence IEA]	THIK-2; THIK2	NM_022055.1
ILMN_1759154	Homo sapiens	RefSeq	ILMN_29660	ILMN_29660	PABPN1	NM_004643.1	NM_004643.1		8106	4758875	NM_004643.1	PABPN1	NP_004634.1	7610301	S	2790	GGAAGATCTCCGTTCCGCTCCCAGCGGCTCCAGTGTAAATTCCCCTTCCC	14	+	22864922-22864971	14q11.2f	Homo sapiens poly(A) binding protein, nuclear 1 (PABPN1), mRNA.	nucleus [goid 5634] [evidence IEA]	muscle contraction [goid 6936] [pmid 9462747] [evidence TAS]; mRNA processing [goid 6397] [evidence IEA]	RNA binding [goid 3723] [pmid 9462747] [evidence TAS]; nucleotide binding [goid 166] [evidence IEA]; protein binding [goid 5515] [pmid 15169763] [evidence IPI]	OPMD; PAB2; PABP2	NM_004643.1
ILMN_1815442	Homo sapiens	RefSeq	ILMN_40851	ILMN_40851	LOC652875	XM_942591.1	XM_942591.1		652875	89065146	XM_942591.1	LOC652875	XP_947684.1	2000095	S	218	ATGAAGATGTGAGTGTGCTGCTTACCGAGCTTCGTGCATCAGTCCAGGCC					PREDICTED: Homo sapiens similar to SAPS domain family member 2 (LOC652875), mRNA.					XM_942591.1
ILMN_1682993	Homo sapiens	RefSeq	ILMN_15943	ILMN_15943	NKG7	NM_005601.3	NM_005601.3		4818	49574503	NM_005601.3	NKG7	NP_005592.1	2450427	S	616	CTGAGCCTGGGTGCTCACTGTGGCGGTCCCCGTCCTGGCTATGAAACCTT	19	-	56566846-56566895	19q13.33d	Homo sapiens natural killer cell group 7 sequence (NKG7), mRNA.	integral to plasma membrane [goid 5887] [pmid 8458737] [evidence TAS]; membrane [goid 16020] [evidence IEA]			GIG1	NM_005601.3
ILMN_1751572	Homo sapiens	RefSeq	ILMN_10669	ILMN_10669	TLE1	NM_005077.3	NM_005077.3		7088	34147712	NM_005077.3	TLE1	NP_005068.2	4610543	S	2961	CAAGGCCAAGCGGACAGAGGGGCCATGGGTTGTAGGATTGAGGAACGGAA	9	-	83388676-83388725	9q21.31d-q21.32a	Homo sapiens transducin-like enhancer of split 1 (E(sp1) homolog, Drosophila) (TLE1), mRNA.	nucleus [goid 5634] [pmid 1303260] [evidence TAS]	frizzled signaling pathway [goid 7222] [evidence IEA]; negative regulation of Wnt receptor signaling pathway [goid 30178] [pmid 9751710] [evidence NAS]; regulation of transcription, DNA-dependent [goid 6355] [evidence IEA]; development [goid 7275] [pmid 8365415] [evidence TAS]; negative regulation of transcription [goid 16481] [pmid 9751710] [evidence IDA]; signal transduction [goid 7165] [pmid 8808280] [evidence TAS]	transcription factor binding [goid 8134] [pmid 9751710] [evidence IDA]	GRG1; ESG1; ESG	NM_005077.3
ILMN_2373106	Homo sapiens	RefSeq	ILMN_4202	ILMN_4202	DMD	NM_004019.1	NM_004019.1		1756	5032304	NM_004019.1	DMD	NP_004010.1	3870598	A	1019	CCAAAAGGTATTTTGCGAAGCATCCCCGAATGGGCTACCTGCCAGTGCAG	X	-	31106735-31106784	Xp21.2a-p21.1d	Homo sapiens dystrophin (muscular dystrophy, Duchenne and Becker types) (DMD), transcript variant Dp40, mRNA.	dystrophin-associated glycoprotein complex [goid 16010] [pmid 8282811] [evidence TAS]; cytoskeleton [goid 5856] [pmid 3282674] [evidence TAS]; costamere [goid 43034] [pmid 16000376] [evidence IDA]; dystrophin-associated glycoprotein complex [goid 16010] [pmid 8282811] [evidence TAS]; cytoskeleton [goid 5856] [pmid 3282674] [evidence TAS]; costamere [goid 43034] [pmid 16000376] [evidence IDA]	cytoskeletal anchoring [goid 7016] [pmid 2261642] [evidence ISS]; muscle contraction [goid 6936] [evidence NR ]; muscle development [goid 7517] [pmid 1824797] [evidence NAS]; cytoskeletal anchoring [goid 7016] [pmid 2261642] [evidence ISS]; muscle contraction [goid 6936] [evidence NR ]; muscle development [goid 7517] [pmid 1824797] [evidence NAS]	protein binding [goid 5515] [pmid 16000376] [evidence IPI]; actin binding [goid 3779] [pmid 12376554] [evidence TAS]; calcium ion binding [goid 5509] [evidence IEA]; structural molecule activity [goid 5198] [evidence IEA]; structural constituent of muscle [goid 8307] [pmid 16000376] [evidence IDA]; zinc ion binding [goid 8270] [evidence IEA]; structural constituent of cytoskeleton [goid 5200] [pmid 3282674] [evidence TAS]; protein binding [goid 5515] [pmid 16000376] [evidence IPI]; actin binding [goid 3779] [pmid 12376554] [evidence TAS]; calcium ion binding [goid 5509] [evidence IEA]; structural molecule activity [goid 5198] [evidence IEA]; structural constituent of muscle [goid 8307] [pmid 16000376] [evidence IDA]; zinc ion binding [goid 8270] [evidence IEA]; structural constituent of cytoskeleton [goid 5200] [pmid 3282674] [evidence TAS]	DXS272; DXS269; DXS268; DXS270; DXS239; DXS142; DXS206; DXS230; CMD3B; DXS164; BMD	NM_004019.1
ILMN_1761812	Homo sapiens	RefSeq	ILMN_4202	ILMN_4202	DMD	NM_004019.1	NM_004019.1		1756	5032304	NM_004019.1	DMD	NP_004010.1	6290129	I	1147	CTCCTCTCAGCTGAACACCCTCCTTTCACTCCCAAATGCAAACAGTCTCT	X	-	31106607-31106656	Xp21.2a-p21.1d	Homo sapiens dystrophin (muscular dystrophy, Duchenne and Becker types) (DMD), transcript variant Dp40, mRNA.	dystrophin-associated glycoprotein complex [goid 16010] [pmid 8282811] [evidence TAS]; cytoskeleton [goid 5856] [pmid 3282674] [evidence TAS]; costamere [goid 43034] [pmid 16000376] [evidence IDA]; dystrophin-associated glycoprotein complex [goid 16010] [pmid 8282811] [evidence TAS]; cytoskeleton [goid 5856] [pmid 3282674] [evidence TAS]; costamere [goid 43034] [pmid 16000376] [evidence IDA]	cytoskeletal anchoring [goid 7016] [pmid 2261642] [evidence ISS]; muscle contraction [goid 6936] [evidence NR ]; muscle development [goid 7517] [pmid 1824797] [evidence NAS]; cytoskeletal anchoring [goid 7016] [pmid 2261642] [evidence ISS]; muscle contraction [goid 6936] [evidence NR ]; muscle development [goid 7517] [pmid 1824797] [evidence NAS]	protein binding [goid 5515] [pmid 16000376] [evidence IPI]; actin binding [goid 3779] [pmid 12376554] [evidence TAS]; calcium ion binding [goid 5509] [evidence IEA]; structural molecule activity [goid 5198] [evidence IEA]; structural constituent of muscle [goid 8307] [pmid 16000376] [evidence IDA]; zinc ion binding [goid 8270] [evidence IEA]; structural constituent of cytoskeleton [goid 5200] [pmid 3282674] [evidence TAS]; protein binding [goid 5515] [pmid 16000376] [evidence IPI]; actin binding [goid 3779] [pmid 12376554] [evidence TAS]; calcium ion binding [goid 5509] [evidence IEA]; structural molecule activity [goid 5198] [evidence IEA]; structural constituent of muscle [goid 8307] [pmid 16000376] [evidence IDA]; zinc ion binding [goid 8270] [evidence IEA]; structural constituent of cytoskeleton [goid 5200] [pmid 3282674] [evidence TAS]	DXS272; DXS269; DXS268; DXS270; DXS239; DXS142; DXS206; DXS230; CMD3B; DXS164; BMD	NM_004019.1
ILMN_1800172	Homo sapiens	RefSeq	ILMN_15991	ILMN_15991	RILP	NM_031430.1	NM_031430.1		83547	13899248	NM_031430.1	RILP	NP_113618.1	3800162	S	1242	CGATGACAAGGGAGACCATCCCCCACCCCCGGAGTCCAAAATACAGAGTT	17	-	1496643-1496663:1496950-1496978	17p13.3e	Homo sapiens Rab interacting lysosomal protein (RILP), mRNA.	late endosome [goid 5770] [pmid 11179213] [evidence NAS]; lysosomal membrane [goid 5765] [pmid 11179213] [evidence NAS]	protein transport [goid 15031] [pmid 11179213] [evidence NAS]	Rab GTPase binding [goid 17137] [pmid 11179213] [evidence TAS]	FLJ31193; PP10141	NM_031430.1
ILMN_1719938	Homo sapiens	RefSeq	ILMN_8195	ILMN_8195	FGF11	NM_004112.2	NM_004112.2		2256	38683846	NM_004112.2	FGF11	NP_004103.1	5900025	S	2598	AGGAGTAGATGCCCCCTCACCCACACAAACCCCACTCAGTCTCCACCCAA	17	+	7288858-7288907	17p13.1d	Homo sapiens fibroblast growth factor 11 (FGF11), mRNA.	extracellular space [goid 5615] [evidence NR ]	cell-cell signaling [goid 7267] [pmid 8790420] [evidence TAS]; signal transduction [goid 7165] [pmid 8790420] [evidence TAS]	growth factor activity [goid 8083] [pmid 8790420] [evidence TAS]	FLJ16061; MGC45269; MGC102953; FHF3	NM_004112.2
ILMN_2252021	Homo sapiens	RefSeq	ILMN_181979	ILMN_181979	FLJ40411	NM_001080504.1	NM_001080504.1		375316	122937447	NM_001080504.1	FLJ40411	NP_001073973.1	4730070	I	2979	GCTGGGTTCTGAGCAAGACAGTGAGGTTTTCCCTTCCGACCAGGGTGTCA				2q37.3b	Homo sapiens RNA binding motif protein 44 (RBM44), mRNA.			RNA binding [goid 3723] [evidence IEA]; nucleotide binding [goid 166] [evidence IEA]	FLJ40411	NM_001080504.1
ILMN_1698019	Homo sapiens	RefSeq	ILMN_20242	ILMN_20242	LGMN	NM_005606.5	NM_005606.5		5641	56682961	NM_005606.5	LGMN	NP_005597.3	4560129	A	1635	GGCTCGCTCCAGGACCTTCTTCACAAGATGACTTGCTCGCTGTTACCTGC	14	-	92240242-92240291	14q32.12b	Homo sapiens legumain (LGMN), transcript variant 1, mRNA.	lysosome [goid 5764] [evidence IEA]		legumain activity [goid 1509] [pmid 9065484] [evidence TAS]	AEP; LGMN1; PRSC1	NM_005606.5
ILMN_1905845	Homo sapiens	Unigene	ILMN_108754	ILMN_108754	HS.545585	Hs.545585		Hs.545585		1623521	AA081463			5820747	S	231	TTCCTGGCTGATGAAAGAGGAGATGGAGTTAGGGCAGGTGTGGCTCCGCG					zn04g11.s1 Stratagene hNT neuron (#937233) Homo sapiens cDNA clone IMAGE:546500 3, mRNA sequence					AA081463
ILMN_1687947	Homo sapiens	RefSeq	ILMN_7909	ILMN_7909	HIST1H2BE	NM_003523.2	NM_003523.2		8344	21396483	NM_003523.2	HIST1H2BE	NP_003514.2	1450484	S	344	GCACCAAGGCCGTTACCAAGTACACCAGCTCCAAGTAAACTTGTCCCTGC	6	+	26292346-26292383:26292384-26292395	6p22.1d	Homo sapiens histone cluster 1, H2be (HIST1H2BE), mRNA.	chromosome [goid 5694] [evidence IEA]; nucleus [goid 5634] [evidence IEA]; nucleosome [goid 786] [pmid 9119399] [evidence NAS]	nucleosome assembly [goid 6334] [pmid 9119399] [evidence NAS]; chromosome organization and biogenesis (sensu Eukaryota) [goid 7001] [evidence IEA]	DNA binding [goid 3677] [pmid 9119399] [evidence NAS]	H2B.h; H2BFN; dJ221C16.8; H2B/h; H2BFH	NM_003523.2
ILMN_1912067	Homo sapiens	Unigene	ILMN_103484	ILMN_103484	HS.537757	Hs.537757		Hs.537757		3003657	AA887982			7100019	S	161	TGAAGGGTCAGTTTTCCTGTTGAAGTTGATGCCCTTGGGGGTTGGAGTGC					nr03e02.s1 NCI_CGAP_Co10 Homo sapiens cDNA clone IMAGE:1160762 3, mRNA sequence					AA887982
ILMN_1805726	Homo sapiens	RefSeq	ILMN_33127	ILMN_33127	LOC654069	XM_942086.1	XM_942086.1		654069	89036195	XM_942086.1	LOC654069	XP_947179.1	6110576	A	239	CTAATTCCAAGCTAAAGTTGGTGCGTAGCCTGGCAGTGTGTGAGGAGTCC					PREDICTED: Homo sapiens similar to R3H domain protein KIAA1002, transcript variant 1 (LOC654069), mRNA.					XM_942086.1
ILMN_1800884	Homo sapiens	RefSeq	ILMN_33127	ILMN_33127	LOC654069	XM_942086.1	XM_942086.1		654069	89036195	XM_942086.1	LOC654069	XP_947179.1	3440082	I	554	GGAAAAGGGGTTAGGGGATAGCAAGATTCCAAGAGGCCAAACGGCTTCCC					PREDICTED: Homo sapiens similar to R3H domain protein KIAA1002, transcript variant 1 (LOC654069), mRNA.					XM_942086.1
ILMN_1667626	Homo sapiens	RefSeq	ILMN_27171	ILMN_27171	EGLN3	NM_022073.2	NM_022073.2		112399	31742485	NM_022073.2	EGLN3	NP_071356.1	6130484	S	2628	GCAACATACTCTCAGCACCTAAAATAGTGCCGGGAACATAGTAAGGGCTC	14	-	33463218-33463267	14q13.1c	Homo sapiens egl nine homolog 3 (C. elegans) (EGLN3), mRNA.	nucleus [goid 5634] [evidence IEA]	protein metabolism [goid 19538] [evidence IEA]; apoptosis [goid 6915] [evidence IEA]	L-ascorbic acid binding [goid 31418] [evidence IEA]; iron ion binding [goid 5506] [evidence IEA]; oxidoreductase activity, acting on paired donors, with incorporation or reduction of molecular oxygen, 2-oxoglutarate as one donor, and incorporation of one atom each of oxygen into both donors [goid 16706] [evidence IEA]; metal ion binding [goid 46872] [evidence IEA]; oxidoreductase activity, acting on single donors with incorporation of molecular oxygen, incorporation of two atoms of oxygen [goid 16702] [evidence IEA]; oxidoreductase activity [goid 16491] [evidence IEA]	PHD3; FLJ21620; MGC125998; HIFPH3; MGC125999	NM_022073.2
ILMN_1653646	Homo sapiens	RefSeq	ILMN_17890	ILMN_17890	UBL7	NM_032907.3	NM_032907.3		84993	41152105	NM_032907.3	UBL7	NP_116296.1	1240307	I	81	TGGGCAGCGCGGGCTCGATGTGTGTCAGCCAAGTAGCTGGTCCCACTGGA	15	-	72540433-72540482	15q24.1b	Homo sapiens ubiquitin-like 7 (bone marrow stromal cell-derived) (UBL7), transcript variant 1, mRNA.		protein modification [goid 6464] [evidence IEA]	protein binding [goid 5515] [pmid 14667819] [evidence IPI]	TCBA1; MGC14421; BMSC-UbP	NM_032907.3
ILMN_1701724	Homo sapiens	RefSeq	ILMN_138423	ILMN_138423	C7ORF20	XM_946079.1	XM_946079.1		51608	89025652	XM_946079.1	C7orf20	XP_951172.1	2900504	A	780	ACGGGCCTCCGTTTGTGGAGCCGCTGCTTAACTTCATCTGGTTCCTGCTG				7p22.3c	PREDICTED: Homo sapiens chromosome 7 open reading frame 20, transcript variant 6 (C7orf20), mRNA.					XM_946079.1
ILMN_1800632	Homo sapiens	RefSeq	ILMN_138423	ILMN_138423	C7ORF20	XM_946079.1	XM_946079.1		51608	89025652	XM_946079.1	C7orf20	XP_951172.1	4810382	I	981	GAGTGCTGGGTGTAGACGTGGCATAGGTGTGTGTGCAGGTCTGTTGGGTG				7p22.3c	PREDICTED: Homo sapiens chromosome 7 open reading frame 20, transcript variant 6 (C7orf20), mRNA.					XM_946079.1
ILMN_1912917	Homo sapiens	Unigene	ILMN_118452	ILMN_118452	HS.566074	Hs.566074		Hs.566074		27784571	CB046284			3930653	S	41	TGACATTTATTTTAGTTGGTATTGGGGATAGTTATTTTCCATACGTGATT					NISC_gf03e07.x2 NCI_CGAP_Kid12 Homo sapiens cDNA clone IMAGE:3252588 3, mRNA sequence					CB046284
ILMN_1661664	Homo sapiens	RefSeq	ILMN_43025	ILMN_43025	SRRM1L	XM_932812.1	XM_932812.1		401475	89028293	XM_932812.1	SRRM1L	XP_937905.1	3800747	S	1346	AAGAGCCAGTGGCAGCGCCAGAGCCGAAGAAGGAGACTGAAAGAAAAAGA	8	-			PREDICTED: Homo sapiens serine/arginine repetitive matrix 1-like (SRRM1L), mRNA.					XM_932812.1
ILMN_1746686	Homo sapiens	RefSeq	ILMN_26638	ILMN_26638	POLR1C	NM_203290.1	NM_203290.1		9533	42560245	NM_203290.1	POLR1C	NP_976035.1	1010653	I	1132	GGTTCTGACTGACCCACCCTACAGGACTGCTGAACAGAGAGCCCAGTGTG	6	+	43597050-43597099	6p21.1c	Homo sapiens polymerase (RNA) I polypeptide C, 30kDa (POLR1C), transcript variant 1, mRNA.	nucleus [goid 5634] [evidence IEA]; DNA-directed RNA polymerase I complex [goid 5736] [pmid 9540830] [evidence TAS]	transcription [goid 6350] [evidence IEA]; transcription from RNA polymerase I promoter [goid 6360] [pmid 9540830] [evidence TAS]	transferase activity [goid 16740] [evidence IEA]; DNA-directed RNA polymerase activity [goid 3899] [pmid 9540830] [evidence TAS]; protein dimerization activity [goid 46983] [evidence IEA]; DNA binding [goid 3677] [evidence IEA]	RPAC1; RPA40; RPA5; RPA39; RP3-337H4.4	NM_203290.1
ILMN_1818305	Homo sapiens	Unigene	ILMN_105547	ILMN_105547	HS.541113	Hs.541113		Hs.541113		2554509	AA631898			7560601	S	344	CTGAGAGGGTCTTCAGGACTGGGGAGCAGGGGCTACAGGGAGAATGGACT					np69d08.s1 NCI_CGAP_Br2 Homo sapiens cDNA clone IMAGE:1131567 3, mRNA sequence					AA631898
ILMN_1864848	Homo sapiens	Unigene	ILMN_118185	ILMN_118185	HS.565752	Hs.565752		Hs.565752		6085993	AW117409			2710500	S	197	CTACTGATCATGACCAATTTGGGTTTATCCCAAAATGCAAGGGTGGTTCA					xd90h08.x1 Soares_NFL_T_GBC_S1 Homo sapiens cDNA clone IMAGE:2604927 3, mRNA sequence					AW117409
ILMN_1907101	Homo sapiens	Unigene	ILMN_80593	ILMN_80593	HS.178185	Hs.178185		Hs.178185		27824474	BX090738			3060768	S	83	GGATTAGAAGAGATGGGGCCACTTGAGGGAAAAGACCTACCCAAGGGCAC					BX090738 Soares_testis_NHT Homo sapiens cDNA clone IMAGp998L011829 ; IMAGE:744720, mRNA sequence					BX090738
ILMN_1756091	Homo sapiens	RefSeq	ILMN_42628	ILMN_42628	LOC650662	XM_939749.1	XM_939749.1		650662	89037841	XM_939749.1	LOC650662	XP_944842.1	50743	S	1808	GGCCCGGTTTTGGTATTTACATGCTTATCTCTCCCCTGCAATAGGGACAG				14q32.12a	PREDICTED: Homo sapiens hypothetical protein LOC650662 (LOC650662), mRNA.					XM_939749.1
ILMN_1863776	Homo sapiens	Unigene	ILMN_125322	ILMN_125322	HS.573141	Hs.573141		Hs.573141		44837172	CK820247			2690424	S	263	GTGTTGGTAAGGGTTTGGAGCAGTTGGAACTCTCACATACTACTGATAGG					if34h06.x5 Melton Normalized Human Islet 4 N4-HIS 1 Homo sapiens cDNA clone IMAGE:5678458 3, mRNA sequence					CK820247
ILMN_1686662	Homo sapiens	RefSeq	ILMN_36316	ILMN_36316	C15ORF28	XR_001373.1	XR_001373.1		80035	89039048	XR_001373.1	C15orf28		1980259	A	2801	CAGGTCATCCAACCTGGAATCTTAGCTTTGACCCCCAACCTTCTCCCGGC				15q23a	PREDICTED: Homo sapiens chromosome 15 open reading frame 28 (C15orf28), misc RNA.					XR_001373.1
ILMN_1720858	Homo sapiens	RefSeq	ILMN_45194	ILMN_45194	C6ORF115	XM_371848.4	XM_371848.4		58527	88997830	XM_371848.4	C6orf115	XP_371848.4	6020681	A	781	CAGGAATCTGGTTAGGAATTGCAGGCAATGAGATTTTTTGCGGGGCAGGG	6	+	139405941-139405990	6q24.1a	PREDICTED: Homo sapiens chromosome 6 open reading frame 115 (C6orf115), mRNA.					XM_371848.4
ILMN_1672417	Homo sapiens	RefSeq	ILMN_8267	ILMN_8267	PTPRCAP	NM_005608.2	NM_005608.2		5790	65507613	NM_005608.2	PTPRCAP	NP_005599.1	1430341	S	783	CCATGCCTCAGACTGTCACCCCCTACCAGTTCCCAAGTCCATGTGTACCC	11	-	66959631-66959680	11q13.1f	Homo sapiens protein tyrosine phosphatase, receptor type, C-associated protein (PTPRCAP), mRNA.	plasma membrane [goid 5886] [pmid 11390434] [evidence IDA]; integral to plasma membrane [goid 5887] [evidence NR ]	defense response [goid 6952] [pmid 7961877] [evidence TAS]		MGC138603; MGC138602; LPAP; CD45-AP	NM_005608.2
ILMN_1872318	Homo sapiens	Unigene	ILMN_113639	ILMN_113639	HS.559355	Hs.559355		Hs.559355		22672339	BU158429			1010128	S	500	AGCAAGGACAACCTCAAGGGCTGATCCACATCCTCTGGTGCCATCTGCCG					AGENCOURT_7968336 NIH_MGC_68 Homo sapiens cDNA clone IMAGE:6011092 5, mRNA sequence					BU158429
ILMN_1661174	Homo sapiens	RefSeq	ILMN_33056	ILMN_33056	LOC387753	XM_370611.4	XM_370611.4		387753	89033788	XM_370611.4	LOC387753	XP_370611.1	2260168	A	479	ACGGGAAGCAGCCTGAGCTGCTGGAACCTATTTCCTATGAATTCATGGCA	11	+	9638991-9639040	11p15.4a	PREDICTED: Homo sapiens similar to 60S ribosomal protein L21 (LOC387753), mRNA.					XM_370611.4
ILMN_2402272	Homo sapiens	RefSeq	ILMN_12677	ILMN_12677	TCEAL8	NM_001006684.1	NM_001006684.1		90843	55749465	NM_001006684.1	TCEAL8	NP_001006685.1	160474	A	61	CCCTGTAGCAGCTCCTTATTGCTGGAGAAGGAGAAAAGTGCCCAAGATCC	X	-	102396667-102396716	Xq22.1e	Homo sapiens transcription elongation factor A (SII)-like 8 (TCEAL8), transcript variant 2, mRNA.	nucleus [goid 5634] [evidence IEA]	regulation of transcription, DNA-dependent [goid 6355] [evidence IEA]; transcription [goid 6350] [evidence IEA]		MGC45400	NM_001006684.1
ILMN_1674341	Homo sapiens	RefSeq	ILMN_39331	ILMN_39331	LOC650770	XM_939851.1	XM_939851.1		650770	89061764	XM_939851.1	LOC650770	XP_944944.1	2810603	S	313	GGCTGGGATTGACCTTTCTCTTCAAACAGATTGGAAACCCAAGGTTTCCT					PREDICTED: Homo sapiens similar to pote protein (LOC650770), mRNA.					XM_939851.1
ILMN_1840443	Homo sapiens	Unigene	ILMN_124867	ILMN_124867	HS.572686	Hs.572686		Hs.572686		27833921	BX106117			3830133	S	86	GGCTCCCTCCAGAGGCCCTAGGAGACAATTTGTACCTTGCCTCTTCTAGC					BX106117 Soares fetal liver spleen 1NFLS Homo sapiens cDNA clone IMAGp998C21383, mRNA sequence					BX106117
ILMN_1814120	Homo sapiens	RefSeq	ILMN_11347	ILMN_11347	PECR	NM_018441.2	NM_018441.2		55825	19923816	NM_018441.2	PECR	NP_060911.2	6200255	S	991	GGTGTCCTCCATCCCCCAGTGCCTTCACATCTTGAGGATATGCTTCTGTA	2	-	216612178-216612227	2q35b	Homo sapiens peroxisomal trans-2-enoyl-CoA reductase (PECR), mRNA.	peroxisome [goid 5777] [evidence IEA]	fatty acid biosynthesis [goid 6633] [evidence IEA]; metabolism [goid 8152] [evidence IEA]	oxidoreductase activity [goid 16491] [evidence IEA]; trans-2-enoyl-CoA reductase (NADPH) activity [goid 19166] [evidence IEA]	HSA250303; TERP	NM_018441.2
ILMN_1692895	Homo sapiens	RefSeq	ILMN_21213	ILMN_21213	PIK3R3	NM_003629.2	NM_003629.2		8503	40254447	NM_003629.2	PIK3R3	NP_003620.2	3850017	S	5469	TTGCTGTGCAATTGTTGGGGAGGGTAGGGGGAAAGGCGAGAGGAGATACT	1	-	46278489-46278538	1p34.1a	Homo sapiens phosphoinositide-3-kinase, regulatory subunit 3 (p55, gamma) (PIK3R3), mRNA.	phosphoinositide 3-kinase complex [goid 5942] [evidence IEA]	insulin receptor signaling pathway [goid 8286] [pmid 9524259] [evidence TAS]; intracellular signaling cascade [goid 7242] [evidence IEA]	kinase activity [goid 16301] [evidence IEA]; phosphatidylinositol 3-kinase activity [goid 16303] [pmid 9524259] [evidence TAS]; phosphoinositide 3-kinase regulator activity [goid 35014] [evidence IEA]; protein binding [goid 5515] [pmid 8647200] [evidence IPI]	DKFZp686P05226; p55-GAMMA; FLJ41892	NM_003629.2
ILMN_1712959	Homo sapiens	RefSeq	ILMN_21154	ILMN_21154	DUSP2	NM_004418.2	NM_004418.2		1844	12707563	NM_004418.2	DUSP2	NP_004409.1	6960687	S	1440	AAGCCCTGTGTTCCTGGGGAAGCTGGGGACTTGGGAAGTGATGGGTGTGT	2	-	96172830-96172879	2q11.2a	Homo sapiens dual specificity phosphatase 2 (DUSP2), mRNA.	nucleus [goid 5634] [pmid 8107850] [evidence TAS]	inactivation of MAPK activity [goid 188] [pmid 8107850] [evidence TAS]; protein amino acid dephosphorylation [goid 6470] [pmid 8107850] [evidence TAS]	MAP kinase phosphatase activity [goid 17017] [evidence IEA]; hydrolase activity [goid 16787] [evidence IEA]; protein tyrosine phosphatase activity [goid 4725] [pmid 7681221] [evidence TAS]; protein tyrosine/threonine phosphatase activity [goid 8330] [pmid 8107850] [evidence TAS]	PAC1; PAC-1	NM_004418.2
ILMN_1690321	Homo sapiens	RefSeq	ILMN_41406	ILMN_41406	LOC650759	XM_940798.1	XM_940798.1		650759	89061488	XM_940798.1	LOC650759	XP_945891.1	6760209	I	1411	GGATGACACAGAGGAGACAGAGGATTATAGACAGTTCAGGAAGTCAGTCC					PREDICTED: Homo sapiens similar to Bcl-2-associated transcription factor 1 (Btf), transcript variant 1 (LOC650759), mRNA.					XM_940798.1
ILMN_1819505	Homo sapiens	Unigene	ILMN_85264	ILMN_85264	HS.298112	Hs.298112		Hs.298112		10822175	BF063265			460671	S	191	CACTCCTGATTGAAGTGGCAGACTTTCTCAGAGACATAGGGTTACCCAGC					7h87c09.x1 NCI_CGAP_Co16 Homo sapiens cDNA clone IMAGE:3322960 3, mRNA sequence					BF063265
ILMN_1859426	Homo sapiens	Unigene	ILMN_76032	ILMN_76032	HS.124514	Hs.124514		Hs.124514		27842332	BX095335			6480528	S	270	CCTCAGCTTCCTTCTCTGAAAAATGGGGATCGTGTTTTGCACACAGCCCG					BX095335 Soares_testis_NHT Homo sapiens cDNA clone IMAGp998I154496, mRNA sequence					BX095335
ILMN_1787591	Homo sapiens	RefSeq	ILMN_28155	ILMN_28155	XPA	NM_000380.2	NM_000380.2		7507	31543966	NM_000380.2	XPA	NP_000371.1	2640379	S	1178	TGAGGACAAGATACCAAGGCAAACCCTAGATTGGGGTAGAGGGAAAAGGG	9	-	99477201-99477250	9q22.33b	Homo sapiens xeroderma pigmentosum, complementation group A (XPA), mRNA.	nucleus [goid 5634] [pmid 1601884] [evidence TAS]	nucleotide-excision repair [goid 6289] [evidence IEA]	zinc ion binding [goid 8270] [evidence IEA]; metal ion binding [goid 46872] [evidence IEA]; damaged DNA binding [goid 3684] [pmid 10946233] [evidence TAS]; protein binding [goid 5515] [pmid 10944529] [evidence IPI]	XP1; XPAC	NM_000380.2
ILMN_1792435	Homo sapiens	RefSeq	ILMN_26115	ILMN_26115	STAG1	NM_005862.2	NM_005862.2		10274	62243695	NM_005862.2	STAG1	NP_005853.2	940097	S	4660	CATCTCTGCCAAAAACCACACACCCTCTGTGGATATGGATATGAATTCCC	3	-	137539145-137539194	3q22.3a	Homo sapiens stromal antigen 1 (STAG1), mRNA.	nucleus [goid 5634] [pmid 9305759] [evidence TAS]; nucleus [goid 5634] [pmid 9305759] [evidence TAS]	mitosis [goid 7067] [evidence IEA]; meiosis [goid 7126] [evidence IEA]; cell cycle [goid 7049] [evidence IEA]; chromosome segregation [goid 7059] [evidence IEA]; cell division [goid 51301] [evidence IEA]; mitosis [goid 7067] [evidence IEA]; meiosis [goid 7126] [evidence IEA]; cell cycle [goid 7049] [evidence IEA]; chromosome segregation [goid 7059] [evidence IEA]; cell division [goid 51301] [evidence IEA]	binding [goid 5488] [evidence IEA]; binding [goid 5488] [evidence IEA]	SA1; DKFZp781D1416	NM_005862.2
ILMN_2151048	Homo sapiens	RefSeq	ILMN_26115	ILMN_26115	STAG1	NM_005862.2	NM_005862.2		10274	62243695	NM_005862.2	STAG1	NP_005853.2	7570026	S	4767	AAGAAATGTCCATGCAGCCATTTTTCCAACAGATGCTGTACACCGTTCAT	3	-	137539038-137539087	3q22.3a	Homo sapiens stromal antigen 1 (STAG1), mRNA.	nucleus [goid 5634] [pmid 9305759] [evidence TAS]; nucleus [goid 5634] [pmid 9305759] [evidence TAS]	mitosis [goid 7067] [evidence IEA]; meiosis [goid 7126] [evidence IEA]; cell cycle [goid 7049] [evidence IEA]; chromosome segregation [goid 7059] [evidence IEA]; cell division [goid 51301] [evidence IEA]; mitosis [goid 7067] [evidence IEA]; meiosis [goid 7126] [evidence IEA]; cell cycle [goid 7049] [evidence IEA]; chromosome segregation [goid 7059] [evidence IEA]; cell division [goid 51301] [evidence IEA]	binding [goid 5488] [evidence IEA]; binding [goid 5488] [evidence IEA]	SA1; DKFZp781D1416	NM_005862.2
ILMN_1673271	Homo sapiens	RefSeq	ILMN_44435	ILMN_44435	LOC653266	XM_926669.1	XM_926669.1		653266	89060159	XM_926669.1	LOC653266	XP_931762.1	5310128	S	61	TAGGATTCGCTCCCTGCCCTTCCCATCTTAGGGTGTCGTCTGAGACAGAC	X	-	119903446-119903495		PREDICTED: Homo sapiens similar to hypothetical protein LOC255313 (LOC653266), mRNA.					XM_926669.1
ILMN_1814917	Homo sapiens	RefSeq	ILMN_5695	ILMN_5695	TLE2	NM_003260.3	NM_003260.3		7089	34147648	NM_003260.3	TLE2	NP_003251.2	6560520	S	2409	GGACAGACATCCTAGCAGCCGCCTCCCAGCCCTGCCTAGGAACCGTACAT	19	-	2948739-2948788	19p13.3f	Homo sapiens transducin-like enhancer of split 2 (E(sp1) homolog, Drosophila) (TLE2), mRNA.	nucleus [goid 5634] [pmid 1303260] [evidence TAS]	regulation of transcription, DNA-dependent [goid 6355] [evidence IEA]; signal transduction [goid 7165] [pmid 8808280] [evidence TAS]; frizzled signaling pathway [goid 7222] [evidence IEA]		ESG2; ESG; GRG2	NM_003260.3
ILMN_1674027	Homo sapiens	RefSeq	ILMN_38082	ILMN_38082	LOC644982	XM_932558.1	XM_932558.1		644982	88943876	XM_932558.1	LOC644982	XP_937651.1	2190025	S	2686	GCAAGGCACCCAGAGCACAGGGAGGTGCCAAGAAAGGCAGGAGCCTACGA	1	-	226818360-226818409	1q42.13c	PREDICTED: Homo sapiens hypothetical protein LOC644982 (LOC644982), mRNA.					XM_932558.1
ILMN_1861766	Homo sapiens	Unigene	ILMN_118074	ILMN_118074	HS.565622	Hs.565622		Hs.565622		22915612	BU565312			7000162	S	49	ACCAGGAGCCGGTAGTTGAGGGGAGCGGACCCTGTACTTGGAAATGGGAA					AGENCOURT_10394079 NIH_MGC_141 Homo sapiens cDNA clone IMAGE:6603978 5, mRNA sequence					BU565312
ILMN_2175455	Homo sapiens	RefSeq	ILMN_181901	ILMN_181901	CYP2A13	NM_000766.3	NM_000766.3		1553	19743563	NM_000766.3	CYP2A13	NP_000757.2	4830386	S	1389	TCGCTTCAAGTCCCCTCAGTCGCCTAAGGATATCGACGTGTCCCCCAAAC	19	+	46293581-46293630	19q13.2b	Homo sapiens cytochrome P450, family 2, subfamily A, polypeptide 13 (CYP2A13), mRNA.	microsome [goid 5792] [evidence IEA]; endoplasmic reticulum [goid 5783] [evidence IEA]; membrane [goid 16020] [evidence IEA]	electron transport [goid 6118] [evidence IEA]	oxygen binding [goid 19825] [evidence NR ]; iron ion binding [goid 5506] [evidence IEA]; unspecific monooxygenase activity [goid 50381] [evidence IEA]; metal ion binding [goid 46872] [evidence IEA]; heme binding [goid 20037] [evidence IEA]	CPAD; CYP2A	NM_000766.3
ILMN_2047914	Homo sapiens	RefSeq	ILMN_25423	ILMN_25423	NPY5R	NM_006174.2	NM_006174.2		4889	31377784	NM_006174.2	NPY5R	NP_006165.1	3310170	S	1511	TCATATGTAATAATTCTCACTGTTTACCAAGGAAAGAACAAATGCTGGGG	4	+	164492204-164492213:164492214-164492253	4q32.2b	Homo sapiens neuropeptide Y receptor Y5 (NPY5R), mRNA.	integral to plasma membrane [goid 5887] [pmid 8824284] [evidence TAS]; membrane [goid 16020] [evidence IEA]; integral to plasma membrane [goid 5887] [pmid 8824284] [evidence TAS]; membrane [goid 16020] [evidence IEA]	G-protein coupled receptor protein signaling pathway [goid 7186] [pmid 8824284] [evidence TAS]; signal transduction [goid 7165] [evidence IEA]; G-protein coupled receptor protein signaling pathway [goid 7186] [pmid 8824284] [evidence TAS]; signal transduction [goid 7165] [evidence IEA]	neuropeptide Y receptor activity [goid 4983] [pmid 8824284] [evidence TAS]; receptor activity [goid 4872] [evidence IEA]; rhodopsin-like receptor activity [goid 1584] [evidence IEA]; neuropeptide Y receptor activity [goid 4983] [pmid 8824284] [evidence TAS]; receptor activity [goid 4872] [evidence IEA]; rhodopsin-like receptor activity [goid 1584] [evidence IEA]	NPYR5	NM_006174.2
ILMN_1718198	Homo sapiens	RefSeq	ILMN_25423	ILMN_25423	NPY5R	NM_006174.2	NM_006174.2		4889	31377784	NM_006174.2	NPY5R	NP_006165.1	6180669	S	1141	GAAGTCAGCTCTCTTCATCCAGTAAGTTCATACCAGGGGTCCCCACTTGC	4	+	164491834-164491883	4q32.2b	Homo sapiens neuropeptide Y receptor Y5 (NPY5R), mRNA.	integral to plasma membrane [goid 5887] [pmid 8824284] [evidence TAS]; membrane [goid 16020] [evidence IEA]; integral to plasma membrane [goid 5887] [pmid 8824284] [evidence TAS]; membrane [goid 16020] [evidence IEA]	G-protein coupled receptor protein signaling pathway [goid 7186] [pmid 8824284] [evidence TAS]; signal transduction [goid 7165] [evidence IEA]; G-protein coupled receptor protein signaling pathway [goid 7186] [pmid 8824284] [evidence TAS]; signal transduction [goid 7165] [evidence IEA]	neuropeptide Y receptor activity [goid 4983] [pmid 8824284] [evidence TAS]; receptor activity [goid 4872] [evidence IEA]; rhodopsin-like receptor activity [goid 1584] [evidence IEA]; neuropeptide Y receptor activity [goid 4983] [pmid 8824284] [evidence TAS]; receptor activity [goid 4872] [evidence IEA]; rhodopsin-like receptor activity [goid 1584] [evidence IEA]	NPYR5	NM_006174.2
ILMN_2399140	Homo sapiens	RefSeq	ILMN_14169	ILMN_14169	RAB5C	NM_004583.2	NM_004583.2		5878	41393544	NM_004583.2	RAB5C	NP_004574.2	7040278	A	769	CAACTGGTGCTCCAGGCCGAAACCGAGGTGTGGACCTCCAGGAGAACAAC	17	-	37531359-37531408	17q21.2b	Homo sapiens RAB5C, member RAS oncogene family (RAB5C), transcript variant 2, mRNA.		small GTPase mediated signal transduction [goid 7264] [evidence IEA]; protein transport [goid 15031] [evidence IEA]	GTP binding [goid 5525] [evidence IEA]; GTPase activity [goid 3924] [pmid 8646882] [evidence TAS]; nucleotide binding [goid 166] [evidence IEA]	RAB5CL; RABL; MGC138857; MGC117217	NM_004583.2
ILMN_1833664	Homo sapiens	Unigene	ILMN_73392	ILMN_73392	HS.65882	Hs.65882		Hs.65882		6038018	AW082866			3520682	S	71	TGCCCAATATCTGGGACCCTTAGTGGTCTAGAAAAGCTGGGAGAGCCAAC					xb71f07.x1 Soares_NFL_T_GBC_S1 Homo sapiens cDNA clone IMAGE:2581765 3, mRNA sequence					AW082866
ILMN_1748378	Homo sapiens	RefSeq	ILMN_12023	ILMN_12023	NPHS2	NM_014625.1	NM_014625.1		7827	7657614	NM_014625.1	NPHS2	NP_055440.1	620593	S	1570	CAAGGTTGCCACAGCTCCCACAGCCCTTCCTACAAGCACCTATCATTGGG	1	-	177786532-177786581	1q25.2c	Homo sapiens nephrosis 2, idiopathic, steroid-resistant (podocin) (NPHS2), mRNA.	integral to plasma membrane [goid 5887] [pmid 10742096] [evidence TAS]; membrane [goid 16020] [evidence IEA]	excretion [goid 7588] [pmid 10742096] [evidence TAS]	protein binding [goid 5515] [pmid 12424224] [evidence IPI]	PDCN; SRN1	NM_014625.1
ILMN_1660938	Homo sapiens	RefSeq	ILMN_11173	ILMN_11173	TOE1	NM_025077.2	NM_025077.2		114034	31543814	NM_025077.2	TOE1	NP_079353.2	630673	S	1920	CAGGTTATGTGATGGCCTATGTGGAAGTGAGCCAGGGACCGCAACCCTGC	1	+	45581765-45581814	1p34.1c	Homo sapiens target of EGR1, member 1 (nuclear) (TOE1), mRNA.	nucleus [goid 5634] [evidence IEA]	negative regulation of transcription [goid 16481] [evidence IEA]	zinc ion binding [goid 8270] [evidence IEA]; nucleic acid binding [goid 3676] [evidence IEA]; transcriptional repressor activity [goid 16564] [evidence IEA]	FLJ13949	NM_025077.2
ILMN_1712161	Homo sapiens	RefSeq	ILMN_16794	ILMN_16794	BCOR	NM_020926.2	NM_020926.2		54880	21071035	NM_020926.2	BCOR	NP_065977.1	1770435	A	3132	AAGCTGGCAAAGAGAATCGCCAACTCAGCGGGTTACGTGGGTGACCGATT	X	-	39816612-39816661	Xp11.4c	Homo sapiens BCL6 co-repressor (BCOR), transcript variant 2, mRNA.	nucleus [goid 5634] [pmid 10898795] [evidence IDA]; nucleus [goid 5634] [pmid 10898795] [evidence IDA]	chromatin modification [goid 16568] [evidence IEA]; transcription [goid 6350] [evidence IEA]; negative regulation of transcription, DNA-dependent [goid 45892] [pmid 10898795] [evidence IDA]; chromatin modification [goid 16568] [evidence IEA]; transcription [goid 6350] [evidence IEA]; negative regulation of transcription, DNA-dependent [goid 45892] [pmid 10898795] [evidence IDA]	transcription factor binding [goid 8134] [pmid 10898795] [evidence IPI]; histone deacetylase binding [goid 42826] [pmid 10898795] [evidence IPI]; transcription corepressor activity [goid 3714] [pmid 10898795] [evidence IDA]; transcription factor binding [goid 8134] [pmid 10898795] [evidence IPI]; histone deacetylase binding [goid 42826] [pmid 10898795] [evidence IPI]; transcription corepressor activity [goid 3714] [pmid 10898795] [evidence IDA]	MGC131961; MGC71031; MCOPS2; FLJ38041; MAA2; KIAA1575; FLJ20285; ANOP2	NM_020926.2
ILMN_1676241	Homo sapiens	RefSeq	ILMN_16794	ILMN_16794	BCOR	NM_020926.2	NM_020926.2		54880	21071035	NM_020926.2	BCOR	NP_065977.1	6760273	I	3384	GCAATGTGGCCAGTAAGAGAACGTGAGTGGTAGCACTGAGGCGTGTCTGG	X	-	39816360-39816409	Xp11.4c	Homo sapiens BCL6 co-repressor (BCOR), transcript variant 2, mRNA.	nucleus [goid 5634] [pmid 10898795] [evidence IDA]; nucleus [goid 5634] [pmid 10898795] [evidence IDA]	chromatin modification [goid 16568] [evidence IEA]; transcription [goid 6350] [evidence IEA]; negative regulation of transcription, DNA-dependent [goid 45892] [pmid 10898795] [evidence IDA]; chromatin modification [goid 16568] [evidence IEA]; transcription [goid 6350] [evidence IEA]; negative regulation of transcription, DNA-dependent [goid 45892] [pmid 10898795] [evidence IDA]	transcription factor binding [goid 8134] [pmid 10898795] [evidence IPI]; histone deacetylase binding [goid 42826] [pmid 10898795] [evidence IPI]; transcription corepressor activity [goid 3714] [pmid 10898795] [evidence IDA]; transcription factor binding [goid 8134] [pmid 10898795] [evidence IPI]; histone deacetylase binding [goid 42826] [pmid 10898795] [evidence IPI]; transcription corepressor activity [goid 3714] [pmid 10898795] [evidence IDA]	MGC131961; MGC71031; MCOPS2; FLJ38041; MAA2; KIAA1575; FLJ20285; ANOP2	NM_020926.2
ILMN_1738438	Homo sapiens	RefSeq	ILMN_13686	ILMN_13686	LOC375449	NM_198828.1	NM_198828.1		375449	38488766	NM_198828.1	LOC375449	NP_942123.1	4260309	S	978	GGTCAAACGCCCTGTGTGTCCAAATGCTGGGAGAACATCACCCCTTGGAT	5	+	66248594-66248602:66318028-66318068	5q12.3c	Homo sapiens similar to microtubule associated testis specific serine/threonine protein kinase (LOC375449), mRNA.			protein serine/threonine kinase activity [goid 4674] [evidence IEA]; kinase activity [goid 16301] [evidence IEA]		NM_198828.1
ILMN_1827354	Homo sapiens	Unigene	ILMN_122113	ILMN_122113	HS.569932	Hs.569932		Hs.569932		11593141	BF509843			2680451	S	458	TAGGAGCCCTGAAGGTGAGTTTGTAGTCCCTGGTCCCCTAGTGCCGAATT					UI-H-BI4-apc-d-04-0-UI.s1 NCI_CGAP_Sub8 Homo sapiens cDNA clone IMAGE:3087006 3, mRNA sequence					BF509843
ILMN_1739397	Homo sapiens	RefSeq	ILMN_138584	ILMN_138584	GLMN	NM_053274.1	NM_053274.1		11146	16933536	NM_053274.1	GLMN	NP_444504.1	7570240	A	1718	GTGGAGAAGAGATCCCTAATATGCCTCCTGAAATGCAGCTTAAGGTCCTG	1	-	92484785-92484791:92485207-92485249	1p22.1e-p22.1d	Homo sapiens glomulin, FKBP associated protein (GLMN), transcript variant 1, mRNA.	intracellular [goid 5622] [pmid 12604780] [evidence NAS]; intracellular [goid 5622] [pmid 12604780] [evidence NAS]	positive regulation of phosphorylation [goid 42327] [pmid 11571281] [evidence IDA]; vasculogenesis [goid 1570] [pmid 11845407] [evidence IMP]; muscle cell differentiation [goid 42692] [pmid 11845407] [evidence IMP]; positive regulation of cytokine secretion [goid 50715] [pmid 12604780] [evidence IMP]; regulation of gene expression, epigenetic [goid 40029] [pmid 12604780] [evidence IMP]; positive regulation of interleukin-2 biosynthesis [goid 45086] [pmid 12604780] [evidence IMP]; positive regulation of phosphorylation [goid 42327] [pmid 11571281] [evidence IDA]; vasculogenesis [goid 1570] [pmid 11845407] [evidence IMP]; muscle cell differentiation [goid 42692] [pmid 11845407] [evidence IMP]; positive regulation of cytokine secretion [goid 50715] [pmid 12604780] [evidence IMP]; regulation of gene expression, epigenetic [goid 40029] [pmid 12604780] [evidence IMP]; positive regulation of interleukin-2 biosynthesis [goid 45086] [pmid 12604780] [evidence IMP]	protein binding [goid 5515] [pmid 12604780] [evidence IPI]; hepatocyte growth factor receptor binding [goid 5171] [pmid 11571281] [evidence IPI]; protein binding [goid 5515] [pmid 12604780] [evidence IPI]; hepatocyte growth factor receptor binding [goid 5171] [pmid 11571281] [evidence IPI]	FAP48; FKBPAP; GVM; VMGLOM; FAB68; GLML	NM_053274.1
ILMN_1749448	Homo sapiens	RefSeq	ILMN_138584	ILMN_138584	GLMN	NM_053274.1	NM_053274.1		11146	16933536	NM_053274.1	GLMN	NP_444504.1	2850609	I	1319	ATACAAGTAATCACTCAGGTGTGGAGGCTTTTATTATTCAAAATATCAAA	1	-	92502722-92502771	1p22.1e-p22.1d	Homo sapiens glomulin, FKBP associated protein (GLMN), transcript variant 1, mRNA.	intracellular [goid 5622] [pmid 12604780] [evidence NAS]; intracellular [goid 5622] [pmid 12604780] [evidence NAS]	positive regulation of phosphorylation [goid 42327] [pmid 11571281] [evidence IDA]; vasculogenesis [goid 1570] [pmid 11845407] [evidence IMP]; muscle cell differentiation [goid 42692] [pmid 11845407] [evidence IMP]; positive regulation of cytokine secretion [goid 50715] [pmid 12604780] [evidence IMP]; regulation of gene expression, epigenetic [goid 40029] [pmid 12604780] [evidence IMP]; positive regulation of interleukin-2 biosynthesis [goid 45086] [pmid 12604780] [evidence IMP]; positive regulation of phosphorylation [goid 42327] [pmid 11571281] [evidence IDA]; vasculogenesis [goid 1570] [pmid 11845407] [evidence IMP]; muscle cell differentiation [goid 42692] [pmid 11845407] [evidence IMP]; positive regulation of cytokine secretion [goid 50715] [pmid 12604780] [evidence IMP]; regulation of gene expression, epigenetic [goid 40029] [pmid 12604780] [evidence IMP]; positive regulation of interleukin-2 biosynthesis [goid 45086] [pmid 12604780] [evidence IMP]	protein binding [goid 5515] [pmid 12604780] [evidence IPI]; hepatocyte growth factor receptor binding [goid 5171] [pmid 11571281] [evidence IPI]; protein binding [goid 5515] [pmid 12604780] [evidence IPI]; hepatocyte growth factor receptor binding [goid 5171] [pmid 11571281] [evidence IPI]	FAP48; FKBPAP; GVM; VMGLOM; FAB68; GLML	NM_053274.1
ILMN_1653704	Homo sapiens	RefSeq	ILMN_12907	ILMN_12907	IL9	NM_000590.1	NM_000590.1		3578	10834979	NM_000590.1	IL9	NP_000581.1	4180600	S	7	TCAAGATGCTTCTGGCCATGGTCCTTACCTCTGCCCTGCTCCTGTGCTCC	5	-	135259359-135259404:135259405-135259408	5q31.1f	Homo sapiens interleukin 9 (IL9), mRNA.	extracellular region [goid 5576] [evidence IEA]; extracellular space [goid 5615] [evidence IEA]; extracellular region [goid 5576] [evidence IEA]; extracellular space [goid 5615] [evidence IEA]	cell-cell signaling [goid 7267] [evidence NR ]; inflammatory response [goid 6954] [pmid 9371819] [evidence TAS]; positive regulation of cell proliferation [goid 8284] [pmid 1680606] [evidence TAS]; positive regulation of interleukin-5 biosynthesis [goid 45407] [evidence ISS]; cell-cell signaling [goid 7267] [evidence NR ]; inflammatory response [goid 6954] [pmid 9371819] [evidence TAS]; positive regulation of cell proliferation [goid 8284] [pmid 1680606] [evidence TAS]; positive regulation of interleukin-5 biosynthesis [goid 45407] [evidence ISS]	interleukin-9 receptor binding [goid 5140] [evidence IEA]; interleukin-9 receptor binding [goid 5140] [evidence IEA]	P40; IL-9; HP40	NM_000590.1
ILMN_2151676	Homo sapiens	RefSeq	ILMN_12907	ILMN_12907	IL9	NM_000590.1	NM_000590.1		3578	10834979	NM_000590.1	IL9	NP_000581.1	2120167	S	183	GGCATTCCCTCTGACAACTGCACCAGACCATGCTTCAGTGAGAGACTGTC	5	-	135257701-135257739:135259028-135259038	5q31.1f	Homo sapiens interleukin 9 (IL9), mRNA.	extracellular region [goid 5576] [evidence IEA]; extracellular space [goid 5615] [evidence IEA]; extracellular region [goid 5576] [evidence IEA]; extracellular space [goid 5615] [evidence IEA]	cell-cell signaling [goid 7267] [evidence NR ]; inflammatory response [goid 6954] [pmid 9371819] [evidence TAS]; positive regulation of cell proliferation [goid 8284] [pmid 1680606] [evidence TAS]; positive regulation of interleukin-5 biosynthesis [goid 45407] [evidence ISS]; cell-cell signaling [goid 7267] [evidence NR ]; inflammatory response [goid 6954] [pmid 9371819] [evidence TAS]; positive regulation of cell proliferation [goid 8284] [pmid 1680606] [evidence TAS]; positive regulation of interleukin-5 biosynthesis [goid 45407] [evidence ISS]	interleukin-9 receptor binding [goid 5140] [evidence IEA]; interleukin-9 receptor binding [goid 5140] [evidence IEA]	P40; IL-9; HP40	NM_000590.1
ILMN_1899499	Homo sapiens	Unigene	ILMN_113691	ILMN_113691	HS.559488	Hs.559488		Hs.559488		13041266	BG287431			6400075	S	935	ACACACCAAAGGCCAGCTAAACACGGTGACCACACGCGGCACGAGGATGA					602382022F1 NIH_MGC_93 Homo sapiens cDNA clone IMAGE:4499836 5, mRNA sequence					BG287431
ILMN_1665384	Homo sapiens	RefSeq	ILMN_3697	ILMN_3697	SH3BP5L	NM_030645.1	NM_030645.1		80851	24308302	NM_030645.1	SH3BP5L	NP_085148.1	240487	S	2889	AGATCTGGGTGCCTTGGGAGAACCAGTCCTTCCTTTTGACCCACCCCAGG	1	-	247071517-247071566	1q44f	Homo sapiens SH3-binding domain protein 5-like (SH3BP5L), mRNA.				FLJ33845; KIAA1720	NM_030645.1
ILMN_1854196	Homo sapiens	Unigene	ILMN_130540	ILMN_130540	HS.578359	Hs.578359		Hs.578359		14344996	BG945625			5080470	S	384	GGCCAAGGCTGATTGGAAGATGCTCCTGGGGAGAGATGACGTGGGGATTA					MR1-KN0008-300101-003-a07 KN0008 Homo sapiens cDNA, mRNA sequence					BG945625
ILMN_1742569	Homo sapiens	RefSeq	ILMN_9195	ILMN_9195	PAPD1	NM_018109.2	NM_018109.2		55149	21361703	NM_018109.2	PAPD1	NP_060579.2	1660451	S	1917	CTCATTGGCCCCCTTAACCTGGTCTGAAGTTCTGGGATGTTTTCAGTTTG	10	-	30642370-30642419	10p11.23a	Homo sapiens PAP associated domain containing 1 (PAPD1), mRNA.				FLJ10486; mtPAP; RP11-305E6.3	NM_018109.2
ILMN_1901068	Homo sapiens	Unigene	ILMN_76615	ILMN_76615	HS.128325	Hs.128325		Hs.128325		27832371	BX103480			70093	S	304	CAGATGACATGAGCCCTGCTTCCAGGTTGCTGAGAAGGAGCACCTCACAG					BX103480 NCI_CGAP_GC4 Homo sapiens cDNA clone IMAGp998M074021, mRNA sequence					BX103480
ILMN_1827990	Homo sapiens	Unigene	ILMN_110329	ILMN_110329	HS.550627	Hs.550627		Hs.550627		5407126	AL037786			4920470	S	146	GGGCTCTCGAACTCAGCCAGAAAAGCTCCTATGAAACCCAAGAGAGCTCC					DKFZp564E247_r1 564 (synonym: hfbr2) Homo sapiens cDNA clone DKFZp564E247 5, mRNA sequence					AL037786
ILMN_1732901	Homo sapiens	RefSeq	ILMN_27127	ILMN_27127	OR5H1	NM_001005338.1	NM_001005338.1		26341	52856423	NM_001005338.1	OR5H1	NP_001005338.1	3840070	S	757	GGACCCCTTCTCTTCATTTATGTGGGCCCTGCATCTCCGCAAGCAGATGA	3	+	99334988-99335037	3q11.2c	Homo sapiens olfactory receptor, family 5, subfamily H, member 1 (OR5H1), mRNA.				HTPCRX14; HSHTPCRX14	NM_001005338.1
ILMN_2079059	Homo sapiens	RefSeq	ILMN_8982	ILMN_8982	KRTAP4-14	NM_033059.2	NM_033059.2		85282	16118222	NM_033059.2	KRTAP4-14	NP_149048.1	2100392	S	51	AAACTCCTGTTGTGGCTCCGTGTGCTCTCACCAAGGCTGTGGCCAAGACC	17	+	10072-10121		Homo sapiens keratin associated protein 4-14 (KRTAP4-14), mRNA.	keratin filament [goid 45095] [evidence IEA]; keratin filament [goid 45095] [evidence IEA]			KAP4.14; KRTAP4.14	NM_033059.2
ILMN_1665147	Homo sapiens	RefSeq	ILMN_8982	ILMN_8982	KRTAP4-14	NM_033059.2	NM_033059.2		85282	16118222	NM_033059.2	KRTAP4-14	NP_149048.1	6770221	S	1	TTCACTCTCCTAGAAACCCAACTAGATCCTTCACCCTCTGACACCATGGT	17	+	10022-10066:10067-10071		Homo sapiens keratin associated protein 4-14 (KRTAP4-14), mRNA.	keratin filament [goid 45095] [evidence IEA]; keratin filament [goid 45095] [evidence IEA]			KAP4.14; KRTAP4.14	NM_033059.2
ILMN_2199284	Homo sapiens	RefSeq	ILMN_4717	ILMN_4717	ANAPC7	NM_016238.1	NM_016238.1		51434	7705283	NM_016238.1	ANAPC7	NP_057322.1	160220	S	953	GCAAACGCTACTCCCGGGCCCTCTATTTAGGAGCCAAGGCCATTCAGCTG	12	-	109304069-109304118	12q24.11c	Homo sapiens anaphase promoting complex subunit 7 (ANAPC7), mRNA.	anaphase-promoting complex [goid 5680] [evidence NR ]	mitosis [goid 7067] [evidence IEA]; ubiquitin cycle [goid 6512] [evidence IEA]; cell cycle [goid 7049] [evidence IEA]; cell division [goid 51301] [evidence IEA]	binding [goid 5488] [evidence IEA]	APC7	NM_016238.1
ILMN_1833465	Homo sapiens	Unigene	ILMN_102962	ILMN_102962	HS.535701	Hs.535701		Hs.535701		18791025	BM552828			240670	S	750	GAATCTTGAGCCCTCCAACCTAATCCTGAAAAAAGGGGGCCCTAGTcccc					AGENCOURT_6542376 NIH_MGC_119 Homo sapiens cDNA clone IMAGE:5742676 5, mRNA sequence					BM552828
ILMN_1849420	Homo sapiens	Unigene	ILMN_114050	ILMN_114050	HS.560095	Hs.560095		Hs.560095		23274728	BU608513			730239	S	543	CCCAGTTTGCTACCCCTGGAAGCCTGAAACCTTCACCTTTGTCTCCTCAC					UI-CF-FN0-aep-m-02-0-UI.s1 UI-CF-FN0 Homo sapiens cDNA clone UI-CF-FN0-aep-m-02-0-UI 3, mRNA sequence					BU608513
ILMN_1655177	Homo sapiens	RefSeq	ILMN_9670	ILMN_9670	PIK4CA	NM_058004.1	NM_058004.1		5297	17105399	NM_058004.1	PIK4CA	NP_477352.1	4920273	A	6305	ACGCCATGGACTGCAGCGACAATCAATGGATGGTGCTGTCTATGCACAGG	22	-	19392115-19392164	22q11.21e	Homo sapiens phosphatidylinositol 4-kinase, catalytic, alpha polypeptide (PIK4CA), transcript variant 2, mRNA.		phosphatidylinositol biosynthesis [goid 6661] [pmid 7961848] [evidence TAS]; synaptic transmission [goid 7268] [pmid 8662589] [evidence TAS]; signal transduction [goid 7165] [pmid 7961848] [evidence NAS]	transferase activity [goid 16740] [evidence IEA]; 1-phosphatidylinositol 4-kinase activity [goid 4430] [pmid 8662589] [evidence TAS]; inositol or phosphatidylinositol kinase activity [goid 4428] [evidence IEA]; protein binding [goid 5515] [pmid 14676841] [evidence IPI]	FLJ16556; pi4K230; PI4K-ALPHA	NM_058004.1
ILMN_1840004	Homo sapiens	Unigene	ILMN_79888	ILMN_79888	HS.163027	Hs.163027		Hs.163027		10829503	AV724778			4250722	S	481	CACTCCAACGTTAAAGGGCGACCGTCTATAAGGCCGATGGCCAACTACGT					AV724778 HTB Homo sapiens cDNA clone HTBCEG07 5, mRNA sequence					AV724778
ILMN_1683562	Homo sapiens	RefSeq	ILMN_30298	ILMN_30298	SNRPG	NM_003096.2	NM_003096.2		6637	21359839	NM_003096.2	SNRPG	NP_003087.1	2940168	S	325	GGCTGTTCAGCAGAGAAACCCATGTCCTCTCTCCATAGGGCCTGTTTTAC	2	-	70362214-70362263	2p14a	Homo sapiens small nuclear ribonucleoprotein polypeptide G (SNRPG), mRNA.	nucleus [goid 5634] [evidence IEA]; spliceosome complex [goid 5681] [pmid 7744013] [evidence TAS]; small nuclear ribonucleoprotein complex [goid 30532] [pmid 7744013] [evidence NAS]	spliceosome assembly [goid 245] [pmid 7744013] [evidence NAS]; RNA splicing [goid 8380] [pmid 7744013] [evidence TAS]	RNA binding [goid 3723] [evidence IEA]; protein binding [goid 5515] [pmid 14603251] [evidence IPI]	SMG; MGC117317	NM_003096.2
ILMN_1694082	Homo sapiens	RefSeq	ILMN_39929	ILMN_39929	LOC643598	XM_929155.1	XM_929155.1		643598	88942971	XM_929155.1	LOC643598	XP_934248.1	7040360	S	61	GGCCCACCAGAGAAATGAACTGGGCCCACTCAGGGCAGTCATCCCGGTAT	1	-	115680322-115680371		PREDICTED: Homo sapiens hypothetical protein LOC643598 (LOC643598), mRNA.					XM_929155.1
ILMN_1834003	Homo sapiens	Unigene	ILMN_131567	ILMN_131567	HS.579386	Hs.579386		Hs.579386		2740224	AA722517			730161	S	173	GTGGAATCTCCTGCCCGACCCCAGACCTTCTGAATGGAAACTTACGGGCC					zh31h10.s1 Soares_pineal_gland_N3HPG Homo sapiens cDNA clone IMAGE:413731 3, mRNA sequence					AA722517
ILMN_1823906	Homo sapiens	Unigene	ILMN_91741	ILMN_91741	HS.436592	Hs.436592		Hs.436592		83131675	DB304452			1260050	S	317	GCTTATATTACCAGAGCGAACCACAAGGTCTGAAGGACAGCCACGGGGGC					DB304452 BRAWH3 Homo sapiens cDNA clone BRAWH3001290 3, mRNA sequence					DB304452
ILMN_1736828	Homo sapiens	RefSeq	ILMN_8537	ILMN_8537	CHST10	NM_004854.3	NM_004854.3		9486	50428923	NM_004854.3	CHST10	NP_004845.1	270348	S	2597	AAGCCGCAGCGACCATTTCAGATACCGTCCACAGCCAGGACCGCTGAGAA	2	-	100374922-100374971	2q11.2d	Homo sapiens carbohydrate sulfotransferase 10 (CHST10), mRNA.	integral to membrane [goid 16021] [evidence IEA]; membrane fraction [goid 5624] [pmid 9478973] [evidence TAS]; Golgi apparatus [goid 5794] [pmid 9478973] [evidence TAS]; membrane [goid 16020] [evidence IEA]	cell adhesion [goid 7155] [pmid 9478973] [evidence TAS]; carbohydrate metabolism [goid 5975] [evidence IEA]	transferase activity [goid 16740] [evidence IEA]; sulfotransferase activity [goid 8146] [pmid 9478973] [evidence TAS]	HNK1ST; HNK-1ST; MGC17148	NM_004854.3
ILMN_1654013	Homo sapiens	RefSeq	ILMN_5120	ILMN_5120	C17ORF28	NM_030630.1	NM_030630.1		283987	29825822	NM_030630.1	C17orf28	NP_085133.1	4260088	S	3166	CTCTGGCCTCTGGGTCCCACCACCCAGCCCCCCGTGTCAGAACAATCTTT	17	-	70458476-70458525	17q25.1c	Homo sapiens chromosome 17 open reading frame 28 (C17orf28), mRNA.	integral to membrane [goid 16021] [evidence IEA]			DMC1	NM_030630.1
ILMN_2302947	Homo sapiens	RefSeq	ILMN_20353	ILMN_20353	CSF1	NM_000757.3	NM_000757.3		1435	27262660	NM_000757.3	CSF1	NP_000748.3	7150619	A	1811	GCCCCCTGACTCAGGATGACAGACAGGTGGAACTGCCAGTGTAGAGGGAA	1	+	110268973-110268973:110269292-110269334:110269335-110269340	1p13.3b	Homo sapiens colony stimulating factor 1 (macrophage) (CSF1), transcript variant 1, mRNA.	integral to membrane [goid 16021] [evidence IEA]; membrane [goid 16020] [pmid 2460758] [evidence NAS]; extracellular space [goid 5615] [evidence IEA]	macrophage differentiation [goid 30225] [pmid 2460758] [evidence TAS]; cell differentiation [goid 30154] [pmid 1791839] [evidence NAS]; cell proliferation [goid 8283] [pmid 1791839] [evidence NAS]; hemopoiesis [goid 30097] [pmid 1791839] [evidence NAS]; positive regulation of cell proliferation [goid 8284] [pmid 2460758] [evidence TAS]	macrophage colony stimulating factor receptor binding [goid 5157] [pmid 2460758] [evidence TAS]	MCSF; MGC31930	NM_000757.3
ILMN_1884892	Homo sapiens	Unigene	ILMN_106887	ILMN_106887	HS.543251	Hs.543251		Hs.543251		1974089	AA321606			6510039	S	173	AGAGTTACCCAGAGGACCTGTTAAAGCCCAGTTTGTTGGCCCCTACCTCC					EST24282 Corpus callosum II Homo sapiens cDNA 3 end, mRNA sequence					AA321606
ILMN_1881728	Homo sapiens	Unigene	ILMN_72450	ILMN_72450	HS.36563	Hs.36563		Hs.36563		11598837	BF513658			2480626	S	149	AGGGAGGTCCTGTATCGTCCCCATTCTGTGGGTGAGAAAACGGAGGCCCA					UI-H-BW1-amt-f-09-0-UI.s1 NCI_CGAP_Sub7 Homo sapiens cDNA clone IMAGE:3071009 3, mRNA sequence					BF513658
ILMN_2262901	Homo sapiens	RefSeq	ILMN_28746	ILMN_28746	RUFY3	NM_001037442.1	NM_001037442.1		22902	82697314	NM_001037442.1	RUFY3	NP_001032519.1	110279	I	2563	CTAGGTCCAGGGAGAAAAGGCAGTGGTTGGGGTTACTGGAAATTTTGCTC	4	+	71891361-71891410	4q13.3b	Homo sapiens RUN and FYVE domain containing 3 (RUFY3), transcript variant 1, mRNA.				KIAA0871; SINGAR1; RIPX	NM_001037442.1
ILMN_2351230	Homo sapiens	RefSeq	ILMN_28746	ILMN_28746	RUFY3	NM_001037442.1	NM_001037442.1		22902	82697314	NM_001037442.1	RUFY3	NP_001032519.1	7200296	A	598	CCGACCGATATGCCAACCCCCACCACTGACAAGATCACACAGGCTGCCAT	4	+	71807173-71807222	4q13.3b	Homo sapiens RUN and FYVE domain containing 3 (RUFY3), transcript variant 1, mRNA.				KIAA0871; SINGAR1; RIPX	NM_001037442.1
ILMN_1700563	Homo sapiens	RefSeq	ILMN_1744	ILMN_1744	ZNF552	NM_024762.2	NM_024762.2		79818	46358075	NM_024762.2	ZNF552	NP_079038.2	4060754	S	1480	CCCAAAGGTCTGCTCTCCTTGGATATTGGAGAGTTCACACTAGAGAAGAG	19	-	63011084-63011133	19q13.43c	Homo sapiens zinc finger protein 552 (ZNF552), mRNA.	nucleus [goid 5634] [evidence IEA]		metal ion binding [goid 46872] [evidence IEA]; nucleic acid binding [goid 3676] [evidence IEA]; zinc ion binding [goid 8270] [evidence IEA]	FLJ21603	NM_024762.2
ILMN_1807986	Homo sapiens	RefSeq	ILMN_137928	ILMN_137928	CRTAP	XM_940457.1	XM_940457.1		10491	88968970	XM_940457.1	CRTAP	XP_945550.1	5690050	I	451	AGGGACAGGGTCACCCAGAGCGAGCTTCACTGGCTTCTCCATGCCTTTCA				3p22.3c	PREDICTED: Homo sapiens cartilage associated protein (CRTAP), mRNA.					XM_940457.1
ILMN_1878144	Homo sapiens	Unigene	ILMN_131780	ILMN_131780	HS.579599	Hs.579599		Hs.579599		4270768	AI424837			6270520	S	257	GGTACCAGTGAAGAAGACGTCCAGGTGGCCTGAATGACTCTGCCCAATTG					tg37e11.x1 Soares_NFL_T_GBC_S1 Homo sapiens cDNA clone IMAGE:2110988 3, mRNA sequence					AI424837
ILMN_1671378	Homo sapiens	RefSeq	ILMN_33318	ILMN_33318	LOC651845	XM_941100.1	XM_941100.1		651845	88999110	XM_941100.1	LOC651845	XP_946193.1	2480603	S	869	CTGATACATCCAAGGCTGGGCATCTCCAGGGTTGCTCAACTCAGCAGGCC					PREDICTED: Homo sapiens similar to HLA class II histocompatibility antigen, DRB1-1 beta chain precursor (MHC class I antigen DRB1*1) (DR-1) (DR1) (LOC651845), mRNA.					XM_941100.1
ILMN_1788267	Homo sapiens	RefSeq	ILMN_24809	ILMN_24809	PPP1R14D	NM_017726.6	NM_017726.6		54866	17511260	NM_017726.6	PPP1R14D	NP_060196.1	1300162	S	438	CATTCTTGGGAACTGCCCCCGCCCCACAGAGGCTTTTATCTCTGAGCTGC	15	-	38895204-38895251:38895452-38895453	15q15.1b	Homo sapiens protein phosphatase 1, regulatory (inhibitor) subunit 14D (PPP1R14D), mRNA.			protein phosphatase inhibitor activity [goid 4864] [evidence IEA]	MGC119016; FLJ20251; MGC119014; GBPI-1; CPI17-like	NM_017726.6
ILMN_1733050	Homo sapiens	RefSeq	ILMN_17072	ILMN_17072	SEC31L2	NM_198138.1	NM_198138.1		25956	38149909	NM_198138.1	SEC31L2	NP_937781.1	6550253	A	4563	TGTGAGACAGGAGCAGGGGAACCACAGCCTATGGGGAACTGCCCTTGACT	10	-	102236634-102236683	10q24.31a	Homo sapiens SEC31-like 2 (S. cerevisiae) (SEC31L2), transcript variant 2, mRNA.				DKFZP434M183; SEC31B-1	NM_198138.1
ILMN_1757497	Homo sapiens	RefSeq	ILMN_9112	ILMN_9112	VGF	NM_003378.2	NM_003378.2		7425	17136077	NM_003378.2	VGF	NP_003369.2	2850619	S	2388	TAATTGTGTGAAGTGTGTCTGTCTCCAGCCCTTCGGGCCTCCCACGAGCC	7	-	100592625-100592674	7q22.1d	Homo sapiens VGF nerve growth factor inducible (VGF), mRNA.			growth factor activity [goid 8083] [evidence NAS]		NM_003378.2
ILMN_1788061	Homo sapiens	RefSeq	ILMN_17535	ILMN_17535	FLJ25410	NM_144605.1	NM_144605.1		124404	21389408	NM_144605.1	FLJ25410	NP_653206.1	1260102	S	1124	AGGTCTGCAGGGGGGCCCATGACGATTCTGATGATGAGTTCTGACCACCG	16	-	4767791-4767798:4767799-4767840	16p13.3b	Homo sapiens septin 12 (SEPT12), mRNA.		cell cycle [goid 7049] [evidence IEA]	nucleotide binding [goid 166] [evidence IEA]; GTP binding [goid 5525] [evidence IEA]	FLJ25410	NM_144605.1
ILMN_1690621	Homo sapiens	RefSeq	ILMN_15520	ILMN_15520	MASS1	NM_032119.1	NM_032119.1		84059	19882212	NM_032119.1	MASS1	NP_115495.1	3360750	S	18989	GGAGGATACCCATCGCCGACACTCACCTGTAGCACCTCACTAACCATTCG	5	+	90495445-90495473:90495474-90495494	5q14.3h	Homo sapiens monogenic, audiogenic seizure susceptibility 1 homolog (mouse) (MASS1), mRNA.	membrane [goid 16020] [pmid 11606593] [evidence NAS]; integral to membrane [goid 16021] [pmid 15203201] [evidence TAS]	cell communication [goid 7154] [evidence IEA]; cell-cell adhesion [goid 16337] [pmid 11606593] [evidence NAS]; neuropeptide signaling pathway [goid 7218] [evidence IEA]	calcium ion binding [goid 5509] [pmid 11606593] [evidence NAS]; receptor activity [goid 4872] [evidence IEA]; G-protein coupled receptor activity [goid 4930] [pmid 11606593] [evidence NAS]	FEB4; KIAA0686; GPR98; USH2C; DKFZp761P0710; VLGR1	NM_032119.1
ILMN_1672332	Homo sapiens	RefSeq	ILMN_32409	ILMN_32409	LOC646862	XM_929820.1	XM_929820.1		646862	89056979	XM_929820.1	LOC646862	XP_934913.1	4830082	S	309	CAACGCGGTGGCCTGTCCGGTGTGCCGCGCGCCCACGCGCCTGGCCCCCC	19	+	63599577-63599626	19q13.43c	PREDICTED: Homo sapiens similar to ring finger protein 183 (LOC646862), mRNA.					XM_929820.1
ILMN_2245305	Homo sapiens	RefSeq	ILMN_182545	ILMN_182545	ABHD12	NM_001042472.1	NM_001042472.1		26090	109689717	NM_001042472.1	ABHD12	NP_001035937.1	7610382	I	1677	TCTTGGGGCTCGGGACCATGCTGAGCTTTTTGGCACCACCCACAGAGAAC				20p11.21a	Homo sapiens abhydrolase domain containing 12 (ABHD12), transcript variant 1, mRNA.				DKFZP434P106; C20orf22; BEM46L2; dJ965G21.2; ABHD12A	NM_001042472.1
ILMN_2318685	Homo sapiens	RefSeq	ILMN_182545	ILMN_182545	ABHD12	NM_001042472.1	NM_001042472.1		26090	109689717	NM_001042472.1	ABHD12	NP_001035937.1	7100615	A	1238	ACCTTGGCTACAGGCACAAATACATTTACAAGAGCCCTGAGCTGCCACGG				20p11.21a	Homo sapiens abhydrolase domain containing 12 (ABHD12), transcript variant 1, mRNA.				DKFZP434P106; C20orf22; BEM46L2; dJ965G21.2; ABHD12A	NM_001042472.1
ILMN_2206098	Homo sapiens	RefSeq	ILMN_174692	ILMN_174692	ATG10	NM_031482.3	NM_031482.3		83734	33589825	NM_031482.3	ATG10	NP_113670.1	5340603	S	950	GGAATTGCGGCACGAAGAATGCCAAGAGTTTACCTGGCCAGCCCTGGCTT	5	+	81585661-81585710	5q14.2a	Homo sapiens ATG10 autophagy related 10 homolog (S. cerevisiae) (ATG10), mRNA.	intracellular [goid 5622] [pmid 11256614] [evidence IDA]	protein transport [goid 15031] [evidence IEA]; ubiquitin cycle [goid 6512] [evidence IEA]; autophagy [goid 6914] [evidence IEA]		DKFZP586I0418; pp12616; APG10; APG10L; FLJ13954	NM_031482.3
ILMN_1769385	Homo sapiens	RefSeq	ILMN_5517	ILMN_5517	LHX9	NM_001014434.1	NM_001014434.1		56956	62241032	NM_001014434.1	LHX9	NP_001014434.1	1030682	I	3	GTGATCCACTCCTTTTCCTCTAAGAATGCTGAACGGTACCACTCTAGAGG	1	+	196148260-196148284:196148285-196148309	1q31.3c-q31.3d	Homo sapiens LIM homeobox 9 (LHX9), transcript variant 2, mRNA.	nucleus [goid 5634] [evidence IEA]	regulation of transcription, DNA-dependent [goid 6355] [evidence IEA]	zinc ion binding [goid 8270] [evidence IEA]; metal ion binding [goid 46872] [evidence IEA]; sequence-specific DNA binding [goid 43565] [evidence IEA]; transcription factor activity [goid 3700] [evidence IEA]		NM_001014434.1
ILMN_1712155	Homo sapiens	RefSeq	ILMN_34905	ILMN_34905	LOC641814	XM_935991.1	XM_935991.1		641814	89027555	XM_935991.1	LOC641814	XP_941084.1	4890615	A	378	CCTGAAGCAGCTGGCTAGTGGCTTATTACTTGTGACTGGACCTCTGGTCC					PREDICTED: Homo sapiens similar to 60S ribosomal protein L6 (TAX-responsive enhancer element binding protein 107) (TAXREB107) (Neoplasm-related protein C140), transcript variant 3 (LOC641814), mRNA.					XM_935991.1
ILMN_1703049	Homo sapiens	RefSeq	ILMN_21017	ILMN_21017	AKAP7	NM_016377.2	NM_016377.2		9465	20336194	NM_016377.2	AKAP7	NP_057461.1	4780619	I	453	GGGATTGGTACTTTTGGAAATCAGGTTGGATTTGTGAAGCTGGCAGAAGG	6	+	131532025-131532074	6q23.2a	Homo sapiens A kinase (PRKA) anchor protein 7 (AKAP7), transcript variant gamma, mRNA.	plasma membrane [goid 5886] [pmid 10613906] [evidence TAS]; apical plasma membrane [goid 16324] [pmid 10613906] [evidence IDA]; cytosol [goid 5829] [pmid 10613906] [evidence IDA]; lateral plasma membrane [goid 16328] [pmid 10613906] [evidence IDA]; plasma membrane [goid 5886] [pmid 10613906] [evidence TAS]; apical plasma membrane [goid 16324] [pmid 10613906] [evidence IDA]; cytosol [goid 5829] [pmid 10613906] [evidence IDA]; lateral plasma membrane [goid 16328] [pmid 10613906] [evidence IDA]	ion transport [goid 6811] [pmid 9545239] [evidence TAS]; protein localization [goid 8104] [pmid 9545239] [evidence IC ]; intracellular signaling cascade [goid 7242] [pmid 10613906] [evidence TAS]; ion transport [goid 6811] [pmid 9545239] [evidence TAS]; protein localization [goid 8104] [pmid 9545239] [evidence IC ]; intracellular signaling cascade [goid 7242] [pmid 10613906] [evidence TAS]	protein kinase A binding [goid 51018] [pmid 10613906] [evidence TAS]; protein kinase A binding [goid 51018] [pmid 10613906] [evidence TAS]	AKAP18	NM_016377.2
ILMN_1733690	Homo sapiens	RefSeq	ILMN_21017	ILMN_21017	AKAP7	NM_016377.2	NM_016377.2		9465	20336194	NM_016377.2	AKAP7	NP_057461.1	5340504	A	2493	AAGCTCCAGGTCTTATCGTATCCCTTGCCATCTGAACTTGTTTGCACTGC	6	+	131646060-131646109	6q23.2a	Homo sapiens A kinase (PRKA) anchor protein 7 (AKAP7), transcript variant gamma, mRNA.	plasma membrane [goid 5886] [pmid 10613906] [evidence TAS]; apical plasma membrane [goid 16324] [pmid 10613906] [evidence IDA]; cytosol [goid 5829] [pmid 10613906] [evidence IDA]; lateral plasma membrane [goid 16328] [pmid 10613906] [evidence IDA]; plasma membrane [goid 5886] [pmid 10613906] [evidence TAS]; apical plasma membrane [goid 16324] [pmid 10613906] [evidence IDA]; cytosol [goid 5829] [pmid 10613906] [evidence IDA]; lateral plasma membrane [goid 16328] [pmid 10613906] [evidence IDA]	ion transport [goid 6811] [pmid 9545239] [evidence TAS]; protein localization [goid 8104] [pmid 9545239] [evidence IC ]; intracellular signaling cascade [goid 7242] [pmid 10613906] [evidence TAS]; ion transport [goid 6811] [pmid 9545239] [evidence TAS]; protein localization [goid 8104] [pmid 9545239] [evidence IC ]; intracellular signaling cascade [goid 7242] [pmid 10613906] [evidence TAS]	protein kinase A binding [goid 51018] [pmid 10613906] [evidence TAS]; protein kinase A binding [goid 51018] [pmid 10613906] [evidence TAS]	AKAP18	NM_016377.2
ILMN_1758679	Homo sapiens	RefSeq	ILMN_6570	ILMN_6570	FLJ13576	NM_022484.3	NM_022484.3		64418	50978622	NM_022484.3	FLJ13576	NP_071929.2	7650468	S	2232	GTGACTACACTCTGCATTTGCCAACGGGAAGCGATGTGGCCAAGCACTGG	7	-	112194662-112194711	7q31.1c	Homo sapiens hypothetical protein FLJ13576 (FLJ13576), mRNA.					NM_022484.3
ILMN_1767176	Homo sapiens	RefSeq	ILMN_27428	ILMN_27428	PDE9A	NM_001001570.1	NM_001001570.1		5152	48762723	NM_001001570.1	PDE9A	NP_001001570.1	2260528	I	303	ATCACTCCGTAACTTGTTGTTTTTACCTAGTAAGGAGTCATGGGCGTCCC	21	+	42990615-42990664	21q22.3b	Homo sapiens phosphodiesterase 9A (PDE9A), transcript variant 5, mRNA.		signal transduction [goid 7165] [pmid 9856478] [evidence TAS]	3',5'-cyclic-GMP phosphodiesterase activity [goid 47555] [evidence IEA]; manganese ion binding [goid 30145] [evidence IEA]; hydrolase activity [goid 16787] [evidence IEA]; metal ion binding [goid 46872] [evidence IEA]	HSPDE9A2	NM_001001570.1
ILMN_1678629	Homo sapiens	RefSeq	ILMN_27871	ILMN_27871	DOCK7	NM_033407.2	NM_033407.2		85440	54112428	NM_033407.2	DOCK7	NP_212132.2	2640128	S	6295	GGCAGTATTGCCTGTCACCTGCCACAGAGATTCCTTCAGTCGAATGAGCC	1	-	62693692-62693715:62695797-62695822	1p31.3d-p31.3c	Homo sapiens dedicator of cytokinesis 7 (DOCK7), mRNA.			GTPase binding [goid 51020] [evidence IEA]; guanyl-nucleotide exchange factor activity [goid 5085] [evidence IEA]; GTP binding [goid 5525] [evidence IEA]	KIAA1771; ZIR2	NM_033407.2
ILMN_1660658	Homo sapiens	RefSeq	ILMN_46098	ILMN_46098	MUC12	XM_936315.1	XM_936315.1		10071	89026264	XM_936315.1	MUC12	XP_941408.1	2470156	I	364	CACAGCGGCCCAGGCTCCACTGAAACAACACTCTTACCTGACAACACCAC				7q22.1d	PREDICTED: Homo sapiens mucin 12 (MUC12), mRNA.					XM_936315.1
ILMN_1799020	Homo sapiens	RefSeq	ILMN_46098	ILMN_46098	MUC12	XM_936315.1	XM_936315.1		10071	89026264	XM_936315.1	MUC12	XP_941408.1	1850315	A	2845	CTGAGGGAGAGCAGATTCGGCCTTGAGAACGCCTACAACAACTTCCGGCC				7q22.1d	PREDICTED: Homo sapiens mucin 12 (MUC12), mRNA.					XM_936315.1
ILMN_1877266	Homo sapiens	Unigene	ILMN_99432	ILMN_99432	HS.518418	Hs.518418		Hs.518418		5542763	AI868785			4150121	S	98	GGTAGATAATTTTGCTCAAGGAGCCTCCAGTCCCTCAGTGGAAGCAGGCC					tj93e07.x1 Soares_NSF_F8_9W_OT_PA_P_S1 Homo sapiens cDNA clone IMAGE:2149092 3, mRNA sequence					AI868785
ILMN_1687864	Homo sapiens	RefSeq	ILMN_12859	ILMN_12859	POP5	NM_015918.3	NM_015918.3		51367	38016924	NM_015918.3	POP5	NP_057002.2	4560528	A	507	GCAGAAGCAATGGAGTGAACCTCTGCTCCCCACACAGCTGGCTACACTGC	12	-	119501471-119501503:119501504-119501520	12q24.31a	Homo sapiens processing of precursor 5, ribonuclease P/MRP subunit (S. cerevisiae) (POP5), transcript variant 1, mRNA.	nucleus [goid 5634] [evidence IEA]	tRNA processing [goid 8033] [evidence IEA]	hydrolase activity [goid 16787] [evidence IEA]; protein binding [goid 5515] [pmid 15096576] [evidence IPI]; ribonuclease activity [goid 4540] [evidence IEA]; ribonuclease P activity [goid 4526] [evidence IEA]	HSPC004; RPP20; RPP2	NM_015918.3
ILMN_1792002	Homo sapiens	RefSeq	ILMN_7330	ILMN_7330	PAPPA2	NM_020318.1	NM_020318.1		60676	23097298	NM_020318.1	PAPPA2	NP_064714.1	4640040	I	6430	GGAGACTGCTGCTCTTCCACACTCTCCTCCAAGAAGGTCATTCCATTTGC	1	+	175075995-175076030:175078139-175078152	1q25.2a	Homo sapiens pappalysin 2 (PAPPA2), transcript variant 1, mRNA.	membrane [goid 16020] [evidence IEA]; intracellular [goid 5622] [pmid 11264294] [evidence NAS]	regulation of cell growth [goid 1558] [pmid 11264294] [evidence NAS]; cell differentiation [goid 30154] [evidence IEA]	metal ion binding [goid 46872] [evidence IEA]; zinc ion binding [goid 8270] [pmid 11264294] [evidence NAS]; metallopeptidase activity [goid 8237] [pmid 11264294] [evidence IDA]	PAPPE; PLAC3; PAPP-A2	NM_020318.1
ILMN_1717485	Homo sapiens	RefSeq	ILMN_31185	ILMN_31185	LOC285556	XM_373030.4	XM_373030.4		285556	88976621	XM_373030.4	LOC285556	XP_373030.2	3850133	A	9733	GGCCAAGGGGACTTTGAATCCAGCCAAGGAAACTTTGAATCTCGACAGCT	4	-	100776907-100776956	4q23b	PREDICTED: Homo sapiens hypothetical protein LOC285556 (LOC285556), mRNA.					XM_373030.4
ILMN_2329834	Homo sapiens	RefSeq	ILMN_183773	ILMN_183773	RBM12	NM_006047.4	NM_006047.4		10137	33469952	NM_006047.4	RBM12	NP_006038.2	2850438	A	2948	TGCCCACAGGTGAAGCCATGGTGGCCTTTGAGTCTCGGGATGAAGCCACA	20	-	33703925-33703974	20q11.22b	Homo sapiens RNA binding motif protein 12 (RBM12), transcript variant 1, mRNA.	nucleus [goid 5634] [evidence IEA]		RNA binding [goid 3723] [evidence IEA]; nucleotide binding [goid 166] [evidence IEA]; protein binding [goid 5515] [pmid 16120600] [evidence IPI]	HRIHFB2091; SWAN; KIAA0765	NM_006047.4
ILMN_1903030	Homo sapiens	Unigene	ILMN_107390	ILMN_107390	HS.543880	Hs.543880		Hs.543880		7319442	AW614256			5050017	S	237	ACTCAAGGGGCTCCAGATAGACCGTGGTGGGGAATGGGGAATAGGGTGGA					hg79c06.x1 NCI_CGAP_Kid11 Homo sapiens cDNA clone IMAGE:2951818 3, mRNA sequence					AW614256
ILMN_1742008	Homo sapiens	RefSeq	ILMN_38758	ILMN_38758	LOC643841	XM_931849.1	XM_931849.1		643841	89035397	XM_931849.1	LOC643841	XP_936942.1	6330075	S	827	GAGGTAGGACAGCTGGCTGATGGGGCAAGGCTTCTTGAAGACATGGCAGC	12	+	8239806-8239855		PREDICTED: Homo sapiens hypothetical protein LOC643841 (LOC643841), mRNA.					XM_931849.1
ILMN_1716733	Homo sapiens	RefSeq	ILMN_9751	ILMN_9751	MYOM2	NM_003970.1	NM_003970.1		9172	4505314	NM_003970.1	MYOM2	NP_003961.1	4050717	S	4723	ATTTTCACGGGTGTGGGCACATGGGTGTGGCACCTGGACGTGTGCAGCAT	8	+	2080589-2080638	8p23.3a	Homo sapiens myomesin (M-protein) 2, 165kDa (MYOM2), mRNA.	striated muscle thick filament [goid 5863] [evidence IEA]	striated muscle contraction [goid 6941] [evidence IEA]	structural constituent of muscle [goid 8307] [pmid 7505783] [evidence TAS]	TTNAP	NM_003970.1
ILMN_1891673	Homo sapiens	Unigene	ILMN_79968	ILMN_79968	HS.164254	Hs.164254		Hs.164254		6947110	AW419178			7200112	S	297	CTGATGGACAGGTTTCCAGAGTGAAGGGAGGTGCCAGAGAGGCGGAGACA					hb73c02.x1 NCI_CGAP_Ut2 Homo sapiens cDNA clone IMAGE:2888834 3, mRNA sequence					AW419178
ILMN_2377829	Homo sapiens	RefSeq	ILMN_16312	ILMN_16312	NANOS1	NM_001009553.1	NM_001009553.1		340719	57232742	NM_001009553.1	NANOS1	NP_001009553.1	2100367	A	3358	CTGATTTTCTAATCGTAGCCACTCAAGGAACAGTCCTTTCATAGTACCCC	10	+	120783267-120783316	10q26.11c	Homo sapiens nanos homolog 1 (Drosophila) (NANOS1), transcript variant 2, mRNA.	cytoplasm [goid 5737] [pmid 12690449] [evidence IDA]	regulation of translation [goid 6445] [evidence IEA]	RNA binding [goid 3723] [evidence IEA]; metal ion binding [goid 46872] [evidence IEA]; zinc ion binding [goid 8270] [evidence IEA]		NM_001009553.1
ILMN_1656373	Homo sapiens	RefSeq	ILMN_12355	ILMN_12355	BNC2	NM_017637.4	NM_017637.4		54796	50301241	NM_017637.4	BNC2	NP_060107.2	7050010	S	5412	TGTCTAGGAGCTTTATCTTTTCACCTCCTTCAGAGGATGCTATGGGGTCC	9	-	16406696-16406745	9p22.3a-p22.2b	Homo sapiens basonuclin 2 (BNC2), mRNA.	nucleus [goid 5634] [evidence IEA]		metal ion binding [goid 46872] [evidence IEA]; nucleic acid binding [goid 3676] [evidence IEA]; zinc ion binding [goid 8270] [evidence IEA]	DKFZp686A01127; FLJ34928; FLJ20043; BSN2	NM_017637.4
ILMN_1842287	Homo sapiens	Unigene	ILMN_117535	ILMN_117535	HS.564968	Hs.564968		Hs.564968		6704696	AW298060			4890086	S	312	GGGCTGGACCCCCGCAGTCACATGGGCTACATGCAGGCGTTTGGTCTTAA					UI-H-BW0-ajp-g-02-0-UI.s1 NCI_CGAP_Sub6 Homo sapiens cDNA clone IMAGE:2732715 3, mRNA sequence					AW298060
ILMN_1864511	Homo sapiens	Unigene	ILMN_111903	ILMN_111903	HS.554346	Hs.554346		Hs.554346		2953167	AA861027			3840129	S	105	GATCTGTGTCCTCAAGCAGCATCCAGGTGGTGAAGGTGTGCAAGTAGAAC					ak26g04.s1 Soares_testis_NHT Homo sapiens cDNA clone IMAGE:1407126 3, mRNA sequence					AA861027
ILMN_1827075	Homo sapiens	Unigene	ILMN_111061	ILMN_111061	HS.552556	Hs.552556		Hs.552556		60219531	CR936636			4480332	S	2137	CTTCCGCCCACCCTGACCCTCTCCCAGGGATGGGAAGCAGGATATTTTCA					Homo sapiens mRNA; cDNA DKFZp781N2392 (from clone DKFZp781N2392)					CR936636
ILMN_1739674	Homo sapiens	RefSeq	ILMN_31715	ILMN_31715	PDE4DIP	XM_943170.1	XM_943170.1		9659	88952409	XM_943170.1	PDE4DIP	XP_948263.1	1410291	I	1433	ACATATCAATCCCTAAATTGAATGGTGGAGGTTGCAAAGTGTATTTGCAC				1q21.1b	PREDICTED: Homo sapiens phosphodiesterase 4D interacting protein (myomegalin), transcript variant 7 (PDE4DIP), mRNA.					XM_943170.1
ILMN_1784780	Homo sapiens	RefSeq	ILMN_14588	ILMN_14588	CIC	NM_015125.2	NM_015125.2		23152	16507207	NM_015125.2	CIC	NP_055940.2	5550600	S	5131	CTTTATGCAAAATGGCTCCTGTGAGGGCTGCAAGCTGGAGGGTGGTGCAG	19	+	47491447-47491496	19q13.2c	Homo sapiens capicua homolog (Drosophila) (CIC), mRNA.	nucleus [goid 5634] [evidence IEA]	regulation of transcription, DNA-dependent [goid 6355] [evidence IEA]	DNA binding [goid 3677] [evidence IEA]	KIAA0306	NM_015125.2
ILMN_1698578	Homo sapiens	RefSeq	ILMN_46825	ILMN_46825	LOC440978	XM_496659.2	XM_496659.2		440978	88965772	XM_496659.2	LOC440978	XP_496659.2	5960048	S	61	TGCTATGGTCCCTCCGCAGTCAGGCCCCCATTGCCTGGGCTGCAGCCAGA	3	+	131402628-131402677		PREDICTED: Homo sapiens similar to alpha 3 type VI collagen isoform 1 precursor (LOC440978), mRNA.					XM_496659.2
ILMN_1837749	Homo sapiens	Unigene	ILMN_128217	ILMN_128217	HS.576036	Hs.576036		Hs.576036		11952150	BF678255			4120296	S	461	CACCCCGGCGCTCGACCAATACACCGCGAGAGACGAACAACCCGaaaaaa					602086164F1 NIH_MGC_83 Homo sapiens cDNA clone IMAGE:4250366 5, mRNA sequence					BF678255
ILMN_1834590	Homo sapiens	Unigene	ILMN_124520	ILMN_124520	HS.572339	Hs.572339		Hs.572339		19016594	BM703336			780167	S	280	GGTGTGGTCAGGGAAAGAGACAGTCAAAGAGGGACTGCCAAAACCACTGC					UI-E-CL1-afd-m-06-0-UI.r1 UI-E-CL1 Homo sapiens cDNA clone UI-E-CL1-afd-m-06-0-UI 5, mRNA sequence					BM703336
ILMN_1667517	Homo sapiens	RefSeq	ILMN_35380	ILMN_35380	LOC648907	XM_944920.1	XM_944920.1		648907	88952268	XM_944920.1	LOC648907	XP_950013.1	7400709	I	391	AAACCATGAGACCAAAATTTAAAAGCCAGAGCTTCCTGACTCCAAAATCC					PREDICTED: Homo sapiens hypothetical protein LOC648906, transcript variant 1 (LOC648907), mRNA.					XM_944920.1
ILMN_1761206	Homo sapiens	RefSeq	ILMN_23849	ILMN_23849	PALMD	NM_017734.2	NM_017734.2		54873	16306484	NM_017734.2	PALMD	NP_060204.1	2140082	S	2498	GGGTCTGAGTTTGGATAGTCCGGCCAGCGCACAGATCATAACCCGCACAT	1	+	99932768-99932817	1p21.2a	Homo sapiens palmdelphin (PALMD), mRNA.	membrane [goid 16020] [evidence IEA]	regulation of cell shape [goid 8360] [evidence IEA]		C1orf11; PALML; FLJ20271	NM_017734.2
ILMN_1824382	Homo sapiens	Unigene	ILMN_107880	ILMN_107880	HS.544474	Hs.544474		Hs.544474		30295011	CD000492			5690215	S	60	CCAAGTCATTCATCAAGTGGAGCGGATGTGGTCAGGAAAAAGGACTGGCC					AGENCOURT_13683399 NIH_MGC_186 Homo sapiens cDNA clone IMAGE:30321642 5, mRNA sequence					CD000492
ILMN_1801122	Homo sapiens	RefSeq	ILMN_30782	ILMN_30782	LOC401317	XM_938320.1	XM_938320.1		401317	89025876	XM_938320.1	LOC401317	XP_943413.1	6060678	A	935	AGCCCTAGACCTTGTCCACACTCTCACCCCCATCCCCAACTTTCCCTGGA				7p15.1d	PREDICTED: Homo sapiens hypothetical LOC401317 (LOC401317), mRNA.					XM_938320.1
ILMN_2246134	Homo sapiens	RefSeq	ILMN_11160	ILMN_11160	PDE4DIP	NM_001002811.1	NM_001002811.1		9659	50658070	NM_001002811.1	PDE4DIP	NP_001002811.1	1780605	I	1397	TGCAGGAGCTGTGGGATGATCTCTGTGAAGATTATTTGCCGCTCCGGGTC	1	-	143641943-143641992	1q21.1b	Homo sapiens phosphodiesterase 4D interacting protein (myomegalin) (PDE4DIP), transcript variant 5, mRNA.	ribosome [goid 5840] [evidence IEA]; actin cytoskeleton [goid 15629] [evidence IEA]; intracellular [goid 5622] [evidence IEA]	actin cytoskeleton organization and biogenesis [goid 30036] [evidence IEA]; protein biosynthesis [goid 6412] [evidence IEA]; cytoskeleton organization and biogenesis [goid 7010] [evidence IEA]	structural constituent of ribosome [goid 3735] [evidence IEA]; actin binding [goid 3779] [evidence IEA]	MMGL; DKFZp781J054; CMYA2; MGC75440	NM_001002811.1
ILMN_1903859	Homo sapiens	Unigene	ILMN_104014	ILMN_104014	HS.538613	Hs.538613		Hs.538613		2726761	AA714487			3130670	S	121	GCCAATTTGAGAGCCCAGGCATACTTAGAACACTCCTAGGGAATGTCCCC					nw06h11.s1 NCI_CGAP_SS1 Homo sapiens cDNA clone IMAGE:1238565 3, mRNA sequence					AA714487
ILMN_2116877	Homo sapiens	RefSeq	ILMN_4558	ILMN_4558	OLFM4	NM_006418.3	NM_006418.3		10562	32313592	NM_006418.3	OLFM4	NP_006409.3	6770131	S	2734	TGTTCAAGTCCTAGTCTATAGGATTGGCAGTTTAAATGCTTTACTCCCCC	13	+	52524108-52524157	13q21.1a	Homo sapiens olfactomedin 4 (OLFM4), mRNA.	membrane [goid 16020] [evidence IEA]; membrane [goid 16020] [evidence IEA]		latrotoxin receptor activity [goid 16524] [evidence IEA]; latrotoxin receptor activity [goid 16524] [evidence IEA]	GW112; bA209J19.1; OlfD; KIAA4294; GC1	NM_006418.3
ILMN_1753954	Homo sapiens	RefSeq	ILMN_4558	ILMN_4558	OLFM4	NM_006418.3	NM_006418.3		10562	32313592	NM_006418.3	OLFM4	NP_006409.3	4610333	S	2273	GAAGATTAGAACCAGACTTACTAACCAATTCCACCCCCCACCAACCCCCT	13	+	52523647-52523696	13q21.1a	Homo sapiens olfactomedin 4 (OLFM4), mRNA.	membrane [goid 16020] [evidence IEA]; membrane [goid 16020] [evidence IEA]		latrotoxin receptor activity [goid 16524] [evidence IEA]; latrotoxin receptor activity [goid 16524] [evidence IEA]	GW112; bA209J19.1; OlfD; KIAA4294; GC1	NM_006418.3
ILMN_1739605	Homo sapiens	RefSeq	ILMN_23267	ILMN_23267	LYPD3	NM_014400.1	NM_014400.1		27076	7656943	NM_014400.1	LYPD3	NP_055215.1	2470524	S	1515	TCCCCACTCTAAGCACTGCCTCCCCTACTCCCCGCATCTTTGGGGAATCG	19	-	48656904-48656953	19q13.31a	Homo sapiens LY6/PLAUR domain containing 3 (LYPD3), mRNA.				C4.4A	NM_014400.1
ILMN_1771113	Homo sapiens	RefSeq	ILMN_21276	ILMN_21276	DLX4	NM_138281.1	NM_138281.1		1748	20143961	NM_138281.1	DLX4	NP_612138.1	2570301	I	327	AAAGCTGTCTTCCCAGACCTCGCCCCTGTCCCGTCGGTAGCGGCTGCCTA	17	+	45401877-45401926	17q21.33a	Homo sapiens distal-less homeobox 4 (DLX4), transcript variant 1, mRNA.	nucleus [goid 5634] [evidence IEA]	regulation of transcription, DNA-dependent [goid 6355] [evidence IEA]; development [goid 7275] [evidence IEA]	sequence-specific DNA binding [goid 43565] [evidence IEA]; transcription factor activity [goid 3700] [pmid 8975708] [evidence TAS]	BP1; DLX9; DLX8; DLX7	NM_138281.1
ILMN_2148193	Homo sapiens	RefSeq	ILMN_9856	ILMN_9856	MPPED2	NM_001584.1	NM_001584.1		744	4502484	NM_001584.1	MPPED2	NP_001575.1	430743	S	1845	CACATCAGAAGTCGGAAGGAACTGACACATTCTCTCAGAGCTCAAGGTCT	11	-	30388701-30388750	11p14.1a	Homo sapiens metallophosphoesterase domain containing 2 (MPPED2), mRNA.			hydrolase activity [goid 16787] [evidence IEA]	C11orf8; dJ1024C24.1; dJ873F21.1; FAM1B; D11S302E; 239FB; Hs.46638	NM_001584.1
ILMN_1783535	Homo sapiens	RefSeq	ILMN_45948	ILMN_45948	LOC652620	XM_942159.1	XM_942159.1		652620	89063318	XM_942159.1	LOC652620	XP_947252.1	2350634	S	3011	CTAATTTTGTTCAGCCCATGCCGGGTTGTGACACAGCCCCCTCCTGCAGC					PREDICTED: Homo sapiens similar to Ran-binding protein 2 (RanBP2) (Nuclear pore complex protein Nup358) (Nucleoporin Nup358) (358 kDa nucleoporin) (P270) (LOC652620), mRNA.					XM_942159.1
ILMN_2365528	Homo sapiens	RefSeq	ILMN_2341	ILMN_2341	NY-SAR-48	NM_033417.1	NM_033417.1		93323	58761503	NM_033417.1	NY-SAR-48	NP_219485.1	2970754	A	1068	CGCAGAGGCAAGCAAAGAGGCAGCCTTGGCAAACCAGGAAGTCTGGGAAG	19	-	17021909-17021958	19p13.11e	Homo sapiens sarcoma antigen NY-SAR-48 (NY-SAR-48), transcript variant 1, mRNA.				MGC20533	NM_033417.1
ILMN_1799814	Homo sapiens	RefSeq	ILMN_25113	ILMN_25113	WDR57	NM_004814.1	NM_004814.1		9410	4758559	NM_004814.1	WDR57	NP_004805.1	1690348	S	983	TGCCCGGCCATGCTGGCTCCATCAATGAAGTGGCTTTCCACCCTGATGAG	1	-	31506969-31507018	1p35.2a	Homo sapiens WD repeat domain 57 (U5 snRNP specific) (WDR57), mRNA.	spliceosome complex [goid 5681] [evidence IEA]	nuclear mRNA splicing, via spliceosome [goid 398] [evidence IEA]	protein binding [goid 5515] [pmid 9774689] [evidence IPI]	SPF38; HPRP8BP; PRPF8BP; SFP38; RP11-490K7.3; PRP8BP	NM_004814.1
ILMN_1670523	Homo sapiens	RefSeq	ILMN_16847	ILMN_16847	SAPS2	NM_014678.3	NM_014678.3		9701	55749632	NM_014678.3	SAPS2	NP_055493.2	6940292	I	2	CATTTTGGAGCGATCGGAGTGCCGCCCGCGGCCCCGAGTCGGTCTCGAGC	22	+	49128627-49128676	22q13.33b	Homo sapiens SAPS domain family, member 2 (SAPS2), mRNA.			binding [goid 5488] [evidence IEA]; protein binding [goid 5515] [pmid 14743216] [evidence IPI]	KIAA0685; SAP190; dJ579N16.1	NM_014678.3
ILMN_1804970	Homo sapiens	RefSeq	ILMN_37145	ILMN_37145	LOC642011	XM_936054.1	XM_936054.1		642011	88986935	XM_936054.1	LOC642011	XP_941147.1	290673	S	252	TAAGGGAGGTCTTTTGCCCCCATCTGGTAGCCCTGGCTTCAGCAGGAGCC					PREDICTED: Homo sapiens similar to Beta-glucuronidase precursor (LOC642011), mRNA.					XM_936054.1
ILMN_2349006	Homo sapiens	RefSeq	ILMN_18019	ILMN_18019	USP21	NM_012475.4	NM_012475.4		27005	74027266	NM_012475.4	USP21	NP_036607.3	3360445	A	1528	CGGAGAATGCCCCAGTGTGTGACCGATGTCGGCAGAAAACTCGAAGTACC	1	+	159400651-159400664:159400948-159400983	1q23.3a	Homo sapiens ubiquitin specific peptidase 21 (USP21), transcript variant 1, mRNA.		ubiquitin-dependent protein catabolism [goid 6511] [evidence IEA]; ubiquitin-dependent protein catabolism [goid 6511] [evidence IEA]	peptidase activity [goid 8233] [evidence IEA]; ubiquitin thiolesterase activity [goid 4221] [pmid 10786635] [evidence TAS]; protein binding [goid 5515] [pmid 15231747] [evidence IPI]; cysteine-type endopeptidase activity [goid 4197] [evidence IEA]; peptidase activity [goid 8233] [evidence IEA]; ubiquitin thiolesterase activity [goid 4221] [pmid 10786635] [evidence TAS]; protein binding [goid 5515] [pmid 15231747] [evidence IPI]; cysteine-type endopeptidase activity [goid 4197] [evidence IEA]	MGC3394; USP16; USP23	NM_012475.4
ILMN_1780887	Homo sapiens	RefSeq	ILMN_18019	ILMN_18019	USP21	NM_012475.4	NM_012475.4		27005	74027266	NM_012475.4	USP21	NP_036607.3	6380376	A	1867	AGGTGGCATCCAGCGAGGGCTACGTGCTGTTCTACCAACTGATGCAGGAG	1	+	159401794-159401843	1q23.3a	Homo sapiens ubiquitin specific peptidase 21 (USP21), transcript variant 1, mRNA.		ubiquitin-dependent protein catabolism [goid 6511] [evidence IEA]; ubiquitin-dependent protein catabolism [goid 6511] [evidence IEA]	peptidase activity [goid 8233] [evidence IEA]; ubiquitin thiolesterase activity [goid 4221] [pmid 10786635] [evidence TAS]; protein binding [goid 5515] [pmid 15231747] [evidence IPI]; cysteine-type endopeptidase activity [goid 4197] [evidence IEA]; peptidase activity [goid 8233] [evidence IEA]; ubiquitin thiolesterase activity [goid 4221] [pmid 10786635] [evidence TAS]; protein binding [goid 5515] [pmid 15231747] [evidence IPI]; cysteine-type endopeptidase activity [goid 4197] [evidence IEA]	MGC3394; USP16; USP23	NM_012475.4
ILMN_1892100	Homo sapiens	Unigene	ILMN_122798	ILMN_122798	HS.570617	Hs.570617		Hs.570617		18980224	BM670327			2340075	S	306	TGCAGGCGATCCTTGCGCTTGGGCAGACAGCACGTCAGGGCTTTTATCTG					UI-E-DW1-ahc-i-20-0-UI.s1 UI-E-DW1 Homo sapiens cDNA clone UI-E-DW1-ahc-i-20-0-UI 3, mRNA sequence					BM670327
ILMN_1729635	Homo sapiens	RefSeq	ILMN_35935	ILMN_35935	LOC650261	XM_939353.1	XM_939353.1		650261	89030624	XM_939353.1	LOC650261	XP_944446.1	2060431	S	856	TCACTCAGAAGAGCAATAGGGAGAGGTGTGCGGGTGACAGGGGCGCTGCT					PREDICTED: Homo sapiens similar to NADPH dependent diflavin oxidoreductase 1 (LOC650261), mRNA.					XM_939353.1
ILMN_1888518	Homo sapiens	Unigene	ILMN_133095	ILMN_133095	HS.580914	Hs.580914		Hs.580914		81109983	DA375238			5290286	S	354	AGGGAGTGGGGAACAAATACCCCAACCTTCCCTCTTGCCTTGTGATTGGC					DA375238 BRTHA2 Homo sapiens cDNA clone BRTHA2006444 5, mRNA sequence					DA375238
ILMN_1870341	Homo sapiens	Unigene	ILMN_78456	ILMN_78456	HS.147231	Hs.147231		Hs.147231		3764494	AI205822			830670	S	242	TGAGGTGCACCCAGGTAAGGCTGTCAATGCTGGTATTCCAGGCCTTGGAG					qg33e07.x1 Soares_testis_NHT Homo sapiens cDNA clone IMAGE:1836996 3, mRNA sequence					AI205822
ILMN_1698291	Homo sapiens	RefSeq	ILMN_34075	ILMN_34075	LOC388885	XM_938568.1	XM_938568.1		388885	89059227	XM_938568.1	LOC388885	XP_943661.1	1110181	A	97	ATTAACCACGTCTCAAGAAAAAAGGACGTTCCGTCCGCCTCGGGCGCCGG				22q11.23b	PREDICTED: Homo sapiens similar to 40S ribosomal protein S10 (LOC388885), mRNA.					XM_938568.1
ILMN_1733831	Homo sapiens	RefSeq	ILMN_26025	ILMN_26025	PGBD5	NM_024554.2	NM_024554.2		79605	25777747	NM_024554.2	PGBD5	NP_078830.2	3850129	S	3097	CTCACTCAGTTATTGCGAGTGTTGCTGTCCGCATGCTCCGGGCCCCACGT	1	-	228524312-228524361	1q42.13f	Homo sapiens piggyBac transposable element derived 5 (PGBD5), mRNA.				FLJ11413; DKFZp761A0620	NM_024554.2
ILMN_2048591	Homo sapiens	RefSeq	ILMN_174401	ILMN_174401	LRRN3	NM_018334.3	NM_018334.3		54674	37059785	NM_018334.3	LRRN3	NP_060804.2	2370041	S	2979	CTTTCGAGAGAGAAGTTTAAGCTTCACCAATGCTGCTCCTGACCAATGGA	7	+	110552307-110552356	7q31.1b	Homo sapiens leucine rich repeat neuronal 3 (LRRN3), mRNA.	integral to membrane [goid 16021] [evidence IEA]; membrane [goid 16020] [evidence IEA]		transferase activity [goid 16740] [evidence IEA]	NLRR-3; NLRR3; FLJ11129	NM_018334.3
ILMN_1898312	Homo sapiens	Unigene	ILMN_104879	ILMN_104879	HS.539982	Hs.539982		Hs.539982		2875439	AA806689			3310369	S	314	CAAATGTCCTTCCTTAAAGGGCCTGGGGAAGATGGCTCACAGAAGTTCCC					ob87b02.s1 NCI_CGAP_GCB1 Homo sapiens cDNA clone IMAGE:1338315 3, mRNA sequence					AA806689
ILMN_1808071	Homo sapiens	RefSeq	ILMN_29781	ILMN_29781	KIF14	NM_014875.1	NM_014875.1		9928	7661877	NM_014875.1	KIF14	NP_055690.1	2810201	S	6189	GCTTGCTGGCACAGTAGTTTACCCTGTTATCTGTGTTTCATAATGGGGGC	1	-	198788286-198788335	1q32.1b	Homo sapiens kinesin family member 14 (KIF14), mRNA.	microtubule associated complex [goid 5875] [evidence IEA]; microtubule [goid 5874] [evidence IEA]	microtubule-based movement [goid 7018] [evidence IEA]	ATP binding [goid 5524] [evidence IEA]; microtubule motor activity [goid 3777] [evidence IEA]; nucleotide binding [goid 166] [evidence IEA]	KIAA0042; MGC142302	NM_014875.1
ILMN_1844795	Homo sapiens	Unigene	ILMN_75834	ILMN_75834	HS.122147	Hs.122147		Hs.122147		19731985	BQ007085			5490301	S	447	CCCTGAAGGCTATGATTCTGTCTCGATCACTGCTGTACCTACTGGAGCAC					UI-H-EI1-azc-k-11-0-UI.s1 NCI_CGAP_EI1 Homo sapiens cDNA clone IMAGE:5846914 3, mRNA sequence					BQ007085
ILMN_1692602	Homo sapiens	RefSeq	ILMN_3254	ILMN_3254	ZAN	NM_173055.1	NM_173055.1		7455	27881485	NM_173055.1	ZAN	NP_775078.1	2030017	A	8520	TCACCTGCGAGTGTGAAGTTGGTTACGGGGGAGGCCTGTGTATGGAGCCT	7	+	100230818-100230867	7q22.1c	Homo sapiens zonadhesin (ZAN), transcript variant 1, mRNA.	integral to membrane [goid 16021] [evidence IEA]; apical plasma membrane [goid 16324] [evidence NAS]; membrane [goid 16020] [evidence IEA]	binding of sperm to zona pellucida [goid 7339] [pmid 9126492] [evidence NAS]; cell adhesion [goid 7155] [evidence IEA]; cell recognition [goid 8037] [evidence NAS]; cell-cell adhesion [goid 16337] [pmid 9126492] [evidence NAS]	protein binding [goid 5515] [evidence IEA]		NM_173055.1
ILMN_1822737	Homo sapiens	Unigene	ILMN_120011	ILMN_120011	HS.567830	Hs.567830		Hs.567830		51467545	XM_499152			1770750	S	2505	CACCCAAATCATCAGGGGGCGCGGGGGCAGTGGGTCGCTTACTAAAATGA					PREDICTED: Homo sapiens chromosome 9 open reading frame 73 (C9orf73), mRNA					XM_499152
ILMN_1773826	Homo sapiens	RefSeq	ILMN_32391	ILMN_32391	LOC402382	XM_378090.3	XM_378090.3		402382	89030064	XM_378090.3	LOC402382	XP_378090.3	7570072	S	517	ATGCGGCTGAACTTACATCCCCCCACACCCCGGACGAGGAGGCACAATTT	9	+	138133670-138133719	9q34.3c	PREDICTED: Homo sapiens similar to collagen, type I, alpha 2 (LOC402382), mRNA.					XM_378090.3
ILMN_1780576	Homo sapiens	RefSeq	ILMN_25642	ILMN_25642	PRG-3	NM_207299.1	NM_207299.1		54886	46877065	NM_207299.1	PRG-3	NP_997182.1	4050598	I	246	AATGCAGCAGCGCCTGGAGAGCGTGTCTCGGACCGCCGCCTGAATGTACC	9	+	102831097-102831146	9q31.1a-q31.1b	Homo sapiens plasticity related gene 3 (PRG-3), transcript variant 1, mRNA.				MGC26189; RP11-35N6.1	NM_207299.1
ILMN_2278335	Homo sapiens	RefSeq	ILMN_163029	ILMN_163029	LOC441282	NM_001080538.1	NM_001080538.1		441282	122937515	NM_001080538.1	LOC441282	NP_001074007.1	2760274	I	858	GGCAACCATACTCAGCTTCAACAGAAACTGGAGGGCCTTTGACTTCAAGG				7q33b	Homo sapiens similar to aldo-keto reductase family 1, member B10 (LOC441282), mRNA.					NM_001080538.1
ILMN_1880382	Homo sapiens	Unigene	ILMN_106202	ILMN_106202	HS.542267	Hs.542267		Hs.542267		49502809	AJ708514			5700092	S	43	GTCCCAGGGAAGAAGGACTCCTGTCCTAGAAGCTGAATCTGTACAACTGC					AJ708514 CMPD01 Homo sapiens cDNA clone CMPD03277, mRNA sequence					AJ708514
ILMN_1845347	Homo sapiens	Unigene	ILMN_100879	ILMN_100879	HS.527241	Hs.527241		Hs.527241		19389968	BM930795			4830367	S	636	GTGATGTGCCACCTTCAGCAGCTCTGTCTTCACACGTCCAGCCTGCGCCT					UI-E-EJ1-ajb-c-08-0-UI.r1 UI-E-EJ1 Homo sapiens cDNA clone UI-E-EJ1-ajb-c-08-0-UI 5, mRNA sequence					BM930795
ILMN_1904227	Homo sapiens	Unigene	ILMN_132414	ILMN_132414	HS.580233	Hs.580233		Hs.580233		51664238	CR739636			1430131	S	198	GCTTCCAGCTACTCACTGACAACTCTAGCCGCAACCTCCCTCCTGAACTG					CR739636 Soares_testis_NHT Homo sapiens cDNA clone IMAGp971F24104 ; IMAGE:1310133 5, mRNA sequence					CR739636
ILMN_1711928	Homo sapiens	RefSeq	ILMN_8695	ILMN_8695	FLJ20920	NM_025149.3	NM_025149.3		80221	52851452	NM_025149.3	FLJ20920	NP_079425.2	1850164	S	1913	CTCCTGTCAGAATCCAACCTGGCTTTATGCACCTAGATGTCCCCAGCACC	17	+	45906953-45907002	17q21.33b	Homo sapiens hypothetical protein FLJ20920 (FLJ20920), mRNA.		metabolism [goid 8152] [evidence IEA]	catalytic activity [goid 3824] [evidence IEA]		NM_025149.3
ILMN_1702812	Homo sapiens	RefSeq	ILMN_26912	ILMN_26912	FLJ41649	NM_001001705.1	NM_001001705.1		401260	48717416	NM_001001705.1	FLJ41649	NP_001001705.1	6560022	S	2781	GCCAAGAAGAGGCATTTCCATGAGCTCTGGACAGTGGCAGAGAGGCAGAG	6	-	40420353-40420402	6p21.2a	Homo sapiens FLJ41649 protein (FLJ41649), mRNA.					NM_001001705.1
ILMN_2089902	Homo sapiens	RefSeq	ILMN_25047	ILMN_25047	NUS1	NM_138459.3	NM_138459.3		116150	108796664	NM_138459.3	NUS1	NP_612468.1	6860673	S	4444	CCAGGAAACAAGATTAATGTGAGCAGTTCTCCAAGATCCTAACTGGTGGG	6	+		6q22.2b	Homo sapiens nuclear undecaprenyl pyrophosphate synthase 1 homolog (S. cerevisiae) (NUS1), mRNA.		metabolism [goid 8152] [evidence IEA]; metabolism [goid 8152] [evidence IEA]	transferase activity [goid 16740] [evidence IEA]; transferase activity [goid 16740] [evidence IEA]	C6orf68; MGC117249; MGC7199; MGC:7199	NM_138459.3
ILMN_1768684	Homo sapiens	RefSeq	ILMN_25047	ILMN_25047	NUS1	NM_138459.3	NM_138459.3		116150	108796664	NM_138459.3	NUS1	NP_612468.1	7320537	S	2572	CATTTATGATTTTTTAAATACACTTGAAATAAAAATGATTAAACTAAAAA	6	+	118136397-118136444	6q22.2b	Homo sapiens nuclear undecaprenyl pyrophosphate synthase 1 homolog (S. cerevisiae) (NUS1), mRNA.		metabolism [goid 8152] [evidence IEA]; metabolism [goid 8152] [evidence IEA]	transferase activity [goid 16740] [evidence IEA]; transferase activity [goid 16740] [evidence IEA]	C6orf68; MGC117249; MGC7199; MGC:7199	NM_138459.3
ILMN_1813544	Homo sapiens	RefSeq	ILMN_11899	ILMN_11899	OXCT1	NM_000436.2	NM_000436.2		5019	47458829	NM_000436.2	OXCT1	NP_000427.1	1090768	S	2799	TTATTCTCAATACCTGACAGGGGCCCATGGGAATGACTTCAGAAGCATCC	5	-	41766445-41766494	5p13.1a	Homo sapiens 3-oxoacid CoA transferase 1 (OXCT1), nuclear gene encoding mitochondrial protein, mRNA.	mitochondrion [goid 5739] [evidence IEA]	metabolism [goid 8152] [evidence IEA]; succinyl-CoA metabolism [goid 6104] [evidence NR ]	3-oxoacid CoA-transferase activity [goid 8260] [pmid 8751852] [evidence TAS]; transferase activity [goid 16740] [evidence IEA]	OXCT; SCOT	NM_000436.2
ILMN_1860621	Homo sapiens	Unigene	ILMN_78386	ILMN_78386	HS.146760	Hs.146760		Hs.146760		3658657	AI142298			6590131	S	357	CCCTAACTTGAAAATCCCCCTCTTCTGACAACAGTGAGGCTCTAGGACCC					qg62f02.r1 Soares_testis_NHT Homo sapiens cDNA clone IMAGE:1839771 5, mRNA sequence					AI142298
ILMN_2352216	Homo sapiens	RefSeq	ILMN_7603	ILMN_7603	FBXL6	NM_024555.3	NM_024555.3		26233	61742135	NM_024555.3	FBXL6	NP_078831.3	1580215	A	1436	TCTCTTAACCTCAGGGGCACCCGGGTCACACCAAGCACTGTCAGCTCTGT	8	-	145550140-145550146:145550436-145550478	8q24.3h	Homo sapiens F-box and leucine-rich repeat protein 6 (FBXL6), transcript variant 2, mRNA.		ubiquitin cycle [goid 6512] [evidence IEA]	transferase activity [goid 16740] [evidence IEA]; ubiquitin conjugating enzyme activity [goid 4840] [pmid 10531035] [evidence TAS]; ubiquitin-protein ligase activity [goid 4842] [pmid 10531035] [evidence TAS]	PP14630; FBL6	NM_024555.3
ILMN_1672753	Homo sapiens	RefSeq	ILMN_32049	ILMN_32049	LOC387680	XM_941782.1	XM_941782.1		387680	89071384	XM_941782.1	LOC387680	XP_946875.1	2750450	A	56	AAGCTGGAGCCTCTGTTAAGGAGGAGTCTTCATCATCCAAACCTGGAAAG				10q11.23b	PREDICTED: Homo sapiens similar to KIAA0592 protein (LOC387680), mRNA.					XM_941782.1
ILMN_1694051	Homo sapiens	RefSeq	ILMN_4507	ILMN_4507	OR7G2	NM_001005193.1	NM_001005193.1		390882	52353345	NM_001005193.1	OR7G2	NP_001005193.1	830041	S	785	GTGGGTCTCACCTCTCCATTGTTCTCTTGTTCTATGGGGCAGGTTTGGGG	19	-	9074148-9074197	19p13.2d	Homo sapiens olfactory receptor, family 7, subfamily G, member 2 (OR7G2), mRNA.	integral to membrane [goid 16021] [evidence IEA]	G-protein coupled receptor protein signaling pathway [goid 7186] [evidence IEA]	olfactory receptor activity [goid 4984] [evidence IEA]; receptor activity [goid 4872] [evidence IEA]	OR19-6; OST260	NM_001005193.1
ILMN_2352326	Homo sapiens	RefSeq	ILMN_13627	ILMN_13627	COASY	NM_025233.4	NM_025233.4		80347	46048206	NM_025233.4	COASY	NP_079509.4	4280343	A	2206	CAGAAGCGCATTCCCAAGACTCATCAGGCCCTCGACTGAAAAGTTCTCAG	17	+		17q21.31a	Homo sapiens Coenzyme A synthase (COASY), mRNA.	cellular component unknown [goid 8372] [evidence ND ]	biosynthesis [goid 9058] [evidence IEA]; coenzyme A biosynthesis [goid 15937] [pmid 11994049] [evidence TAS]; coenzyme A biosynthesis [goid 15937] [evidence IEA]; biosynthesis [goid 9058] [evidence IEA]	transferase activity [goid 16740] [evidence IEA]; pantetheine-phosphate adenylyltransferase activity [goid 4595] [pmid 11994049] [evidence IDA]; dephospho-CoA kinase activity [goid 4140] [pmid 11994049] [evidence IDA]; nucleotide binding [goid 166] [evidence IEA]; ATP binding [goid 5524] [evidence IEA]; nucleotidyltransferase activity [goid 16779] [evidence IEA]; nucleotide binding [goid 166] [evidence NAS]; dephospho-CoA kinase activity [goid 4140] [evidence IEA]; pantetheine-phosphate adenylyltransferase activity [goid 4595] [evidence IEA]; transferase activity [goid 16740] [evidence IEA]; ATP binding [goid 5524] [evidence IEA]	pOV-2; UKR1; DPCK; NBP; PPAT	NM_025233.4
ILMN_1753498	Homo sapiens	RefSeq	ILMN_13627	ILMN_13627	COASY	NM_025233.4	NM_025233.4		80347	46048206	NM_025233.4	COASY	NP_079509.4	360747	S	2378	GGGTGACTCTTACCCACAGCTGACTAGGGCCAGCGCAAATACTGGAACCT	17	+	37971745-37971794	17q21.31a	Homo sapiens Coenzyme A synthase (COASY), mRNA.	cellular component unknown [goid 8372] [evidence ND ]	biosynthesis [goid 9058] [evidence IEA]; coenzyme A biosynthesis [goid 15937] [pmid 11994049] [evidence TAS]; coenzyme A biosynthesis [goid 15937] [evidence IEA]; biosynthesis [goid 9058] [evidence IEA]	transferase activity [goid 16740] [evidence IEA]; pantetheine-phosphate adenylyltransferase activity [goid 4595] [pmid 11994049] [evidence IDA]; dephospho-CoA kinase activity [goid 4140] [pmid 11994049] [evidence IDA]; nucleotide binding [goid 166] [evidence IEA]; ATP binding [goid 5524] [evidence IEA]; nucleotidyltransferase activity [goid 16779] [evidence IEA]; nucleotide binding [goid 166] [evidence NAS]; dephospho-CoA kinase activity [goid 4140] [evidence IEA]; pantetheine-phosphate adenylyltransferase activity [goid 4595] [evidence IEA]; transferase activity [goid 16740] [evidence IEA]; ATP binding [goid 5524] [evidence IEA]	pOV-2; UKR1; DPCK; NBP; PPAT	NM_025233.4
ILMN_1681612	Homo sapiens	RefSeq	ILMN_5328	ILMN_5328	DMBT1	NM_017579.1	NM_017579.1		1755	8923739	NM_017579.1	DMBT1	NP_060049.1	4880458	A	4911	AGTCCCAGTCAACGCCCAGGCCAGATACTTGGCTGACCACCAACTTACCG	10	+	124364789-124364812:124366734-124366759	10q26.13b	Homo sapiens deleted in malignant brain tumors 1 (DMBT1), transcript variant 3, mRNA.	cytoplasm [goid 5737] [evidence ISS]; phagocytic vesicle membrane [goid 30670] [evidence ISS]; membrane [goid 16020] [evidence IEA]; extracellular region [goid 5576] [evidence ISS]; cytoplasm [goid 5737] [evidence ISS]; phagocytic vesicle membrane [goid 30670] [evidence ISS]; membrane [goid 16020] [evidence IEA]; extracellular region [goid 5576] [evidence ISS]	induction of bacterial agglutination [goid 43152] [evidence ISS]; cell cycle [goid 7049] [evidence IEA]; epithelial cell differentiation [goid 30855] [evidence ISS]; innate immune response [goid 45087] [evidence ISS]; induction of bacterial agglutination [goid 43152] [evidence ISS]; cell cycle [goid 7049] [evidence IEA]; epithelial cell differentiation [goid 30855] [evidence ISS]; innate immune response [goid 45087] [evidence ISS]	calcium-dependent protein binding [goid 48306] [evidence ISS]; scavenger receptor activity [goid 5044] [evidence ISS]; pattern recognition receptor activity [goid 8329] [evidence ISS]; calcium-dependent protein binding [goid 48306] [evidence ISS]; scavenger receptor activity [goid 5044] [evidence ISS]; pattern recognition receptor activity [goid 8329] [evidence ISS]	GP340; muclin	NM_017579.1
ILMN_2410612	Homo sapiens	RefSeq	ILMN_5328	ILMN_5328	DMBT1	NM_017579.1	NM_017579.1		1755	8923739	NM_017579.1	DMBT1	NP_060049.1	6220209	A	7520	GAGAGTTCTGACCTGGATGGCCCATAGACCTGACGTCCCAGAATCCATGC	10	+	124392719-124392768	10q26.13b	Homo sapiens deleted in malignant brain tumors 1 (DMBT1), transcript variant 3, mRNA.	cytoplasm [goid 5737] [evidence ISS]; phagocytic vesicle membrane [goid 30670] [evidence ISS]; membrane [goid 16020] [evidence IEA]; extracellular region [goid 5576] [evidence ISS]; cytoplasm [goid 5737] [evidence ISS]; phagocytic vesicle membrane [goid 30670] [evidence ISS]; membrane [goid 16020] [evidence IEA]; extracellular region [goid 5576] [evidence ISS]	induction of bacterial agglutination [goid 43152] [evidence ISS]; cell cycle [goid 7049] [evidence IEA]; epithelial cell differentiation [goid 30855] [evidence ISS]; innate immune response [goid 45087] [evidence ISS]; induction of bacterial agglutination [goid 43152] [evidence ISS]; cell cycle [goid 7049] [evidence IEA]; epithelial cell differentiation [goid 30855] [evidence ISS]; innate immune response [goid 45087] [evidence ISS]	calcium-dependent protein binding [goid 48306] [evidence ISS]; scavenger receptor activity [goid 5044] [evidence ISS]; pattern recognition receptor activity [goid 8329] [evidence ISS]; calcium-dependent protein binding [goid 48306] [evidence ISS]; scavenger receptor activity [goid 5044] [evidence ISS]; pattern recognition receptor activity [goid 8329] [evidence ISS]	GP340; muclin	NM_017579.1
ILMN_2290453	Homo sapiens	RefSeq	ILMN_10315	ILMN_10315	PTGER3	NM_198718.1	NM_198718.1		5733	38505185	NM_198718.1	PTGER3	NP_942011.1	6040446	I	1575	GAGCACTTTCCATGTGTTGATTGACTCGGAAAGGTGGGAGATTACCAGCA	1	-	71191041-71191090	1p31.1j	Homo sapiens prostaglandin E receptor 3 (subtype EP3) (PTGER3), transcript variant 8, mRNA.	plasma membrane [goid 5886] [pmid 10336471] [evidence TAS]; integral to membrane [goid 16021] [pmid 9073510] [evidence NAS]; integral to plasma membrane [goid 5887] [pmid 8307176] [evidence TAS]; membrane [goid 16020] [evidence IEA]; plasma membrane [goid 5886] [pmid 10336471] [evidence TAS]; integral to membrane [goid 16021] [pmid 9073510] [evidence NAS]; integral to plasma membrane [goid 5887] [pmid 8307176] [evidence TAS]; membrane [goid 16020] [evidence IEA]	cell death [goid 8219] [pmid 10947062] [evidence TAS]; transcription, DNA-dependent [goid 6351] [pmid 10336471] [evidence TAS]; G-protein coupled receptor protein signaling pathway [goid 7186] [pmid 8307176] [evidence TAS]; signal transduction [goid 7165] [evidence IEA]; cell death [goid 8219] [pmid 10947062] [evidence TAS]; transcription, DNA-dependent [goid 6351] [pmid 10336471] [evidence TAS]; G-protein coupled receptor protein signaling pathway [goid 7186] [pmid 8307176] [evidence TAS]; signal transduction [goid 7165] [evidence IEA]	ligand-dependent nuclear receptor activity [goid 4879] [pmid 10336471] [evidence TAS]; prostaglandin E receptor activity [goid 4957] [pmid 10947062] [evidence TAS]; receptor activity [goid 4872] [evidence IEA]; rhodopsin-like receptor activity [goid 1584] [evidence IEA]; ligand-dependent nuclear receptor activity [goid 4879] [pmid 10336471] [evidence TAS]; prostaglandin E receptor activity [goid 4957] [pmid 10947062] [evidence TAS]; receptor activity [goid 4872] [evidence IEA]; rhodopsin-like receptor activity [goid 1584] [evidence IEA]	EP3-III; EP3-I; MGC141829; EP3-II; EP3; EP3e; MGC27302; MGC141828; EP3-IV	NM_198718.1
ILMN_2290444	Homo sapiens	RefSeq	ILMN_10315	ILMN_10315	PTGER3	NM_198718.1	NM_198718.1		5733	38505185	NM_198718.1	PTGER3	NP_942011.1	2000349	I	1574	TGAGCACTTTCCATGTGTTGATTGACTCGGAAAGGTGGGAGATTACCAGC	1	-	71191042-71191091	1p31.1j	Homo sapiens prostaglandin E receptor 3 (subtype EP3) (PTGER3), transcript variant 8, mRNA.	plasma membrane [goid 5886] [pmid 10336471] [evidence TAS]; integral to membrane [goid 16021] [pmid 9073510] [evidence NAS]; integral to plasma membrane [goid 5887] [pmid 8307176] [evidence TAS]; membrane [goid 16020] [evidence IEA]; plasma membrane [goid 5886] [pmid 10336471] [evidence TAS]; integral to membrane [goid 16021] [pmid 9073510] [evidence NAS]; integral to plasma membrane [goid 5887] [pmid 8307176] [evidence TAS]; membrane [goid 16020] [evidence IEA]	cell death [goid 8219] [pmid 10947062] [evidence TAS]; transcription, DNA-dependent [goid 6351] [pmid 10336471] [evidence TAS]; G-protein coupled receptor protein signaling pathway [goid 7186] [pmid 8307176] [evidence TAS]; signal transduction [goid 7165] [evidence IEA]; cell death [goid 8219] [pmid 10947062] [evidence TAS]; transcription, DNA-dependent [goid 6351] [pmid 10336471] [evidence TAS]; G-protein coupled receptor protein signaling pathway [goid 7186] [pmid 8307176] [evidence TAS]; signal transduction [goid 7165] [evidence IEA]	ligand-dependent nuclear receptor activity [goid 4879] [pmid 10336471] [evidence TAS]; prostaglandin E receptor activity [goid 4957] [pmid 10947062] [evidence TAS]; receptor activity [goid 4872] [evidence IEA]; rhodopsin-like receptor activity [goid 1584] [evidence IEA]; ligand-dependent nuclear receptor activity [goid 4879] [pmid 10336471] [evidence TAS]; prostaglandin E receptor activity [goid 4957] [pmid 10947062] [evidence TAS]; receptor activity [goid 4872] [evidence IEA]; rhodopsin-like receptor activity [goid 1584] [evidence IEA]	EP3-III; EP3-I; MGC141829; EP3-II; EP3; EP3e; MGC27302; MGC141828; EP3-IV	NM_198718.1
ILMN_1754738	Homo sapiens	RefSeq	ILMN_6012	ILMN_6012	AP1M1	NM_032493.2	NM_032493.2		8907	18105005	NM_032493.2	AP1M1	NP_115882.1	2190241	S	2208	ACGTCTGCGCTTGGTCACCCGTCCTCCCCACCCTGTGTGTGTTTATGTCA	19	+	16207075-16207124	19p13.11f	Homo sapiens adaptor-related protein complex 1, mu 1 subunit (AP1M1), mRNA.	clathrin vesicle coat [goid 30125] [evidence IEA]; coated pit [goid 5905] [evidence IEA]	intracellular protein transport [goid 6886] [evidence IEA]	protein binding [goid 5515] [pmid 14691137] [evidence IPI]	MU-1A; CLAPM2; CLTNM; AP47	NM_032493.2
ILMN_1735700	Homo sapiens	RefSeq	ILMN_21619	ILMN_21619	KLK8	NM_144507.1	NM_144507.1		11202	21464130	NM_144507.1	KLK8	NP_653090.1	3840010	A	132	GTCCGAATCAGTAGGTGACCCCGCCCCTGGATTCTGGAAGACCTCACCAT	19	-	56196233-56196235:56196236-56196243:56196600-56196638	19q13.33d	Homo sapiens kallikrein-related peptidase 8 (KLK8), transcript variant 4, mRNA.			serine-type endopeptidase activity [goid 4252] [evidence IEA]; peptidase activity [goid 8233] [evidence IEA]	HNP; TADG14; NRPN; NP; PRSS19	NM_144507.1
ILMN_2381841	Homo sapiens	RefSeq	ILMN_17268	ILMN_17268	DDX19B	NM_001014451.1	NM_001014451.1		11269	62241023	NM_001014451.1	DDX19B	NP_001014451.1	4860064	A	1536	GTTCAGGGCACAGGCCCCGACATCACCCCAAGGACAACGGCACAAGTAGA	16	+	68925046-68925095	16q22.1f	Homo sapiens DEAD (Asp-Glu-Ala-As) box polypeptide 19B (DDX19B), transcript variant 2, mRNA.	nucleus [goid 5634] [evidence IEA]; nuclear pore [goid 5643] [pmid 10428971] [evidence TAS]; cytoplasm [goid 5737] [pmid 10428971] [evidence TAS]; nucleus [goid 5634] [evidence IEA]; nuclear pore [goid 5643] [pmid 10428971] [evidence TAS]; cytoplasm [goid 5737] [pmid 10428971] [evidence TAS]		ATP binding [goid 5524] [evidence IEA]; ATP-dependent helicase activity [goid 8026] [evidence IEA]; RNA binding [goid 3723] [pmid 10428971] [evidence TAS]; hydrolase activity [goid 16787] [evidence IEA]; nucleic acid binding [goid 3676] [evidence IEA]; nucleotide binding [goid 166] [evidence IEA]; ATP binding [goid 5524] [evidence IEA]; ATP-dependent helicase activity [goid 8026] [evidence IEA]; RNA binding [goid 3723] [pmid 10428971] [evidence TAS]; hydrolase activity [goid 16787] [evidence IEA]; nucleic acid binding [goid 3676] [evidence IEA]; nucleotide binding [goid 166] [evidence IEA]	DDX19; DBP5; RNAh	NM_001014451.1
ILMN_1707123	Homo sapiens	RefSeq	ILMN_17268	ILMN_17268	DDX19B	NM_001014451.1	NM_001014451.1		11269	62241023	NM_001014451.1	DDX19B	NP_001014451.1	2510553	A	496	AGCCAAGTAGAACCTGCAAACAAATACCCCCAGTGTCTATGTCTCTCCCC	16	+	68916059-68916091:68916978-68916994	16q22.1f	Homo sapiens DEAD (Asp-Glu-Ala-As) box polypeptide 19B (DDX19B), transcript variant 2, mRNA.	nucleus [goid 5634] [evidence IEA]; nuclear pore [goid 5643] [pmid 10428971] [evidence TAS]; cytoplasm [goid 5737] [pmid 10428971] [evidence TAS]; nucleus [goid 5634] [evidence IEA]; nuclear pore [goid 5643] [pmid 10428971] [evidence TAS]; cytoplasm [goid 5737] [pmid 10428971] [evidence TAS]		ATP binding [goid 5524] [evidence IEA]; ATP-dependent helicase activity [goid 8026] [evidence IEA]; RNA binding [goid 3723] [pmid 10428971] [evidence TAS]; hydrolase activity [goid 16787] [evidence IEA]; nucleic acid binding [goid 3676] [evidence IEA]; nucleotide binding [goid 166] [evidence IEA]; ATP binding [goid 5524] [evidence IEA]; ATP-dependent helicase activity [goid 8026] [evidence IEA]; RNA binding [goid 3723] [pmid 10428971] [evidence TAS]; hydrolase activity [goid 16787] [evidence IEA]; nucleic acid binding [goid 3676] [evidence IEA]; nucleotide binding [goid 166] [evidence IEA]	DDX19; DBP5; RNAh	NM_001014451.1
ILMN_1653031	Homo sapiens	RefSeq	ILMN_31233	ILMN_31233	LOC653766	XM_930556.1	XM_930556.1		653766	89056943	XM_930556.1	LOC653766	XP_935649.1	4220047	S	111	CCACCGCGCGTTGCTTTCGACGCCGGAGTCCTTCGCATGCGCAGCCAGCG	19	+	60843426-60843475		PREDICTED: Homo sapiens similar to zinc finger protein 580 (LOC653766), mRNA.					XM_930556.1
ILMN_1815010	Homo sapiens	RefSeq	ILMN_25007	ILMN_25007	RNF141	NM_016422.3	NM_016422.3		50862	38045936	NM_016422.3	RNF141	NP_057506.2	4220372	S	3902	GAGAACTATTTTATATTGTGCGCTGGGGGCTTGTGATGTTTGTGTGCTGT	11	-	10489933-10489982	11p15.4a	Homo sapiens ring finger protein 141 (RNF141), mRNA.			zinc ion binding [goid 8270] [evidence IEA]; metal ion binding [goid 46872] [evidence IEA]; protein binding [goid 5515] [evidence IEA]	ZNF230; MGC8715; ZFP26	NM_016422.3
ILMN_2090607	Homo sapiens	RefSeq	ILMN_180679	ILMN_180679	IRF2	NM_002199.2	NM_002199.2		3660	4755144	NM_002199.2	IRF2	NP_002190.1	1450246	S	1818	CCACATCCGGAGGAGAAGAAGGAAATGAATTTCTCTACAGATGTCCCATT	4	-	185546265-185546314	4q35.1d	Homo sapiens interferon regulatory factor 2 (IRF2), mRNA.	nucleus [goid 5634] [evidence IEA]	negative regulation of transcription from RNA polymerase II promoter [goid 122] [pmid 7507207] [evidence TAS]; regulation of transcription, DNA-dependent [goid 6355] [evidence IEA]; cell proliferation [goid 8283] [pmid 8438157] [evidence TAS]; transcription [goid 6350] [evidence IEA]; immune response [goid 6955] [evidence IEA]	transcription factor activity [goid 3700] [evidence IEA]; RNA polymerase II transcription factor activity [goid 3702] [pmid 7507207] [evidence TAS]	IRF-2; DKFZp686F0244	NM_002199.2
ILMN_1726576	Homo sapiens	RefSeq	ILMN_15281	ILMN_15281	ATRX	NM_138271.1	NM_138271.1		546	20336206	NM_138271.1	ATRX	NP_612115.1	7550187	I	701	GCTGTGGTGATATCCTTATATTTGATTCCTTGTGCACATGTGGGAGAAAA	X	-	76833023-76833072	Xq21.1a	Homo sapiens alpha thalassemia/mental retardation syndrome X-linked (RAD54 homolog, S. cerevisiae) (ATRX), transcript variant 3, mRNA.	nuclear heterochromatin [goid 5720] [pmid 10570185] [evidence TAS]; nucleus [goid 5634] [pmid 7874112] [evidence TAS]	DNA recombination [goid 6310] [pmid 7697714] [evidence TAS]; regulation of transcription, DNA-dependent [goid 6355] [pmid 7697714] [evidence TAS]; DNA methylation [goid 6306] [pmid 10742099] [evidence TAS]; chromosome organization and biogenesis (sensu Eukaryota) [goid 7001] [pmid 9499421] [evidence TAS]; DNA repair [goid 6281] [pmid 7697714] [evidence TAS]	ATP binding [goid 5524] [evidence IEA]; metal ion binding [goid 46872] [evidence IEA]; nucleotide binding [goid 166] [evidence IEA]; hydrolase activity [goid 16787] [evidence IEA]; protein binding [goid 5515] [pmid 12953102] [evidence IPI]; DNA helicase activity [goid 3678] [pmid 7697714] [evidence TAS]; transcription factor activity [goid 3700] [evidence NR ]	XNP; ZNF-HX; XH2; ATR2; SHS; MRXS3; RAD54L; MGC2094; RAD54	NM_138271.1
ILMN_1698715	Homo sapiens	RefSeq	ILMN_23260	ILMN_23260	NHLRC2	NM_198514.2	NM_198514.2		374354	42476012	NM_198514.2	NHLRC2	NP_940916.2	4480674	S	2405	GCTAGCAACCCATTGCCACCACCTACTGTCTCCCATCCTGACTATCACTG	10	+	115658297-115658346	10q25.3a	Homo sapiens NHL repeat containing 2 (NHLRC2), mRNA.		electron transport [goid 6118] [evidence IEA]	electron carrier activity [goid 9055] [evidence IEA]	FLJ33312; DKFZp779F115; FLJ20147; MGC45492; FLJ25621	NM_198514.2
ILMN_2216852	Homo sapiens	RefSeq	ILMN_180949	ILMN_180949	PGK1	NM_000291.2	NM_000291.2		5230	22095338	NM_000291.2	PGK1	NP_000282.1	360735	S	2175	CCATGGAGGAAGGCTCTGTTCCACATATATTTCCACTTCTTCATTCTCTC	X	+	77268835-77268884	Xq21.1a	Homo sapiens phosphoglycerate kinase 1 (PGK1), mRNA.		phosphorylation [goid 16310] [evidence ISS]; glycolysis [goid 6096] [evidence ISS]	ATP binding [goid 5524] [evidence ISS]; transferase activity [goid 16740] [evidence IEA]; nucleotide binding [goid 166] [evidence IEA]; phosphoglycerate kinase activity [goid 4618] [evidence ISS]	MIG10; MGC142128; MGC117307; MGC8947; PGKA	NM_000291.2
ILMN_1676278	Homo sapiens	RefSeq	ILMN_9691	ILMN_9691	ABCC2	NM_000392.1	NM_000392.1		1244	4557480	NM_000392.1	ABCC2	NP_000383.1	2230746	S	4582	CGGCAGCCCTGAAGAACTGCTACAAATCCCTGGACCCTTTTACTTTATGG	10	+	101601291-101601340	10q24.2c	Homo sapiens ATP-binding cassette, sub-family C (CFTR/MRP), member 2 (ABCC2), mRNA.	integral to plasma membrane [goid 5887] [pmid 7559771] [evidence TAS]	transport [goid 6810] [pmid 7559771] [evidence TAS]	nucleotide binding [goid 166] [evidence IEA]; ATPase activity, coupled to transmembrane movement of substances [goid 42626] [pmid 7559771] [evidence TAS]; ATPase activity [goid 16887] [evidence IEA]; transporter activity [goid 5215] [evidence IEA]; organic anion transporter activity [goid 8514] [pmid 7559771] [evidence TAS]; ATP binding [goid 5524] [evidence IEA]	MRP2; CMOAT; ABC30; DJS; KIAA1010; cMRP	NM_000392.1
ILMN_1762835	Homo sapiens	RefSeq	ILMN_20543	ILMN_20543	HELZ	NM_014877.2	NM_014877.2		9931	54792137	NM_014877.2	HELZ	NP_055692.2	2710324	S	5949	CCAGGAACTGAGCCTAGGGAGCTCATCTGGCAGCAATGGCTTTTACTCAT	17	-	62504840-62504889	17q24.2a-q24.2b	Homo sapiens helicase with zinc finger (HELZ), mRNA.	nucleus [goid 5634] [evidence IEA]		nucleic acid binding [goid 3676] [evidence IEA]; ATP binding [goid 5524] [evidence IEA]; metal ion binding [goid 46872] [evidence IEA]; zinc ion binding [goid 8270] [evidence IEA]; helicase activity [goid 4386] [evidence IEA]; nucleotide binding [goid 166] [evidence IEA]; hydrolase activity [goid 16787] [evidence IEA]	KIAA0054; MGC163454; DRHC; HUMORF5	NM_014877.2
ILMN_1776184	Homo sapiens	RefSeq	ILMN_39083	ILMN_39083	LOC284701	XM_935941.1	XM_935941.1		284701	89027481	XM_935941.1	LOC284701	XP_941034.1	1410753	I	97	CCCTGCTCAGCTTTTGAATGTTGGGAATTGACCCAGAGGTAGCTGTAACC				1q43f	PREDICTED: Homo sapiens hypothetical protein LOC284701, transcript variant 10 (LOC284701), mRNA.					XM_935941.1
ILMN_1693210	Homo sapiens	RefSeq	ILMN_15101	ILMN_15101	C8ORF36	NM_173685.1	NM_173685.1		286053	27734760	NM_173685.1	C8orf36	NP_775956.1	2480719	S	987	TGCAGGGACACCAGCAGCCTACCTCCTACCCCAGCTGTCTGTTGAGAGCA	8	+	126448337-126448386	8q24.13d-q24.13e	Homo sapiens non-SMC element 2, MMS21 homolog (S. cerevisiae) (NSMCE2), mRNA.			zinc ion binding [goid 8270] [evidence IEA]	NSE2; FLJ32440; MMS21; C8orf36	NM_173685.1
ILMN_1883262	Homo sapiens	Unigene	ILMN_104981	ILMN_104981	HS.540149	Hs.540149		Hs.540149		3764161	AI205489			4890201	S	247	GGTAACCAATGTGTTTTCTATTACCCGGCCCTGCCGAGCCTGGCAGCCCG					qr26b06.x1 NCI_CGAP_GC6 Homo sapiens cDNA clone IMAGE:1941971 3, mRNA sequence					AI205489
ILMN_1690963	Homo sapiens	RefSeq	ILMN_6165	ILMN_6165	DDEF1	NM_018482.2	NM_018482.2		50807	46094080	NM_018482.2	DDEF1	NP_060952.2	7000072	S	5189	GCATGAGGAACCAGTTGACATGCTGGGTTGTGACTGGCAGCTTTAGCAGC	8	-	131134338-131134387	8q24.21c	Homo sapiens development and differentiation enhancing factor 1 (DDEF1), mRNA.	membrane [goid 16020] [evidence IEA]	regulation of GTPase activity [goid 43087] [evidence IEA]	metal ion binding [goid 46872] [evidence IEA]; GTPase activator activity [goid 5096] [evidence IEA]; protein binding [goid 5515] [pmid 12029088] [evidence IPI]	ZG14P; ASAP1; AMAP1; PAG2; PAP; KIAA1249	NM_018482.2
ILMN_1773109	Homo sapiens	RefSeq	ILMN_30261	ILMN_30261	BAI2	NM_001703.1	NM_001703.1		576	4502356	NM_001703.1	BAI2	NP_001694.1	2370474	S	4964	AGAGCTGGAGCACCTTCAAATCTATGACACTGGGCTCGCTGCCCCCCAAG	1	-	31965691-31965740	1p35.2a	Homo sapiens brain-specific angiogenesis inhibitor 2 (BAI2), mRNA.	membrane [goid 16020] [evidence IEA]; integral to membrane [goid 16021] [pmid 15203201] [evidence TAS]	signal transduction [goid 7165] [evidence IEA]; neuropeptide signaling pathway [goid 7218] [evidence IEA]	receptor activity [goid 4872] [evidence IEA]; brain-specific angiogenesis inhibitor activity [goid 16527] [pmid 12218411] [evidence TAS]; G-protein coupled receptor activity [goid 4930] [pmid 15203201] [evidence TAS]		NM_001703.1
ILMN_1705648	Homo sapiens	RefSeq	ILMN_33972	ILMN_33972	LOC645529	XM_928549.1	XM_928549.1		645529	88953639	XM_928549.1	LOC645529	XP_933642.1	3520279	S	283	CGCCTCCAAGATTGGTTCTAACGCTTTGCGACTTTCTTTTGCCAAGCGCC	2	-	114141629-114141650:114141909-114141936	2q14.1a	PREDICTED: Homo sapiens similar to Hypothetical acrosin-like protease (LOC645529), mRNA.					XM_928549.1
ILMN_1790100	Homo sapiens	RefSeq	ILMN_11038	ILMN_11038	FLJ25416	NM_145018.2	NM_145018.2		220042	25072198	NM_145018.2	FLJ25416	NP_659455.2	2570019	S	3153	GGCCCACCTTCAGTGTGTGAAACTCGAAGTGCTTGGTCACCTGAATTGTT	11	+	82322969-82323018	11q14.1d	Homo sapiens chromosome 11 open reading frame 82 (C11orf82), mRNA.			nucleic acid binding [goid 3676] [evidence IEA]	FLJ38838; FLJ13936; FLJ25416	NM_145018.2
ILMN_1656744	Homo sapiens	RefSeq	ILMN_33919	ILMN_33919	LOC648054	XM_937104.1	XM_937104.1		648054	89028492	XM_937104.1	LOC648054	XP_942197.1	4150010	S	1048	GACATCACTCGGTCTGTGACTTCGGTGCAATCTCCTTCAGGGAAGCCGGG					PREDICTED: Homo sapiens hypothetical protein LOC648054 (LOC648054), mRNA.					XM_937104.1
ILMN_1843215	Homo sapiens	Unigene	ILMN_108162	ILMN_108162	HS.544825	Hs.544825		Hs.544825		4153161	AI373295			1170452	S	370	GCCTCCCTTTCAGAATGTGTTTACATCATCCACAGCTGGGCCTCTAAAGC					qz48h04.x1 NCI_CGAP_Kid11 Homo sapiens cDNA clone IMAGE:2030167 3, mRNA sequence					AI373295
ILMN_1675281	Homo sapiens	RefSeq	ILMN_39295	ILMN_39295	LOC642380	XM_925909.1	XM_925909.1		642380	88973793	XM_925909.1	LOC642380	XP_931002.1	1820491	S	32	TGTTAAATGGTTGTGATCAAAATGCTGATAGTGATATGGACAATGAAGTT	4	+	33867638-33867687		PREDICTED: Homo sapiens similar to heat shock protein 90Bf (LOC642380), mRNA.					XM_925909.1
ILMN_1798827	Homo sapiens	RefSeq	ILMN_28720	ILMN_28720	FLJ10379	NM_018079.3	NM_018079.3		55133	39841072	NM_018079.3	FLJ10379	NP_060549.3	2230730	S	3355	ACTTCTACTTGCCAACATCTGCCTTGCTGGACTTGTATGGGATTGTCTCC	2	-	45469582-45469631	2p21c-p21b	Homo sapiens S1 RNA binding domain 1 (SRBD1), mRNA.		nucleobase, nucleoside, nucleotide and nucleic acid metabolism [goid 6139] [evidence IEA]	RNA binding [goid 3723] [evidence IEA]; hydrolase activity, acting on ester bonds [goid 16788] [evidence IEA]	FLJ10379	NM_018079.3
ILMN_1821410	Homo sapiens	Unigene	ILMN_134031	ILMN_134031	HS.581850	Hs.581850		Hs.581850		22812977	BU506744			1470437	S	649	GCTGCTTGCTGGAAAGAATGAAACCTGCCGATGGGACTTACGGAATGGGC					AGENCOURT_10037635 NIH_MGC_142 Homo sapiens cDNA clone IMAGE:6498757 5, mRNA sequence					BU506744
ILMN_2338348	Homo sapiens	RefSeq	ILMN_28036	ILMN_28036	UBASH3A	NM_001001895.1	NM_001001895.1		53347	49640013	NM_001001895.1	UBASH3A	NP_001001895.1	3830220	A	1935	CAGAGTGGAGAGGCAGAAACCATGTGCAGAGGCTGGGAGATGCTGCTGTT	21	+	42740400-42740449	21q22.3b	Homo sapiens ubiquitin associated and SH3 domain containing, A (UBASH3A), transcript variant 2, mRNA.	nucleus [goid 5634] [evidence IEA]			TULA	NM_001001895.1
ILMN_1900231	Homo sapiens	Unigene	ILMN_132938	ILMN_132938	HS.580757	Hs.580757		Hs.580757		32180881	CD679150			270494	S	200	CCTTGCAGTAGGAGCGGTCATGGATTTGGTTCTGGCCTGTGAGTCCTAAG					hq05f11.y1 Human Trabecular meshwork cDNA: hohphq Homo sapiens cDNA clone hq05f11 5, mRNA sequence					CD679150
ILMN_1904282	Homo sapiens	Unigene	ILMN_96053	ILMN_96053	HS.484967	Hs.484967		Hs.484967		50471380	CR590573			3390050	S	971	TGTGTTCCAGGCCACCTGCTAACAATAAATAATGCTGCCCTGATGTGGGG					full-length cDNA clone CS0DI042YD07 of Placenta Cot 25-normalized of Homo sapiens (human)					CR590573
ILMN_1773312	Homo sapiens	RefSeq	ILMN_19026	ILMN_19026	INADL	NM_170605.2	NM_170605.2		10207	29029543	NM_170605.2	INADL	NP_733750.2	7000121	I	5448	CCACCTTGGTTCGCCCACTGCTGAACACCATCCAGAAGACACAGAGGAGC	1	+	62386606-62386650:62399168-62399172	1p31.3d	Homo sapiens InaD-like (Drosophila) (INADL), transcript variant 1, mRNA.	tight junction [goid 5923] [evidence IEA]; membrane [goid 16020] [evidence IEA]		protein binding [goid 5515] [evidence IEA]	Cipp; PATJ	NM_170605.2
ILMN_1724158	Homo sapiens	RefSeq	ILMN_25082	ILMN_25082	ZNF93	NM_001004126.1	NM_001004126.1		81931	51891136	NM_001004126.1	ZNF93	NP_001004126.1	5340754	A	71	AGATCCACAGCTAAGACACCAGGACCCCTGGAAGCCTAGAAATGGGACCA	19	+	19872857-19872897:19872898-19872900:19887089-19887094	19p12d	Homo sapiens zinc finger protein 93 (HTF34) (ZNF93), transcript variant 2, mRNA.	intracellular [goid 5622] [evidence IEA]; nucleus [goid 5634] [evidence IEA]; intracellular [goid 5622] [evidence IEA]; nucleus [goid 5634] [evidence IEA]	regulation of transcription, DNA-dependent [goid 6355] [evidence IEA]; transcription [goid 6350] [evidence IEA]; regulation of transcription, DNA-dependent [goid 6355] [evidence IEA]; transcription [goid 6350] [evidence IEA]	metal ion binding [goid 46872] [evidence IEA]; nucleic acid binding [goid 3676] [evidence IEA]; zinc ion binding [goid 8270] [evidence IEA]; metal ion binding [goid 46872] [evidence IEA]; nucleic acid binding [goid 3676] [evidence IEA]; zinc ion binding [goid 8270] [evidence IEA]	ZNF505; HTF34; HPF34; TF34	NM_001004126.1
ILMN_1679083	Homo sapiens	RefSeq	ILMN_25082	ILMN_25082	ZNF93	NM_001004126.1	NM_001004126.1		81931	51891136	NM_001004126.1	ZNF93	NP_001004126.1	3930484	I	509	AGGGGAATCACTAGAACCCAGGAGGCACTCCAGCCTGGGAGACAGAGTGA	19	+	19903988-19904037	19p12d	Homo sapiens zinc finger protein 93 (HTF34) (ZNF93), transcript variant 2, mRNA.	intracellular [goid 5622] [evidence IEA]; nucleus [goid 5634] [evidence IEA]; intracellular [goid 5622] [evidence IEA]; nucleus [goid 5634] [evidence IEA]	regulation of transcription, DNA-dependent [goid 6355] [evidence IEA]; transcription [goid 6350] [evidence IEA]; regulation of transcription, DNA-dependent [goid 6355] [evidence IEA]; transcription [goid 6350] [evidence IEA]	metal ion binding [goid 46872] [evidence IEA]; nucleic acid binding [goid 3676] [evidence IEA]; zinc ion binding [goid 8270] [evidence IEA]; metal ion binding [goid 46872] [evidence IEA]; nucleic acid binding [goid 3676] [evidence IEA]; zinc ion binding [goid 8270] [evidence IEA]	ZNF505; HTF34; HPF34; TF34	NM_001004126.1
ILMN_2201866	Homo sapiens	RefSeq	ILMN_27923	ILMN_27923	IL31	NM_001014336.1	NM_001014336.1		386653	62122910	NM_001014336.1	IL31	NP_001014358.1	4040201	S	624	TCCAATGAATAATCTCAGGGACCCCTCATATGGGCTAGTCCCGGGAGGGC	12	-	121222760-121222809	12q24.31c	Homo sapiens interleukin 31 (IL31), mRNA.				IL-31	NM_001014336.1
ILMN_1904992	Homo sapiens	Unigene	ILMN_121484	ILMN_121484	HS.569303	Hs.569303		Hs.569303		24041994	BU857004			2970678	S	25	GGTCAGTTCAGCTGCGGCATGACTACGATGGAGTGTTAGATAGCCACTGC					AGENCOURT_10480778 NIH_MGC_107 Homo sapiens cDNA clone IMAGE:6646806 5, mRNA sequence					BU857004
ILMN_1793831	Homo sapiens	RefSeq	ILMN_27933	ILMN_27933	TRADD	NM_003789.2	NM_003789.2		8717	24234723	NM_003789.2	TRADD	NP_003780.1	20347	I	125	TTTGTGGAGTCCTCGCTGGACAAGGTGGTCCTGTCGGATGCCTACGCGCA	16	-	65747963-65748012	16q22.1a	Homo sapiens TNFRSF1A-associated via death domain (TRADD), transcript variant 1, mRNA.		apoptosis [goid 6915] [evidence IEA]; positive regulation of I-kappaB kinase/NF-kappaB cascade [goid 43123] [pmid 12761501] [evidence IEP]; induction of apoptosis [goid 6917] [pmid 7758105] [evidence TAS]; signal transduction [goid 7165] [pmid 7758105] [evidence TAS]; apoptosis [goid 6915] [evidence IEA]; positive regulation of I-kappaB kinase/NF-kappaB cascade [goid 43123] [pmid 12761501] [evidence IEP]; induction of apoptosis [goid 6917] [pmid 7758105] [evidence TAS]; signal transduction [goid 7165] [pmid 7758105] [evidence TAS]	signal transducer activity [goid 4871] [pmid 12761501] [evidence IEP]; signal transducer activity [goid 4871] [pmid 12761501] [evidence IEP]	MGC11078; Hs.89862	NM_003789.2
ILMN_1765851	Homo sapiens	RefSeq	ILMN_27933	ILMN_27933	TRADD	NM_003789.2	NM_003789.2		8717	24234723	NM_003789.2	TRADD	NP_003780.1	2650706	A	1070	CTATTGCTGAACCCCTGTCCATCCACGGGACCCTGAAACTCCACTTGGCC	16	-	65745945-65745994	16q22.1a	Homo sapiens TNFRSF1A-associated via death domain (TRADD), transcript variant 1, mRNA.		apoptosis [goid 6915] [evidence IEA]; positive regulation of I-kappaB kinase/NF-kappaB cascade [goid 43123] [pmid 12761501] [evidence IEP]; induction of apoptosis [goid 6917] [pmid 7758105] [evidence TAS]; signal transduction [goid 7165] [pmid 7758105] [evidence TAS]; apoptosis [goid 6915] [evidence IEA]; positive regulation of I-kappaB kinase/NF-kappaB cascade [goid 43123] [pmid 12761501] [evidence IEP]; induction of apoptosis [goid 6917] [pmid 7758105] [evidence TAS]; signal transduction [goid 7165] [pmid 7758105] [evidence TAS]	signal transducer activity [goid 4871] [pmid 12761501] [evidence IEP]; signal transducer activity [goid 4871] [pmid 12761501] [evidence IEP]	MGC11078; Hs.89862	NM_003789.2
ILMN_1810424	Homo sapiens	RefSeq	ILMN_28978	ILMN_28978	HRH4	NM_021624.2	NM_021624.2		59340	14251204	NM_021624.2	HRH4	NP_067637.2	3400731	S	3259	CTCCAGCAATCTTCTTACGTCAGCCTCCAGAGTAGCTGGGACCGCAGGCA	18	+	20313510-20313559	18q11.2c	Homo sapiens histamine receptor H4 (HRH4), mRNA.	membrane [goid 16020] [evidence IEA]; integral to membrane [goid 16021] [evidence NAS]	G-protein coupled receptor protein signaling pathway [goid 7186] [evidence IEA]; signal transduction [goid 7165] [evidence IEA]	histamine receptor activity [goid 4969] [pmid 11118334] [evidence NAS]; receptor activity [goid 4872] [evidence IEA]; rhodopsin-like receptor activity [goid 1584] [evidence IEA]	H4R; MGC133027; GPCR105; HH4R; GPRv53; H4; AXOR35; BG26	NM_021624.2
ILMN_1867341	Homo sapiens	Unigene	ILMN_92445	ILMN_92445	HS.442614	Hs.442614		Hs.442614		23238746	BU587480			6980491	S	1058	ATAAAAGCGTGCAATCTACCGTGGCGAAGGGGCCGTCGTAGACGAGGAGG					AGENCOURT_8844548 NIH_MGC_141 Homo sapiens cDNA clone IMAGE:6385411 5, mRNA sequence					BU587480
ILMN_1906828	Homo sapiens	Unigene	ILMN_132725	ILMN_132725	HS.580544	Hs.580544		Hs.580544		80912868	DA372173			50471	S	374	AGGCCAGCGCGAGTGGGTAGGTCCTGGTGGCTTTGTATGATCTCACTGCT					DA372173 BRTHA2 Homo sapiens cDNA clone BRTHA2002342 5, mRNA sequence					DA372173
ILMN_1907744	Homo sapiens	Unigene	ILMN_108517	ILMN_108517	HS.545275	Hs.545275		Hs.545275		3038205	AA903082			160241	S	347	CTTTGCAAAAAGGTCTCCAGATACCGACTCTACTTGCTTTGTCTTGCTCT					ok46c05.s1 NCI_CGAP_Lei2 Homo sapiens cDNA clone IMAGE:1517000 3, mRNA sequence					AA903082
ILMN_1651642	Homo sapiens	RefSeq	ILMN_6771	ILMN_6771	GPC2	NM_152742.1	NM_152742.1		221914	22749458	NM_152742.1	GPC2	NP_689955.1	3390328	S	2321	CAGGGGACTGAGGGTGCTTGAGTAGGATGTGAGACTTCATGGGCCTGGGT	7	-	99605326-99605375	7q22.1c	Homo sapiens glypican 2 (GPC2), mRNA.	membrane [goid 16020] [evidence IEA]; endoplasmic reticulum [goid 5783] [pmid 11256614] [evidence IDA]; extracellular matrix (sensu Metazoa) [goid 5578] [evidence IEA]		GPI anchor binding [goid 48503] [evidence IEA]	FLJ38962; DKFZp547M109	NM_152742.1
ILMN_1665671	Homo sapiens	RefSeq	ILMN_6125	ILMN_6125	EPO	NM_000799.2	NM_000799.2		2056	62240996	NM_000799.2	EPO	NP_000790.2	2680408	S	1147	ACTTAGGTGGCAAGCTGTGACTTCTCCAGGTCTCACGGGCATGGGCACTC	7	+	100159076-100159125	7q22.1c	Homo sapiens erythropoietin (EPO), mRNA.	extracellular region [goid 5576] [evidence IEA]; extracellular space [goid 5615] [pmid 3838366] [evidence TAS]	cell-cell signaling [goid 7267] [evidence NR ]; circulation [goid 8015] [pmid 3838366] [evidence NAS]; erythrocyte maturation [goid 43249] [evidence IEA]; development [goid 7275] [evidence NR ]; response to stress [goid 6950] [pmid 2849206] [evidence TAS]; signal transduction [goid 7165] [pmid 3838366] [evidence NAS]	hormone activity [goid 5179] [evidence IEA]; erythropoietin receptor binding [goid 5128] [evidence IEA]	MGC138142; EP	NM_000799.2
ILMN_1903290	Homo sapiens	Unigene	ILMN_110051	ILMN_110051	HS.549722	Hs.549722		Hs.549722		18995002	BM685106			1410110	S	221	AGGGCTGACTTCTGGGTAAGCAGTACCCCTCACCACATACACATAGCCTC					UI-E-EJ1-ajl-h-01-0-UI.s1 UI-E-EJ1 Homo sapiens cDNA clone UI-E-EJ1-ajl-h-01-0-UI 3, mRNA sequence					BM685106
ILMN_1711174	Homo sapiens	RefSeq	ILMN_138240	ILMN_138240	SPRR1B	NM_003125.1	NM_003125.1		6699	4507186	NM_003125.1	SPRR1B	NP_003116.1	4590767	A	132	AGCCTTGCCAGCCTCCACCTCAGGAACCATGCATCCCCAAAACCAAGGAG	1	+	151271513-151271562	1q21.3c	Homo sapiens small proline-rich protein 1B (cornifin) (SPRR1B), mRNA.	intermediate filament [goid 5882] [evidence NR ]; cytoplasm [goid 5737] [pmid 1438308] [evidence TAS]	keratinization [goid 31424] [evidence IEA]; epidermis development [goid 8544] [pmid 1627333] [evidence TAS]	structural molecule activity [goid 5198] [pmid 1438308] [evidence TAS]	GADD33; CORNIFIN; SPRR1; MGC61901	NM_003125.1
ILMN_1684945	Homo sapiens	RefSeq	ILMN_10841	ILMN_10841	KCNJ3	NM_002239.2	NM_002239.2		3760	24797139	NM_002239.2	KCNJ3	NP_002230.1	2600148	S	1253	CCCCACCTTACAGTGTGAAAGAGCAGGAGGAAATGCTTCTCATGTCGTCC	2	+	155419623-155419672	2q24.1a	Homo sapiens potassium inwardly-rectifying channel, subfamily J, member 3 (KCNJ3), mRNA.	integral to membrane [goid 16021] [evidence IEA]; membrane [goid 16020] [evidence IEA]; voltage-gated potassium channel complex [goid 8076] [pmid 8804710] [evidence TAS]	ion transport [goid 6811] [evidence IEA]; potassium ion transport [goid 6813] [pmid 8804710] [evidence TAS]	G-protein activated inward rectifier potassium channel activity [goid 15467] [pmid 8804710] [evidence TAS]; potassium ion binding [goid 30955] [evidence IEA]; potassium channel activity [goid 5267] [evidence IEA]; voltage-gated ion channel activity [goid 5244] [evidence IEA]	GIRK1; KIR3.1	NM_002239.2
ILMN_1827984	Homo sapiens	Unigene	ILMN_122546	ILMN_122546	HS.570365	Hs.570365		Hs.570365		28614606	BX281604			830438	S	409	TCACAAGAAAAACAAAATCAGACCAGGATCACTTGGCGTACCATCCTAGC					BX281604 Soares_NFL_T_GBC_S1 Homo sapiens cDNA clone IMAGp998C016971 ; IMAGE:2816184, mRNA sequence					BX281604
ILMN_1705246	Homo sapiens	RefSeq	ILMN_41632	ILMN_41632	LOC647942	XM_943134.1	XM_943134.1		647942	88959020	XM_943134.1	LOC647942	XP_948227.1	4830474	S	582	TGACCGCCGCCTGAGGGGGAATAGGGGCGGACAGGAGGCAGCAGAAGCTT				2q33.1g	PREDICTED: Homo sapiens hypothetical LOC647942 (LOC647942), mRNA.					XM_943134.1
ILMN_2083567	Homo sapiens	RefSeq	ILMN_10066	ILMN_10066	PHLPPL	NM_015020.2	NM_015020.2		23035	65301140	NM_015020.2	PHLPPL	NP_055835.2	6560193	S	7270	TTCTTCCCATGTAGACCTTCAGCAAAAGCCGGTACTTGGAAGCCACAGGC	16	-	70236952-70237001	16q22.3a	Homo sapiens PH domain and leucine rich repeat protein phosphatase-like (PHLPPL), mRNA.	cytoplasm [goid 5737] [pmid 11256614] [evidence IDA]		metal ion binding [goid 46872] [evidence IEA]; transferase activity [goid 16740] [evidence IEA]; hydrolase activity [goid 16787] [evidence IEA]; phosphoprotein phosphatase activity [goid 4721] [evidence IEA]; manganese ion binding [goid 30145] [evidence IEA]	KIAA0931; PHLPP2	NM_015020.2
ILMN_2402463	Homo sapiens	RefSeq	ILMN_17710	ILMN_17710	SHMT1	NM_148918.1	NM_148918.1		6470	22547188	NM_148918.1	SHMT1	NP_683718.1	2970059	A	2020	GTGTATGTTAGTCAAGAGTAAACAAGATGCACCCAGTATGGTGGGAGGGT	17	-	18172244-18172293	17p11.2f	Homo sapiens serine hydroxymethyltransferase 1 (soluble) (SHMT1), transcript variant 2, mRNA.	cytosol [goid 5829] [pmid 8505317] [evidence TAS]; cytosol [goid 5829] [pmid 8505317] [evidence TAS]	L-serine catabolism [goid 6565] [evidence NR ]; one-carbon compound metabolism [goid 6730] [evidence IEA]; L-serine metabolism [goid 6563] [evidence IEA]; glycine metabolism [goid 6544] [evidence IEA]; L-serine catabolism [goid 6565] [evidence NR ]; one-carbon compound metabolism [goid 6730] [evidence IEA]; L-serine metabolism [goid 6563] [evidence IEA]; glycine metabolism [goid 6544] [evidence IEA]	transferase activity [goid 16740] [evidence IEA]; glycine hydroxymethyltransferase activity [goid 4372] [evidence IEA]; transferase activity [goid 16740] [evidence IEA]; glycine hydroxymethyltransferase activity [goid 4372] [evidence IEA]	MGC15229; SHMT; CSHMT; MGC24556	NM_148918.1
ILMN_1811933	Homo sapiens	RefSeq	ILMN_17710	ILMN_17710	SHMT1	NM_148918.1	NM_148918.1		6470	22547188	NM_148918.1	SHMT1	NP_683718.1	2690528	A	2159	CCAGGCTTTCCTGCTCCACCTGAGATAACCAACTCCCTCCCGTAATCAGG	17	-	18172105-18172154	17p11.2f	Homo sapiens serine hydroxymethyltransferase 1 (soluble) (SHMT1), transcript variant 2, mRNA.	cytosol [goid 5829] [pmid 8505317] [evidence TAS]; cytosol [goid 5829] [pmid 8505317] [evidence TAS]	L-serine catabolism [goid 6565] [evidence NR ]; one-carbon compound metabolism [goid 6730] [evidence IEA]; L-serine metabolism [goid 6563] [evidence IEA]; glycine metabolism [goid 6544] [evidence IEA]; L-serine catabolism [goid 6565] [evidence NR ]; one-carbon compound metabolism [goid 6730] [evidence IEA]; L-serine metabolism [goid 6563] [evidence IEA]; glycine metabolism [goid 6544] [evidence IEA]	transferase activity [goid 16740] [evidence IEA]; glycine hydroxymethyltransferase activity [goid 4372] [evidence IEA]; transferase activity [goid 16740] [evidence IEA]; glycine hydroxymethyltransferase activity [goid 4372] [evidence IEA]	MGC15229; SHMT; CSHMT; MGC24556	NM_148918.1
ILMN_1802539	Homo sapiens	RefSeq	ILMN_138858	ILMN_138858	WDRPUH	NM_145054.2	NM_145054.2		146845	31543066	NM_145054.2	WDRPUH	NP_659491.2	1570487	S	1957	CACGTTGGGGTGGGACACAGTGGCAACATCACACGCATCCGCATAAGTCC	17	+	9487118-9487167	17p13.1b	Homo sapiens WD40-repeat protein upregulated in HCC (WDRPUH), mRNA.	cytoskeleton [goid 5856] [evidence IEA]			wdr16	NM_145054.2
ILMN_1674782	Homo sapiens	RefSeq	ILMN_36208	ILMN_36208	LOC375295	XM_944366.1	XM_944366.1		375295	88958095	XM_944366.1	LOC375295	XP_949459.1	6940059	A	2115	GCTAACCTACCTGCAAGGAGAGCTCTGTGATTGGCATCCCCATCATGCTG				2q31.1i	PREDICTED: Homo sapiens hypothetical gene supported by BC013438 (LOC375295), mRNA.					XM_944366.1
ILMN_1685943	Homo sapiens	RefSeq	ILMN_36208	ILMN_36208	LOC375295	XM_944366.1	XM_944366.1		375295	88958095	XM_944366.1	LOC375295	XP_949459.1	4560475	I	705	CATGTGTCTGCCTCTTCATGTTCCTTCCAGTCAGAAAGCTGCTCAGGAGT				2q31.1i	PREDICTED: Homo sapiens hypothetical gene supported by BC013438 (LOC375295), mRNA.					XM_944366.1
ILMN_1678877	Homo sapiens	RefSeq	ILMN_44761	ILMN_44761	LOC650006	XM_944007.1	XM_944007.1		650006	89057358	XM_944007.1	LOC650006	XP_949100.1	5050189	S	358	GACTCTGAGCCTGGGAGCGTGCATTACCAGGAACATGGAGACACGGTGGC					PREDICTED: Homo sapiens hypothetical protein LOC650006 (LOC650006), mRNA.					XM_944007.1
ILMN_1676693	Homo sapiens	RefSeq	ILMN_43045	ILMN_43045	LOC653636	XM_928559.1	XM_928559.1		653636	89057846	XM_928559.1	LOC653636	XP_933652.1	4640577	S	662	CTTCATGGATGTACTTCCTTGGCTAACTACAGTTTTTCACATGGAAATGA	20	+	28247748-28247797		PREDICTED: Homo sapiens similar to Hypothetical FRG1-like protein c20orf80 (LOC653636), mRNA.					XM_928559.1
ILMN_1910578	Homo sapiens	Unigene	ILMN_110807	ILMN_110807	HS.552038	Hs.552038		Hs.552038		5674274	AI935404			3940315	S	289	GCAGCAGGAGCCAGTGACCATGATCTCACACCTTCAGCTCTTGCAGATGC					wo84b02.x1 NCI_CGAP_Kid11 Homo sapiens cDNA clone IMAGE:2461995 3, mRNA sequence					AI935404
ILMN_1706000	Homo sapiens	RefSeq	ILMN_46200	ILMN_46200	LOC647374	XM_942818.1	XM_942818.1		647374	89031881	XM_942818.1	LOC647374	XP_947911.1	3830324	S	506	TGCAGCACCCAATAGAGACCCCAACCCGCCCCCACACCGGGAGAAATAAC					PREDICTED: Homo sapiens hypothetical protein LOC647374 (LOC647374), mRNA.					XM_942818.1
ILMN_1748410	Homo sapiens	RefSeq	ILMN_31594	ILMN_31594	PLCL4	XM_933988.1	XM_933988.1		9651	88942282	XM_933988.1	PLCL4	XP_939081.1	4150452	A	4543	CTCACCAGCACGCATGGGCTTCCCGTTCGCTCAGCCTCCTGTGCCACTTA	1	+	2427079-2427128	1p36.32c	PREDICTED: Homo sapiens phospholipase C-like 4, transcript variant 2 (PLCL4), mRNA.					XM_933988.1
ILMN_1707420	Homo sapiens	RefSeq	ILMN_38647	ILMN_38647	LOC643533	XM_926843.1	XM_926843.1		643533	89040399	XM_926843.1	LOC643533	XP_931936.1	3840168	S	181	TGGCTCCAGGAACCATCAGTCCTGAACATGCAGGAGCCAGCCTGGCTCCA	16	-	49520049-49520098	16q12.1c	PREDICTED: Homo sapiens hypothetical LOC643533 (LOC643533), mRNA.					XM_926843.1
ILMN_1659063	Homo sapiens	RefSeq	ILMN_13587	ILMN_13587	OR51G1	NM_001005237.1	NM_001005237.1		79324	52546692	NM_001005237.1	OR51G1	NP_001005237.1	6660719	S	765	CCCCATGATTGGCTTGTCTCTTGTGCATCGCTTTGGTGAACATCTGCCCC	11	-	4901331-4901380	11p15.4c	Homo sapiens olfactory receptor, family 51, subfamily G, member 1 (OR51G1), mRNA.	integral to membrane [goid 16021] [evidence IEA]; membrane [goid 16020] [evidence IEA]	G-protein coupled receptor protein signaling pathway [goid 7186] [evidence IEA]; signal transduction [goid 7165] [evidence IEA]	olfactory receptor activity [goid 4984] [evidence IEA]; receptor activity [goid 4872] [evidence IEA]	OR11-29; OR51G3P	NM_001005237.1
ILMN_1753758	Homo sapiens	RefSeq	ILMN_18907	ILMN_18907	IL27	NM_145659.3	NM_145659.3		246778	62422574	NM_145659.3	IL27	NP_663634.2	6520523	S	778	CCCCCCACCCTTTAGAACTTTAGGACTGGAGTCTTGGCATCAGGGCAGCC	16	-	28418400-28418449	16p11.2e	Homo sapiens interleukin 27 (IL27), mRNA.	extracellular space [goid 5615] [evidence ISS]	positive regulation of interferon-gamma biosynthesis [goid 45078] [pmid 12734330] [evidence IDA]; regulation of T-helper 1 cell differentiation [goid 45625] [pmid 12734330] [evidence IDA]; regulation of T cell proliferation [goid 42129] [evidence ISS]	interleukin-27 receptor binding [goid 45523] [evidence ISS]; receptor binding [goid 5102] [evidence ISS]	MGC71873; IL-27; p28; IL30; IL27p28	NM_145659.3
ILMN_1677138	Homo sapiens	RefSeq	ILMN_4450	ILMN_4450	POLR2J3	NM_001015884.1	NM_001015884.1		548644	62821802	NM_001015884.1	POLR2J3	NP_001015884.1	2750632	S	39	CGAGGGCGAGAAGATCACCATTAACAAGGACACCAAGGTACCCAATGCCT	7	-	101997439-101997477:102000024-102000034	7q22.1f	Homo sapiens RPB11b2alpha protein (POLR2J3), mRNA.	nucleus [goid 5634] [evidence IEA]	transcription [goid 6350] [evidence IEA]	DNA binding [goid 3677] [evidence IEA]; DNA-directed RNA polymerase activity [goid 3899] [evidence IEA]; protein dimerization activity [goid 46983] [evidence IEA]; transferase activity [goid 16740] [evidence IEA]		NM_001015884.1
ILMN_1661051	Homo sapiens	RefSeq	ILMN_3423	ILMN_3423	WBP11	NM_016312.2	NM_016312.2		51729	18375679	NM_016312.2	WBP11	NP_057396.1	2490093	S	2123	CAGTGGCCCATGGAGAAAGAGGCTCTTATTAAACTTAGATGAAAGAGCTG	12	-	14831180-14831229	12p12.3e	Homo sapiens WW domain binding protein 11 (WBP11), mRNA.	nucleus [goid 5634] [pmid 10593949] [evidence TAS]; nucleus [goid 5634] [pmid 10593949] [evidence TAS]	rRNA processing [goid 6364] [evidence IEA]; nuclear mRNA splicing, via spliceosome [goid 398] [evidence IEA]; rRNA processing [goid 6364] [evidence IEA]; nuclear mRNA splicing, via spliceosome [goid 398] [evidence IEA]	single-stranded DNA binding [goid 3697] [pmid 10593949] [evidence TAS]; protein binding [goid 5515] [pmid 16713569] [evidence IPI]; single-stranded DNA binding [goid 3697] [pmid 10593949] [evidence TAS]; protein binding [goid 5515] [pmid 16713569] [evidence IPI]	NPWBP; DKFZp779M1063; SIPP1	NM_016312.2
ILMN_1766435	Homo sapiens	RefSeq	ILMN_3423	ILMN_3423	WBP11	NM_016312.2	NM_016312.2		51729	18375679	NM_016312.2	WBP11	NP_057396.1	5960278	S	2299	GCTAACATCCATTCCCTTTCATACCACCATTTTCACCCTGTTTCTTCCCC	12	-	14831004-14831053	12p12.3e	Homo sapiens WW domain binding protein 11 (WBP11), mRNA.	nucleus [goid 5634] [pmid 10593949] [evidence TAS]; nucleus [goid 5634] [pmid 10593949] [evidence TAS]	rRNA processing [goid 6364] [evidence IEA]; nuclear mRNA splicing, via spliceosome [goid 398] [evidence IEA]; rRNA processing [goid 6364] [evidence IEA]; nuclear mRNA splicing, via spliceosome [goid 398] [evidence IEA]	single-stranded DNA binding [goid 3697] [pmid 10593949] [evidence TAS]; protein binding [goid 5515] [pmid 16713569] [evidence IPI]; single-stranded DNA binding [goid 3697] [pmid 10593949] [evidence TAS]; protein binding [goid 5515] [pmid 16713569] [evidence IPI]	NPWBP; DKFZp779M1063; SIPP1	NM_016312.2
ILMN_2164081	Homo sapiens	RefSeq	ILMN_165002	ILMN_165002	KLHL12	NM_021633.2	NM_021633.2		59349	21361889	NM_021633.2	KLHL12	NP_067646.1	6660152	S	2948	GCACATGTCTGCCAAGGAGTGGTTTGTACTGCTGTGTTTGGTACATCTAG	1	-	201127193-201127242	1q32.1d	Homo sapiens kelch-like 12 (Drosophila) (KLHL12), mRNA.		ubiquitin cycle [goid 6512] [evidence IEA]; Wnt receptor signaling pathway [goid 16055] [evidence IEA]	protein binding [goid 5515] [pmid 16713569] [evidence IPI]	DKIR; C3IP1; FLJ27152	NM_021633.2
ILMN_1877518	Homo sapiens	Unigene	ILMN_135326	ILMN_135326	HS.583145	Hs.583145		Hs.583145		83156653	DB305791			7330762	S	227	TGATCTCTAGGGAGATTGAAGGTAAAGGGCaaaaaatactgaccttgaaa					DB305791 BRAWH3 Homo sapiens cDNA clone BRAWH3034912 3, mRNA sequence					DB305791
ILMN_1767894	Homo sapiens	RefSeq	ILMN_15404	ILMN_15404	POLB	NM_002690.1	NM_002690.1		5423	4505930	NM_002690.1	POLB	NP_002681.1	6380338	S	1082	CCAGTGGAAATACCGGGAACCCAAGGACCGGAGCGAATGAGGCCTGTATC	8	+	42348293-42348332:42348333-42348342	8p11.21a	Homo sapiens polymerase (DNA directed), beta (POLB), mRNA.	spindle microtubule [goid 5876] [pmid 15725623] [evidence IDA]; nucleus [goid 5634] [evidence IEA]; cytoplasm [goid 5737] [pmid 15725623] [evidence IDA]; intracellular [goid 5622] [evidence IEA]	DNA repair [goid 6281] [pmid 8168825] [evidence TAS]; DNA-dependent DNA replication [goid 6261] [pmid 8168825] [evidence TAS]	transferase activity [goid 16740] [evidence IEA]; sodium ion binding [goid 31402] [evidence IEA]; sequence-specific DNA binding [goid 43565] [evidence IEA]; microtubule binding [goid 8017] [pmid 15725623] [evidence IDA]; lyase activity [goid 16829] [evidence IEA]; magnesium ion binding [goid 287] [evidence IEA]; beta DNA polymerase activity [goid 3890] [pmid 8168825] [evidence TAS]	MGC125976	NM_002690.1
ILMN_1836132	Homo sapiens	Unigene	ILMN_88152	ILMN_88152	HS.371339	Hs.371339		Hs.371339		22019245	AL844467			3940367	S	554	GAGTGTGGGTTCTGCCATGGGTCACATCCGGGTTTTAATTCTGCCTCTGC					AL844467 Homo sapiens library (Ashcroft K) Homo sapiens cDNA, mRNA sequence					AL844467
ILMN_1806502	Homo sapiens	RefSeq	ILMN_8007	ILMN_8007	ZNF165	NM_003447.2	NM_003447.2		7718	30181234	NM_003447.2	ZNF165	NP_003438.1	6200014	S	2447	CCCTATGAATGCAGTGAGTGTGGAAGAGCCTTCAGTCAGAGCTCAAACCT	6	+	28165132-28165181	6p22.1b	Homo sapiens zinc finger protein 165 (ZNF165), mRNA.	nucleus [goid 5634] [evidence NAS]	regulation of transcription, DNA-dependent [goid 6355] [evidence NAS]; transcription [goid 6350] [evidence IEA]	metal ion binding [goid 46872] [evidence IEA]; zinc ion binding [goid 8270] [evidence IEA]; protein binding [goid 5515] [pmid 16189514] [evidence IPI]; transcription factor activity [goid 3700] [evidence NAS]	ZSCAN7; LD65	NM_003447.2
ILMN_1799826	Homo sapiens	RefSeq	ILMN_46130	ILMN_46130	LOC645986	XM_933324.1	XM_933324.1		645986	89027875	XM_933324.1	LOC645986	XP_938417.1	5050450	S	41	TTCTTGGTTACAAAAACCTCTTCCTTCTTTAATCCGGTGTCCGAGGAGTT	8	+	9144446-9144495		PREDICTED: Homo sapiens hypothetical protein LOC645986 (LOC645986), mRNA.					XM_933324.1
ILMN_2235454	Homo sapiens	RefSeq	ILMN_168009	ILMN_168009	COMMD5	NM_014066.3	NM_014066.3		28991	124487370	NM_014066.3	COMMD5	NP_054785.2	3190484	I	137	AGCTGGGGGTGTGGGCCTAGGAAAGGCTGCTTCGCCGCTGTGTTCGGAGA				8q24.3h	Homo sapiens COMM domain containing 5 (COMMD5), transcript variant 1, mRNA.	nucleus [goid 5634] [evidence IEA]; nucleus [goid 5634] [evidence IEA]			HT002; HCARG; MGC72046; FLJ13008	NM_014066.3
ILMN_2300396	Homo sapiens	RefSeq	ILMN_168009	ILMN_168009	COMMD5	NM_014066.3	NM_014066.3		28991	124487370	NM_014066.3	COMMD5	NP_054785.2	20707	A	982	ATTCAGATCCGGCTTGGACAGGCACCTGAGATGGTGCCAAAGTGCAGCTG				8q24.3h	Homo sapiens COMM domain containing 5 (COMMD5), transcript variant 1, mRNA.	nucleus [goid 5634] [evidence IEA]; nucleus [goid 5634] [evidence IEA]			HT002; HCARG; MGC72046; FLJ13008	NM_014066.3
ILMN_1716553	Homo sapiens	RefSeq	ILMN_13891	ILMN_13891	KIF23	NM_138555.1	NM_138555.1		9493	20143966	NM_138555.1	KIF23	NP_612565.1	2850474	I	2357	GGCGTAGGCAGCAGGAGCCAGGACAAAGCAAAACTTGTATCGTGTCAGAC	15	+	67520333-67520382	15q23a	Homo sapiens kinesin family member 23 (KIF23), transcript variant 1, mRNA.	microtubule associated complex [goid 5875] [evidence IEA]; microtubule [goid 5874] [evidence IEA]; nucleus [goid 5634] [evidence IEA]; spindle [goid 5819] [pmid 1406973] [evidence TAS]; kinesin complex [goid 5871] [pmid 1406973] [evidence TAS]	microtubule-based movement [goid 7018] [evidence IEA]; mitotic spindle elongation [goid 22] [pmid 1406973] [evidence TAS]; mitosis [goid 7067] [evidence IEA]; cell cycle [goid 7049] [evidence IEA]; cell division [goid 51301] [evidence IEA]	microtubule motor activity [goid 3777] [pmid 1406973] [evidence TAS]; nucleotide binding [goid 166] [evidence IEA]; ATP binding [goid 5524] [evidence IEA]	MKLP-1; CHO1; KNSL5; MKLP1	NM_138555.1
ILMN_1790136	Homo sapiens	RefSeq	ILMN_10942	ILMN_10942	C20ORF20	NM_018270.3	NM_018270.3		55257	40353206	NM_018270.3	C20orf20	NP_060740.1	7380634	S	1534	GGCCGCCCCAGTGCTGATGGAGATGCCACTTTCGTGTGACTGCGAACATT	20	+	60902321-60902370	20q13.33d	Homo sapiens chromosome 20 open reading frame 20 (C20orf20), mRNA.	nucleus [goid 5634] [evidence IEA]	regulation of transcription, DNA-dependent [goid 6355] [evidence IEA]; regulation of cell growth [goid 1558] [evidence IEA]; transcription [goid 6350] [evidence IEA]; chromatin modification [goid 16568] [evidence IEA]		MRG15BP; MRGBP; FLJ10914; Eaf7	NM_018270.3
ILMN_1739076	Homo sapiens	RefSeq	ILMN_18509	ILMN_18509	HIST1H2BO	NM_003527.4	NM_003527.4		8348	16306565	NM_003527.4	HIST1H2BO	NP_003518.2	2900180	S	4	CTTGTTATTTGAGTGCTCTTTCACTCTCCTCCGCCATGCCCGACCCGGCT	6	+	27969185-27969219:27969220-27969234	6p22.1c	Homo sapiens histone cluster 1, H2bo (HIST1H2BO), mRNA.	chromosome [goid 5694] [evidence IEA]; nucleus [goid 5634] [evidence IEA]; nucleosome [goid 786] [pmid 1768865] [evidence NAS]	nucleosome assembly [goid 6334] [pmid 1768865] [evidence NAS]; chromosome organization and biogenesis (sensu Eukaryota) [goid 7001] [evidence IEA]	DNA binding [goid 3677] [pmid 1768865] [evidence NAS]	MGC119806; H2BFN; dJ193B12.2; H2B.2; H2B/n	NM_003527.4
ILMN_1693226	Homo sapiens	RefSeq	ILMN_15613	ILMN_15613	LOC113444	NM_138428.2	NM_138428.2		113444	31377613	NM_138428.2	LOC113444	NP_612437.2	7040411	S	2431	GCTGGACATTTGAATTGTTTCTGGTTGGTCACTCGTTTAGATACTGCAAC	1	-	35091760-35091809	1p34.3f	Homo sapiens chromosome 1 open reading frame 212 (C1orf212), mRNA.				FLJ90372; MGC138436	NM_138428.2
ILMN_1723439	Homo sapiens	RefSeq	ILMN_28465	ILMN_28465	ZYG11A	NM_001004339.1	NM_001004339.1		440590	51972253	NM_001004339.1	ZYG11A	NP_001004339.1	4480070	A	803	AGTGCAGTTCACAGCCAGTGCTTGCGCTCTCAACCTAACACGCCAGGGCC	1	+	53102273-53102322	1p32.3d	Homo sapiens zyg-11 homolog A (C. elegans) (ZYG11A), mRNA.			binding [goid 5488] [evidence IEA]	ZYG11	NM_001004339.1
ILMN_1731397	Homo sapiens	RefSeq	ILMN_24504	ILMN_24504	STMN4	NM_030795.2	NM_030795.2		81551	21361946	NM_030795.2	STMN4	NP_110422.2	6860138	S	1083	GAGCCTCCAGGCACCATGTTGAGGAGAGATGAAAACCAGGGCGGTAGAAC	8	-	27149912-27149961	8p21.2a	Homo sapiens stathmin-like 4 (STMN4), mRNA.		intracellular signaling cascade [goid 7242] [evidence IEA]		RB3	NM_030795.2
ILMN_2129545	Homo sapiens	RefSeq	ILMN_169554	ILMN_169554	GNB4	NM_021629.2	NM_021629.2		59345	20357531	NM_021629.2	GNB4	NP_067642.1	2940484	S	3012	TTGGCTGGGCAGAGTGGCTTACACCTATAATCCCAGCAATTTGGGAGGCC	3	-	180599936-180599985	3q26.32c-q26.33a	Homo sapiens guanine nucleotide binding protein (G protein), beta polypeptide 4 (GNB4), mRNA.		signal transduction [goid 7165] [evidence IEA]	signal transducer activity [goid 4871] [evidence IEA]		NM_021629.2
ILMN_2363634	Homo sapiens	RefSeq	ILMN_169488	ILMN_169488	ADHFE1	NM_001077593.1	NM_001077593.1		137872	117606323	NM_001077593.1	ADHFE1	NP_001071061.1	3890598	A	1564	GAAATTCCCCAAAGCTCAGAGTCCAGTTCCTTCCATAAAACAGGCTGGAC				8q13.1b	Homo sapiens alcohol dehydrogenase, iron containing, 1 (ADHFE1), transcript variant 1, mRNA.		metabolism [goid 8152] [evidence IEA]	iron ion binding [goid 5506] [evidence IEA]; oxidoreductase activity [goid 16491] [evidence IEA]	FLJ32430; HOT; ADH8; MGC48605; HMFT2263	NM_001077593.1
ILMN_2404112	Homo sapiens	RefSeq	ILMN_18401	ILMN_18401	TRDMT1	NM_176083.2	NM_176083.2		1787	109637751	NM_176083.2	TRDMT1	NP_788271.1	6840121	A	7078	CTGCCACTTCTTCCATGCCCAGAGGAACAGCCAAAGTTACTCAAGTCTGG				10p13a	Homo sapiens tRNA aspartic acid methyltransferase 1 (TRDMT1), transcript variant b, mRNA.	nucleus [goid 5634] [evidence IEA]	tRNA processing [goid 8033] [evidence IEA]; DNA methylation [goid 6306] [evidence IEA]	transferase activity [goid 16740] [evidence IEA]; RNA binding [goid 3723] [evidence IEA]; DNA binding [goid 3677] [evidence IEA]; methyltransferase activity [goid 8168] [evidence IEA]; DNA (cytosine-5-)-methyltransferase activity [goid 3886] [pmid 9425235] [evidence TAS]	RNMT1; PuMet; M.HsaIIP; DNMT2	NM_176083.2
ILMN_1847100	Homo sapiens	Unigene	ILMN_104287	ILMN_104287	HS.539053	Hs.539053		Hs.539053		5920351	AW054648			3290687	S	204	CATGGAAACCCCACCTGCCTGCAACCAACACTGTCACCGGAAAGGAGGCT					ws95b05.x1 NCI_CGAP_Co3 Homo sapiens cDNA clone IMAGE:2505681 3, mRNA sequence					AW054648
ILMN_1765636	Homo sapiens	RefSeq	ILMN_32243	ILMN_32243	FLJ22184	XM_940456.1	XM_940456.1		80164	89057110	XM_940456.1	FLJ22184	XP_945549.1	7210576	S	1906	TGGAGCCCCGCTGGGTGGATTAGTCTTAGCTCCCTAGAGCCTGAGCCTTT				19p13.2e	PREDICTED: Homo sapiens hypothetical protein FLJ22184 (FLJ22184), mRNA.					XM_940456.1
ILMN_1877916	Homo sapiens	Unigene	ILMN_118609	ILMN_118609	HS.566258	Hs.566258		Hs.566258		2000234	AA347998			5220681	S	21	CAGAGTTGAGCATCACAGCCCTAATGTTATGGCCCAGAGAACCTCTTCTG					EST54387 Fetal heart II Homo sapiens cDNA 3 end, mRNA sequence					AA347998
[truncated: 25,855,249 more chars]
