# Supplementary material for: Identification of key genes and pathways affected in epicardial adipose tissue from patients with coronary artery disease by integrated bioinformatics analysis
Source: PeerJ. 2020 Mar 25;8:e8763. doi: 10.7717/peerj.8763 (PMC7102503; doi:10.7717/peerj.8763)
Supplement: Supplemental Information 8 [file peerj-08-8763-s008.zip › GSE24425_series_matrix.txt]

!Series_title	"The transcriptome of human epicardial, mediastinal and subcutaneous adipose tissues in men with coronary artery disease"
!Series_geo_accession	"GSE24425"
!Series_status	"Public on May 17 2011"
!Series_submission_date	"Sep 29 2010"
!Series_last_update_date	"Feb 18 2019"
!Series_pubmed_id	"21603615"
!Series_summary	"The biological functions of epicardial adipose tissue (EAT) remain largely elusive. However, the proximity of EAT to the coronary arteries suggests a role in the pathogenesis of coronary artery disease (CAD). Objectives of this study were to identify genes that are up- or down-regulated among three adipose tissues (AT), namely EAT, mediastinal (MAT) and subcutaneous (SAT) and to study their possible relationships with the development of cardiovascular diseases. Samples were collected from patients undergoing coronary artery bypass grafting surgeries. Gene expression was evaluated in all three AT depots of six men using the lllumina® HumanWG-6 v3.0 expression BeadChips. Twenty-two and 73 genes were up-regulated in EAT compared to mediastinal and subcutaneous AT, respectively. Ninety-four genes were down-regulated in EAT compared to subcutaneous adipose depot. However, none were significantly down-regulated in EAT compared to mediastinal fat. More specifically, the expression of the adenosine A1 receptor (ADORA1), involved in myocardial ischemia, was significantly up-regulated in EAT. Levels of the prostaglandin D2 synthase (PTGDS) gene, recently associated with the progression of atherosclerosis, were significantly different in the three pairwise comparisons (epicardial > mediastinal > subcutaneous). The results of ADORA1 and PTGDS were confirmed by qPCR in 25 biological replicates. Overall, the transcriptional profiles of EAT and MAT were similar compared to the subcutaneous compartment. Despite this similarity, two genes involved in cardiovascular diseases, ADORA1 and PTGDS, were up-regulated in EAT. These results provide insights about the biology of EAT and its potential implication in CAD."
!Series_overall_design	"Samples of epicardial, mediastinal and subscutaneous adipose tissue were collected from the chest of 6 male patients undergoing coronary artery bypass grafting surgeries. The RNA was labeled and hybridized using a standard Illumina protocol (https://icom.illumina.com/Login?ReturnUrl=%2ficom%2fsoftware.ilmn%3fid%3d214&id=214). Three pairwise comparison among the three adipose tissue were made using significance analysis of microarrays."
!Series_type	"Expression profiling by array"
!Series_contributor	"Sandra,,Guauque-Olarte"
!Series_contributor	"Patrick,,Mathieu"
!Series_contributor	"Yohan,,Bossé"
!Series_sample_id	"GSM601728 GSM601729 GSM601730 GSM601731 GSM601732 GSM601733 GSM601734 GSM601735 GSM601736 GSM601737 GSM601738 GSM601739 GSM601740 GSM601741 GSM601742 GSM601743 GSM601744 GSM601745 "
!Series_contact_name	"Sandra,,Guauque-Olarte"
!Series_contact_email	"sandra-milena.guauque.1@ulaval.ca"
!Series_contact_phone	"418-6568711"
!Series_contact_institute	"CRIUCPQ"
!Series_contact_address	"2725, chemin Sainte-Foy"
!Series_contact_city	"Quebec"
!Series_contact_zip/postal_code	"G1V 4G5"
!Series_contact_country	"Canada"
!Series_supplementary_file	"ftp://ftp.ncbi.nlm.nih.gov/geo/series/GSE24nnn/GSE24425/suppl/GSE24425_IDAT.tar.gz"
!Series_supplementary_file	"ftp://ftp.ncbi.nlm.nih.gov/geo/series/GSE24nnn/GSE24425/suppl/GSE24425_RAW.tar"
!Series_supplementary_file	"ftp://ftp.ncbi.nlm.nih.gov/geo/series/GSE24nnn/GSE24425/suppl/GSE24425_non-normalized.txt.gz"
!Series_supplementary_file	"ftp://ftp.ncbi.nlm.nih.gov/geo/series/GSE24nnn/GSE24425/suppl/GSE24425_normalized.txt.gz"
!Series_platform_id	"GPL6884"
!Series_platform_taxid	"9606"
!Series_sample_taxid	"9606"
!Series_relation	"BioProject: https://www.ncbi.nlm.nih.gov/bioproject/PRJNA132613"

!Sample_title	"Subcutaneous_adipose_tissue_CABG 1"	"Mediastinal_adipose_tissue_CABG 1"	"Epicardial_adipose_tissue_CABG 1"	"Subcutaneous_adipose_tissue_CABG 2"	"Mediastinal_adipose_tissue_CABG 2"	"Epicardial_adipose_tissue_CABG 2"	"Subcutaneous_adipose_tissue_CABG 3"	"Mediastinal_adipose_tissue_CABG 3"	"Epicardial_adipose_tissue_CABG 3"	"Subcutaneous_adipose_tissue_CABG 4"	"Mediastinal_adipose_tissue_CABG 4"	"Epicardial_adipose_tissue_CABG 4"	"Subcutaneous_adipose_tissue_CABG 5"	"Mediastinal_adipose_tissue_CABG 5"	"Epicardial_adipose_tissue_CABG 5"	"Subcutaneous_adipose_tissue_CABG 6"	"Mediastinal_adipose_tissue_CABG 6"	"Epicardial_adipose_tissue_CABG 6"
!Sample_geo_accession	"GSM601728"	"GSM601729"	"GSM601730"	"GSM601731"	"GSM601732"	"GSM601733"	"GSM601734"	"GSM601735"	"GSM601736"	"GSM601737"	"GSM601738"	"GSM601739"	"GSM601740"	"GSM601741"	"GSM601742"	"GSM601743"	"GSM601744"	"GSM601745"
!Sample_status	"Public on May 17 2011"	"Public on May 17 2011"	"Public on May 17 2011"	"Public on May 17 2011"	"Public on May 17 2011"	"Public on May 17 2011"	"Public on May 17 2011"	"Public on May 17 2011"	"Public on May 17 2011"	"Public on May 17 2011"	"Public on May 17 2011"	"Public on May 17 2011"	"Public on May 17 2011"	"Public on May 17 2011"	"Public on May 17 2011"	"Public on May 17 2011"	"Public on May 17 2011"	"Public on May 17 2011"
!Sample_submission_date	"Sep 29 2010"	"Sep 29 2010"	"Sep 29 2010"	"Sep 29 2010"	"Sep 29 2010"	"Sep 29 2010"	"Sep 29 2010"	"Sep 29 2010"	"Sep 29 2010"	"Sep 29 2010"	"Sep 29 2010"	"Sep 29 2010"	"Sep 29 2010"	"Sep 29 2010"	"Sep 29 2010"	"Sep 29 2010"	"Sep 29 2010"	"Sep 29 2010"
!Sample_last_update_date	"May 17 2011"	"May 17 2011"	"May 17 2011"	"May 17 2011"	"May 17 2011"	"May 17 2011"	"May 17 2011"	"May 17 2011"	"May 17 2011"	"May 17 2011"	"May 17 2011"	"May 17 2011"	"May 17 2011"	"May 17 2011"	"May 17 2011"	"May 17 2011"	"May 17 2011"	"May 17 2011"
!Sample_type	"RNA"	"RNA"	"RNA"	"RNA"	"RNA"	"RNA"	"RNA"	"RNA"	"RNA"	"RNA"	"RNA"	"RNA"	"RNA"	"RNA"	"RNA"	"RNA"	"RNA"	"RNA"
!Sample_channel_count	"1"	"1"	"1"	"1"	"1"	"1"	"1"	"1"	"1"	"1"	"1"	"1"	"1"	"1"	"1"	"1"	"1"	"1"
!Sample_source_name_ch1	"Chest"	"Mediastino"	"Heart surface"	"Chest"	"Mediastino"	"Heart surface"	"Chest"	"Mediastino"	"Heart surface"	"Chest"	"Mediastino"	"Heart surface"	"Chest"	"Mediastino"	"Heart surface"	"Chest"	"Mediastino"	"Heart surface"
!Sample_organism_ch1	"Homo sapiens"	"Homo sapiens"	"Homo sapiens"	"Homo sapiens"	"Homo sapiens"	"Homo sapiens"	"Homo sapiens"	"Homo sapiens"	"Homo sapiens"	"Homo sapiens"	"Homo sapiens"	"Homo sapiens"	"Homo sapiens"	"Homo sapiens"	"Homo sapiens"	"Homo sapiens"	"Homo sapiens"	"Homo sapiens"
!Sample_characteristics_ch1	"age: 48"	"age: 48"	"age: 48"	"age: 58"	"age: 58"	"age: 58"	"age: 60"	"age: 60"	"age: 60"	"age: 82"	"age: 82"	"age: 82"	"age: 69"	"age: 69"	"age: 69"	"age: 76"	"age: 76"	"age: 76"
!Sample_characteristics_ch1	"bmi: 24.6"	"bmi: 24.6"	"bmi: 24.6"	"bmi: 25.2"	"bmi: 25.2"	"bmi: 25.2"	"bmi: 26.1"	"bmi: 26.1"	"bmi: 26.1"	"bmi: 25.7"	"bmi: 25.7"	"bmi: 25.7"	"bmi: 30.5"	"bmi: 30.5"	"bmi: 30.5"	"bmi: 24.9"	"bmi: 24.9"	"bmi: 24.9"
!Sample_molecule_ch1	"total RNA"	"total RNA"	"total RNA"	"total RNA"	"total RNA"	"total RNA"	"total RNA"	"total RNA"	"total RNA"	"total RNA"	"total RNA"	"total RNA"	"total RNA"	"total RNA"	"total RNA"	"total RNA"	"total RNA"	"total RNA"
!Sample_extract_protocol_ch1	"RNA was isolated from 100 mg of tissue using the RNeasy Lipid Tissue Mini Kit (QIAGEN) according to manufacturer’s instructions. Before proceeding with microarrays experiments, the integrity of the RNA was assessed using the Agilent 2100 Bioanalyzer (Agilent technologies)."	"RNA was isolated from 100 mg of tissue using the RNeasy Lipid Tissue Mini Kit (QIAGEN) according to manufacturer’s instructions. Before proceeding with microarrays experiments, the integrity of the RNA was assessed using the Agilent 2100 Bioanalyzer (Agilent technologies)."	"RNA was isolated from 100 mg of tissue using the RNeasy Lipid Tissue Mini Kit (QIAGEN) according to manufacturer’s instructions. Before proceeding with microarrays experiments, the integrity of the RNA was assessed using the Agilent 2100 Bioanalyzer (Agilent technologies)."	"RNA was isolated from 100 mg of tissue using the RNeasy Lipid Tissue Mini Kit (QIAGEN) according to manufacturer’s instructions. Before proceeding with microarrays experiments, the integrity of the RNA was assessed using the Agilent 2100 Bioanalyzer (Agilent technologies)."	"RNA was isolated from 100 mg of tissue using the RNeasy Lipid Tissue Mini Kit (QIAGEN) according to manufacturer’s instructions. Before proceeding with microarrays experiments, the integrity of the RNA was assessed using the Agilent 2100 Bioanalyzer (Agilent technologies)."	"RNA was isolated from 100 mg of tissue using the RNeasy Lipid Tissue Mini Kit (QIAGEN) according to manufacturer’s instructions. Before proceeding with microarrays experiments, the integrity of the RNA was assessed using the Agilent 2100 Bioanalyzer (Agilent technologies)."	"RNA was isolated from 100 mg of tissue using the RNeasy Lipid Tissue Mini Kit (QIAGEN) according to manufacturer’s instructions. Before proceeding with microarrays experiments, the integrity of the RNA was assessed using the Agilent 2100 Bioanalyzer (Agilent technologies)."	"RNA was isolated from 100 mg of tissue using the RNeasy Lipid Tissue Mini Kit (QIAGEN) according to manufacturer’s instructions. Before proceeding with microarrays experiments, the integrity of the RNA was assessed using the Agilent 2100 Bioanalyzer (Agilent technologies)."	"RNA was isolated from 100 mg of tissue using the RNeasy Lipid Tissue Mini Kit (QIAGEN) according to manufacturer’s instructions. Before proceeding with microarrays experiments, the integrity of the RNA was assessed using the Agilent 2100 Bioanalyzer (Agilent technologies)."	"RNA was isolated from 100 mg of tissue using the RNeasy Lipid Tissue Mini Kit (QIAGEN) according to manufacturer’s instructions. Before proceeding with microarrays experiments, the integrity of the RNA was assessed using the Agilent 2100 Bioanalyzer (Agilent technologies)."	"RNA was isolated from 100 mg of tissue using the RNeasy Lipid Tissue Mini Kit (QIAGEN) according to manufacturer’s instructions. Before proceeding with microarrays experiments, the integrity of the RNA was assessed using the Agilent 2100 Bioanalyzer (Agilent technologies)."	"RNA was isolated from 100 mg of tissue using the RNeasy Lipid Tissue Mini Kit (QIAGEN) according to manufacturer’s instructions. Before proceeding with microarrays experiments, the integrity of the RNA was assessed using the Agilent 2100 Bioanalyzer (Agilent technologies)."	"RNA was isolated from 100 mg of tissue using the RNeasy Lipid Tissue Mini Kit (QIAGEN) according to manufacturer’s instructions. Before proceeding with microarrays experiments, the integrity of the RNA was assessed using the Agilent 2100 Bioanalyzer (Agilent technologies)."	"RNA was isolated from 100 mg of tissue using the RNeasy Lipid Tissue Mini Kit (QIAGEN) according to manufacturer’s instructions. Before proceeding with microarrays experiments, the integrity of the RNA was assessed using the Agilent 2100 Bioanalyzer (Agilent technologies)."	"RNA was isolated from 100 mg of tissue using the RNeasy Lipid Tissue Mini Kit (QIAGEN) according to manufacturer’s instructions. Before proceeding with microarrays experiments, the integrity of the RNA was assessed using the Agilent 2100 Bioanalyzer (Agilent technologies)."	"RNA was isolated from 100 mg of tissue using the RNeasy Lipid Tissue Mini Kit (QIAGEN) according to manufacturer’s instructions. Before proceeding with microarrays experiments, the integrity of the RNA was assessed using the Agilent 2100 Bioanalyzer (Agilent technologies)."	"RNA was isolated from 100 mg of tissue using the RNeasy Lipid Tissue Mini Kit (QIAGEN) according to manufacturer’s instructions. Before proceeding with microarrays experiments, the integrity of the RNA was assessed using the Agilent 2100 Bioanalyzer (Agilent technologies)."	"RNA was isolated from 100 mg of tissue using the RNeasy Lipid Tissue Mini Kit (QIAGEN) according to manufacturer’s instructions. Before proceeding with microarrays experiments, the integrity of the RNA was assessed using the Agilent 2100 Bioanalyzer (Agilent technologies)."
!Sample_label_ch1	"biotin"	"biotin"	"biotin"	"biotin"	"biotin"	"biotin"	"biotin"	"biotin"	"biotin"	"biotin"	"biotin"	"biotin"	"biotin"	"biotin"	"biotin"	"biotin"	"biotin"	"biotin"
!Sample_label_protocol_ch1	"Biotinylated cRNA were prepared with the Illumina® TotalPrep RNA Amplification Kit."	"Biotinylated cRNA were prepared with the Illumina® TotalPrep RNA Amplification Kit."	"Biotinylated cRNA were prepared with the Illumina® TotalPrep RNA Amplification Kit."	"Biotinylated cRNA were prepared with the Illumina® TotalPrep RNA Amplification Kit."	"Biotinylated cRNA were prepared with the Illumina® TotalPrep RNA Amplification Kit."	"Biotinylated cRNA were prepared with the Illumina® TotalPrep RNA Amplification Kit."	"Biotinylated cRNA were prepared with the Illumina® TotalPrep RNA Amplification Kit."	"Biotinylated cRNA were prepared with the Illumina® TotalPrep RNA Amplification Kit."	"Biotinylated cRNA were prepared with the Illumina® TotalPrep RNA Amplification Kit."	"Biotinylated cRNA were prepared with the Illumina® TotalPrep RNA Amplification Kit."	"Biotinylated cRNA were prepared with the Illumina® TotalPrep RNA Amplification Kit."	"Biotinylated cRNA were prepared with the Illumina® TotalPrep RNA Amplification Kit."	"Biotinylated cRNA were prepared with the Illumina® TotalPrep RNA Amplification Kit."	"Biotinylated cRNA were prepared with the Illumina® TotalPrep RNA Amplification Kit."	"Biotinylated cRNA were prepared with the Illumina® TotalPrep RNA Amplification Kit."	"Biotinylated cRNA were prepared with the Illumina® TotalPrep RNA Amplification Kit."	"Biotinylated cRNA were prepared with the Illumina® TotalPrep RNA Amplification Kit."	"Biotinylated cRNA were prepared with the Illumina® TotalPrep RNA Amplification Kit."
!Sample_taxid_ch1	"9606"	"9606"	"9606"	"9606"	"9606"	"9606"	"9606"	"9606"	"9606"	"9606"	"9606"	"9606"	"9606"	"9606"	"9606"	"9606"	"9606"	"9606"
!Sample_hyb_protocol	"Standard Illumina hybridization protocol"	"Standard Illumina hybridization protocol"	"Standard Illumina hybridization protocol"	"Standard Illumina hybridization protocol"	"Standard Illumina hybridization protocol"	"Standard Illumina hybridization protocol"	"Standard Illumina hybridization protocol"	"Standard Illumina hybridization protocol"	"Standard Illumina hybridization protocol"	"Standard Illumina hybridization protocol"	"Standard Illumina hybridization protocol"	"Standard Illumina hybridization protocol"	"Standard Illumina hybridization protocol"	"Standard Illumina hybridization protocol"	"Standard Illumina hybridization protocol"	"Standard Illumina hybridization protocol"	"Standard Illumina hybridization protocol"	"Standard Illumina hybridization protocol"
!Sample_scan_protocol	"Standard Illumina scanning protocol"	"Standard Illumina scanning protocol"	"Standard Illumina scanning protocol"	"Standard Illumina scanning protocol"	"Standard Illumina scanning protocol"	"Standard Illumina scanning protocol"	"Standard Illumina scanning protocol"	"Standard Illumina scanning protocol"	"Standard Illumina scanning protocol"	"Standard Illumina scanning protocol"	"Standard Illumina scanning protocol"	"Standard Illumina scanning protocol"	"Standard Illumina scanning protocol"	"Standard Illumina scanning protocol"	"Standard Illumina scanning protocol"	"Standard Illumina scanning protocol"	"Standard Illumina scanning protocol"	"Standard Illumina scanning protocol"
!Sample_description	"patient undergoing coronary artery bypass grafting"	"patient undergoing coronary artery bypass grafting"	"patient undergoing coronary artery bypass grafting"	"patient undergoing coronary artery bypass grafting"	"patient undergoing coronary artery bypass grafting"	"patient undergoing coronary artery bypass grafting"	"patient undergoing coronary artery bypass grafting"	"patient undergoing coronary artery bypass grafting"	"patient undergoing coronary artery bypass grafting"	"patient undergoing coronary artery bypass grafting"	"patient undergoing coronary artery bypass grafting"	"patient undergoing coronary artery bypass grafting"	"patient undergoing coronary artery bypass grafting"	"patient undergoing coronary artery bypass grafting"	"patient undergoing coronary artery bypass grafting"	"patient undergoing coronary artery bypass grafting"	"patient undergoing coronary artery bypass grafting"	"patient undergoing coronary artery bypass grafting"
!Sample_description	"SAT1"	"MAT1"	"EAT1"	"SAT2"	"MAT2"	"EAT2"	"SAT3"	"MAT3"	"EAT3"	"SAT4"	"MAT4"	"EAT4"	"SAT5"	"MAT5"	"EAT5"	"SAT6"	"MAT6"	"EAT6"
!Sample_data_processing	"The data were normalized using quantile normalisation with LUMI package in R"	"The data were normalized using quantile normalisation with LUMI package in R"	"The data were normalized using quantile normalisation with LUMI package in R"	"The data were normalized using quantile normalisation with LUMI package in R"	"The data were normalized using quantile normalisation with LUMI package in R"	"The data were normalized using quantile normalisation with LUMI package in R"	"The data were normalized using quantile normalisation with LUMI package in R"	"The data were normalized using quantile normalisation with LUMI package in R"	"The data were normalized using quantile normalisation with LUMI package in R"	"The data were normalized using quantile normalisation with LUMI package in R"	"The data were normalized using quantile normalisation with LUMI package in R"	"The data were normalized using quantile normalisation with LUMI package in R"	"The data were normalized using quantile normalisation with LUMI package in R"	"The data were normalized using quantile normalisation with LUMI package in R"	"The data were normalized using quantile normalisation with LUMI package in R"	"The data were normalized using quantile normalisation with LUMI package in R"	"The data were normalized using quantile normalisation with LUMI package in R"	"The data were normalized using quantile normalisation with LUMI package in R"
!Sample_platform_id	"GPL6884"	"GPL6884"	"GPL6884"	"GPL6884"	"GPL6884"	"GPL6884"	"GPL6884"	"GPL6884"	"GPL6884"	"GPL6884"	"GPL6884"	"GPL6884"	"GPL6884"	"GPL6884"	"GPL6884"	"GPL6884"	"GPL6884"	"GPL6884"
!Sample_contact_name	"Sandra,,Guauque-Olarte"	"Sandra,,Guauque-Olarte"	"Sandra,,Guauque-Olarte"	"Sandra,,Guauque-Olarte"	"Sandra,,Guauque-Olarte"	"Sandra,,Guauque-Olarte"	"Sandra,,Guauque-Olarte"	"Sandra,,Guauque-Olarte"	"Sandra,,Guauque-Olarte"	"Sandra,,Guauque-Olarte"	"Sandra,,Guauque-Olarte"	"Sandra,,Guauque-Olarte"	"Sandra,,Guauque-Olarte"	"Sandra,,Guauque-Olarte"	"Sandra,,Guauque-Olarte"	"Sandra,,Guauque-Olarte"	"Sandra,,Guauque-Olarte"	"Sandra,,Guauque-Olarte"
!Sample_contact_email	"sandra-milena.guauque.1@ulaval.ca"	"sandra-milena.guauque.1@ulaval.ca"	"sandra-milena.guauque.1@ulaval.ca"	"sandra-milena.guauque.1@ulaval.ca"	"sandra-milena.guauque.1@ulaval.ca"	"sandra-milena.guauque.1@ulaval.ca"	"sandra-milena.guauque.1@ulaval.ca"	"sandra-milena.guauque.1@ulaval.ca"	"sandra-milena.guauque.1@ulaval.ca"	"sandra-milena.guauque.1@ulaval.ca"	"sandra-milena.guauque.1@ulaval.ca"	"sandra-milena.guauque.1@ulaval.ca"	"sandra-milena.guauque.1@ulaval.ca"	"sandra-milena.guauque.1@ulaval.ca"	"sandra-milena.guauque.1@ulaval.ca"	"sandra-milena.guauque.1@ulaval.ca"	"sandra-milena.guauque.1@ulaval.ca"	"sandra-milena.guauque.1@ulaval.ca"
!Sample_contact_phone	"418-6568711"	"418-6568711"	"418-6568711"	"418-6568711"	"418-6568711"	"418-6568711"	"418-6568711"	"418-6568711"	"418-6568711"	"418-6568711"	"418-6568711"	"418-6568711"	"418-6568711"	"418-6568711"	"418-6568711"	"418-6568711"	"418-6568711"	"418-6568711"
!Sample_contact_institute	"CRIUCPQ"	"CRIUCPQ"	"CRIUCPQ"	"CRIUCPQ"	"CRIUCPQ"	"CRIUCPQ"	"CRIUCPQ"	"CRIUCPQ"	"CRIUCPQ"	"CRIUCPQ"	"CRIUCPQ"	"CRIUCPQ"	"CRIUCPQ"	"CRIUCPQ"	"CRIUCPQ"	"CRIUCPQ"	"CRIUCPQ"	"CRIUCPQ"
!Sample_contact_address	"2725, chemin Sainte-Foy"	"2725, chemin Sainte-Foy"	"2725, chemin Sainte-Foy"	"2725, chemin Sainte-Foy"	"2725, chemin Sainte-Foy"	"2725, chemin Sainte-Foy"	"2725, chemin Sainte-Foy"	"2725, chemin Sainte-Foy"	"2725, chemin Sainte-Foy"	"2725, chemin Sainte-Foy"	"2725, chemin Sainte-Foy"	"2725, chemin Sainte-Foy"	"2725, chemin Sainte-Foy"	"2725, chemin Sainte-Foy"	"2725, chemin Sainte-Foy"	"2725, chemin Sainte-Foy"	"2725, chemin Sainte-Foy"	"2725, chemin Sainte-Foy"
!Sample_contact_city	"Quebec"	"Quebec"	"Quebec"	"Quebec"	"Quebec"	"Quebec"	"Quebec"	"Quebec"	"Quebec"	"Quebec"	"Quebec"	"Quebec"	"Quebec"	"Quebec"	"Quebec"	"Quebec"	"Quebec"	"Quebec"
!Sample_contact_zip/postal_code	"G1V 4G5"	"G1V 4G5"	"G1V 4G5"	"G1V 4G5"	"G1V 4G5"	"G1V 4G5"	"G1V 4G5"	"G1V 4G5"	"G1V 4G5"	"G1V 4G5"	"G1V 4G5"	"G1V 4G5"	"G1V 4G5"	"G1V 4G5"	"G1V 4G5"	"G1V 4G5"	"G1V 4G5"	"G1V 4G5"
!Sample_contact_country	"Canada"	"Canada"	"Canada"	"Canada"	"Canada"	"Canada"	"Canada"	"Canada"	"Canada"	"Canada"	"Canada"	"Canada"	"Canada"	"Canada"	"Canada"	"Canada"	"Canada"	"Canada"
!Sample_supplementary_file	"NONE"	"NONE"	"NONE"	"NONE"	"NONE"	"NONE"	"NONE"	"NONE"	"NONE"	"NONE"	"NONE"	"NONE"	"NONE"	"NONE"	"NONE"	"NONE"	"NONE"	"NONE"
!Sample_data_row_count	"48803"	"48803"	"48803"	"48803"	"48803"	"48803"	"48803"	"48803"	"48803"	"48803"	"48803"	"48803"	"48803"	"48803"	"48803"	"48803"	"48803"	"48803"
!series_matrix_table_begin
"ID_REF"	"GSM601728"	"GSM601729"	"GSM601730"	"GSM601731"	"GSM601732"	"GSM601733"	"GSM601734"	"GSM601735"	"GSM601736"	"GSM601737"	"GSM601738"	"GSM601739"	"GSM601740"	"GSM601741"	"GSM601742"	"GSM601743"	"GSM601744"	"GSM601745"
"ILMN_1343291"	15.88414501	15.88414501	15.77686204	15.88414501	15.88414501	15.88414501	15.77686204	15.88414501	15.88414501	15.88414501	15.88414501	15.88414501	15.81983534	15.88414501	15.88414501	15.88414501	15.81983534	15.88414501
"ILMN_1343295"	11.44254518	11.52655602	11.49386909	11.56962871	11.79805554	11.38506284	11.50617875	11.94401392	11.51010747	11.48882961	11.5152263	11.47155059	11.7107099	11.87661175	11.88722983	11.50929862	11.53831053	11.77347852
"ILMN_1651199"	6.990154489	7.019238239	6.945309545	6.962105167	7.033364214	6.995603233	7.081478819	7.130496971	7.093834731	7.058836636	6.932993799	7.064533982	7.000510028	6.923434083	7.06513538	6.948743651	7.149151977	7.101952713
"ILMN_1651209"	7.298965064	7.235900612	7.253153522	7.000438822	7.28146456	7.045710904	7.518874754	7.160873441	7.241628665	7.565217487	7.23332485	7.273389292	7.393237606	7.065841012	7.241416064	7.153282246	7.135739876	7.227226256
"ILMN_1651210"	6.792227124	6.882640716	6.765962088	6.866089079	6.820428097	6.858720492	6.787671855	6.574299035	6.694188085	6.73159988	6.747272458	6.787255763	6.72516104	6.963500783	6.793725167	6.994658893	6.922697444	6.852435232
"ILMN_1651221"	7.223515862	7.201257262	7.216417099	7.06527087	7.125673264	7.186876344	7.070548365	6.992408741	7.036756382	7.078321889	6.893217413	7.035252612	6.927896771	7.148389343	7.210373058	6.97260506	7.17663732	7.118815518
"ILMN_1651228"	13.34151676	13.25952426	13.14947874	13.38929568	13.39267651	13.07489528	12.87228577	13.46679861	12.81914099	12.66136513	13.06534363	12.97788364	13.19233338	13.71394561	13.35847992	12.7252491	12.26303477	12.45371614
"ILMN_1651229"	8.055889761	7.977832962	7.78397185	7.811466499	7.753342796	7.916605006	8.04858553	7.794515207	7.829937252	7.744587393	7.712631607	7.691457734	7.760777007	7.929435348	7.722300951	7.82600335	7.832269461	7.643008502
"ILMN_1651230"	7.01048103	6.684629233	6.873038293	6.922461201	7.019973039	6.889499772	6.898098248	6.947087205	7.019375339	6.897832577	6.866708349	6.930901282	6.899650501	6.826152206	7.034023822	6.932110501	6.988203013	6.929588808
"ILMN_1651232"	7.326042024	7.328977309	7.350485454	7.321388259	7.237718908	7.271706803	7.325802191	7.364556764	7.345484428	7.167222654	7.429897875	7.332425503	7.28905592	7.16454488	7.477486594	7.246861275	7.349154455	7.42239212
"ILMN_1651235"	6.951586212	6.94707804	7.078321889	7.096483057	7.027202002	7.110223422	7.201607171	7.037183198	7.194658131	6.946174638	7.101586229	7.092142463	7.004181968	7.110522441	7.006524498	7.036010367	7.190988338	6.993424214
"ILMN_1651236"	7.129235069	7.101878236	7.175943924	7.102936192	7.091498778	7.116755125	7.126490469	7.08520654	7.239374248	7.074959307	7.150700162	7.170733983	7.170980833	7.167440744	6.994277874	7.095470888	7.036400609	7.16179593
"ILMN_1651237"	7.000317174	6.998110139	6.769561506	7.552400572	8.318873675	6.893001647	7.15605271	7.409813153	6.931409784	6.939812636	7.103462876	6.953336969	6.898362546	7.315017931	8.731070553	7.078975685	6.985834888	7.009227414
"ILMN_1651238"	6.850953562	6.891430678	6.956545786	7.065761713	6.99881807	7.127728716	7.015510857	7.022263833	7.047478198	7.144594246	7.147960239	7.120023534	6.936283016	6.906455749	7.038370345	7.161105895	7.136304898	7.064072833
"ILMN_1651249"	6.870177921	6.982966422	7.014631649	6.910442708	6.925975149	6.885616474	6.907203088	6.964939255	7.012639685	6.854246237	6.948643942	6.937143594	6.915810008	6.861455698	6.973037016	6.792094194	6.92770453	6.771732161
"ILMN_1651253"	7.057843079	7.131760626	7.301881008	7.100248119	7.156464607	7.317423204	7.087008189	7.122624444	7.300060471	7.117452997	7.084268229	7.43387531	7.085326817	7.073386818	7.113848702	7.067355825	7.109658886	7.140256204
"ILMN_1651254"	12.54578045	12.42995485	11.78580541	12.50685962	11.78844976	11.74045182	12.0939681	12.24115102	11.84152361	12.26482765	12.05543974	11.74664293	12.80469775	11.4045819	11.85568168	12.10155702	12.03972607	11.67697463
"ILMN_1651259"	7.081429793	7.230791464	7.644955308	7.417010667	7.557916431	7.673239819	7.702951985	7.502216447	7.629172364	7.693987885	7.733203133	7.825457464	7.620542353	7.546583944	7.750619997	7.733203133	7.898389736	8.00053101
"ILMN_1651260"	6.842220085	6.83635133	6.726260713	6.941777478	6.997119031	7.001100841	7.176743069	6.919464786	6.861134342	6.801266778	6.823198001	6.710772467	6.900176839	6.859654988	6.84301854	6.814814841	6.805753193	6.781551328
"ILMN_1651262"	12.07477062	11.986833	11.75159032	12.34358078	12.45693702	12.06756475	12.04923872	12.29056673	12.02540736	12.03838928	11.76512036	12.06898455	11.94660939	12.10659018	12.41911254	11.79444608	11.93999852	12.13189305
"ILMN_1651268"	7.325507064	7.446564824	7.325993088	7.371148136	7.35205718	7.360321114	7.092824746	7.17350589	7.237996857	7.186270875	7.250424848	7.084368136	7.389250196	7.162659825	7.273237975	7.309385115	7.127464201	7.227020431
"ILMN_1651278"	8.615158182	8.582804301	8.908782462	8.86968045	9.158536782	9.192433936	8.782434663	9.179832338	8.82621776	8.769928769	8.969369096	9.233258281	8.463726446	8.757294719	8.841073299	8.938736453	8.811511052	8.968707253
"ILMN_1651279"	7.303261904	7.310316188	7.339916881	7.291837759	7.291988163	7.469782633	7.523615679	7.332508988	7.542601545	7.431990211	7.402250114	7.265496293	7.50320927	7.151793071	7.456542237	7.464523608	7.337879128	7.523318222
"ILMN_1651281"	6.90586639	6.72228167	6.675399924	6.698336685	6.820988633	6.801266778	6.875753297	6.843190165	6.838177119	6.643477002	6.790883085	6.736577846	6.867103276	6.767653506	6.781799219	6.913003274	6.760726618	6.813772974
"ILMN_1651282"	7.986291135	7.679369406	7.934687118	10.95221382	11.3443204	7.788748856	7.309427595	7.249400759	7.361040423	7.54722047	10.49854434	7.683819114	7.62229551	7.46241852	11.56443377	8.162880943	8.077915598	7.776685324
"ILMN_1651285"	7.759413888	7.994786131	7.94866479	8.542055309	8.003167702	9.003007042	7.38715027	7.9231716	8.406355739	8.16883607	8.199657685	8.292599922	8.264330031	7.874992719	8.180417136	7.966531389	7.840390578	8.458708165
"ILMN_1651286"	7.098201251	7.038491228	7.120565401	7.093265899	7.043836052	7.04875384	7.014695878	7.027474815	6.998009263	7.164873122	7.116867294	7.003144482	7.061918737	6.908456108	6.980227855	7.075324928	7.066140088	6.951988917
"ILMN_1651288"	7.280501985	7.208277871	7.252957475	7.226579441	7.169481679	7.244289724	7.470407805	7.186850558	7.153044334	7.257798678	7.32290724	7.264684676	7.089876482	7.299293106	7.216640596	7.22790781	7.138027421	7.277242077
"ILMN_1651292"	7.052426119	7.083335034	6.969474706	7.064078865	7.041213302	6.863413109	7.065162094	6.95971044	7.029472499	6.93875541	6.83575669	6.932041603	6.935035654	7.012512147	7.005508988	7.116014869	6.962036972	7.083009453
"ILMN_1651296"	7.984027501	7.98451865	7.869780678	7.992978765	7.834849201	7.916221019	7.726470063	8.085791417	7.890611654	7.992258168	7.961526475	9.037157622	7.760306189	7.72002222	7.962197776	7.690968284	7.738790613	8.19767895
"ILMN_1651303"	6.828084007	6.819113587	6.967232898	6.851678098	6.846744102	6.877541304	6.739697903	7.102667728	6.857717724	6.768733942	6.861961382	6.872001661	6.765372399	6.88733588	6.991406094	6.776016551	6.798242996	6.740598932
"ILMN_1651309"	6.794199377	6.941561544	6.962080511	6.660077226	6.896721474	6.889742005	6.932569985	7.006455219	6.819941713	6.973644401	6.81379996	6.7938588	6.781676901	6.781880811	6.78132789	6.967776328	6.96144666	6.880960931
"ILMN_1651310"	7.029596512	6.885473766	7.008821153	6.869024038	6.912457099	6.952430685	7.067243194	7.052773989	6.910309874	7.066649581	7.158173706	7.120867317	7.235335734	7.136034316	6.895295955	7.023794144	7.027122521	7.017239929
"ILMN_1651315"	10.85932745	10.91663927	10.79531263	11.09925161	11.24498982	10.93769689	11.04703799	10.62880164	10.73664679	10.93056082	10.87502066	10.7605564	11.2439862	10.43341878	11.27718976	10.76706151	10.99016189	11.20122082
"ILMN_1651316"	7.552033551	7.694085008	7.637794186	7.894348013	8.118775112	7.818747831	7.426916953	8.76510446	8.124853657	7.28781193	7.477807517	8.189199231	7.64081447	8.48513491	8.164263247	7.196615393	7.168923693	8.877313145
"ILMN_1651325"	6.939635047	6.890753802	6.905983983	6.900788204	6.959211704	6.959659122	6.926600814	6.959228454	6.837888423	6.993566706	6.991718664	6.969247202	6.801082057	6.986638742	6.887970582	7.048208965	6.969767095	6.875105284
"ILMN_1651328"	7.918105169	7.961012905	7.644245035	7.930052586	7.771838472	8.026963481	7.929648661	8.349585813	7.874398856	7.723732595	7.644763043	7.836620856	8.028949014	7.573690685	7.717188201	7.517883581	7.536671788	7.701382169
"ILMN_1651329"	7.11277557	7.144517057	7.250669473	7.257904246	7.117289562	7.253114484	7.449003802	7.067191096	7.273443026	7.373963705	7.230170454	7.278088867	7.123564002	7.04550266	7.038605586	7.207404219	7.326977025	7.224582769
"ILMN_1651330"	6.783314796	6.80828454	6.74540119	6.664132132	6.782805347	6.837997565	6.86605472	6.857524568	6.817175557	6.772964608	6.72604294	6.79409555	6.64884205	6.734754211	6.811043309	6.840966222	6.754803073	6.962397998
"ILMN_1651336"	7.981355906	8.126722521	8.04022115	7.731363786	7.685742656	8.292411662	8.189199231	7.781973621	8.44653322	8.246075902	7.753876772	8.157893926	7.949723374	8.060322522	7.846638556	7.937903887	8.115784141	8.217999106
"ILMN_1651339"	7.008648949	7.143904648	7.116161928	7.084509494	6.973165299	7.033364214	6.900781354	6.895415607	6.948962511	7.064745757	6.945841097	7.110627129	6.857569678	7.162945309	6.971008286	7.113484846	7.143563245	7.183990617
"ILMN_1651341"	7.499120826	7.502571588	7.466987548	7.434176999	7.314042944	7.471980247	7.476712509	7.465230772	7.463235533	7.269633038	7.453630923	7.211906714	7.614697623	7.519237036	7.342325537	7.493804855	7.413508219	7.295610047
"ILMN_1651343"	8.583079986	7.730305677	7.906287649	7.290088194	7.147985769	7.617219868	8.548504629	7.134457066	7.160108824	7.542310563	7.753071084	7.901321083	7.781973621	6.974872989	7.00312162	7.633399053	7.547111765	7.54946582
"ILMN_1651346"	9.177615179	9.117150974	9.185720604	9.058054267	8.938736453	8.815780901	9.319023655	9.314624662	9.064863629	9.254844299	9.230016697	9.093463698	9.172515129	9.266438456	8.983564997	9.2953648	9.126776228	9.136024107
"ILMN_1651347"	10.94271459	10.92031189	10.9120312	11.47155059	11.94660939	11.11665247	11.10461066	11.78844976	11.03534514	11.22948497	11.4045819	11.19272991	11.15951099	11.56528005	11.86064469	10.96384413	11.01655615	11.33992042
"ILMN_1651351"	6.909006592	6.814148107	6.927316118	6.800891098	6.957952554	6.851841054	6.828141737	6.944581838	6.847739973	6.828927292	6.961515405	7.016367223	6.756854822	6.862050466	6.822212869	6.854845275	6.861398764	6.839897745
"ILMN_1651354"	8.667857642	8.592693588	8.415335049	8.218838739	8.329493886	8.190213001	11.62944557	9.392227349	8.782192314	8.652898545	8.490040607	8.54929024	7.843479004	7.934883777	8.78497741	9.928454752	8.673737831	8.670621962
"ILMN_1651358"	7.848862827	7.128303267	6.882780109	7.117425061	6.903839688	6.898661495	7.164607229	6.910459261	6.986995502	7.073701131	7.120491408	7.146603277	7.617486657	7.44069579	7.022113019	7.146361808	6.932700571	7.092170205
"ILMN_1651364"	8.344270566	8.349585813	8.362214775	8.29276741	8.31910547	8.218838739	8.28021533	8.045246577	8.446730724	8.324121813	8.272133118	8.116190084	8.255568674	8.068814808	8.234471115	8.495685164	8.476051511	8.291069973
"ILMN_1651365"	6.923022823	6.924367307	6.876704915	8.662396182	9.289871761	6.787255763	6.931638887	7.011689005	7.074376206	7.042934155	8.947525148	7.007377704	7.04544915	6.904661696	10.10541345	6.92561779	7.129762975	7.25885341
"ILMN_1651369"	7.013593076	6.979228929	6.992382381	7.046107276	7.172056423	7.024290918	6.94564642	7.177529715	7.01128203	6.913306479	6.926464722	7.068915623	7.023624427	6.996887524	7.034290294	6.983951239	7.054063766	6.797342029
"ILMN_1651370"	6.935923468	6.858480065	7.090418243	7.011715699	7.050212039	6.950946107	6.871635302	6.923221463	6.975241789	6.904895257	6.904874575	6.923022823	6.889781938	6.795166848	6.941605481	6.897921714	7.110896673	6.852146211
"ILMN_1651373"	7.089968778	6.903285376	7.198355978	6.824395856	6.748071713	6.804154548	6.736367543	6.887202143	6.952443193	6.935404089	6.837313963	6.880753916	6.801466703	6.961378463	6.917517416	6.928936334	6.985608509	6.668015828
"ILMN_1651378"	8.732416597	8.654722993	8.688252097	8.835642271	8.647262009	8.668795519	8.693649357	8.724524163	8.767194962	8.545080462	8.451353016	8.4473753	8.73790157	8.912000949	8.548308441	8.616094455	8.721869393	8.492593696
"ILMN_1651380"	7.117913789	6.934127886	6.903351153	7.02713115	7.039144069	6.916388261	7.070845114	6.844061874	7.103534701	7.019308204	6.97934391	6.995091489	6.992195373	6.984364576	6.993312657	7.040518744	6.868690593	6.918139235
"ILMN_1651385"	9.739705956	9.543788439	9.560773233	9.493281785	9.252910009	9.661167033	9.587272926	9.432015333	9.693726981	9.649065006	9.384530583	9.571321131	9.554031929	9.713211853	9.196160524	9.70052552	9.374472528	9.490062247
"ILMN_1651388"	6.965260284	6.860204492	6.958422431	6.950572204	7.020793951	7.017843446	6.750398162	6.930683354	6.988625329	6.97759581	7.028001819	6.932544372	7.166372953	7.172308174	6.99863426	7.040877692	6.963989131	7.095086736
"ILMN_1651395"	6.853286424	6.974625946	6.851021691	6.987325477	6.89012354	6.934076424	6.997045324	6.987731473	7.084551978	6.823142092	7.010094665	6.958209895	6.991021571	7.006765066	6.961255863	6.916090883	7.053173451	6.835876268
"ILMN_1651396"	7.202216132	7.023276476	7.109891604	7.064424873	6.885736625	7.091460809	7.033805591	7.02451831	7.033672395	6.901280436	6.923799285	7.023643382	6.83184115	6.977900916	6.935530524	7.234379946	7.172731583	6.992673453
"ILMN_1651403"	7.05891991	7.597129614	7.383418211	8.095124012	8.7890382	7.158038557	7.156717944	7.93774318	7.426867925	7.290931726	7.663135238	7.008927929	7.429491151	7.881866157	9.081335302	7.15927138	7.12651943	7.7147198
"ILMN_1651404"	6.94154878	6.840930897	6.980169504	6.836127253	6.681268961	7.005455666	7.01223807	6.979745714	6.657869538	7.004319857	7.004013131	6.911476479	6.834026444	6.832688202	6.789271885	6.777189515	6.859439194	6.917504346
"ILMN_1651405"	11.00862309	11.11371204	11.04960742	11.0915406	11.1513907	10.88758144	10.98589909	11.08344327	10.98865432	11.03898115	11.12953585	10.78163975	10.79414968	10.77779997	11.23693562	10.87837259	10.89860946	11.09720608
"ILMN_1651408"	7.199118978	7.050445758	7.016017117	7.132468791	7.04118929	7.243847785	7.065465495	7.275668893	7.180351762	7.121610965	7.242975746	7.054263795	7.176711722	7.00552397	7.155275834	6.928876058	7.082177384	7.117820268
"ILMN_1651415"	7.149670933	7.398183518	7.015259373	7.41865778	7.505328218	7.075636798	7.156128883	7.839632592	6.904874575	7.058493201	7.232977819	6.948669271	7.046842462	7.645163603	7.471794534	6.97184137	7.095528027	7.218679128
"ILMN_1651428"	7.033003162	7.123006533	7.119425862	7.122517421	6.939622714	6.937095289	6.976152908	7.115561765	6.968358303	7.006518635	6.999276301	7.063263448	7.184441814	6.963710499	7.031571705	7.025670637	7.082679666	6.995001893
"ILMN_1651429"	10.18648945	10.11354341	10.19505937	10.38526453	9.983815516	10.11280653	10.71047543	10.23318548	10.01352565	10.19676237	9.970442659	10.17890267	11.13115418	10.56737549	9.921435153	9.98951933	9.635625955	9.894330046
"ILMN_1651430"	6.935496882	6.923240688	7.047711621	6.927506495	6.874210328	6.856045511	7.017902851	6.908788518	6.866895094	7.01679784	6.870117343	6.896803944	6.754169814	6.91686532	7.048061143	6.746780748	6.898721315	6.942272534
"ILMN_1651433"	8.731507225	9.254844299	8.919183161	9.177305895	10.19884466	8.754097105	8.733980184	10.3177513	9.000507322	8.799391389	9.149540984	8.6516932	8.753569516	9.765403681	10.38974019	9.072216182	9.048074272	9.134497055
"ILMN_1651435"	7.004216868	6.827246084	6.885513429	6.901396199	6.728479256	6.871509318	6.727482909	6.950294779	6.953109772	6.736287672	6.875037719	6.779239893	6.83142765	6.585568619	6.813700287	6.862187044	6.80732771	6.661820289
"ILMN_1651437"	7.102294471	7.186943027	7.186958758	7.128226471	7.124041522	7.197474574	7.291891411	7.182788264	7.050671066	7.174808869	7.224386064	7.221249217	7.321715191	7.208369083	7.235601507	7.226991413	7.063934769	7.161054447
"ILMN_1651438"	8.151927967	8.431943806	8.298729896	8.341068318	8.44276197	8.414001613	8.412194963	8.008507495	8.381969321	8.304571732	8.438026642	8.482325848	8.422661086	8.452126482	8.216429645	8.014354476	8.297885188	8.387980047
"ILMN_1651447"	6.737123993	6.845986023	6.824014019	6.904297389	6.818016008	6.862505486	6.729922029	6.954244188	7.013809056	7.063849044	6.868730762	6.81450225	6.916137907	6.911683807	6.948936979	6.904895257	7.218709973	6.940307324
"ILMN_1651453"	7.132022094	7.167173077	7.180057181	7.123154649	7.114642334	7.089842382	7.118875838	7.109774933	7.315800749	7.148155856	7.108942128	7.218252103	7.28495445	7.125401757	7.104070241	7.128338684	7.155296455	7.182678092
"ILMN_1651456"	6.831207709	6.873851905	6.849271956	6.864492621	6.904224159	6.829165013	6.878988576	7.017044986	6.856342794	6.926923022	6.93822941	6.760320183	6.931638887	6.994573265	6.948862723	6.830258771	6.964738404	7.01570801
"ILMN_1651457"	6.957420365	6.870491663	6.908195161	6.881231932	6.829596411	6.912543496	6.854495981	6.79205503	7.02086293	6.940761934	7.045873209	6.762679428	7.019661441	6.838493154	6.975512485	6.818999779	6.939426155	7.043955772
"ILMN_1651464"	7.568336299	7.341699119	7.344983045	7.331217304	7.33512159	7.383926362	7.220776941	7.453815509	7.278034354	7.286241984	7.431752437	7.271007178	7.210638877	7.434730297	7.395912092	7.222823469	7.127679034	7.300027269
"ILMN_1651466"	6.828164149	6.960541601	6.871307692	6.8221437	6.8281797	6.897705085	6.894182836	6.811667643	7.01078778	6.862835954	6.807959581	6.918319562	6.879815937	6.83948468	6.860942193	6.848385965	6.980701434	6.86013796
"ILMN_1651470"	6.963783853	6.856299356	6.947578963	7.059575521	7.022947605	7.033682826	7.022213275	7.08372453	7.144200858	6.963399215	7.00936902	7.146948099	7.018374437	7.104665917	6.947985005	6.970078082	6.968565281	6.92767576
"ILMN_1651477"	6.900176839	6.976116325	6.890784491	6.950294779	6.966538929	6.935932004	6.994855013	6.896317057	6.94407862	6.912784281	7.070804288	6.918917201	6.943275591	7.087911906	6.848233612	6.979175108	7.090382702	7.022699225
"ILMN_1651486"	7.509249929	7.454151371	7.545683385	7.319011506	7.423010407	7.651103678	7.340422885	7.371930038	7.460761414	7.713400686	7.437433092	7.615133486	7.487616112	7.600800947	7.59089495	7.598848163	7.542887053	7.564628213
"ILMN_1651488"	7.17877572	7.105038992	6.988015656	7.123508912	7.102076032	7.075989144	7.122207056	7.082743901	7.0797834	7.011812731	6.997360878	7.148861115	7.055694306	7.048552053	7.135534504	7.138050572	7.012118704	7.23407017
"ILMN_1651490"	7.186205513	7.047927391	7.165408959	7.057776712	7.070763634	7.36312843	7.19901109	7.03007943	6.9606086	7.232628687	6.96893755	7.327395507	7.162659825	7.098069134	7.166424777	7.060093027	7.209169978	7.160290367
"ILMN_1651492"	7.547001947	7.560013199	7.645318415	7.368074635	7.468434012	7.469713093	7.442400466	7.39536471	7.189253698	7.222233852	7.422580519	7.395302544	7.463030808	7.459509098	7.49920209	7.757531035	7.443818793	7.487224568
"ILMN_1651495"	6.935726	6.837067113	6.878701425	6.857168789	6.826673073	6.96492415	6.977407569	6.987052811	7.039699882	6.807852717	7.007968786	6.965826765	6.971335757	6.888702223	6.980024258	6.932837189	6.838202895	7.001693513
"ILMN_1651496"	7.786485252	8.156249855	9.09127432	9.056920351	9.489834371	8.603393099	7.876072265	7.992258168	8.577776377	7.987086868	8.501627333	8.402726853	8.197061878	8.550307397	9.156396674	7.891263145	8.742899469	8.293479194
"ILMN_1651498"	8.649182179	8.387375312	8.997371878	8.672491164	8.558114929	8.181576359	9.388076276	8.245617853	9.055424699	9.571702506	8.925055971	9.071398728	9.734328071	8.32592692	8.519794423	8.652652432	8.021479466	8.58635021
"ILMN_1651499"	9.030353983	8.812182338	8.728493407	9.115789399	8.631961446	8.67477432	8.772507186	8.59111125	8.504565466	8.598638309	8.377218799	8.538996893	8.851249503	8.073718753	8.325509535	8.219159653	8.427729307	8.150150722
"ILMN_1651501"	7.615674678	7.454712352	7.428407385	7.457048143	7.365626317	7.238285829	7.187699294	7.283702626	7.497713524	7.359916028	7.433176816	7.60908023	7.732132883	7.552306256	7.482402475	7.477081971	7.354839286	7.439761144
"ILMN_1651504"	9.013831081	8.94006653	8.753875787	8.776385846	8.781927799	8.767494216	8.631310208	8.816735977	8.591410174	8.490618746	8.577968462	8.421688971	8.717808664	8.58780153	8.597049833	8.621215183	8.365735624	8.774579249
"ILMN_1651506"	7.772252071	7.800003496	8.150756216	7.857438452	8.164263247	8.191196903	8.248122408	7.932137393	8.053745668	8.079312298	8.083084646	8.221449556	7.942251277	8.354016103	8.195644677	8.061021671	8.092839249	8.246671706
"ILMN_1651507"	7.58596302	7.551393987	7.623752873	7.359987379	7.643175507	7.485813992	7.435877367	7.641105224	7.303528017	7.775347229	7.517070725	7.423081401	7.291336262	7.427845941	7.557375478	7.597702174	7.591464185	7.453887199
"ILMN_1651508"	7.068347902	6.928641868	7.155634473	7.032239188	6.98300072	7.092670599	7.085355066	7.071837869	6.959477683	7.04188104	7.120275268	7.007364793	7.049732808	7.068981237	7.044470494	7.087319541	7.050577271	6.973251368
"ILMN_1651513"	10.07433854	9.941398454	9.703513903	9.590866204	9.552138139	9.462172762	9.476362002	9.70026052	9.604228479	9.835298457	9.716491876	9.486872766	9.414363811	9.599389149	9.651013157	9.933434113	9.74300069	9.532258085
"ILMN_1651520"	6.965035546	6.948949623	6.860067494	7.02023043	6.881906512	7.0224383	7.022002665	6.979959653	6.868317404	6.985536175	7.068088911	6.951189951	6.879710988	6.898739572	6.845807915	6.858091645	6.875497015	6.863429009
"ILMN_1651532"	6.993486568	6.880215692	7.039100788	6.87478116	6.849716158	7.094077923	6.923120462	6.868421251	6.956522991	7.03933085	6.98267026	6.995344258	6.931122805	7.048997874	6.956073575	6.80521278	6.904410415	6.87091021
"ILMN_1651535"	6.912784281	7.131790996	6.978392979	7.119557111	7.115657741	7.088253882	6.809925847	7.169790437	7.122357474	7.030591434	7.074948366	6.907675571	7.154530361	6.956905865	6.983803668	7.118084841	7.145141008	7.091140364
"ILMN_1651536"	6.991406094	6.952653334	6.938643547	6.916164262	7.059422717	7.009037642	6.953281735	6.73922284	6.910705883	6.976905826	6.878105823	6.824714107	7.001712054	6.866069038	6.713865082	6.92953021	7.007968786	6.927111972
"ILMN_1651538"	7.380961953	7.367349599	7.278088867	7.395446023	7.26997162	7.394223056	7.591152342	7.291336262	7.178692265	7.532154662	7.463310513	7.492148364	7.418592379	7.084442244	7.313123254	7.410328699	7.167486552	7.205051348
"ILMN_1651543"	7.06982599	6.986701305	6.922573633	7.047573833	6.779539236	6.894417771	6.923876961	7.046723748	6.851678098	6.949251112	6.963336226	6.876071357	7.107695184	6.952236579	6.950694006	7.100248119	6.772564603	6.91574428
"ILMN_1651544"	8.054347088	7.891706151	7.891538938	7.948810532	7.819139854	7.923327636	8.115390224	8.004831722	7.615133486	7.864066571	7.885201117	7.840390578	7.839776641	7.784796095	7.785711897	7.909803539	8.382668426	7.795487434
"ILMN_1651547"	8.069423124	7.281424217	7.102009357	7.455227859	7.430788272	6.964251932	7.817204551	7.228680035	7.137741939	7.605841935	7.490818712	7.244439456	7.616843308	7.078321889	7.59754803	7.838327557	7.143707928	7.104183669
"ILMN_1651554"	11.12159705	11.33535503	11.36679528	11.11371204	10.5590144	10.76020506	10.65839654	11.13033205	11.31303815	11.17357573	11.26405088	11.29046833	11.17814633	9.834603308	10.61788501	11.08088511	11.27965508	11.10691865
"ILMN_1651557"	10.82076156	10.18248563	10.41191491	10.45637213	10.00078897	10.18360021	10.28636865	9.769945807	10.10541345	10.344863	10.45183455	10.41834502	10.3587722	9.806460349	10.08329212	10.54575313	10.43548725	10.15516504
"ILMN_1651563"	6.842964053	6.887521872	6.828773283	6.787870616	6.711831306	6.8684353	6.935748042	6.945737422	6.880352891	6.83142765	6.866469597	6.895756512	7.061728073	6.971163785	6.91559452	6.969033797	6.998923499	6.991331609
"ILMN_1651565"	7.180005272	7.072726262	7.096319132	7.009612327	7.147674622	7.157543741	7.025546554	7.371648287	7.314642636	7.533265584	7.125103422	7.308856259	7.260731277	7.191304399	7.143685822	7.204378512	7.108942128	7.341611666
"ILMN_1651567"	7.075305996	7.062597111	7.240146521	7.115191506	7.148810383	7.163776354	7.476517276	7.265181263	7.176732281	7.331260659	7.139298834	7.469325941	6.944625295	7.019968494	7.128710184	7.21338086	7.137676406	7.347416136
"ILMN_1651568"	7.039723893	6.900788204	7.006103779	6.881617211	6.837450473	6.879277805	6.909137439	6.626136793	6.894209191	6.701093137	6.880532568	6.81194038	6.887202143	6.897544502	6.882048624	6.705152169	6.800585496	6.733008846
"ILMN_1651569"	7.24166387	7.145499579	7.298792888	7.301657715	7.286833799	7.206249358	7.326977025	7.293953574	7.392864539	7.134633602	7.331116742	7.290658132	7.255528589	7.250657099	7.256219534	7.322159704	7.181449307	7.087265892
"ILMN_1651574"	6.962289702	6.919117296	6.849453165	7.085161959	7.2379693	7.060875042	6.739481042	6.876071357	6.807569356	6.813839784	7.148661123	6.914770308	6.699160863	6.914086814	7.354566922	6.766346023	6.914540703	6.914569452
"ILMN_1651576"	6.991080915	6.871470879	6.990834612	6.949926128	6.974380056	6.892268774	6.945498156	7.003533637	6.860515072	7.042518619	6.943401061	6.847274585	7.168463927	6.931684349	6.951768068	7.157739555	6.99646949	7.045604908
"ILMN_1651582"	6.975375726	6.897115717	6.926493079	6.955391219	6.925703782	6.918934864	6.897610219	6.883628125	7.060705608	6.901261191	6.839542512	6.960950911	7.01498966	6.822182928	6.882023192	6.978178379	6.887873953	6.842500254
"ILMN_1651584"	7.020532109	7.049721111	6.918564879	6.965564184	6.924046101	7.10409005	6.908872756	6.895687606	7.0241106	7.31756991	6.975044089	6.869557852	7.094315981	6.958016438	7.01313397	7.065936005	6.940564096	6.98110678
"ILMN_1651597"	6.804154548	7.000375135	6.885719008	6.815673757	6.787332828	6.88458628	6.805696458	6.972826624	6.875978309	6.86605472	6.837399024	6.68112477	6.903608452	6.819021647	6.845134605	6.792918771	6.759795189	6.807829897
"ILMN_1651599"	6.950528021	6.934022579	6.99379826	6.837335213	6.889605665	6.90113229	7.091609227	6.945878629	6.995498835	6.860708683	6.947591838	6.889798437	6.974235571	7.007357985	6.750333837	6.840592368	6.701093137	6.816878957
"ILMN_1651604"	6.990751308	7.120060121	7.079482607	7.042554269	6.965106568	6.926433066	6.952430685	7.012298299	7.007858777	7.123935574	7.087026644	7.048291833	6.793933133	7.142822274	7.094762588	6.859739871	7.038019971	6.795836167
"ILMN_1651606"	7.416799241	7.397638723	7.418340496	7.280351802	7.315017931	7.466749115	7.484286134	7.400909099	7.34661061	7.5663363	7.365460746	7.310779942	7.401430384	7.327022386	7.309865123	7.353056234	7.385131237	7.520945564
"ILMN_1651608"	6.78623181	6.894354331	6.664415142	6.918753325	6.752858017	7.04961597	6.987202549	6.953046122	6.853568471	7.065054232	6.975640568	6.886645507	6.99720768	6.850316563	7.018163678	7.039829474	6.8427211	7.082081058
"ILMN_1651609"	7.042250761	7.126877336	7.173361278	7.226127049	7.138318226	7.234294796	6.7661259	6.967100768	6.882755239	7.084800485	6.940030595	6.974310985	6.990056209	6.898557168	7.056737242	7.276217054	6.953281735	7.126372591
"ILMN_1651610"	11.50425082	11.14406841	11.05855773	11.85290854	11.13306532	11.14606619	11.33457084	9.992082268	10.72706278	11.08963973	11.19591487	11.07871456	11.43016711	10.30810314	10.72125099	10.42887548	9.981101215	10.58936577
"ILMN_1651617"	7.684220971	7.553334704	7.785711897	7.558181881	7.896412566	8.039409548	7.907222876	8.060201676	7.845918566	7.722430063	7.675744765	7.873946563	7.744453994	7.752182992	7.735777048	8.021904283	7.871639656	7.98659357
"ILMN_1651624"	6.983668874	6.890215039	6.918670038	7.003712853	7.003861852	6.994749978	7.099341852	7.107107325	6.895726834	7.067990319	6.80728491	6.871220101	6.982474619	6.941493497	7.001193898	7.038895055	7.082193627	7.044244917
"ILMN_1651628"	8.433285873	8.415007666	8.464814725	8.512274356	8.460365377	8.583223256	8.133115168	9.13366398	8.594997079	8.435311271	8.544636982	8.463726446	8.370630665	8.703036425	8.38175394	8.350107968	8.63615197	8.469856385
"ILMN_1651636"	7.131964187	7.058330849	7.021868399	6.98994371	7.015071059	7.110730858	7.112436521	7.209768747	6.878840464	6.95562092	6.94355491	6.94407862	7.043521383	6.981008361	6.987344614	7.096906437	7.043896159	6.903297896
"ILMN_1651637"	7.317723956	7.433690686	7.373318521	7.323462743	7.348810958	7.534678303	7.545936171	7.668168094	7.400632914	7.74012599	7.460933879	7.386576829	7.467280961	7.390432804	7.382344459	7.374678468	7.468041805	7.389687007
"ILMN_1651641"	7.023909134	6.92024143	6.89394962	6.985714228	7.024827125	7.086533157	6.918275948	7.067350047	7.068927964	7.054562296	6.990300566	6.958402006	7.259241342	7.09252928	6.972720474	7.084398107	6.940788535	7.056087811
"ILMN_1651642"	7.255792598	7.313245636	7.239431902	7.503674378	7.885799491	7.082856435	7.071456572	7.230349331	7.127370735	7.000061161	7.388473456	6.968312509	7.155201712	7.150192341	7.636966104	6.981098605	7.062055082	6.967431018
"ILMN_1651643"	7.075534512	6.934531892	6.967902999	6.920279134	6.950586167	6.941479872	6.958578173	7.019826338	7.153316392	6.922608717	6.843957209	7.010819903	7.026943608	6.936600774	6.853849399	6.962455386	7.083476597	7.00073697
"ILMN_1651652"	7.37318954	7.518769477	7.337119209	7.465612097	7.370075566	7.652961066	7.464733273	7.214691738	7.56040049	7.731234172	7.514056245	7.74025636	7.563610085	7.019968494	7.132447455	7.463501138	7.48815944	7.334983595
"ILMN_1651656"	7.072078407	6.92103816	7.076352574	7.01745161	7.023588825	7.08342746	7.058646386	6.885375936	7.02151855	6.861841911	7.040958322	7.075675583	7.016854987	6.90262744	7.014119725	7.043969677	6.947064165	7.132971447
"ILMN_1651657"	7.627726808	7.416435247	7.427389761	7.277276721	7.330485628	7.317089352	7.53174962	7.277600092	7.337083372	7.201878372	7.375039106	7.50320927	7.424922082	7.235335734	7.282446014	7.476630675	7.452203404	7.47252028
"ILMN_1651660"	6.836327298	6.863215762	6.876465696	6.862356976	6.826733906	6.765962088	6.891771717	6.844452444	7.004777889	6.761998074	6.885314623	7.039563113	6.945862777	6.888620746	6.909742268	6.898057738	6.943798688	6.946226242
"ILMN_1651662"	7.082193627	6.889000421	7.017705348	7.176422292	6.948669271	6.996339557	7.012782536	7.085908892	6.925629546	7.129882306	7.0630693	7.19934808	7.190151481	6.897441366	6.942774926	6.799058962	7.042002211	6.948076948
"ILMN_1651664"	7.181935737	7.209862608	7.112708216	7.105951107	7.11288928	7.060060962	7.202049949	7.067216909	7.129658785	6.792122401	7.124192537	7.218709973	7.084029592	7.066966245	7.069682485	7.046614317	7.166870968	7.011605456
"ILMN_1651672"	7.022208168	7.141339544	7.144942006	7.106868647	7.002075642	7.138688653	7.114190307	7.098180285	6.979183363	7.215810287	7.081429793	7.064548326	6.994609164	7.034811063	6.957805118	7.030674861	6.991707378	7.039153731
"ILMN_1651680"	15.48885079	15.64288245	15.54075648	15.39033325	15.55153709	15.53180562	15.16219676	15.68076985	15.34950771	15.45191883	15.58419699	15.68076985	14.99449892	15.64288245	15.64288245	15.59199016	15.72792753	15.58419699
"ILMN_1651681"	6.942189069	6.94910209	6.891110591	6.791298869	6.86664684	6.949950348	6.95183291	6.895295955	6.887023314	6.789702328	6.857404311	6.954202434	6.825247121	6.981465929	6.913440761	6.903946749	6.91140604	6.759606634
"ILMN_1651684"	8.255826157	8.238126804	8.492981776	8.416627973	8.466942217	8.322842105	8.097534167	8.347623583	8.289389116	8.139641231	8.246459888	8.342825468	7.924502493	8.165138775	8.334880312	8.171047624	8.256905639	8.204429364
"ILMN_1651685"	7.159133913	7.215320092	7.141850009	7.119539849	7.19134722	7.246557407	7.273102219	7.196138871	7.136213109	7.180497456	7.34330141	7.19849759	7.332560476	7.134983338	7.138532673	7.349932258	7.12768877	7.338078036
"ILMN_1651690"	7.245624095	7.436735053	7.318899682	7.334400277	7.297074532	7.206583474	7.063655753	7.356437274	7.168394901	7.054008899	7.185064218	7.207092697	7.15964871	7.419526067	7.340322326	7.11284972	7.279379611	7.056788496
"ILMN_1651692"	8.218965244	8.303991155	8.01106552	8.103092331	8.233040362	8.346847737	8.172357844	8.939773959	8.220548388	8.216585871	8.077251972	7.913070706	8.314408886	8.924759143	8.292250314	8.123725188	7.994376252	8.378761292
"ILMN_1651693"	7.126162114	7.130927554	7.246404538	7.215740637	7.128559697	7.338896013	7.175776188	7.050722091	7.055488672	7.015071059	7.100717075	7.310932783	7.03783857	7.182064411	7.205051348	7.168259672	7.161080827	7.262595969
"ILMN_1651699"	10.11381284	9.961503218	10.45523093	9.774377827	9.515484162	10.16301614	10.36141712	9.174501709	10.40332094	10.3982106	10.28535308	10.50041768	10.51900718	9.784299541	9.744395635	10.64411054	10.76099933	10.03837547
"ILMN_1651705"	12.93484325	13.11187996	12.70540061	12.27748227	12.22390255	12.60771699	12.86132842	11.63471007	12.43409091	13.04910786	12.56443664	12.42177877	12.88002157	12.66136513	12.39236056	13.70768215	12.91652607	12.99517929
"ILMN_1651708"	7.071520751	6.91785155	6.830628442	7.028272953	6.943414365	6.848409512	7.22903644	7.015325402	6.946925118	6.919095774	6.802458127	7.002772691	7.198613629	6.997988993	6.935505976	6.974999278	7.002293287	6.865888567
"ILMN_1651710"	7.056478873	6.896605234	6.816966344	6.857020744	6.9039901	6.804219742	6.917059312	6.984021322	6.994225506	6.868346285	6.689536756	6.939186628	6.878644138	6.895954211	6.900016054	6.987509237	6.894209191	6.933329992
"ILMN_1651711"	6.750718857	6.747312175	6.806882155	6.920880524	6.940373172	6.792015958	6.88817445	6.881301047	6.718571195	6.861271272	6.808185293	6.765372399	6.767209403	6.629680586	6.923805778	6.914690727	6.822686826	6.839581341
"ILMN_1651712"	7.131467553	7.293685633	7.212681947	7.3162683	7.294837982	7.295272348	6.85653295	7.833673012	7.215248723	7.036773961	7.387325646	7.274253627	7.050622015	7.374531073	7.408657473	7.007049775	7.30129812	7.013557714
"ILMN_1651715"	7.136358256	7.065508259	7.189464	7.138532673	7.090726079	7.118548463	7.002157698	7.016994033	6.978178379	7.019335363	7.220809413	7.012340599	6.979709413	7.072037925	7.059991835	6.843005514	7.052409608	7.103323207
"ILMN_1651717"	6.796939998	6.774952221	6.861841911	6.776774452	6.893184363	6.921004879	6.802938518	6.97358395	6.765157773	6.849353166	6.736287672	6.867826119	6.810856973	6.969317767	6.832101712	7.034060794	6.749228362	6.847157161
"ILMN_1651719"	10.95845081	10.89648985	10.56360185	10.39695597	10.4245106	10.29338051	10.76020506	10.48883526	10.70681873	10.73500258	10.47379983	10.46082139	10.53762151	10.44562116	10.31229413	10.58643665	10.43700183	10.4295213
"ILMN_1651727"	6.65466603	6.72633222	6.973255524	6.78770238	6.748482643	6.856776295	6.784731931	6.836712845	6.889624071	6.889589207	6.821119131	6.933156961	6.835416448	6.798174591	6.692294571	6.959562789	6.719842799	6.861781251
"ILMN_1651735"	10.70289796	10.91561636	11.25848625	10.93689422	11.19272991	11.19775433	11.38506284	10.79900163	11.07031468	11.25249366	11.13516372	10.89648985	11.37939936	11.15015947	11.1943419	11.11542676	11.11829369	11.13359068
"ILMN_1651737"	7.679584035	7.750732958	6.971792905	7.204765038	7.107036562	7.222233852	7.361456158	6.895350474	7.238200301	7.858752175	7.455130704	7.407974957	7.378101419	7.509666471	7.139396842	7.372256123	7.394772583	7.353430764
"ILMN_1651741"	6.963581758	7.028015983	7.082529019	7.000127519	7.021976433	7.084472574	7.05592007	7.104641955	7.034138017	7.090418243	7.161383699	7.039245517	6.820738482	7.029819618	7.069837396	7.172026379	7.13686252	7.018235355
"ILMN_1651745"	7.168902909	7.205429176	7.07130116	7.448382058	7.524046095	7.441907882	7.478050503	7.286958264	7.515824542	7.14128233	6.997349404	7.026802824	7.039116694	6.908621036	7.023535649	7.090612803	7.028325566	7.093961767
"ILMN_1651752"	7.122323984	7.18340818	7.18340818	7.231687126	7.112504692	7.209537666	7.050343682	7.28786285	7.073064586	7.213764799	7.045968622	6.974978995	7.083561719	7.289417025	6.992877246	7.139003446	7.105073848	6.981406669
"ILMN_1651758"	6.794426498	6.84519393	6.949729587	6.738296804	7.00931966	6.879193613	7.033784772	6.923190776	7.013300111	6.900931743	6.968320852	6.804402618	6.784285806	6.895661654	7.013674574	6.849653109	6.821871848	6.999821199
"ILMN_1651760"	7.082232839	6.975547932	6.931831338	7.008001391	6.991956938	7.043421652	7.111291317	6.949436872	7.00847473	6.952659665	7.122774571	7.017416623	7.035865686	7.095113659	6.998825278	6.961764802	6.924683586	6.767976254
"ILMN_1651763"	6.833201257	6.874224267	6.985061974	6.952598487	6.931409784	6.938936664	6.92695594	7.043194591	7.090542277	7.193563567	7.050652952	6.982684005	7.151276313	7.125156578	6.804557471	7.029880802	7.051658971	6.970172466
"ILMN_1651767"	8.113258202	8.10108004	7.821316632	7.839776641	7.777430555	7.875573001	8.132096072	8.347970282	7.890863083	7.940965325	7.892517163	8.00053101	8.297062438	8.321484432	7.825572905	7.933702508	7.64844375	7.938805814
"ILMN_1651769"	8.486140536	8.43780728	8.569756399	8.414373047	8.271890588	8.451549594	8.313910701	8.699602289	8.41613446	8.550100505	8.545709685	8.49107224	8.420487221	7.97559792	8.156783479	8.66686339	8.673152468	8.414452705
"ILMN_1651771"	7.107519564	7.034189295	6.934064839	7.040105226	6.990714108	7.038766124	6.880491301	6.962843483	6.983906033	6.90262744	6.779157859	7.015231124	7.143143371	7.036968694	7.057776712	7.020896012	7.074703106	6.995076024
"ILMN_1651776"	9.165671105	8.831793506	8.693951128	8.505684975	8.418187132	8.532640554	9.005769857	9.325292096	8.803948925	9.369519013	8.887618054	8.740963256	9.331023809	8.901546116	8.714545791	9.162134196	8.701226936	8.894839673
"ILMN_1651787"	7.332352763	7.193916594	7.346022565	7.321980034	7.297207897	7.175421515	7.409513566	7.470563946	7.054875505	7.214935521	7.249400759	7.226633582	7.129423915	7.302834667	7.224778377	7.184286227	7.288896581	7.261268011
"ILMN_1651788"	9.045028911	8.834393931	8.723826217	8.661225061	8.433500244	8.909419243	8.736009699	8.5663055	8.814616268	8.802753187	8.769494758	8.508675875	9.084577601	8.685391554	8.448009307	8.563276212	8.330131167	8.600745643
"ILMN_1651789"	6.933472533	6.978324006	6.832147667	6.894340438	6.809232871	6.93352676	6.749478043	6.765806442	6.90244779	6.757384421	6.953386752	6.837424373	6.943068628	6.848066644	6.801816078	6.890331944	6.989777161	6.953208975
"ILMN_1651792"	6.970247032	6.869244737	6.889499772	6.917688729	6.787793129	6.848044064	6.821155118	6.854795171	6.98471217	6.866152981	6.811667643	7.017363642	6.987894798	6.861892723	6.762506303	6.950069116	7.008001391	6.752102079
"ILMN_1651799"	10.48759386	10.11381284	10.83683665	10.95917696	10.72925383	10.50297171	10.72845641	11.14406841	11.03640811	10.57267831	11.07949759	11.25571187	10.80144515	10.43081526	11.00570731	10.78963872	11.09720608	10.65091506
"ILMN_1651800"	7.64755327	7.626572229	7.837476257	7.76598462	7.758776907	7.554682296	7.914903441	7.547357273	7.681016032	7.667610838	7.74380863	7.93088996	7.88797919	8.001934996	7.685973162	7.603191503	7.664167122	7.743357859
"ILMN_1651806"	6.633341824	6.807654146	6.534561208	6.661534731	6.693229995	6.78848754	6.660406229	6.772874827	6.728748807	6.769608065	6.814317084	6.676492657	6.851001805	6.761840062	6.676492657	6.795585555	6.711282783	6.645551041
"ILMN_1651811"	6.992165972	6.982067231	7.030939215	6.971029123	6.921608642	7.226689069	6.991796643	7.076783446	7.160403474	7.050428021	6.962388029	6.955579699	6.996096247	6.877430848	6.984060606	6.886964265	6.92024143	6.993877752
"ILMN_1651817"	6.965678795	6.924795222	6.929435559	6.895266094	6.937444005	6.78126982	6.817932546	7.092349783	7.025790383	6.91635718	6.859291965	6.856127267	6.913825995	6.967232898	6.89883736	6.951721351	6.848217843	6.915481427
"ILMN_1651819"	10.24955987	10.04633737	10.30894106	9.99566203	9.818887279	10.15588346	10.16816081	9.759873514	10.31134224	10.01695973	10.00047587	10.14045066	10.20104417	9.852951325	9.948323886	10.12902099	10.14917347	10.13966667
"ILMN_1651826"	11.13922601	10.62453783	9.451289606	10.36298339	10.43377655	10.49522052	10.25429894	11.40877486	9.469282751	10.30743212	10.22454556	9.9046819	11.03980486	11.16272046	10.29196479	9.482498454	9.446567221	9.99047459
"ILMN_1651828"	8.832334156	9.016628844	8.942315938	8.843194614	9.025514018	9.015130989	8.689097708	8.809673051	8.673569429	8.697384463	8.548973235	8.850087213	8.732416597	9.120150785	9.097274752	8.840257723	8.876117367	8.689581119
"ILMN_1651832"	11.53592785	11.84512944	11.77729189	11.72501876	11.78313713	12.0634524	11.6813549	12.40978451	11.94240667	11.99363321	11.85759157	11.89488469	11.92864762	11.99255801	11.83710079	11.8119522	11.76280013	12.03972607
"ILMN_1651838"	7.189129448	7.161694463	7.237848762	7.762696376	7.324154471	7.921235766	7.051309232	7.307622139	7.097110095	7.174359364	7.109508586	7.685052447	7.413587302	7.327357562	7.042927086	7.027918378	7.040801089	7.338150208
"ILMN_1651846"	6.900739342	6.85068607	6.840172144	6.886333957	6.884167861	6.933537188	6.816492588	6.957905446	6.93785481	6.820580219	7.056909342	6.892141576	6.978030586	6.91111964	6.965406614	6.983600932	6.873793269	6.919014767
"ILMN_1651848"	7.091513085	6.94661439	7.053287618	7.023396465	6.962892577	6.997241389	6.879967285	6.98116437	6.90134833	7.098254888	6.786464363	6.915989394	7.146509709	6.954845231	6.754698622	7.046058238	7.124906437	7.076823162
"ILMN_1651850"	15.28586162	15.29922413	15.24720095	15.26527781	15.53180562	15.3653593	15.34359933	15.34359933	15.27437002	15.09762088	15.24720095	15.24720095	15.31248809	15.56589691	15.49634658	15.16219676	15.16219676	15.20830376
"ILMN_1651865"	6.913408759	6.876989397	6.953951371	6.941169722	6.982954084	6.981288809	6.930719071	6.905176032	6.847759343	6.764987824	7.048158374	6.820128587	6.868575281	6.791064427	6.94368944	6.809992155	7.016538191	6.928948908
"ILMN_1651872"	8.123576663	8.281297512	8.20297048	8.367873722	8.599054321	8.536584353	8.121104848	8.741418295	8.246075902	8.076546624	7.988999661	8.415007666	8.221449556	8.583975122	8.423281663	8.128877729	8.316949451	8.326845146
"ILMN_1651878"	7.409246535	7.452633239	7.424039622	7.328244767	7.338717438	7.382636697	7.217341076	7.240191445	7.436138866	7.027190595	7.38055203	7.390432804	7.304605802	7.344584966	7.346424938	7.429408371	7.158115577	7.229311354
"ILMN_1651886"	10.73888921	10.87085299	11.04446462	11.02490013	11.27385639	10.73449458	10.73449458	11.51010747	10.70453544	10.58799524	10.87837259	10.62929485	10.98932726	10.98526151	11.28946839	11.08649573	11.22260885	11.06477922
"ILMN_1651899"	14.02856237	14.18824304	13.91182653	14.00112373	13.98633808	13.57602817	13.90545743	14.17073017	13.84051267	13.88052394	13.96776057	13.75628132	13.83240202	14.41463967	14.1539306	13.66316263	13.5876509	13.69457024
"ILMN_1651900"	7.383580042	7.352958324	7.407733271	6.998918109	6.966606739	7.020296364	6.990218963	6.985673989	7.008756285	7.002048527	7.084201674	7.008719492	7.054572506	7.039029649	7.040047835	7.367443322	7.367253565	7.143537297
"ILMN_1651902"	7.655658935	7.730172023	7.990046156	8.292411662	7.982870261	8.009746017	8.208868666	7.9183515	7.753071084	8.002418653	8.248618653	8.25317072	7.775966086	8.486768548	7.492783884	7.922211932	7.92143984	7.675247829
"ILMN_1651903"	7.03062849	7.157941168	7.058397688	6.999239424	6.978001807	7.046092057	7.186294476	7.046535851	6.96521855	7.188670951	7.053952573	7.1437555	6.958837011	6.974931607	7.160522561	7.160766159	7.095422399	7.019881575
"ILMN_1651905"	7.057758053	7.045912644	7.153375143	7.079853181	7.023981782	6.949911552	6.971945678	6.940625925	7.01944324	7.022524483	7.05676503	6.975839149	7.052590681	6.884347099	7.121651662	7.05633487	7.272116244	7.08945074
"ILMN_1651913"	6.960378405	6.974639943	6.984688788	6.94878464	6.989508288	6.98884203	6.974412513	7.054118647	7.010949384	7.025492738	7.042927086	6.993877752	6.881490197	7.020703967	7.088375395	7.006480033	7.035659867	6.963425994
"ILMN_1651916"	7.018935148	7.070249439	7.095366351	6.982067231	7.021602677	7.052435999	7.034331428	7.060807807	6.926464722	7.163130305	7.098717947	7.062894996	6.99988182	7.032814108	7.107951627	6.773610683	6.990092193	7.098325564
"ILMN_1651936"	8.727187583	8.637914081	8.554227287	8.657385057	8.699025345	8.866882213	8.795500723	8.433076366	8.681288684	8.645969696	8.567031868	8.741601348	8.809973028	8.680813085	8.66686339	8.594215921	8.595505116	9.002618559
"ILMN_1651938"	6.960594771	6.989762342	6.830579508	6.929983301	6.880009695	6.881836248	6.97201482	6.991130616	7.101710267	6.951466428	6.870160729	6.817041128	6.90190748	7.162112407	7.001705833	7.028194657	7.186608925	7.126385117
"ILMN_1651940"	6.875453659	6.751107257	6.835548283	6.688972211	6.653052235	6.89012354	7.023624427	6.686977858	6.853839224	6.784650037	6.769037679	6.728556077	6.779405714	6.876474062	6.835400138	6.739697903	6.697572107	6.74508368
"ILMN_1651943"	7.08204359	7.041744738	7.058024815	7.008082839	7.135254627	7.014106878	7.003514164	7.079451127	6.941287105	7.093907552	7.053412001	7.029942458	6.890681907	7.151981406	7.08372453	6.987016651	7.108845479	6.994897922
"ILMN_1651944"	7.195300213	7.035865686	7.065828679	7.087606579	6.958747973	7.071594333	7.209573132	7.117099427	7.025251203	7.117673513	7.156789676	7.203844608	6.957740228	7.101586229	7.086002852	6.904590597	6.946653228	7.138355107
"ILMN_1651949"	7.817495864	7.907222876	7.564878827	7.619796796	7.7064258	7.586107659	7.728200743	7.896909145	7.482317528	7.603777601	7.519481259	7.671804552	7.64045109	7.612455985	7.700541098	7.488060038	7.560522776	7.681129335
"ILMN_1651950"	10.24215865	9.180799202	9.319781049	8.803723301	8.443399905	9.195383414	9.687185238	8.411315936	8.792762696	9.646116087	9.252092634	9.416374058	9.660768116	8.499072146	8.423425562	9.399290612	9.314349461	9.31296927
"ILMN_1651958"	13.60304966	12.72107275	14.51794891	13.14071016	12.7422639	14.18824304	13.79374349	12.76818759	14.4887697	13.47947531	13.25952426	14.82123803	14.00507904	13.08590343	12.85858511	13.36136464	14.30336788	14.45458964
"ILMN_1651964"	9.695851187	9.674165092	9.610928767	9.640909649	9.490532385	9.35227082	9.319344381	9.232103025	9.082039403	9.081762329	9.453296587	8.997371878	9.059030526	8.91236117	9.511389316	8.880986353	9.237738767	9.059546418
"ILMN_1651966"	7.173872696	7.248072525	7.098853933	7.062410964	7.157216431	7.032485245	7.166439053	7.068421876	7.216393838	7.00025571	7.0540522	7.14919089	7.131247349	7.15740505	6.947273376	7.072413904	7.067637776	6.969461258
"ILMN_1651967"	7.376361013	7.249500217	7.263816991	7.33395678	7.264539665	7.478050503	7.407797231	7.369353633	7.413883349	7.308219338	7.448609945	7.383522253	7.237318226	7.237155836	7.252420025	7.304703046	7.387258767	7.393506972
"ILMN_1651980"	7.150269127	7.234540297	7.1594615	7.073302213	7.142913939	7.033120535	7.179980811	6.93607913	7.01480701	7.053673428	7.093174359	7.017982699	7.147044177	7.199765804	7.062989317	7.17080279	7.127768381	7.099799102
"ILMN_1651984"	7.080234385	7.002024841	7.029430225	7.011343485	7.105334318	7.037055366	7.232681513	7.187322398	6.907303973	6.864492621	7.00780811	7.252810612	6.857480836	7.077858351	7.070686534	7.097503816	7.111834153	6.972778849
"ILMN_1651987"	8.059391098	8.029880262	8.142578268	8.69152476	9.197845972	8.368966615	8.317440748	8.716057328	8.531684708	8.077117719	8.343757284	8.25509111	8.224453109	9.09038936	9.128381389	7.842558429	7.67057702	8.286857598
"ILMN_1652000"	8.911841221	9.375932929	8.864798955	8.755508114	8.62909254	8.859662392	9.096388505	8.567440026	8.779307656	9.102159039	8.987952037	8.681775565	8.430030765	8.568440375	8.626966104	9.141820731	9.053211977	9.165264034
"ILMN_1652003"	8.577776377	8.654159815	8.685877325	8.447560144	8.374292495	8.732180842	8.704428129	8.181267942	8.595505116	8.712561304	8.493993322	8.747761844	8.869885175	8.789254306	8.655072767	8.72600792	8.910364994	8.97820288
"ILMN_1652006"	7.349600062	7.361937772	7.478369782	7.508414664	7.455227859	7.359160365	7.289671983	7.725148687	7.520429234	7.394029215	7.407592208	7.45291092	7.492705203	7.613600017	7.327443403	7.134685163	7.28511481	7.296713525
"ILMN_1652008"	7.522290629	7.459509098	7.467752903	7.42767533	7.776503762	7.389415284	7.788070579	7.515396732	7.643685109	7.671804552	7.711817696	7.906857243	7.060725492	7.679478971	7.872292777	7.603331904	7.471482489	7.605925119
"ILMN_1652015"	7.200111757	7.003251499	7.219716174	7.134096439	7.137937875	7.136734349	7.199765804	7.217120552	7.09460177	7.072940674	7.169790437	7.22606563	7.090823169	7.056526065	7.166658657	7.063711497	7.002577315	7.081327508
"ILMN_1652017"	6.942803122	7.078012167	7.063877006	7.113416731	6.960919635	7.007837781	7.178492647	7.023004667	6.93856748	7.045147796	6.97621571	6.858500864	6.910079569	7.027050794	7.079588425	6.819323035	7.19795445	7.016729955
"ILMN_1652022"	6.923768576	6.98545161	7.036308481	7.054794956	6.926512165	7.020263108	7.006690983	6.905716754	7.043065262	7.079972013	6.99844087	7.055175484	7.08098704	6.930367349	7.093117279	7.191732253	6.927516876	7.00351956
"ILMN_1652023"	6.891786268	7.040985072	7.058803591	7.077852018	7.070504649	7.092294479	6.900200387	6.892868601	7.213249778	6.96600763	7.047644985	6.933569138	7.037446746	7.123625921	6.984451729	7.000335437	7.059441589	6.906391657
"ILMN_1652024"	8.958002696	9.125137252	9.143641065	8.786523709	8.901546116	8.575961683	8.809301912	9.296318194	8.963523012	8.950671209	9.03582026	8.956852443	8.779809926	8.555032174	8.913634193	9.049720103	9.121020363	8.740135004
"ILMN_1652037"	6.959196747	7.145452824	6.985673989	7.04074815	6.876307185	6.90628641	6.984702308	6.891227196	7.048870839	6.921691431	6.881668063	6.937043661	6.95528152	6.718846685	6.915132696	6.927966	6.909051224	6.913192784
"ILMN_1652056"	6.87314611	6.833487981	6.94137762	6.923876961	6.856082412	6.753196151	6.860561477	7.093714092	6.843854439	6.900678795	6.793675665	6.852270377	6.774025383	6.978865732	6.954945984	6.847132831	6.940996453	6.958327965
"ILMN_1652065"	7.98169121	9.073110461	8.036067276	10.33874725	9.416830205	7.900846221	8.862514451	9.875207217	8.111965107	8.088092647	8.133727766	7.977312381	10.89860946	8.663077986	8.684067694	8.092404063	7.875903745	7.830911227
"ILMN_1652066"	7.031933539	7.118668465	7.03820659	6.911985829	6.938380771	6.982103976	6.909859795	6.954677715	6.916121385	7.021559864	6.99257039	7.035520652	6.8598669	7.088923041	6.942999668	7.040542664	6.879613589	6.891016147
"ILMN_1652072"	6.991889026	6.974710751	7.141272319	7.0227304	6.971509017	7.106315466	6.92802607	6.82798191	6.994323248	6.991259206	7.072275198	7.134457066	7.161909409	6.950364641	6.892816439	6.843164717	6.954006112	6.864881892
"ILMN_1652073"	12.97788364	12.97018862	12.87610792	13.1988941	13.1428684	12.90890497	12.79665988	13.31361456	12.85858511	12.63472772	12.94050831	12.78761812	13.08933365	13.4488679	13.1428684	12.4886268	12.60771699	12.35626762
"ILMN_1652079"	6.656451383	6.840342313	6.748144736	6.717421744	6.765708511	6.822899018	6.717951419	6.737822491	6.774633494	6.771162573	6.891796695	6.83194122	6.705967108	6.778755214	6.764157947	6.649484872	6.739371683	6.773770845
"ILMN_1652081"	7.024170765	6.993637582	7.027970434	7.038643835	6.989076979	6.976383287	7.052852294	7.061290573	7.000150459	7.008590562	7.031285706	6.940430681	7.159704251	6.902142996	6.871360886	7.03062849	6.916442376	7.022752825
"ILMN_1652082"	8.982413481	8.800588875	8.984319684	8.798002347	9.187877976	8.924759143	8.902289901	9.087068395	8.77304013	8.926598396	8.889194945	8.532805097	9.102159039	9.123913264	8.869411018	8.788090051	9.067667005	8.644267085
"ILMN_1652085"	9.862198168	9.745549099	9.676450498	9.48946539	9.697035316	9.612075516	9.758291672	9.93195058	9.985826963	10.04378872	9.993515986	9.846461457	9.661695086	9.688676087	9.813981686	9.674367633	9.866186947	9.745087485
"ILMN_1652088"	6.897495442	7.022450113	6.95203933	6.956954713	7.036150581	6.960191835	7.031933539	6.964849151	7.002268871	6.990264721	6.933395628	6.778464711	6.874134579	6.94669263	7.022457963	6.854473969	7.143809664	6.789469769
"ILMN_1652098"	7.090331709	7.151519618	7.169886108	7.113863105	6.997797696	7.148835663	7.144309471	7.104257478	7.057156332	7.086905804	7.153206349	7.087196651	7.156021782	7.031270411	7.201944152	7.067054882	7.213462477	7.100953574
"ILMN_1652104"	6.921204774	7.009769156	6.806123917	6.883113203	6.917440639	6.984042882	6.835310765	6.965260284	6.785386954	6.916621369	6.938190033	6.822098081	7.018820104	6.761625501	6.844572509	6.97610494	6.847575192	6.961091181
"ILMN_1652110"	6.981150374	7.061308762	7.07709704	7.069290919	7.040716987	7.07346404	7.049633416	7.001019193	7.11893487	7.070491286	6.930873167	7.083093528	7.141321233	7.004690521	7.172432123	6.946578554	7.109044723	7.119108328
"ILMN_1652113"	7.703383335	7.544615396	7.51981802	7.452633239	7.525789777	7.510228623	7.340382107	7.535989001	7.377198196	7.513875073	7.509316495	7.479155702	7.34661061	7.401939944	7.519113511	7.560602685	7.574032781	7.456457075
"ILMN_1652123"	10.69806144	11.03108311	11.11542676	11.62944557	12.04741812	10.85166841	10.6426405	11.89304483	11.03980486	10.55443253	11.30704106	10.75642999	10.62981788	11.56789716	12.01944423	10.76233003	11.36679528	11.12413234
"ILMN_1652128"	11.54700978	11.41589548	11.46486688	11.20754336	11.24857663	11.2975963	11.20467979	11.48961784	11.38851354	11.47447733	11.42776658	11.09805285	11.10826164	11.23854372	11.10093339	11.82655179	11.66765326	11.68653511
"ILMN_1652132"	6.809102045	6.902463889	7.044850411	6.973242544	6.83847382	6.856758551	6.66735712	6.742406999	6.7343415	6.847319745	6.828223693	7.008880055	6.760207097	6.925754922	6.972883688	6.835102705	6.575916966	6.8342753
"ILMN_1652137"	6.970929338	6.943608421	7.042244273	6.99372202	6.824223556	6.837505371	6.81620212	6.799496268	7.05300022	6.923047046	6.99999704	6.829021395	6.945722366	7.024211918	7.017002023	6.983256752	6.892681824	6.896714871
"ILMN_1652144"	7.241089097	7.182425509	7.101790651	7.169448073	7.148281456	7.166603261	7.203975577	7.261102777	7.122723955	7.253023146	7.217275305	7.247684721	7.070950218	7.191856949	7.026589473	7.08409287	7.208597753	7.048539135
"ILMN_1652147"	7.678873324	7.922801825	8.151514491	8.121993563	8.323682147	7.537396909	8.129023789	8.195423296	7.95339486	7.774635729	8.040415345	7.669925428	8.292250314	8.361461174	8.818569704	8.323279266	8.456028684	8.482568306
"ILMN_1652151"	7.058558286	6.882298508	6.894708685	6.97491988	7.099920749	6.876444612	7.180601665	6.9949092	7.146502164	6.874065594	6.928948908	7.052516382	7.032295985	6.966058258	7.030103135	6.804341126	6.914078583	7.017023201
"ILMN_1652155"	7.134612458	7.125359817	7.137378465	7.379242806	7.285493651	7.14829523	7.305418521	7.145174871	7.074681854	7.095382426	7.132541628	7.118529431	7.164384469	7.069972082	7.324299102	6.90190748	7.071651565	7.176114232
"ILMN_1652160"	7.356927203	7.48489466	7.449083349	7.407273771	7.309689941	7.30076198	7.324522949	7.365061525	7.337745365	7.162133591	7.222588542	7.307386195	7.230497705	7.36020299	7.277673169	7.401699783	7.330403821	7.283826231
"ILMN_1652161"	7.734570168	7.544883243	7.397785986	7.51605217	7.503764208	7.5245637	7.694085008	7.553334704	7.605313989	7.674449628	7.476059002	7.601204336	7.560013199	7.527580313	7.447046477	7.795487434	7.639037664	7.687036129
"ILMN_1652163"	8.340918736	8.299826485	8.217006462	8.396948105	8.286093662	8.200502797	8.501774088	8.415807217	8.242623612	8.383444736	8.361461174	8.449489971	8.4473753	8.452889406	8.337922852	8.223162244	8.212840601	8.239175847
"ILMN_1652164"	7.064950059	7.112470252	7.095233954	7.009060904	7.074691296	7.13091313	7.058182893	7.223221437	7.220866507	7.06881402	7.068648808	7.005446168	7.172803607	7.201333711	7.119898902	7.096334288	7.2314158	7.220985104
"ILMN_1652166"	7.304241881	7.30126147	7.04250496	7.12721655	6.926464722	7.001728954	7.149670933	7.094565392	7.059430435	7.214868872	7.118771438	6.960251246	7.256219534	7.017250961	7.076720136	7.14165611	7.289507039	7.20226747
"ILMN_1652170"	7.309385115	7.343738469	7.287192259	7.333863918	7.103940807	7.221292343	7.248847907	7.024472352	6.978997314	7.094228412	7.109850634	7.377140829	6.951750505	7.262452977	7.228455646	7.077202637	7.013334325	7.243802239
"ILMN_1652171"	7.038561909	6.951055925	7.032402736	7.100843586	7.04637198	6.998049628	6.913259859	6.862467178	6.993113432	6.968775625	6.843939733	6.99249448	6.891618019	6.968329195	7.117950681	6.984364576	6.815888333	6.965794654
"ILMN_1652175"	6.997913408	6.999067691	6.982914146	7.035298052	6.999152636	6.905802569	7.013886511	6.948218025	6.88741126	6.903637137	6.874358528	6.934600492	6.920542605	7.037698591	6.929577135	6.853883127	6.962940676	6.965885478
"ILMN_1652178"	6.971327855	6.928079884	6.910653851	7.039714089	6.90411711	7.047331716	7.093162626	6.872332485	7.173181265	6.969958427	6.940969334	7.146273117	6.888753603	7.061414478	7.012393933	7.019856173	7.032752905	7.107588905
"ILMN_1652181"	7.041259976	6.980614717	7.139037267	7.052921665	7.131285242	7.056347868	6.889487634	7.125487441	6.976961217	7.013181387	7.172582616	7.170207289	6.970475155	7.12778943	7.126427827	6.995476089	7.10026501	7.072885747
"ILMN_1652185"	8.964769771	9.145616853	8.476280783	8.682379821	8.657151167	9.118541335	8.616571057	9.205317352	8.42380831	8.264474931	8.527545807	8.662857124	8.86334384	9.470022236	8.608425402	8.140712466	8.70542373	8.775140606
"ILMN_1652188"	6.894519544	6.92953021	6.875995164	6.972634037	6.785928812	6.975990639	6.953787165	6.921247846	7.024333738	7.089149239	6.948479922	6.925913579	7.018549356	6.840442118	6.758130971	6.990116325	6.945158027	6.86968361
"ILMN_1652196"	6.933923793	6.781459019	6.796999887	6.999322893	6.812805099	6.768996835	6.805167996	7.037248146	6.871567246	6.833525769	6.791334546	7.040435489	6.926876463	6.869286362	6.837505371	6.666746042	6.814346497	6.92451629
"ILMN_1652198"	7.317230191	7.748405415	7.485605437	8.11646845	8.650376267	7.500000753	7.158352841	9.100250135	7.614998269	7.176142721	7.764862411	7.334625411	7.464141528	8.519991112	8.534897968	7.397638723	7.225855543	7.73002191
"ILMN_1652199"	8.792135661	12.18543845	12.90339144	13.96359098	14.42993353	11.71564879	7.885475198	14.44291685	12.71003103	8.156618653	13.89534537	11.23208975	9.020859262	14.37507381	13.66316263	8.503376801	11.02227498	14.63728771
"ILMN_1652205"	7.013929775	7.072396815	7.0487429	7.001583726	7.054827905	7.013480196	7.193372369	7.113975544	7.124444159	7.184887024	7.14461798	7.027939569	7.183047329	7.142620027	7.172731583	6.86658926	7.06147072	7.182867356
"ILMN_1652206"	6.711119921	6.704641067	6.826733906	6.736845465	6.839689685	6.875044328	6.735414413	6.868470409	6.645280778	6.813435121	6.913516633	6.777536778	6.709674933	6.930673994	6.777297321	6.823003856	6.838423626	6.721592699
"ILMN_1652207"	14.05604481	14.50325783	14.46709738	14.13640253	14.29590402	14.4887697	14.4887697	14.18263037	14.6707493	14.44291685	14.59377625	14.57534016	14.13640253	14.76622531	14.21618354	14.3875295	14.28360151	14.40240723
"ILMN_1652209"	7.200525791	7.2624846	7.167686944	7.280722107	7.104715715	7.115928094	7.008395296	7.093656455	7.111455836	7.309427595	7.351818406	7.277893818	7.234784058	7.076372733	7.350945851	7.199632465	7.282270988	7.244164793
"ILMN_1652215"	7.974343644	8.163718199	8.159586991	8.050826394	8.082051804	8.312993792	8.266203734	7.745779637	8.272916119	7.984683329	7.769559116	8.128153351	8.05251086	8.380141364	8.117183095	8.08343159	7.832492782	7.998535235
"ILMN_1652218"	6.820805165	6.864160608	7.042807306	6.88207622	6.93326993	6.987509237	6.988165688	6.951795135	6.976509797	6.917889721	7.002865985	6.914720063	7.020598879	6.971611162	6.942512006	7.016367223	6.947567412	6.922347954
"ILMN_1652219"	6.794779704	6.848233612	6.763940002	6.768954404	6.853820187	6.921898356	6.728219008	6.730563496	6.909879465	6.828683234	6.920114453	6.888209275	6.716676335	6.975207571	6.814782817	6.815646237	6.778464711	6.97729823
"ILMN_1652223"	8.212285579	8.107422806	8.104064229	8.18377686	8.206303041	8.076033846	8.287200934	8.208633117	8.347251383	8.195990521	8.048742895	8.041490665	7.973839613	8.065968943	8.19767895	8.089326891	8.086331136	7.981002682
"ILMN_1652230"	14.88383216	15.31248809	15.13548756	15.19411283	15.42421718	15.1489609	15.09762088	15.58419699	15.20830376	15.06569788	15.18000852	15.02410131	14.72481728	15.57304603	15.45191883	15.06569788	14.84721348	14.81533714
"ILMN_1652236"	7.145666592	7.132047306	7.061712854	7.051309232	6.983341093	7.01629778	7.119898902	7.240233589	7.280121702	7.157837746	7.07452972	7.095086736	7.092436767	7.047592037	7.047562221	7.23094304	7.019706492	7.136771741
"ILMN_1652237"	9.943020274	9.811955944	9.381108698	9.68076426	9.201969315	9.70572675	10.18483098	8.220861113	9.319781049	9.873627382	9.680487819	9.621056724	9.650729196	9.695851187	8.582082302	9.789382549	9.483839495	9.212278558
"ILMN_1652242"	7.33927191	7.349719789	7.392785232	7.334091232	7.284094309	7.467696336	7.211578054	7.270805895	7.166091543	7.206433617	7.367777372	7.283005138	7.337990675	7.487038328	7.305198102	7.52975433	7.340212319	7.394496327
"ILMN_1652243"	6.966581828	6.913092884	6.90116526	7.033746753	6.952776286	6.896306234	6.952055833	6.957460056	6.994038514	7.010019154	6.950033925	6.946362394	6.863723998	7.023643382	6.952538405	7.090918816	6.904091524	6.88741126
"ILMN_1652244"	6.964982016	7.038035595	7.127370735	6.954211511	6.90321224	7.120288915	7.013755116	6.97290038	6.979453195	6.887362587	7.057350722	7.409092153	6.869620918	7.078506123	6.758172015	6.951217471	7.063683666	6.956995032
"ILMN_1652246"	9.705965202	9.32970911	9.089532681	9.025743199	8.741837855	9.110584722	9.312685883	8.31910547	9.195770463	9.989221432	9.674675359	9.405122387	9.169549191	8.675549542	8.902289901	9.317465346	8.886617323	8.75011875
"ILMN_1652248"	7.006263476	6.951867187	6.876176181	6.941416485	6.936021622	6.965541917	7.081327508	7.009130585	7.026909377	7.228585874	6.95249061	6.983494336	6.927111972	7.096094784	6.902663172	7.080973995	6.947513198	7.029527083
"ILMN_1652249"	6.833993532	6.730630005	6.982684005	7.00345995	7.024237755	6.804516766	6.868853601	7.004169437	6.755929032	6.80605859	6.876704915	6.970570826	6.996976685	7.064793937	6.981935882	6.842915764	6.895369993	6.897544502
"ILMN_1652254"	6.893400809	7.015032269	6.960132165	6.949541725	7.012990027	6.956223328	6.932152158	6.909984841	6.887779359	7.054982027	7.07840227	6.830628442	7.110180423	6.92667536	6.935361466	6.976618527	6.972876838	6.930294459
"ILMN_1652259"	7.076830055	7.018261947	6.83593085	6.730481701	6.886544578	6.746556558	6.911450863	6.882558469	6.733873602	6.893179636	6.976863598	7.005583503	6.908207777	6.946831456	6.847968981	7.05473098	6.888432437	6.888147906
"ILMN_1652276"	7.078806179	7.114748934	7.10889689	7.174320448	7.127663644	7.125834802	7.347840264	7.131454252	7.130643015	7.226240512	7.305795205	7.307290713	7.265181263	7.143049357	7.167173077	7.224021621	7.208517023	7.256165638
"ILMN_1652277"	7.101178821	7.119620481	6.933501557	7.05836246	6.923009432	7.165541629	7.017631535	6.969510231	6.660406229	7.005295457	7.053272598	7.192918644	6.900276412	7.219337316	7.103940807	7.094534324	6.91996651	7.159870104
"ILMN_1652280"	8.849772552	9.114564203	8.847552662	9.156116856	8.948320707	8.780899647	9.045028911	8.751469888	8.420487221	8.953061695	8.968707253	8.833336524	9.021829472	9.116484767	8.993124467	9.134697081	9.519965598	9.330163533
"ILMN_1652284"	6.908990535	6.912282553	6.974525974	6.9687123	6.877116405	6.981128836	6.98091466	6.950808626	6.997840938	7.16693446	7.030000741	6.948440008	6.93448096	6.98860868	7.129015196	6.976187554	7.124618316	6.939301512
"ILMN_1652287"	6.951359677	6.984518503	6.932920291	6.994728676	6.925517248	7.043687073	7.122581656	7.072878371	7.108797957	7.060046838	6.869620918	6.959174531	6.806423637	7.104070241	6.979841435	7.076144673	7.02713115	6.864710288
"ILMN_1652291"	6.770524905	6.802764056	6.808656572	6.890017852	6.831964393	6.744888755	6.99379826	6.859176196	6.920429973	6.869633709	6.987645761	6.821043746	7.012037577	6.937824065	6.77216882	6.895310348	6.894417771	6.894400084
"ILMN_1652297"	7.098254888	7.056379383	7.143650471	7.123625921	7.156899108	7.096765573	6.95376943	7.047726918	7.016525436	7.096948043	6.874510397	7.063849044	6.887007747	7.082624583	7.022241137	7.020060393	6.998781072	7.096765573
"ILMN_1652300"	7.415038929	7.406738576	7.538322287	7.330459408	7.410614635	7.271781661	7.442979713	7.524729729	7.370075566	7.337468005	7.392188968	7.587578972	7.332694456	7.349984578	7.351627777	7.439497429	7.685973162	7.361501897
"ILMN_1652306"	7.414621053	7.428721847	7.368488449	7.37993615	7.385636859	7.541631249	7.45318428	7.330809019	7.543899287	7.522163767	7.486041578	7.590304481	7.420700961	7.403808644	7.373617469	7.434378243	7.462239658	7.447245311
"ILMN_1652309"	8.166045674	8.219772249	8.278530975	8.225228114	8.185483887	8.208031001	8.071836057	7.77917187	8.158281047	8.211510232	8.35848332	8.159431042	8.171213233	7.833159977	7.829937252	8.086854709	8.049129148	7.897794751
"ILMN_1652313"	7.580295064	7.610633928	7.616652385	7.613441234	7.633594278	7.7151424	7.738697448	7.521306192	7.594868501	7.905268717	7.818747831	7.740890982	7.327893438	7.575228611	7.366538902	7.681530016	7.624861757	7.563217849
"ILMN_1652314"	6.999580455	7.044582062	7.017863888	6.94136548	6.93795377	6.813182453	6.796257833	6.951709348	7.105324326	6.880700104	6.947309803	6.976116325	6.845038015	7.048150739	6.950528021	6.771389647	7.062303992	6.987214306
"ILMN_1652319"	7.214883403	7.122191199	7.189129448	7.132151901	6.995364355	7.048139269	6.973019881	7.057613396	6.924130808	7.02807873	7.08389273	7.088474407	7.047155161	7.135291982	7.01993707	7.057945979	6.962636706	7.110479607
"ILMN_1652331"	7.591824595	7.690511748	7.792566483	7.902718712	8.025061427	7.831802277	7.590304481	7.933125871	7.78664071	7.791594321	7.694766955	7.616426905	7.970005329	7.827592647	8.352052315	7.731234172	7.785959199	7.979618942
"ILMN_1652333"	10.51047935	10.57367084	10.48497197	10.98245282	11.21024121	11.20942679	10.83805983	10.3647703	10.50749173	10.7252035	10.68150239	10.50643806	10.8696072	10.50390765	10.98031764	10.5553726	10.56480336	10.88106211
"ILMN_1652342"	7.251270993	7.267593546	7.061386341	6.860233633	6.96634748	6.941442142	6.894129624	7.537857632	7.111345701	6.914642757	7.197130003	6.837399024	6.618933234	7.067083005	7.15995752	6.965929218	7.026473436	7.341154318
"ILMN_1652343"	6.960387564	6.953355233	6.942764223	7.030657572	7.018235355	6.893633936	7.039674896	6.936900835	6.862581629	7.032249644	6.986404655	7.095348887	7.187244487	7.030228641	7.103271547	7.076973808	7.046503212	7.028979891
"ILMN_1652348"	7.318669176	7.246266127	7.19955991	7.27714932	7.243155604	7.211442753	7.329007895	7.260395195	7.318465739	7.137001028	7.282372099	7.393726825	7.103088924	7.194164837	7.246266127	7.271169898	7.268723244	7.355115541
"ILMN_1652357"	9.450069724	9.655131647	9.62937242	9.427695838	9.220999339	9.608919279	9.512307802	9.323380423	9.674675359	9.565993532	9.383495265	9.620001426	9.424012915	9.235496002	9.164070736	9.555780352	9.655131647	9.508422793
"ILMN_1652365"	6.641026908	6.931820116	6.937043661	6.887895137	6.896222005	6.970285958	6.955004898	6.776104983	6.820935765	6.988797281	7.00834074	7.015000311	6.791714254	6.843421147	6.991718664	6.720685317	6.779376929	6.847661389
"ILMN_1652366"	6.939993712	6.889650063	7.033152083	7.01310553	7.1365238	6.891394637	6.83493961	7.207713137	6.919552801	7.043626812	6.993135683	6.860598414	7.081415422	7.221249217	7.024716935	6.812108885	6.819563555	7.068306451
"ILMN_1652368"	6.769419808	6.887228363	6.924172973	6.798274529	6.767209403	6.712440244	6.912943386	6.877256803	6.91324673	6.814374283	6.777028443	6.824382578	6.706954956	6.788514797	6.8449298	6.905823156	7.003655831	6.792270697
"ILMN_1652369"	7.152602711	7.216147669	7.078002194	7.108359272	7.293545064	7.075729855	7.064809244	7.142867814	7.223900751	7.013341981	7.12647842	7.082711797	7.259191713	7.262108499	7.10440043	7.269582932	7.281241536	7.145469574
"ILMN_1652371"	8.921592061	8.414854807	8.523721628	8.495492357	8.106023594	8.173634297	8.98738444	8.447560144	8.637914081	9.192433936	8.502221356	8.247050854	9.171272728	8.250775575	8.130825434	9.118834905	8.518916411	8.478360632
"ILMN_1652376"	6.914676724	6.942026516	6.887202143	6.642707846	6.852291842	6.922248438	6.818952907	6.914018759	6.785850407	6.979321859	6.849590373	6.822831421	6.841477734	6.719448635	6.8192729	6.747545013	6.862211105	6.869865865
"ILMN_1652378"	7.311038729	7.120124193	7.498442378	7.075324928	7.310779942	7.57379871	7.492783884	7.629381208	7.999607249	7.654472621	7.668544245	8.01809252	7.529674611	7.315858215	7.422716614	7.744899559	7.7706309	7.459901466
"ILMN_1652379"	10.9406754	11.23619536	11.14069522	10.98461164	10.93849927	11.11178051	10.63578311	10.63636264	10.77779997	10.92500218	11.16199387	10.98733423	10.78361648	11.17970586	11.06788994	11.07735126	10.82790122	11.19174443
"ILMN_1652381"	7.070466485	7.099203096	7.12791118	7.199865307	7.282009604	7.20295836	7.179017456	7.344169074	7.245935327	7.0470246	7.13270443	7.21417242	6.967113871	7.210686347	7.077091425	7.102009357	7.250457431	7.416712735
"ILMN_1652392"	6.926938815	7.039396523	6.856564338	6.836712845	7.031933539	6.829067344	7.150796573	6.906949281	7.005380976	6.878329341	7.001785956	7.063883362	7.047345403	7.086091773	6.897123092	7.072480301	6.872437409	6.977507772
"ILMN_1652394"	8.997371878	9.014569755	9.443928742	8.950360231	8.942315938	9.301707744	9.196778977	8.673152468	9.124190452	9.348867795	9.2600302	9.519461862	9.049934341	9.429794279	8.988401941	9.549743824	9.666631046	9.264271522
"ILMN_1652397"	6.572500595	6.811847502	6.596108156	6.715599066	6.678733883	6.600724058	6.765435897	6.582525668	6.830919925	6.809657459	6.602810525	6.716897908	6.683989986	6.714579701	6.611438209	6.744636177	6.756678762	6.757192641
"ILMN_1652407"	8.753875787	8.696706122	8.394442414	8.438485661	8.540938477	8.350571207	8.764262847	8.768029476	8.721869393	8.837173907	8.556450558	8.505477111	8.428287559	8.493573691	8.45918562	8.703657621	8.476280783	8.534574059
"ILMN_1652409"	9.811439588	9.607094104	10.08329212	9.574294859	9.638934361	9.763341979	9.380391382	9.166752697	9.482819704	9.964553074	10.00235832	9.684296065	9.341627231	9.631422735	9.394548933	9.854777149	9.759078343	9.70026052
"ILMN_1652412"	7.975740619	8.076546624	8.266468326	7.865367071	7.87297873	8.044229223	7.846779704	7.980688377	7.994376252	8.081570749	8.159153597	7.968907568	7.685052447	7.664167122	7.778306352	8.374292495	8.158483909	7.901480668
"ILMN_1652413"	6.821689244	6.996611433	6.724046914	7.048094874	6.888418012	6.702262755	6.793973507	7.042644348	6.882061794	6.784258727	6.855282055	6.758886426	6.814948178	6.891227196	6.966232175	6.839107853	6.826401664	6.94661439
"ILMN_1652417"	7.443064072	7.479943658	7.63160885	7.494121328	7.696279983	7.398121076	7.469973361	8.024110838	7.520768135	7.627726808	7.658191128	7.349984578	7.498657686	7.303115876	7.635092258	7.660923691	7.478265706	7.442327975
"ILMN_1652424"	7.022629893	6.95602432	6.916684073	6.932350435	7.052989333	6.980188735	6.994775319	7.063095255	7.059562963	7.046444257	6.897519924	7.096342666	7.115736332	6.932477984	6.965297871	7.142953305	6.96469875	7.069567178
"ILMN_1652429"	6.94361456	6.800783633	6.896962589	6.891623847	6.948192759	6.805500872	6.811321898	6.889122569	6.893208236	6.890499546	6.84602772	6.920880524	6.849928416	6.920298021	6.952421762	7.005175866	7.061751449	6.910319744
"ILMN_1652430"	7.044719314	6.85300537	6.890033712	7.064178931	6.949911552	6.874210328	7.050167298	6.97547426	6.995417122	6.932907559	6.940639204	6.97868562	7.261671502	7.019688668	6.900612766	6.791192375	7.050858574	6.91850143
"ILMN_1652431"	10.53002761	7.34700726	6.866006068	7.215435478	7.039888182	7.031159747	7.558083515	7.202693001	7.495473088	7.969676306	7.397843122	7.079467857	7.991355859	7.160942271	6.86096549	7.767969921	6.867890279	7.160645448
"ILMN_1652434"	8.393989797	8.410344182	8.458708165	8.622660525	8.762920979	8.511579237	8.603135381	8.215889947	8.565170923	8.773722974	8.618695658	8.782697644	8.389927898	8.656199549	8.86504228	8.734896755	8.752285915	8.666250107
"ILMN_1652436"	7.070381938	7.112997438	7.061265285	6.998703105	6.98779174	7.047038057	7.035123124	7.127198238	7.022263833	6.962388029	7.005301099	6.955726985	7.180601665	7.079726162	6.949744484	7.133260513	7.081243997	7.018455121
"ILMN_1652439"	7.169908374	7.195171508	7.049855456	7.225205106	7.150541022	7.161851943	6.968308725	7.134330573	7.166577548	6.979504965	7.048645043	7.040196464	7.349890618	7.185551234	7.227445614	7.094623963	7.18718077	7.090210139
"ILMN_1652445"	7.708895003	7.565350086	7.381879541	8.003333082	7.727447011	7.525365938	7.704673908	7.315679297	7.351692733	7.55023489	7.703123766	7.490940345	7.930541981	7.528483265	8.132336	7.378231449	7.757004204	7.558083515
"ILMN_1652450"	6.866096679	6.860802138	6.936135385	6.947715079	6.935320547	6.886317476	6.923670611	6.99863426	6.802398304	6.978530251	6.906560964	6.933826426	6.68112477	6.867603265	6.905013771	6.777791512	7.015311221	6.748428937
"ILMN_1652456"	7.843758822	7.628104876	8.634623956	7.782350285	7.769559116	8.341668415	8.178121271	7.636594411	8.316675764	7.868086344	7.672310836	8.035670007	7.846638556	7.632497691	7.563217849	7.688963132	9.424356359	8.073718753
"ILMN_1652459"	7.635788359	7.66206154	7.247822238	7.48596612	7.511378092	7.59508717	6.925495425	7.240390451	6.990443346	7.302697616	7.0934176	7.034445022	7.096584017	7.035605497	7.150136137	7.040117978	7.224428074	7.159598497
"ILMN_1652461"	7.101965291	6.930309136	7.06982599	7.025503255	6.939729452	6.985921843	6.876847024	6.875252517	6.913700572	7.004646711	6.929873277	6.925033417	7.138894844	6.939461113	7.109850634	7.09641602	7.042664487	7.120003502
"ILMN_1652464"	9.73736773	9.394548933	9.331785989	9.09127432	8.84569679	8.645478154	9.83029511	7.905568088	8.391048838	10.27274588	9.867032277	9.176772824	10.22239024	8.458922456	8.874009484	10.12717575	8.695707417	8.708400352
"ILMN_1652465"	7.143492534	7.49736827	7.395912092	7.127381882	7.215992134	7.420319804	7.264069452	7.237403596	7.071763084	7.007536263	7.117685157	7.007745489	7.348876419	7.429408371	7.239395532	7.087127067	7.44214501	7.617763932
"ILMN_1652466"	8.022324659	9.033768957	7.563304458	7.685742656	7.571874392	8.695242802	7.533162369	6.984133988	7.952719889	8.958764399	9.169955702	9.069020827	8.278091129	8.394706846	7.83497015	7.843325061	7.882726327	8.292599922
"ILMN_1652469"	7.218595772	7.224240054	7.243829004	7.196430791	7.255500505	7.320280082	7.136135767	7.098685324	7.397193218	7.147104565	7.103304069	7.20216324	7.147746341	7.25532864	7.211632398	7.181291367	7.147267439	7.189028726
"ILMN_1652472"	7.226737486	7.278779934	7.334197569	7.167244235	7.200062132	7.195278227	7.113068519	7.15002315	7.292546576	7.168463927	7.27654314	7.397399534	7.049034971	7.263785169	7.313055076	7.280582172	7.260852998	7.138002212
"ILMN_1652486"	8.118446991	8.323901441	8.265082852	8.283229465	8.415335049	8.20756762	8.267693017	8.453443877	8.302348424	8.41802888	8.276574839	8.211510232	8.291934188	8.580973524	8.351314221	8.109389119	8.31066932	8.346069331
"ILMN_1652487"	7.786298523	7.74012599	7.778063232	7.886650431	7.993684411	7.953589218	7.656118247	7.682579509	7.680932728	7.734725849	7.914031673	7.839312621	7.476630675	7.77706667	8.001573505	7.822916853	8.140152279	8.061882012
"ILMN_1652488"	6.873526668	6.932942666	6.885955476	6.990351991	7.022419591	6.741990206	6.984356746	7.038245867	7.053428431	7.006197448	6.980436008	6.922365124	6.772422177	6.907540906	6.830855728	6.972090837	6.896776063	6.849326962
"ILMN_1652490"	8.537916119	8.352052315	8.668795519	8.200676754	8.060100689	8.541459673	8.59881074	8.230446578	8.607173953	8.645478154	8.460945247	8.699862793	8.782434663	8.201486784	8.229435985	8.968978405	9.03977027	9.066711826
"ILMN_1652494"	6.854991727	6.941821169	6.880503449	6.930636246	6.904440045	6.966494385	6.961298651	7.199790793	6.799818628	6.972759071	6.969185224	6.80472726	6.876158149	7.075506759	6.864003545	7.006081496	6.860293192	6.981496534
"ILMN_1652505"	8.091795872	8.102596338	8.259467564	8.311015508	8.372925571	8.512799426	8.194783975	8.300876391	8.468624908	8.151823156	8.291069973	8.285141281	8.132472235	8.42425313	8.290896669	8.01809252	8.112734477	8.215479945
"ILMN_1652507"	6.990133008	7.022512754	7.012375215	7.089247622	7.025546554	6.915709005	6.963042105	7.089924604	6.938953421	7.003356005	7.051768597	6.92352971	7.155892864	6.966739908	7.011568864	7.058330849	6.96600763	7.114214921
"ILMN_1652512"	12.18543845	12.19864503	12.84874744	11.85759157	11.63242256	12.91137966	12.09543872	11.25033647	12.8999607	12.49066913	12.38065695	13.14071016	11.86537663	11.9840122	11.92671855	12.78095546	13.09823259	12.79931606
"ILMN_1652521"	9.282097133	9.322005965	9.576644095	9.746367365	9.724064015	9.818530497	9.497494987	9.672666471	9.509626098	9.38182858	9.41239401	9.504948412	9.456937221	9.354512212	9.615564323	9.297446868	9.499313307	9.543215666
"ILMN_1652525"	8.209035299	8.495492357	8.439547254	8.338604257	8.324989307	8.473050677	8.568440375	8.77657736	8.516350101	8.33327157	8.561256066	8.588851884	8.375008988	8.729000578	8.066480448	8.256608119	8.234322117	8.287814584
"ILMN_1652527"	6.957480157	6.974356692	6.861781251	6.958309146	6.91659513	6.954012726	7.047142268	7.044382815	6.814454439	6.893327137	6.839351136	7.047740259	6.929317541	6.897482785	7.062292845	6.963906983	6.804768929	6.875283391
"ILMN_1652533"	10.33850015	10.17526161	10.0736301	10.60006052	10.48527671	10.19598989	10.04674907	10.72125099	9.833863157	9.815968237	10.24554586	10.08529384	9.981101215	9.304969596	10.16133468	9.740707868	9.72961894	9.878004371
"ILMN_1652540"	7.071950717	7.339916881	6.990790443	7.189344151	7.362665927	7.000024217	6.987058536	7.632497691	6.989264644	6.959616556	7.172843967	7.062838046	6.908248871	7.495473088	7.435543324	6.956522991	7.086352454	7.217860099
"ILMN_1652549"	8.174503969	8.379800394	7.66036357	7.852289813	7.710916077	7.728617931	8.365195072	7.859025642	7.487886673	8.321722496	7.829937252	7.763035893	8.398911722	8.349585813	7.575755331	8.602429641	7.689103569	7.79434084
"ILMN_1652550"	7.0962661	7.107258167	7.035597799	7.069255747	6.949783288	7.069387074	7.01310553	7.073746263	6.989790526	6.873844372	6.957420365	6.838666209	7.175319233	7.103719529	6.984674207	7.120044758	7.018274178	6.926035374
"ILMN_1652574"	6.831553812	6.922006407	6.804182056	6.833470481	6.965035546	6.860355819	6.835125657	6.641026908	6.868406051	6.845134605	6.867683906	6.876531891	6.975287081	7.029880802	6.897805211	6.921409086	6.798076406	6.841240662
"ILMN_1652577"	7.061546724	6.910079569	7.172385744	7.037536466	7.122656874	7.106169023	7.052144821	7.029819618	7.12337989	7.127129672	7.301999125	7.111230415	6.93996205	7.169406165	7.000323251	7.08153718	7.135448721	7.042891893
"ILMN_1652578"	6.905745272	6.91324673	6.821479744	6.699780285	6.680366458	6.801816078	6.798306668	6.962737795	6.869567316	6.937767475	6.797260746	6.845376452	6.929652605	6.679864836	6.70073114	6.77415921	6.897080831	6.884819728
"ILMN_1652580"	7.891847746	7.824058667	7.759724325	7.833159977	7.933337744	7.54400439	7.580424742	8.04509748	7.521306192	7.75576808	7.470054492	7.426380495	7.456379668	7.964827538	7.765162801	7.54644338	7.572291735	7.627817125
"ILMN_1652594"	8.387827786	8.38665929	8.38927894	8.433076366	8.416937399	8.337231057	8.334248619	8.703036425	8.392212516	8.476715201	8.441248199	8.410344182	8.320111295	8.501774088	8.594997079	8.089494166	8.242485255	8.335712301
"ILMN_1652602"	6.940832879	7.166956295	7.035059652	7.0553908	6.943620699	6.993486568	6.91785155	7.227046827	6.986513597	6.888564069	6.906549268	6.862428906	6.973227479	7.131182872	6.965564184	6.947626641	7.123307484	6.987106353
"ILMN_1652604"	6.932399351	7.082266985	6.986726555	6.95580903	7.151918201	7.121403294	6.997241389	6.870376584	6.919927735	6.989686626	7.021307804	6.91436147	6.96333097	7.127481725	7.166623059	7.026589473	6.890628065	6.870177921
"ILMN_1652609"	8.001934996	8.185600884	7.834339019	8.327454491	7.984195889	7.87297873	8.074884638	7.604273769	7.752025742	8.041610358	7.955551582	7.721043841	7.570493125	8.015507255	7.815514834	8.128153351	8.01671734	7.636494148
"ILMN_1652611"	6.988528202	7.00777031	6.917364838	6.965794654	6.982544345	7.068788757	6.824490493	7.113246513	7.076126683	6.996622712	7.284334937	7.032319422	6.925022474	7.135308117	6.932785753	7.004885258	6.886893125	6.845936962
"ILMN_1652628"	6.931016488	7.018199275	7.152602711	6.994212983	7.040105226	7.062877735	7.103197777	6.92083928	6.91406271	6.979334199	7.006669684	7.032365492	6.998883275	7.061746193	6.953963007	6.880468577	7.002024841	7.033828924
"ILMN_1652631"	12.10155702	11.3755061	11.57692576	11.37651708	11.30704106	11.72103385	12.48106583	11.78074015	11.44738095	11.78313713	11.7192847	11.58053523	12.07615627	11.49574073	11.13306532	12.18543845	11.54700978	11.84512944
"ILMN_1652638"	8.673569429	8.745859592	9.079324731	8.683845132	8.860191176	8.919570461	8.725408583	8.888252628	8.719741697	9.184435396	8.8577058	8.898988751	8.802753187	8.800893118	8.929941548	8.936334517	9.099823444	9.248222159
"ILMN_1652639"	7.126509032	7.138108066	7.23304893	6.970135622	7.072534208	7.196378173	7.104748552	7.090676587	7.347781031	7.308964384	7.125129934	7.286669615	7.304164869	7.16474458	7.032077565	7.070793017	7.152215461	7.112830949
"ILMN_1652646"	6.861134342	6.893344061	6.683189469	6.848523	6.836588982	6.920127961	6.861976354	6.880146292	6.915885576	6.893968542	6.933410854	6.72019037	7.063563359	6.98803433	6.894325122	6.975188033	6.856874248	6.833403122
"ILMN_1652647"	7.242288937	7.447522741	7.41558613	7.324721444	7.42471967	7.288932658	7.332352763	7.602469044	7.195901562	7.175529148	7.374434001	7.275668893	7.124892772	7.294670669	7.343602279	7.324522949	7.19831598	7.42579107
"ILMN_1652649"	7.105492028	7.046138957	6.989838105	7.025367905	6.949535266	7.092523615	6.959587725	6.997247165	7.011560704	6.996575053	7.002719321	6.974110158	6.985780116	6.864902007	6.922801668	7.066838367	6.977033114	7.167244235
"ILMN_1652650"	7.659604459	7.545936171	7.451077353	7.646108258	7.767848947	7.362361832	7.514375836	8.414001613	7.529674611	7.345365055	7.522163767	7.059906296	7.190451235	7.901024859	7.643562558	7.519481259	7.249748923	7.470920005
"ILMN_1652660"	7.296077918	7.32132684	7.254725638	7.389078826	7.447245311	7.258011256	7.586615743	7.526554946	7.211497797	7.280395595	7.335300375	7.215740637	7.381044748	7.038402142	7.301999125	7.322792262	7.565838426	7.207551764
"ILMN_1652662"	7.135328788	7.003794742	6.98441662	7.012533979	7.03648291	6.950308923	7.082193627	6.897013803	7.047537995	7.079000756	6.99837701	7.075791053	7.035983557	7.037536466	7.041526628	6.97325968	7.208878697	7.00278156
"ILMN_1652666"	6.860174323	6.916902957	6.832845456	6.885389761	6.857900537	6.860204492	6.958451013	6.68969226	6.815530505	6.811750147	6.7414232	6.820765335	6.921320929	6.830785145	6.852973795	6.956703079	6.8194062	6.809755658
"ILMN_1652670"	6.984768492	7.031953557	7.083784666	7.120766891	7.071049639	7.178427002	7.15727278	6.995968051	7.056124098	7.175733244	7.209037834	7.187766876	7.126162114	7.050483717	6.970806987	7.167355802	7.043008603	7.041585042
"ILMN_1652674"	6.831059595	6.827696151	6.959328888	6.804090232	6.760779906	6.864480877	6.950624335	6.920455505	6.949675327	6.871379019	6.724812017	6.795484031	6.912507725	6.914290987	7.011812731	6.801575345	6.844108149	6.970856882
"ILMN_1652677"	9.495341451	10.27138339	10.09285281	9.778577978	9.311156355	10.68061347	10.04724909	8.322842105	10.24517826	10.27526068	9.887330116	10.37885466	10.12023936	10.30635172	9.482082031	10.2447188	10.15409166	10.84670972
"ILMN_1652680"	7.144270082	7.358976977	7.227074244	7.22756137	7.481662964	7.412849806	7.30071453	8.328199318	7.421950233	7.45027096	7.41140411	7.33526762	7.643796359	8.191040124	7.39265854	7.305354482	7.070950218	7.775035977
"ILMN_1652685"	6.884781703	6.987052811	7.008673931	6.980828185	7.020435385	6.855079419	7.03777229	6.944274211	6.965291816	6.848314465	6.717020519	6.999876204	6.870581864	6.834214595	6.88620348	7.022124721	6.751183395	6.791546165
"ILMN_1652687"	7.239978545	7.282485282	7.178912123	7.047171578	6.998459486	7.202491274	7.156542276	7.12158278	6.998062787	7.327187069	7.076574255	7.155145145	7.074342861	7.084564409	7.131347126	7.053233262	7.136621779	7.16786736
"ILMN_1652689"	7.03080174	6.996597332	7.318465739	7.034553843	7.024836515	7.051323949	7.024178433	6.916990917	7.066107027	6.92538117	6.993480535	6.908118659	6.971774304	6.941120364	7.001326382	6.973176945	7.339445485	6.954945984
"ILMN_1652693"	7.20316417	7.303447867	7.018115738	7.21152163	7.086282512	7.203494596	7.142278905	7.091123893	7.253564414	7.202707685	7.209111531	7.160581318	6.956367653	7.213671116	7.030323095	7.38676161	7.21154814	7.314412012
"ILMN_1652694"	7.327689906	7.311038729	7.336062476	7.507360385	7.468975888	7.653515131	7.474546304	7.449003802	7.307773915	7.263816991	7.21338086	7.320445957	7.36312843	7.316404481	7.52824234	7.326807691	7.404417291	7.199478785
"ILMN_1652700"	7.07346404	7.136267696	7.040375554	6.925270722	7.084590394	7.071399762	7.3747458	6.960974573	7.159704251	7.08282615	7.135725091	7.044276276	7.134189019	7.07328507	7.078202899	7.102328954	7.032990541	7.129841207
"ILMN_1652701"	7.263262771	7.252874742	7.20680781	7.228294384	7.213166679	7.09803881	7.155761318	7.263262771	7.253376382	7.278779934	7.142389612	7.074159456	7.145750007	7.256662571	7.242828222	7.19849759	7.197201546	7.098664306
"ILMN_1652711"	7.163868001	7.196927749	7.037946145	6.98332517	7.024553504	7.182898167	6.999602653	7.07410111	6.889456148	6.967789152	6.998872884	6.987308903	6.812603147	7.284302601	7.140303435	7.001583726	7.10278796	7.137567063
"ILMN_1652715"	6.957172154	7.045597682	6.929730591	6.862428906	7.049080576	6.97810528	6.939635047	6.823252534	6.912731037	6.944866203	6.969809722	7.092559704	7.063673089	7.03616171	6.978782018	7.103553408	6.852239663	7.014493942
"ILMN_1652716"	7.086117491	6.992106312	6.998116375	7.162054126	7.114454245	7.113878754	7.078552025	6.936070956	7.189464	6.852896155	6.860545518	7.359468147	7.053723632	7.182425509	7.099362531	7.069440276	7.216640596	7.05069868
"ILMN_1652719"	7.078793178	6.973917663	7.016864836	7.041371527	6.980585688	7.116993885	7.140116676	7.086603313	6.824858014	6.93822941	6.947392164	7.079482607	6.783919966	7.19894438	7.142822274	6.934195639	7.073050335	6.91127883
"ILMN_1652721"	7.171633956	7.147706969	7.139586811	7.070478437	7.211856843	7.250524259	7.289507039	7.033353544	7.299037058	7.084357695	7.058906634	7.250049409	6.937016503	7.24615898	7.044582062	7.203817599	6.992205038	7.130315587
"ILMN_1652722"	9.044414871	9.384295937	9.052070938	9.245624977	9.320727219	9.117935817	9.455962556	9.186464133	9.346270205	9.342261435	9.117432133	9.111830318	9.235496002	9.912076227	9.462419124	8.945808611	8.898533866	9.083680176
"ILMN_1652727"	7.153338513	6.98174871	6.916001436	7.041031259	7.13753505	6.993705901	6.930847879	7.036519158	6.818225764	7.070394181	6.995351638	7.027424878	6.918132811	7.016057267	7.152806292	6.954136048	6.998023016	7.017431338
"ILMN_1652729"	6.957293026	6.810703997	6.852017841	6.744144755	6.80605859	6.950428822	6.842292344	6.883373394	6.845038015	6.834801788	6.902816214	6.638467405	6.814633247	6.813631952	6.956170959	6.886113525	6.850720014	6.886838405
"ILMN_1652732"	7.015715293	7.199605192	7.107323891	7.079191058	7.149038509	7.181079306	7.082015224	7.168629741	6.857198347	6.792197486	7.049257461	7.036091717	6.902663172	7.364086437	7.196839437	7.19249332	7.031855525	7.168575026
"ILMN_1652735"	8.512004957	8.456353814	8.410166021	8.32305709	8.529433054	8.128153351	8.495010148	8.823218423	8.315180757	8.439008265	8.60707351	8.451353016	8.298924782	8.268486658	8.766323807	8.733616518	8.35797874	8.426960576
"ILMN_1652736"	7.510493541	7.463310513	7.911658695	7.638665776	7.514276285	7.703937192	7.61505698	7.919330284	8.080091336	7.686103025	7.673013489	8.048471841	7.625107374	7.530064739	7.751176857	7.887709723	7.525029123	7.769438387
"ILMN_1652737"	6.947678951	6.956385384	6.924821169	6.989659363	6.914086814	6.88989354	7.045254475	6.910744976	7.16216879	7.080599444	7.060299296	6.912559444	7.199138812	7.035520652	7.065017549	6.913121309	6.946397458	6.876559325
"ILMN_1652740"	6.957731081	6.930560612	6.926982353	6.910992707	6.891381396	6.965717582	6.962534229	7.033884941	6.987965495	7.028201225	6.86130301	7.019103895	7.065283265	6.946187255	6.967128299	7.010865638	6.915228055	6.973070469
"ILMN_1652745"	6.891548781	6.778426519	6.876931279	6.836195648	6.806330768	6.865778361	6.991698467	6.897319892	7.105163822	7.078831058	6.92682877	6.683106725	6.837600033	6.869527524	6.719339738	6.930294459	6.989887692	6.806364013
"ILMN_1652747"	7.239890078	7.035264349	7.147590273	7.072037925	7.031682862	7.331816517	7.124822373	7.02884143	7.296492538	7.147901863	7.051323949	7.31489822	7.327443403	6.851841054	7.071103863	7.331958986	7.15497177	7.123920601
"ILMN_1652749"	8.646706364	8.318706399	8.153255923	9.081121397	8.282734217	8.966390274	8.661527981	8.066102018	8.363277693	8.470011515	8.249609342	8.397483462	8.852882453	8.328199318	8.438303054	8.017339713	7.994786131	8.383649345
"ILMN_1652753"	10.06838277	10.11485449	9.912076227	10.01615524	9.847755937	9.875535531	9.937344444	9.580939496	10.02388006	9.983815516	9.978321405	9.949557207	9.731783641	10.01859726	9.73736773	10.13697813	10.29590388	9.826124232
"ILMN_1652754"	11.22654934	11.10889308	11.24642637	11.86791191	12.0649761	11.56528005	11.73951961	11.40176961	11.56329366	11.10167761	11.46573295	11.48798879	11.63752537	11.49907555	11.77273568	11.06788994	10.56789349	11.15072121
"ILMN_1652756"	6.846096652	6.82211123	6.940879963	7.041005091	6.799331748	6.829089829	6.78507014	6.816090197	6.830350828	6.94942406	6.86245033	7.034739226	6.897805211	6.833619773	6.840801973	6.673161253	6.904077951	6.733540339
"ILMN_1652758"	7.276847563	7.273281817	7.132281347	7.223008345	7.183325217	7.172663514	7.428841696	7.235697543	7.299097011	7.283970426	7.065408648	7.189417562	7.122641339	7.138873393	7.186318817	7.283594662	7.213329797	7.101102074
"ILMN_1652761"	7.031732176	6.882780109	6.824490493	6.931337598	6.902172497	6.890661233	6.975954382	6.925815207	6.931723343	6.804697948	6.964300445	6.767209403	7.035659867	6.892837679	6.771389647	6.851098393	6.844513769	6.750594242
"ILMN_1652762"	8.957042071	8.90659808	8.60631465	9.284081783	9.110858421	9.127442263	8.600037387	8.734126795	8.543176147	8.580973524	8.916618084	8.861449764	8.713443432	8.395304719	8.838605202	8.195226657	8.48725248	8.544237544
"ILMN_1652763"	7.837623908	7.890718862	7.838241579	7.567753542	7.637402703	7.759248004	7.946215194	7.619595935	7.636233217	7.821316632	7.677149126	7.963914712	7.761784861	8.205679942	7.652607441	7.943632243	7.88253519	7.880412421
"ILMN_1652768"	14.495295	14.75474735	14.44291685	14.53140815	14.69367348	14.36190538	14.40882688	14.9279293	14.44291685	14.39441991	14.70634961	14.56902004	14.38307679	14.78283417	14.78283417	14.41463967	14.68645472	14.65771407
"ILMN_1652777"	8.751469888	8.492099955	9.405122387	9.406060744	8.741601348	10.72887873	9.040200073	7.677587186	9.499863912	9.144645251	9.138548156	10.39872147	8.961370783	8.595505116	8.550928951	8.729568897	9.605276081	9.748060111
"ILMN_1652780"	6.607056172	6.694568197	6.644521956	6.789271885	6.793184151	6.945039669	6.865807195	6.900976892	6.770833993	6.698554741	6.804663367	6.880862167	6.749478043	6.849050812	6.897495442	6.771010672	6.874399003	6.73159988
"ILMN_1652784"	7.005944191	7.142253313	7.107695184	6.95893399	7.024669915	7.172280195	7.116014869	7.010513001	7.056283924	7.196674887	7.204318364	6.964598316	7.068285066	7.191658849	7.128400708	7.097723466	7.068408712	7.148191542
"ILMN_1652786"	6.701545988	6.775465135	6.728748807	6.700141424	6.742406999	6.705850793	7.008284676	6.794549294	6.953745816	6.821119131	6.780941758	6.633341824	6.852624364	6.939585434	6.767418926	6.824908085	6.879250457	6.796524905
"ILMN_1652787"	7.827992992	8.297591533	7.90207168	7.909342894	8.186041651	8.212840601	7.712304817	9.519173132	7.615674678	7.396794752	7.845738299	7.810987039	7.864243537	9.38967867	7.975263514	8.00823686	7.544822106	8.125274085
"ILMN_1652790"	8.037621763	8.57625461	8.339703987	8.633418649	8.598398202	8.565342229	7.949868634	8.918927456	7.85859827	8.313339379	7.918105169	8.136769052	8.111088861	8.340821974	8.56610365	8.344491092	8.625037581	8.397949673
"ILMN_1652797"	8.06763145	8.659536481	9.060917694	8.349952376	8.671429393	8.830734395	8.587544316	8.746516703	8.85817088	8.307032669	8.848199286	9.000655573	8.278762937	8.537278394	8.838117683	8.029323785	8.384935484	9.40822992
"ILMN_1652799"	6.855221808	6.976246358	6.970040525	7.060435331	7.059307405	7.054196444	7.008945592	7.117850495	6.898439631	6.901642069	7.039385002	6.993248813	6.941359592	7.015500203	6.870228401	6.959802996	7.001821964	6.94490763
"ILMN_1652806"	9.993515986	10.44356161	9.905979302	10.04761203	9.663065162	10.08454192	10.52873861	9.671357967	10.08253993	10.45068525	10.01695973	10.19926963	10.37202853	10.2943558	9.863977276	9.936050228	9.35227082	9.889740899
"ILMN_1652807"	7.022583635	6.882990301	6.988753767	6.876239608	6.906270671	6.842472332	6.846050877	6.827921037	6.910295956	6.861192376	6.935320547	6.791804117	6.944321163	7.136567706	7.043410116	6.890380208	6.588934778	7.010172634
"ILMN_1652808"	6.867655678	6.696766898	6.984308203	7.016379995	6.803717647	6.978962733	7.056235605	6.990884297	7.016810254	6.926518566	6.917291229	6.754232063	7.001767324	6.891662484	6.905379194	6.958215966	6.915434009	6.969042773
"ILMN_1652819"	7.354463236	7.530064739	7.313356512	7.670478203	7.521663962	7.71741828	7.361684025	7.480870922	7.557916431	7.128368711	7.376803329	7.344719907	7.34594568	7.406507152	7.636726114	7.244568196	7.496506494	7.604372098
"ILMN_1652825"	8.607173953	9.154153065	9.075897647	8.496199637	8.624089616	8.894250994	8.732416597	9.774377827	9.093463698	8.410497917	8.638387067	8.910752273	8.627242725	9.557476923	8.450576755	8.491882869	8.514015298	9.075109629
"ILMN_1652826"	10.22527391	9.122269014	9.165264034	9.65718497	9.531990536	8.633101521	9.617159197	8.584652728	8.44276197	9.363609587	9.883429415	9.283459042	8.906270441	8.269899906	9.338284356	9.061427527	8.82833486	8.853321584
"ILMN_1652837"	6.970205159	6.985653308	6.971289349	6.986701305	7.130068724	6.987008809	6.960316378	7.030280112	7.007487912	7.108632456	6.988899164	6.875352959	7.191304399	6.97738895	7.145359071	7.128283972	7.131285242	7.045732826
"ILMN_1652846"	8.57625461	8.938736453	8.49107224	8.465684669	8.561084954	8.747516565	8.562038665	8.090336154	9.123913264	9.180532274	9.139383882	9.201647293	8.604874302	8.907622882	9.05987568	8.631120738	8.749882147	9.400776809
"ILMN_1652852"	6.816354828	6.79064878	6.918736334	6.850592636	6.929873277	7.005131292	6.922891761	6.983623874	6.755528646	6.83194122	6.691276727	6.982786676	6.840824039	6.840732743	7.127032656	7.006410576	6.906949281	6.941402822
"ILMN_1652854"	7.087412566	7.152189105	7.122207056	7.028488207	6.950719083	7.153141055	7.4296712	7.041519755	7.179314364	7.084268229	6.995785817	7.035298052	7.14919089	7.187513526	7.079571705	6.820960929	7.022593038	7.034072633
"ILMN_1652857"	6.942600014	6.758715253	6.883723539	7.049183459	6.879343168	6.837424373	6.876057404	6.969298556	6.85920958	6.902862683	6.885752557	6.98947814	6.76528303	6.749523396	6.82563558	6.819615489	6.806624476	6.822970083
"ILMN_1652865"	7.081445705	7.174251811	7.133915562	7.188135765	7.140178026	7.180778651	7.215110992	7.095336814	6.943068628	7.046792205	7.123871137	7.16594006	7.051478595	7.126175255	7.227020431	7.155874228	7.20389976	7.256923531
"ILMN_1652866"	7.06026289	6.881031357	6.948527346	7.012148934	6.895060541	6.933091724	6.992084522	6.943379075	6.860252792	6.997815307	6.95496362	6.899078769	7.02463949	7.157921694	6.948851532	7.032290956	7.084605555	6.882552387
"ILMN_1652871"	6.902991173	6.844894363	6.875234732	6.888589886	6.883510894	6.984546277	6.840613539	6.843706075	6.949436872	6.912916934	6.829253106	6.821871848	6.995183737	6.804299928	6.87275007	6.932754575	6.850143951	6.786914878
"ILMN_1652872"	7.336935404	7.364412394	7.404539041	7.462095968	7.440526971	7.351627777	7.601908098	7.43404079	7.345125	7.223033529	7.329441717	7.408097332	7.35726375	7.520190412	7.436554663	7.624361986	7.368825671	7.570392104
"ILMN_1652876"	6.968596852	6.794846793	6.775273326	6.800497812	6.84632136	6.805804309	6.77692683	7.00274562	6.976364466	6.846945317	6.905315379	6.811348502	6.985076444	6.733149659	6.747272458	6.975593798	6.847245802	7.023396465
"ILMN_1652881"	7.029381572	6.924540478	7.035724639	7.063625174	7.062505473	7.031714978	6.915277804	7.101141759	6.908608261	6.972984723	7.02503254	7.088731483	6.904077951	7.129015196	7.023661513	6.93668994	7.002085116	6.911433168
"ILMN_1652888"	6.946679363	6.978016022	7.018971844	7.102771258	7.085918432	6.977151934	7.061344479	7.163366365	7.118785689	7.289592781	7.030892575	6.926998907	7.11520763	7.076065763	6.966322385	6.906833621	7.104510442	6.961560396
"ILMN_1652890"	6.945167849	6.908105604	6.858558222	6.810192683	6.985160763	6.930581128	6.973436382	7.075823909	6.912142343	7.091331404	7.032714142	6.955036408	6.907609205	6.922906266	7.003524956	7.0118311	6.959111033	7.040403486
"ILMN_1652906"	7.729267782	7.805975476	8.161267117	7.616652385	7.595273041	7.796482592	7.517642239	7.803439755	7.779434723	7.73754919	7.818434058	7.832674019	7.548263076	8.080859675	7.655768088	7.689103569	8.17402672	7.925104176
"ILMN_1652907"	9.193717869	8.929397654	8.655671765	8.790084805	8.742899469	8.717212447	8.827438897	8.985707288	8.8880756	8.813179403	8.805734327	8.840599167	8.818966192	8.82778014	8.608886994	9.068760061	8.7964366	8.637304124
"ILMN_1652913"	6.858845948	7.016835726	6.956456753	7.282049684	7.757950909	6.892609703	6.841769832	7.088268196	7.201787678	6.969618593	7.06423414	7.038949078	6.958998215	7.044182536	7.723612076	6.963281522	6.961844611	6.936405665
"ILMN_1652918"	6.96746435	7.124777748	7.016546673	7.042778139	7.180757913	7.114798951	6.935603265	7.381568462	7.232816771	6.984474143	6.950519152	6.911957462	7.15404813	7.366069303	7.215402659	6.963634284	6.945862777	7.012410925
"ILMN_1652927"	6.9178241	6.983096763	7.02150608	7.074319936	7.028750382	6.928629993	6.905944172	7.089937274	6.955759429	6.912975429	6.932406476	7.016538191	7.115119707	7.012896316	6.898661495	7.073223496	7.07616972	6.896776063
"ILMN_1652928"	7.132628549	7.242595569	7.070548365	7.074342861	7.144806974	7.136713724	7.121769068	7.431990211	7.323462743	7.188746687	7.239769552	7.070504649	7.086296822	7.165408959	7.188268947	6.959647966	6.950205539	7.140242397
"ILMN_1652929"	8.731683239	9.092770016	8.853992182	9.29572728	9.337492499	8.833695044	8.608007344	9.231638921	8.770582793	8.540728452	8.723623317	8.440347504	8.575716274	8.077251972	9.087824181	8.526797472	9.090014186	8.719545694
"ILMN_1652931"	7.014369705	7.063333786	7.069590649	7.135254627	7.0442898	7.163460223	7.034623977	7.019121462	6.941858003	6.964939255	6.972935196	6.964002782	6.880652463	7.187577641	7.165423797	6.987526282	6.963341482	6.863479976
"ILMN_1652938"	7.555846327	7.109085012	7.047031029	7.236273448	7.019917659	7.061953181	7.592288654	6.912491106	7.040495675	7.173534302	7.170174357	7.114410928	6.989828123	7.002293287	7.070615337	7.02491319	7.003094504	7.156395656
"ILMN_1652939"	7.20494211	7.072589015	7.324104205	7.183478093	7.024656273	7.123290702	7.00623008	7.03408435	6.895693031	6.892362108	7.180918415	7.142389612	6.927197261	7.044418844	6.920662739	6.971850267	7.144879626	7.065746686
"ILMN_1652940"	7.172490839	7.111319156	7.178449151	7.182268223	7.088437968	6.949978464	6.830509721	7.113935706	7.18803583	6.99354096	7.095048482	6.981176979	7.021266375	7.17206632	7.200133184	7.021210054	7.217167372	7.120402554
"ILMN_1652946"	6.972648496	7.025790383	7.015575274	6.950342334	6.879199559	7.050608611	6.963817706	6.852460334	7.259885189	7.110499887	7.11006855	7.030261258	6.996513963	6.97547426	7.227134283	7.116827615	7.292876551	6.905013771
"ILMN_1652952"	6.868938248	6.833894296	6.715687022	6.634716594	6.775635546	6.841665206	6.716676335	6.752102079	6.809992155	6.738584476	6.775465135	6.837555773	6.927663502	6.617113298	6.695508578	6.647838283	6.923632999	6.817278595
"ILMN_1652955"	13.37738436	13.49691195	13.10405564	13.35189967	13.53887678	12.84562947	13.13323205	14.0485637	13.20272924	12.94050831	13.42985784	12.96313513	13.18987853	14.00918621	13.54118083	12.98854612	12.27748227	12.56703949
"ILMN_1652959"	7.170587147	7.214021191	7.174615389	7.097521031	7.180644191	7.199077003	7.188205815	6.93750801	7.155220245	7.253079161	6.980380247	7.240995587	7.032098019	7.148835663	7.169373972	7.62718506	7.138575731	7.158173706
"ILMN_1652963"	6.897738836	6.835876268	7.003669675	6.923913941	6.7757589	6.945654589	6.81234722	6.845969872	6.892868601	6.815772029	7.085566724	6.893818967	6.891722894	6.930071848	6.810192683	6.896541128	6.827896679	6.892165252
"ILMN_1652967"	6.961641203	7.015967026	6.83309323	7.008012523	7.06429052	7.038585422	7.119471333	6.9237829	7.048208965	6.960950911	6.883078532	7.135070507	6.911683807	6.97726265	6.888189755	7.133203885	7.130348942	6.998907555
"ILMN_1652969"	6.970660548	7.017959773	7.05676503	6.909184256	7.046802321	7.061062645	6.882826741	7.055101942	7.008575465	6.941020128	6.924584074	6.714247954	7.087210495	6.951193741	7.019069049	7.158615792	6.936347847	7.060815004
"ILMN_1652975"	6.815318573	6.886866205	6.882038183	7.472285851	7.500923047	6.962594018	6.767316112	6.851536385	6.825292616	6.917335989	7.535557901	6.864088985	6.850509718	6.870228401	6.987724075	6.870035734	6.92402824	6.978797442
"ILMN_1652977"	7.049034971	7.00420041	6.927211365	6.942173739	6.871360886	6.989055193	6.792553521	6.823703142	6.900484934	6.921310877	6.815048868	6.963270222	6.995105981	6.831571033	7.070804288	6.851862966	7.072665631	6.90520553
"ILMN_1652982"	6.88407173	7.098142264	7.079912663	6.995441412	7.056753894	7.084879058	7.02268532	7.06347756	7.150279226	6.972191224	7.087127067	7.03080174	6.853158372	7.134799552	7.102490274	6.967100768	7.004459406	7.107071397
"ILMN_1652989"	9.799690281	9.705417935	9.717555077	9.862979864	10.01352565	9.419109223	9.567746209	10.06986824	9.818112125	9.772818575	9.829940412	9.503243374	9.624510381	9.413927397	9.992082268	9.966894149	9.96751215	9.52915672
"ILMN_1652990"	7.017002023	6.979469647	7.114230603	7.017655446	6.924566514	6.981581464	7.172902959	6.983356871	7.046682286	7.138002212	7.063849044	7.214390855	7.158292894	7.057326566	7.031587279	7.013736145	7.117538499	6.929891452
"ILMN_1652991"	7.058660194	7.122890548	7.140228378	7.086076224	7.099252293	7.236146443	7.197643952	7.077581709	7.14165611	7.185758086	7.241416064	7.218884324	7.270563584	7.106654213	7.082491119	7.207092697	7.080850258	7.178811298
"ILMN_1652992"	6.866295032	6.958199383	7.012517867	7.055453609	6.909725368	7.005978176	6.857217941	7.049340886	6.914720063	6.931409784	7.043570267	6.867634706	6.991683196	7.085435522	6.943293104	6.988911905	7.000657881	6.954647017
"ILMN_1652996"	6.987387349	7.086470815	7.065852893	7.009543863	7.069886887	7.091686537	7.063396858	7.152167864	7.004432448	7.073791884	6.966525396	7.126786647	7.145721399	7.116634242	7.013593076	7.022481515	7.119592326	7.063333786
"ILMN_1652998"	6.993572709	6.849401152	6.915347232	6.835292238	6.851116783	6.980871033	6.837067113	6.861827204	6.88355788	6.903555412	6.802344789	6.933869449	6.769503317	7.013557714	6.899910415	6.936841705	6.827099409	6.917242774
"ILMN_1653001"	9.196160524	9.569883775	9.475352003	9.394769013	9.093136914	9.830765213	9.170636911	8.180077269	9.542204385	9.179832338	9.224637789	9.60747799	9.383719609	9.102757173	8.986338625	8.624658423	8.850998073	9.672063825
"ILMN_1653006"	7.243478132	7.075276282	6.978709314	7.076720136	7.127032656	7.018626445	9.563638348	7.195868791	7.129841207	8.010340882	7.379080686	7.116907448	6.995819769	7.169247088	6.988115667	7.808718689	7.172526473	6.790479669
"ILMN_1653018"	6.801154675	6.908608261	6.674156611	6.77705255	6.716897908	6.836818711	6.907468571	6.75372156	6.902529491	6.764718583	6.791772033	6.887559697	6.874614039	6.822861792	6.742238582	6.78623181	6.907959861	6.633341824
"ILMN_1653026"	8.257104601	9.300262637	8.085438219	9.145747116	9.82219343	7.693645734	7.602469044	11.50929862	8.413655169	8.014168423	8.840599167	7.625641636	8.552190036	10.75773711	10.01212267	8.211892988	7.587847436	8.799057667
"ILMN_1653028"	13.17685352	12.96679925	12.58198325	12.23617547	11.86537663	12.38767089	13.06925785	11.79534737	12.62717661	13.55438102	12.91947734	12.7617722	12.89530517	12.17513934	12.17009279	13.5097941	12.2857807	12.91137966
"ILMN_1653031"	7.358194001	7.504215252	7.041860707	7.221956766	7.249994906	7.112278385	7.185931713	7.14128233	6.938558719	7.103157249	7.095886418	7.173716894	7.019968494	7.04430517	7.140341073	6.767076718	7.158038557	7.210349229
"ILMN_1653033"	7.021667338	6.984099405	6.993399603	6.908366271	7.065147285	7.078059981	7.044393911	7.162685405	7.086479035	7.103584666	6.987700522	6.961929965	7.072589015	7.028383753	7.096228777	7.11732973	7.038046397	7.087544988
"ILMN_1653039"	10.39179639	10.31926886	11.6900595	11.45585919	11.58689102	11.56878159	11.57112175	11.69380138	11.58482152	11.13033205	11.28165604	11.20621703	11.17453967	11.67261244	11.36781091	11.55491049	11.88384191	11.37754761
"ILMN_1653040"	7.320724188	7.272326779	7.398183518	7.383694508	7.362127732	7.251633949	7.332855555	7.195485009	7.308744723	7.23955551	7.124953322	7.00836408	7.103810925	6.933683501	7.267436157	7.092059404	7.315462507	7.259404817
"ILMN_1653042"	8.770772464	8.306802966	8.014267768	7.870411334	7.644110287	8.044595924	8.596551538	8.095263164	8.11646845	8.406756717	8.150019658	8.010117999	8.392630013	8.170813279	7.769316266	8.36105756	8.182824201	7.818603164
"ILMN_1653043"	6.878421378	6.77958459	6.886964265	6.862167976	6.844688602	6.831571033	7.009680962	6.917560853	7.070193621	7.005652811	7.018284677	6.982018721	6.966268929	6.951820589	6.854646757	6.863122719	6.787273645	6.945612303
"ILMN_1653047"	7.982329432	8.177756018	8.046692097	7.951269385	8.037621763	8.035670007	7.983015667	7.991355859	8.06763145	8.128676166	8.167576604	7.948810532	7.874796469	7.659050971	8.075502907	8.2944085	8.352483327	8.038889818
"ILMN_1653055"	6.931363697	7.041397383	6.835073378	6.955696487	7.050643004	7.12778943	6.915619972	6.876048791	6.936124048	6.977192153	6.985578811	6.989089909	6.999968737	6.874595254	6.939237847	6.809623275	6.925608701	6.957828958
"ILMN_1653056"	7.142497366	7.241749919	7.023724709	7.178209755	7.004925767	7.174025701	7.192851925	7.219085253	7.046384745	7.307343856	7.113232273	7.371871356	7.054134755	7.165764609	7.13059472	7.071698132	6.968762108	7.101802546
"ILMN_1653057"	7.352473397	7.213873501	7.251137234	7.245272149	7.249890562	7.201528669	7.15603609	7.251077877	7.234084441	7.348810958	7.401347042	7.204631371	7.194879277	7.090726079	7.246297997	7.22621539	7.475888102	7.416920925
"ILMN_1653073"	7.011422989	7.007916555	6.940543455	6.963573541	6.952220907	7.030610624	6.948390204	6.937588306	7.006081496	7.059654964	6.96900809	7.028760853	7.089584899	7.057411417	6.930344285	6.98884203	7.024613539	7.055140289
"ILMN_1653077"	6.958657211	7.05561615	7.010193647	7.142994148	7.003103787	6.998899531	7.045898078	7.075433675	7.074646201	7.21209901	7.154421718	7.015375944	7.234270583	7.104855953	7.05211021	7.128382173	7.180302519	7.106767735
"ILMN_1653092"	6.941949973	6.93333918	6.968555071	6.933410854	6.967249172	7.035288403	6.921399483	6.997437024	6.941886383	6.968113285	6.961122284	6.994950221	6.972500313	6.982834962	6.864042977	7.016182989	7.043217809	7.067243194
"ILMN_1653098"	7.732836303	7.610107079	7.469476726	7.468910443	7.277577343	7.485306562	7.085029327	7.320059917	7.454396678	6.972090837	7.171294121	7.08716446	7.077202637	6.930099039	7.063028643	6.988953603	7.113264163	7.016719395
"ILMN_1653102"	6.853208465	6.894690193	7.032389647	7.081265663	6.978040295	6.908815394	7.15072219	6.84453394	7.160925526	7.048936857	6.965244634	6.95483492	7.10585961	6.977192153	6.911668354	7.086091773	7.164430939	7.174808869
"ILMN_1653103"	7.109437199	7.065898524	7.094985899	6.898098248	7.017008854	7.035713763	7.003135267	7.085753258	6.912282553	6.902546341	7.10256859	6.958044543	7.15776023	6.912156284	7.010643059	6.993608722	7.156005665	6.990395058
"ILMN_1653106"	6.891796695	6.956665518	6.900061691	6.834141983	6.955866868	6.909351482	7.13638259	6.933826426	7.012533979	7.097700238	7.009448985	7.010615328	7.079016348	6.79773334	6.682645762	7.107385186	6.949032052	6.84602772
"ILMN_1653115"	12.22107313	12.67777072	12.46706798	12.45371614	12.28084129	12.50462429	12.5777576	12.14426427	12.58378918	12.52949737	12.48691646	12.43758288	12.40978451	12.55084701	12.15804205	12.46150992	12.40770284	12.49950013
"ILMN_1653120"	7.119653022	7.221476592	7.278806004	7.140054741	7.284576519	7.146640263	7.413002093	8.106023594	7.090511554	7.211301596	7.175842282	7.068445803	7.286089861	7.443287781	7.334625411	7.164160573	7.428058254	7.381170849
"ILMN_1653125"	7.435066634	7.138428141	7.196138871	7.299329726	7.097980046	7.48274256	7.490754587	7.166818909	7.227778137	7.580549245	7.423334641	7.875789256	7.333901539	6.842982278	7.055408389	7.263816991	7.018393683	7.384158003
"ILMN_1653127"	7.095578345	7.257644617	7.213764799	7.007128233	7.336533862	7.227333681	7.173006042	7.283936588	7.378761593	7.072763074	7.523318222	7.330177095	7.100002485	7.167065526	7.103235116	7.249534407	7.29282774	7.433924489
"ILMN_1653129"	8.570496976	8.490178737	8.790662686	8.695055021	9.056437998	8.538177801	8.70218802	8.942951224	8.767494216	8.604108378	8.668297322	8.687991171	8.548973235	8.903695805	9.036144371	8.687991171	8.856735318	8.660823926
"ILMN_1653133"	12.04113956	12.14080568	11.91831409	11.62633948	11.07794385	11.69269886	11.45169109	10.04378872	11.85759157	11.83365398	11.663392	11.70856735	11.67844121	11.64771949	11.10628986	12.17393395	12.07897556	11.81738559
"ILMN_1653134"	9.426731702	9.383719609	9.540622366	9.298033735	9.531428587	9.647900692	9.54790702	9.786253253	9.596290097	9.494252582	9.55483191	9.68386678	9.388516914	9.433128539	9.74300069	9.402415363	9.623210137	9.536037513
"ILMN_1653142"	6.882640716	6.984021322	7.037620719	6.898109919	6.925270722	6.880700104	6.985325989	6.89381204	6.938965641	6.862280723	6.969451419	6.96478507	7.040884256	7.050783183	7.004708203	6.959671304	7.140271622	6.985028698
"ILMN_1653143"	7.933553884	8.063740181	8.123576663	8.032206768	8.200926842	8.354875871	8.078549367	8.413451806	8.06747344	8.244395014	8.21339395	8.246459888	7.821158814	8.0871232	8.268237051	8.695454528	8.67043075	8.37550301
"ILMN_1653146"	7.096906437	6.96369085	7.092500584	7.167463752	7.081155005	7.249994906	7.110982885	7.220832036	6.989872306	7.08560076	7.170927874	7.020650131	7.082470582	7.055679984	7.124056636	6.814782817	6.987934845	7.06856705
"ILMN_1653150"	6.845020721	6.817557682	6.933945028	6.900484934	6.85068607	6.912588144	6.994950221	6.898214839	6.961515405	7.094399868	7.065283265	6.851306693	6.992702602	6.796186885	6.878506647	6.99257039	6.919327967	6.901186122
"ILMN_1653155"	6.999039743	7.061359119	7.117617528	7.036953046	6.981954151	7.071381948	7.113051245	7.044827293	7.139455393	6.991676836	7.011170431	6.836762817	7.007526522	7.03140572	7.057686578	6.96172916	7.077376544	7.016253263
"ILMN_1653158"	7.060021736	7.282372099	7.155366028	6.999387159	7.07570053	7.456457075	7.218624455	6.893208236	7.142620027	7.405566901	6.854197585	7.218480933	7.319157296	6.945963236	7.165021961	7.225017906	7.077603293	8.137077876
"ILMN_1653161"	8.772100716	8.499072146	8.596713789	8.47975933	8.182250077	8.80948623	9.827798756	7.973723478	8.40973669	9.046339653	8.640374874	9.254524322	9.360988343	8.803419382	8.685157475	9.470022236	8.232901581	9.041093074
"ILMN_1653163"	7.377877331	7.412106452	7.368907015	7.387258767	7.489306986	7.417504854	7.465739672	7.30621013	7.344916382	7.355115541	7.368907015	7.347962585	7.265623595	7.609719529	7.382517258	7.416847544	7.28636783	7.522877291
"ILMN_1653165"	8.836896474	8.653432301	8.638116848	8.829730446	8.672059279	8.879746553	8.807360728	8.306802966	8.645868114	8.576640478	8.496837827	8.414452705	8.697921812	8.662857124	8.50820694	8.845414295	8.460740342	8.666522677
"ILMN_1653166"	7.589684626	7.66036357	7.631856895	7.318417553	7.555895833	7.910134962	7.15995752	7.269474253	7.534162323	7.387992096	7.348360141	7.769316266	7.358118954	7.862711403	7.440400765	7.551840028	7.619694943	7.621908919
"ILMN_1653174"	6.845329294	7.085644504	6.938358344	7.034290294	6.896100924	7.00555757	6.843980635	6.913337484	6.783058355	6.900047229	6.809386331	6.806842113	6.882322713	6.814782817	6.807113192	6.899842884	6.844434503	6.960120883
"ILMN_1653180"	8.35940713	8.091039499	8.523973397	8.418657601	8.301740036	8.86537147	8.286432943	8.190792185	8.233512853	8.123902371	8.116305457	8.803723301	8.023480495	8.052015524	7.946215194	8.034322454	8.331476528	8.421458017
"ILMN_1653182"	6.999932782	7.032822672	6.946653228	7.208990373	7.058085398	7.083812416	7.059476965	7.182939779	7.016436801	6.965286686	7.225855543	7.107307562	6.985104294	7.023624427	7.211962363	7.254416617	7.150796573	7.094847356
"ILMN_1653185"	7.25532864	7.441907882	7.287432116	7.320853831	7.271237896	7.222369982	7.026802824	7.378376361	7.23031764	7.207376283	7.085055524	7.188834235	7.081107513	7.237996857	7.186659273	7.230623535	7.233933497	7.142994148
"ILMN_1653189"	7.009798101	6.850012957	6.86084148	6.833381309	6.861781251	6.846220535	6.94803087	7.03013734	6.995987292	7.064178931	6.893400809	6.960108954	7.060918035	7.01698612	7.095620249	7.063977737	7.022433848	7.120690196
"ILMN_1653193"	6.917517416	7.049488842	6.979687707	6.910200938	6.928260871	6.950519152	7.085703281	7.094793239	6.98098083	6.88375655	6.956688788	6.8881102	7.092094066	6.850496136	6.948051511	6.861892723	6.973907284	6.95534398
"ILMN_1653198"	6.884237179	6.849806772	6.866117863	7.202568665	7.355215817	6.891347335	6.912334319	7.270669764	6.937416511	6.749644781	7.126403454	6.833359192	6.944975701	6.977652221	7.345538945	6.819941713	6.959484769	7.089612034
"ILMN_1653200"	8.815309853	8.884049843	9.104446598	9.435024291	9.143096907	8.967611952	8.748643076	8.727462365	8.910752273	8.481896502	9.036907002	8.842701508	9.159364771	8.535536521	9.04946518	8.449230848	8.512799426	8.967433713
"ILMN_1653202"	6.934982743	6.944299772	6.876578518	6.941949973	6.773701977	6.822781147	6.873716154	6.973294242	6.88770778	6.92225989	6.882558469	6.896641985	6.844315682	6.903866154	6.83015149	7.08918942	6.832101712	6.823633012
"ILMN_1653203"	10.90693282	11.03980486	11.4813187	11.10753373	10.70844923	11.3755061	11.29393202	9.937993893	11.42503485	11.12589503	11.1513907	11.30501957	11.03492172	10.78705843	10.80370435	11.1323943	11.84709653	11.44605437
"ILMN_1653205"	11.56443377	11.38421723	10.83947182	11.14930407	11.04107844	10.84670972	11.18260778	11.42189651	10.99016189	10.94230338	11.01950986	10.81927739	10.81449776	11.64389868	11.01950986	11.10566392	10.41353344	10.52923418
"ILMN_1653207"	7.10698886	7.209674794	7.000229048	7.075363943	7.094246615	7.093395315	7.05473098	7.103959129	6.913808726	7.122641339	7.266021629	7.056369772	7.192903346	7.124806953	7.092339816	7.071119671	7.186823874	7.130681605
"ILMN_1653209"	7.100092554	7.017384875	6.926477793	7.107071397	7.198523237	6.780906282	7.193012043	7.017103514	7.069905817	7.092189449	6.867559166	7.027275672	7.102870887	7.133780373	7.19885443	7.12730226	7.169224928	7.069682485
"ILMN_1653211"	6.919042587	7.080909231	6.944877862	7.055516523	6.870117343	6.91182311	7.064099833	6.7559837	7.075926576	7.039245517	7.113964677	6.975005512	7.040238771	7.13002043	7.038519873	7.148438608	7.002054269	7.053208785
"ILMN_1653220"	8.421688971	8.886045596	8.580558326	8.853562291	9.14831949	8.888863497	8.131710451	9.624818691	8.317093552	8.224245149	8.352692625	8.3510629	8.460740342	8.94006653	8.960851169	7.928603203	8.100199746	8.478983201
"ILMN_1653228"	7.03933085	7.170035072	7.164254844	7.1118633	7.013617258	7.054108247	6.805968717	6.993811203	7.00724955	7.030015491	7.035425257	7.069781076	7.150366765	6.971850267	7.034023822	7.092559704	7.001901171	7.144787856
"ILMN_1653240"	6.981924574	6.911766894	7.053555341	6.91218871	6.897028399	6.979290732	6.93526774	6.921932889	7.05820835	7.124310856	7.077976005	6.935440217	6.886035625	7.20295836	6.925815207	7.055865751	6.891565104	7.007410115
"ILMN_1653251"	6.942329747	7.016922314	6.977411726	6.888753603	7.011552544	6.885829679	6.966169807	6.987308903	7.04290032	7.25639337	6.919519589	6.791266975	7.158259253	6.968312509	6.974506468	7.069023586	6.896203715	6.914628196
"ILMN_1653263"	6.918917201	6.810192683	6.721409478	6.996597332	6.996746731	6.814760386	6.688972211	6.796896254	6.797677375	6.839783625	6.657869538	6.677846444	6.692550136	6.93296462	6.909891191	6.776774452	6.805637125	6.776170246
"ILMN_1653266"	9.759873514	9.642415235	9.427695838	9.651385458	9.425025048	9.342530933	9.416374058	10.1756168	9.44806998	9.225536276	9.575200905	9.639734775	9.202978771	9.345424309	9.65718497	9.785427476	9.570047727	9.454430766
"ILMN_1653267"	7.11816192	6.978287024	7.025316241	7.08153718	7.067098509	6.930708441	7.076159392	6.784948598	7.121193482	6.976658634	7.268129211	7.107442163	6.854633264	7.091256998	7.084590394	7.113324479	6.976593181	7.043288298
"ILMN_1653274"	7.014473828	7.151251641	7.11281512	7.18375361	7.133435251	7.100684406	7.271451521	7.145814514	7.108578144	6.988242162	7.055588547	7.056658517	7.08389273	6.857672768	7.068394326	6.915543751	7.159524403	7.159515448
"ILMN_1653276"	7.177105291	7.052508689	7.07038806	7.061236005	7.002204042	7.10278796	6.983109036	7.030375676	6.951147631	6.72617022	6.892011973	7.13133084	7.083170186	7.119557111	7.15940048	6.96663454	6.966798698	6.957045448
"ILMN_1653278"	7.725300631	7.570632324	7.135364673	7.55539181	7.343274173	7.348097825	7.401262712	7.336895723	7.252772382	7.751481581	7.393086867	7.406450546	7.339210567	7.015620116	7.350437978	6.988763731	7.041040271	7.263856128
"ILMN_1653282"	6.954795043	6.779271517	6.909915129	6.928409475	6.876847024	6.853883127	6.894905069	6.944829122	6.913839321	6.878532138	6.806098135	6.978373527	6.921374461	6.675399924	6.760908208	6.811143218	6.73511733	7.092430476
"ILMN_1653283"	7.710628645	7.653342413	8.254071501	7.559902078	7.95591402	8.183315732	7.687435211	7.707071877	8.23063011	7.963914712	8.292250314	8.303091671	7.934534096	7.288355728	8.279203795	8.451353016	8.194628779	8.743988912
"ILMN_1653286"	7.090531473	7.067450812	6.933683501	7.006815374	6.959126298	7.104324053	6.995847285	6.942741308	6.986426366	6.987833715	6.927077033	7.037075102	7.153539428	7.108731865	7.007635494	7.074310358	7.066248532	7.068915623
"ILMN_1653292"	8.383649345	8.066808132	8.52448815	8.29205494	8.476431438	9.392227349	8.325767121	8.545709685	8.354875871	8.398911722	8.777364139	8.859023351	9.039576766	8.588218717	8.709252032	8.121993563	8.240406688	9.221609948
"ILMN_1653310"	7.165040859	7.126829207	7.231041453	7.019526502	7.029032704	6.965632627	6.972331737	6.982970752	7.127121188	6.868730762	6.957627728	7.186239038	6.992716181	6.922490353	7.084067403	6.996001692	6.944237007	6.952577996
"ILMN_1653314"	7.209862608	7.187803385	7.251233705	7.149294294	7.173378422	7.143098329	7.202113948	7.292910331	7.27203496	7.186542973	7.195762881	7.197460384	7.24632302	7.086117491	7.314859294	7.260112805	7.399595956	7.271973003
"ILMN_1653319"	8.310118345	8.518611959	8.392931256	8.673569429	8.652898545	8.340918736	7.922953097	8.045362879	8.187610392	7.802272532	8.444305046	8.174877865	7.795644278	7.837337932	8.641367366	7.689779025	8.744585727	8.299826485
"ILMN_1653324"	6.900200387	6.827851225	6.924229602	7.065539411	6.86774171	6.874224267	6.759606634	6.982554133	6.890200239	6.928467414	6.922230855	6.92402824	6.922333208	7.029586791	6.894936421	6.923832095	6.973623823	6.78738239
"ILMN_1653332"	6.948535238	6.789660327	6.77429587	6.957029223	6.828277474	6.74090215	6.693858361	6.704788865	6.762343337	6.83828244	6.744636177	6.680366458	6.836588982	6.703900217	6.872810361	6.746344734	6.757006575	6.81457625
"ILMN_1653337"	7.284673175	7.171495995	7.171009526	7.250950968	7.184725669	7.221605606	7.116827615	7.368255681	6.962833336	7.09449308	7.065017549	7.195043416	7.04464314	7.062739143	7.263144073	7.240938414	7.395446023	7.213433211
"ILMN_1653340"	6.871398067	6.921770269	7.145607683	7.084661876	7.081505597	6.928164759	6.968001753	7.180440631	7.144126944	6.932880895	6.912242752	6.916251116	6.829411091	7.052573875	7.027032668	7.110715728	6.905013771	7.02675982
"ILMN_1653342"	8.192423738	8.195226657	7.985563677	8.133467923	8.10038513	7.711965345	8.237269901	8.036606506	8.074284617	8.101695209	7.938167118	7.995889553	8.00068073	8.176124173	7.950909082	8.098661265	7.779853286	7.9263885
"ILMN_1653347"	6.888452092	7.007968786	6.914328592	7.063491627	7.090306436	7.134131281	7.047582627	7.122305273	7.310547349	7.084504051	7.013853608	7.049862039	7.156199291	7.093162626	7.03013015	7.054562296	7.112278385	7.009842709
"ILMN_1653352"	7.039868559	7.037481523	6.993434776	7.140162134	7.057639542	7.035348184	6.939273196	7.142039298	6.992877246	6.895044097	7.02761706	7.037292496	6.892471055	6.976292353	7.014995738	6.833494288	6.963074403	6.82703691
"ILMN_1653355"	7.340615681	7.420760411	7.45027096	7.310843807	7.373917186	7.478751695	7.458840275	7.592515224	7.601204336	7.67697848	7.548050482	7.599232446	7.282531916	7.487886673	7.381044748	7.475830684	7.534546536	7.661652889
"ILMN_1653358"	6.882880605	6.964170033	6.890151449	6.926248299	7.014597885	6.832972997	6.851306693	6.873585353	6.921756096	6.677595394	6.920484216	6.81052853	7.010055981	6.938541069	6.811808581	6.7558478	6.867670134	6.859139857
"ILMN_1653367"	9.319023655	9.086755883	9.175904093	9.230016697	9.209098137	9.162638614	9.493032197	9.016836488	9.451928836	9.42290598	9.258435976	9.35337551	9.258987301	9.476672205	9.268226782	9.287004872	9.045282868	9.383495265
"ILMN_1653368"	6.989626363	7.007837781	6.987497086	6.871735213	7.186011842	6.947251865	7.115657741	6.925146412	6.972905633	6.889980653	7.04961597	7.062421974	6.885086009	6.964875481	7.014977956	6.865309737	7.096189827	6.884884604
"ILMN_1653369"	7.133008958	7.065029564	7.033389537	7.158124481	7.139298834	7.227986381	7.195097366	6.991414878	6.890056375	7.034938107	7.096189827	7.106185696	7.016622476	7.138924063	7.086867086	7.048924384	7.126286856	7.107667935
"ILMN_1653372"	7.126580948	7.041964457	7.082075039	7.015550256	7.036334507	7.010209828	7.070156288	6.964454594	7.056467415	7.064600295	7.008284676	7.024585505	7.10683764	7.116459906	7.149788593	7.175382333	7.195191309	7.030359793
"ILMN_1653376"	7.085251946	7.093442159	7.187659707	7.144502015	7.172756387	7.117913789	6.955529062	7.063849044	7.026566232	6.902172497	7.093599874	7.099240541	6.936613879	7.084179079	7.137826219	7.13864141	7.105151253	7.305144882
"ILMN_1653378"	6.86850331	6.830813177	6.800585496	6.923955452	6.903512717	6.977398011	6.896162469	6.880179626	7.006894171	6.906969564	6.903794187	6.818047715	6.852063923	6.791593415	6.964646195	6.881002388	6.753060012	6.809177718
"ILMN_1653385"	7.127481725	7.050185417	7.052795568	7.312744267	7.218181924	6.965491746	6.971590208	6.988015656	6.896875363	6.934681699	6.932529203	6.997474742	7.064871128	6.902712666	7.175151725	6.99910551	7.021985917	7.104909937
"ILMN_1653386"	7.389613377	7.349414586	7.349414586	7.307746983	7.290007339	7.331644101	7.408348096	7.381667524	7.442069067	7.448528327	7.691457734	7.540737347	7.184259908	7.387258767	7.340382107	7.553793717	7.326854949	7.476255639
"ILMN_1653390"	7.265367252	7.303786088	7.21829452	7.325337579	7.252772382	7.262072897	7.211856843	7.13914397	7.172616128	7.108077626	7.358807869	7.181079306	7.117585296	7.05038993	7.332274151	7.434454865	7.36008681	7.194060918
"ILMN_1653394"	6.958422431	7.198557601	7.042586791	7.124444159	7.082069019	6.985637904	7.192947269	7.037644941	7.013704329	7.065658218	7.084385539	6.900566649	6.811117107	7.167125002	7.131721282	7.026258981	6.960209921	7.171929271
"ILMN_1653395"	6.859654988	6.84969109	6.807690131	6.760908208	6.974474606	6.855965928	7.019282218	6.877532501	6.94490763	6.800848972	6.823572644	6.924566514	6.872890094	6.805753193	6.848276512	6.746865835	6.847157161	6.890770876
"ILMN_1653404"	8.284495314	8.126616545	8.074052761	8.02974494	7.890863083	8.146635176	8.181041799	7.846779704	8.090191896	8.047698816	7.95761731	7.884912118	8.065447249	8.150455147	7.942991204	8.028338372	7.753456681	8.162341178
"ILMN_1653410"	7.190002517	7.067122947	7.052783081	7.065630798	7.060002466	7.098477697	7.274558291	6.948837014	7.072428348	7.006747863	7.009437509	7.06377621	7.098283416	7.053428431	7.059500969	7.113264163	7.17339351	7.039076117
"ILMN_1653412"	11.64521522	11.46573295	11.15951099	11.71238749	11.45686336	11.12016441	10.9493554	11.60016647	11.02541188	10.80595707	11.04703799	10.90012038	11.18374342	10.29289468	11.14144474	10.67427217	10.85166841	11.06303745
"ILMN_1653415"	7.098283416	7.072130212	7.195300213	7.193916594	7.016616643	7.066469161	7.195191309	7.087514353	6.956938913	7.020486957	7.118154616	7.097256153	7.216479602	6.895295955	6.979906304	6.966232175	7.126351666	7.048358688
"ILMN_1653420"	6.758516605	6.844795774	6.785183355	6.862563038	6.730842435	6.856909797	6.694094639	6.991000204	6.874580375	6.793414387	6.756736256	6.748071713	6.75027311	6.961366676	6.770433093	7.045188922	6.914154849	6.825365895
"ILMN_1653428"	6.928853902	6.88407973	6.953358071	6.846639388	7.041005091	6.837450473	6.934759687	6.815400778	6.952326598	7.193916594	6.825087141	6.983216755	6.854027424	6.870778019	6.767273037	6.932498416	6.972090837	6.887023314
"ILMN_1653429"	9.268226782	9.278768958	9.416596386	9.369786608	9.641946586	9.189337041	9.620325138	9.595270426	9.336308994	9.576275775	9.591619626	9.434454807	9.335496676	9.394769013	9.647900692	9.954202997	9.660225139	9.62937242
"ILMN_1653432"	10.69289345	11.03898115	10.54676553	10.92500218	11.33816515	10.2943558	10.41834502	11.8983982	10.50963794	10.61241681	11.05498733	9.812628879	10.58573758	10.18690511	11.32117108	10.92804152	11.31612445	11.22260885
"ILMN_1653434"	7.870772397	8.093778418	7.870609575	7.874398856	7.64081447	8.040942529	7.863747187	7.386425947	7.749344711	7.574032781	7.851790759	8.217220865	7.274353477	7.839926178	7.517546116	7.606267117	7.591704897	8.266468326
"ILMN_1653437"	6.965590521	6.912593935	6.870810581	6.974110158	6.961598746	6.938953421	6.817997142	7.046012619	6.886008843	7.028047566	6.742877051	6.786995373	6.958718247	6.697572107	6.992017651	7.15301561	6.928948908	6.928294288
"ILMN_1653438"	9.031330469	9.01424448	9.222576725	9.219824176	9.449151623	8.940451081	8.898751351	9.14548659	9.037157622	8.965967254	9.04263894	8.848199286	8.846234685	8.967433713	9.239927525	8.978802997	9.344167109	8.723415251
"ILMN_1653443"	7.878414316	7.884194396	8.001573505	8.072676921	8.381969321	8.023731508	7.904297824	8.207163316	8.00053101	8.163516921	8.144480637	8.046232737	7.725300631	7.93742491	8.593375293	8.072141333	8.148758852	8.23063011
"ILMN_1653447"	7.079259256	7.042316609	6.844832489	7.017830398	7.076685366	7.002405217	6.961173753	7.040435489	7.118672572	7.002667199	7.080577719	6.990849955	7.180644191	7.061712854	7.108179522	7.019675548	7.148039902	7.140717111
"ILMN_1653453"	6.683989986	6.924607207	6.812271566	6.897211375	6.903921923	6.844950165	6.686165268	6.990116325	6.582525668	6.840801973	6.887030452	6.906161679	6.897495442	6.921539625	6.786780295	6.934890504	6.80722254	6.86981616
"ILMN_1653458"	6.813700287	7.000717025	6.862280723	6.839202724	6.842756502	6.69514668	6.646021665	6.819297218	6.967470864	6.777832022	6.955866868	6.953054137	7.015967026	6.916028129	6.69814862	6.854533901	6.891430678	6.794549294
"ILMN_1653459"	7.212978761	7.213433211	7.085703281	7.061700978	7.073982455	6.921170384	7.330459408	6.98803433	7.116218601	6.957396554	7.001693513	6.88805984	6.938041993	7.443121895	7.260651335	7.090382702	7.11987932	6.903541924
"ILMN_1653461"	6.924172973	6.912943386	6.889031871	6.860987117	6.902102103	6.960306271	6.974265764	6.869134605	6.978001807	6.954945984	6.910705883	6.878439926	6.843190165	6.799818628	6.842618138	6.968792712	6.899061104	6.980727331
"ILMN_1653463"	7.178270326	7.322395693	7.160724043	7.305418521	7.108924348	7.275116685	7.070580447	6.898751077	7.226371118	7.222537192	7.112863826	7.056247648	7.106503541	7.096836872	7.078660695	7.293599315	7.334554499	7.285437803
"ILMN_1653466"	11.10691865	11.29905729	11.55978181	12.00115916	11.6900595	12.29056673	11.36522571	10.73888921	11.14606619	10.56360185	10.83443356	10.95990419	11.33399613	10.12393356	11.30501957	10.70350743	10.54530506	11.61211979
"ILMN_1653468"	7.286616114	7.230440671	7.287099341	7.214993291	7.255463893	7.213764799	7.493200162	7.278185566	7.220318465	7.158468599	7.218972521	7.306151373	7.085620307	7.209169978	7.231483371	7.194579266	7.290195067	7.289417025
"ILMN_1653469"	12.88695074	12.88201563	12.60771699	12.60559259	12.88461302	12.60143744	13.10036932	13.42105337	12.85638798	12.99767398	13.08590343	12.97563716	12.91377623	13.69140118	12.98076886	12.71220666	12.3711364	12.7731865
"ILMN_1653470"	7.159019053	7.067913177	7.077296355	7.015887347	7.012102281	7.116267001	6.959496078	6.960191835	7.075036134	7.096993101	7.030966911	7.096753164	6.907352266	7.157034359	6.891811842	7.094382313	6.947289717	7.07283976
"ILMN_1653471"	7.067160069	6.964623324	6.989148045	7.031370503	7.100684406	7.02735368	7.287174421	7.178624776	7.177819906	7.295057908	7.12045638	7.090382702	7.238774564	7.23502402	7.222023352	7.166740537	7.110264678	7.083882026
"ILMN_1653480"	7.543845268	7.366459039	7.391917491	7.599232446	7.466559808	7.718718997	7.30110036	7.43030009	7.634058279	7.508690054	7.363961902	7.55023489	7.342265915	7.516255344	7.541886401	7.496005216	7.342432544	7.592175999
"ILMN_1653494"	7.723056793	7.683819114	7.777932869	7.691246092	7.543008262	7.749344711	8.148511826	7.596825587	8.043892612	8.459653814	7.928411187	8.165138775	7.913731581	7.802845933	7.9263885	7.64401626	7.355795724	7.885475198
"ILMN_1653496"	8.170484601	8.152564133	7.45300237	7.314203957	7.27023249	7.697199215	7.709152513	7.398567172	8.009746017	8.783729017	8.126616545	8.134979601	7.811780351	7.848254828	7.432038137	7.928755314	7.636233217	7.710122774
"ILMN_1653498"	8.245916545	8.47975933	8.07832571	7.792566483	7.941244602	8.798398796	8.170484601	8.783530783	7.716983426	7.713168385	7.778063232	8.333600852	8.457609081	9.418842262	8.085337423	7.700759547	7.468100965	8.198119461
"ILMN_1653500"	6.82756049	6.993258656	6.988416612	6.999920978	7.005048511	6.902929644	7.003805248	6.818890447	6.993312657	6.943368827	6.973198483	6.790806545	6.941526109	6.80798615	6.853943045	6.869542458	7.002405217	6.830832202
"ILMN_1653501"	8.638116848	8.375657056	8.891321879	8.301905816	8.038488325	9.113644918	8.555863312	7.674203808	8.596551538	8.063313364	8.147040188	8.660823926	8.267508257	8.604108378	8.125274085	8.77349905	9.128381389	8.904108467
"ILMN_1653504"	9.709103331	9.564808321	9.374254875	9.319781049	9.346270205	9.419482298	9.449541221	9.563267505	9.508422793	9.832237907	9.609616427	9.696456285	9.820673475	9.196778977	9.301948453	9.905979302	9.549743824	9.753766169
"ILMN_1653506"	6.893830744	6.881332855	6.990381979	6.832101712	6.996497184	6.980462471	6.945654589	6.975798997	7.164010375	6.887255861	6.983435994	6.951671743	7.140736002	6.88711601	7.037015003	6.996976685	7.055258257	7.006690983
"ILMN_1653514"	7.936581024	7.934028458	7.969063223	7.841514775	8.000202878	7.922342567	8.283418445	8.579522877	8.40950655	8.496837827	8.512274356	8.365893838	8.277687896	8.467648427	8.354734906	8.479519369	8.324121813	8.526797472
"ILMN_1653524"	7.178201174	7.180365083	7.356556683	7.239039636	7.445339114	7.217522746	7.077145168	7.303486141	7.325398132	7.253683939	7.201050039	7.374434001	7.194498988	7.208349429	7.297734244	7.244671939	7.332425503	7.269205078
"ILMN_1653527"	6.992550205	6.984812255	7.075592622	6.960992385	6.83309323	7.016211922	6.880713828	6.985795779	6.90545601	7.070535452	6.914112168	6.658753227	7.022457963	6.986995502	6.978797442	7.087824832	7.069301947	6.847171777
"ILMN_1653529"	8.519476437	8.524183575	8.511579237	8.619868008	8.697614144	8.346704939	8.403074505	8.928322405	8.495933133	8.497621541	8.685657974	8.392446205	8.38878491	8.66201557	8.821775273	8.605843558	8.665439072	8.50820694
"ILMN_1653553"	8.10970326	8.072141333	8.024513216	8.447182492	8.59111125	7.987086868	8.171549994	8.436531403	8.056988912	8.046398702	8.060528562	7.958065685	8.195990521	8.057857017	8.474561513	7.663006197	8.236766167	8.131885694
"ILMN_1653562"	6.815944285	6.932067721	6.981116147	6.83316748	6.81194038	6.878532138	6.801410487	6.903334531	6.937523666	7.105097842	6.989790526	7.002328372	7.051707093	6.928196269	6.903451869	7.091043626	6.97113607	6.963886833
"ILMN_1653566"	6.873613643	6.923400826	6.821689244	6.878310738	6.813124011	6.75125695	6.800675421	6.798242996	6.887349144	7.052446816	6.872487079	6.930196531	7.033025311	6.954582068	6.878795116	6.966674006	6.920795407	6.807113192
"ILMN_1653567"	7.104687858	7.154777954	7.124756236	7.092474678	7.127929865	7.066343424	7.045188922	7.16245144	7.163884488	6.956049488	7.195868791	7.003559628	7.072620683	7.184758417	7.162840542	7.116634242	7.168315415	7.053968013
"ILMN_1653572"	6.908391915	7.038390307	6.980260105	7.16437374	6.888670893	7.169886108	7.028457288	7.278068851	6.897245873	6.908802914	7.111486658	7.233933497	6.892426988	6.886631447	7.155619268	7.010707027	6.886157776	6.770833993
"ILMN_1653573"	7.160108824	7.461586024	7.423693201	7.431163296	7.394999872	7.209942079	7.017753278	7.761947712	7.41922165	7.043931952	7.329054144	6.987724075	7.08052073	7.863040179	7.442839651	7.086002852	7.175689179	7.301999125
"ILMN_1653575"	7.029668059	6.946807169	7.276217054	7.107224354	7.066040461	7.204378512	6.953581864	7.151258387	7.102130704	6.883637166	7.042002211	7.019274117	7.035393262	7.141910488	7.103731991	7.031297116	7.071418246	7.177993082
"ILMN_1653577"	6.81422919	6.8272177	6.940926123	6.814986439	6.80828454	6.966549135	6.984918159	7.123663244	6.713865082	6.904605391	6.898475108	6.748780269	7.010967326	6.842596875	6.87997068	6.765879898	6.937043661	6.692920676
"ILMN_1653578"	7.091908218	7.171887129	7.226661314	7.124117813	7.154670501	7.142081685	7.089584899	7.17806274	7.202730812	7.204358335	7.008071803	7.066933141	7.199605192	7.108371959	6.989967021	7.236069688	7.047398579	7.10002358
"ILMN_1653579"	7.227272793	8.020088124	8.147958552	10.36204843	10.62185782	7.991181386	7.145000636	9.551412021	7.637508413	7.0625846	10.13657016	7.283660365	7.269725243	9.312685883	9.293501271	7.244498088	7.600257698	9.376786223
"ILMN_1653583"	6.711701891	6.738779389	6.621799763	6.818675625	6.803996111	6.723874066	6.842472332	6.917319278	6.781214745	6.809771564	6.813919798	6.828903844	6.827696151	6.72333671	6.820000008	6.937767475	6.662744747	6.809623275
"ILMN_1653591"	6.983631907	6.972302483	6.975216924	6.975443249	6.919391541	6.94493937	6.97401403	7.04125096	6.843363962	7.027918378	7.083882026	6.951055925	6.960251246	6.904451763	6.872182522	6.886394113	6.860747865	6.932361121
"ILMN_1653599"	11.08649573	11.36522571	10.98932726	11.35317702	11.07031468	11.2431478	11.40877486	10.80712674	11.14004968	11.09925161	11.1323943	11.04856514	11.30624244	11.50425082	10.99016189	10.91125717	10.41042548	11.02741977
"ILMN_1653601"	7.290088194	7.174699929	7.323948798	7.346528749	7.413979157	7.404079387	7.411125813	7.532230212	7.167486552	7.510493541	7.708286814	7.46110759	7.206171715	7.156181971	7.557547974	7.228366718	7.446136885	7.419354051
"ILMN_1653603"	6.889122569	7.044439601	7.187925987	6.971470897	6.936613879	7.09449308	7.129615871	6.98341294	7.0204735	7.048374574	7.118386522	7.013341981	6.991427026	7.024281348	7.108924348	7.080309053	7.028284905	7.168554159
"ILMN_1653607"	7.012148934	6.96615664	7.00893673	7.076808662	6.981730163	6.996072412	7.037546156	7.113733247	6.924213321	6.96144666	7.050979936	7.04502793	7.034623977	7.160724043	7.028126625	7.184555526	7.142243401	7.175102651
"ILMN_1653612"	9.043715881	8.941049993	9.085972622	8.86887879	8.728493407	8.768119447	9.046678649	8.467217492	8.897261855	9.240255325	9.134497055	9.170978472	9.079324731	8.746516703	8.543724303	9.42252716	8.881923944	8.729842786
"ILMN_1653613"	7.770499576	7.74517908	7.632497691	7.854040195	7.822645011	7.845261639	7.930052586	7.967104713	7.85845246	7.834849201	7.735609431	7.812608715	7.391271908	7.750732958	7.633133274	7.898076516	7.915438188	7.399209339
"ILMN_1653615"	7.028001819	6.915098948	6.848790725	6.890753802	6.922682008	7.051288337	6.946352475	6.982629051	6.824838321	6.841861523	6.820154717	6.887584956	7.223317352	7.039628226	6.991318823	6.935726	6.898557168	7.052852294
"ILMN_1653618"	9.229154755	9.314349461	9.3276343	9.334680426	9.426201511	9.235220995	9.31296927	9.724450402	9.325737657	9.484226412	9.45263813	9.434146094	9.254524322	9.084577601	9.440287555	9.568349303	9.602527276	9.245624977
"ILMN_1653622"	7.065746686	7.24714565	7.144162415	7.212710239	7.286772307	7.103753637	7.161812786	7.163647273	7.129087082	7.235539737	7.20389976	7.025367905	7.0831965	7.136213109	7.146976275	6.982484192	7.032614756	7.106780119
"ILMN_1653628"	6.852213857	6.898267605	6.919821865	6.865799593	6.962882356	6.925070766	6.909838341	6.833914889	6.899162378	7.017649717	6.90545601	6.85061465	6.914404669	6.854991727	6.957002213	6.800467527	6.940417999	6.925951193
"ILMN_1653636"	6.832889442	6.989558851	6.866175914	6.754557122	6.765435897	6.923047046	7.012193007	7.066262655	7.080234385	7.075067544	6.821689244	6.838016008	7.020554924	6.942496887	6.879291503	6.790145329	6.805086062	6.975375726
"ILMN_1653646"	7.430031598	7.536471927	7.527289658	7.496901762	7.60300782	7.487139667	7.435768518	7.618023832	7.208784843	7.364899643	7.416133352	7.522638337	7.493103603	7.704373854	7.514276285	7.491399403	7.681575976	7.560522776
"ILMN_1653648"	7.149171917	7.110467098	7.199099235	7.124927878	7.165218371	7.016735094	6.897921714	7.042543139	7.140579691	6.962854963	7.092361894	6.96921806	7.12848532	7.016400935	7.087329422	6.977192153	7.295534904	6.888133315
"ILMN_1653650"	6.977020877	7.100128399	7.119039604	7.071651565	7.135690242	7.010853656	7.227473001	7.113308665	7.107882471	7.084782108	7.166409945	6.978797442	7.335346466	7.103271547	7.06917731	7.060463568	7.091390389	7.082921777
"ILMN_1653652"	7.384371258	7.692938108	7.841652012	8.094434598	9.090014186	7.712457437	7.227923356	9.268038435	7.810498404	7.338896013	7.931002201	7.419595792	7.499750911	8.711880896	9.034921486	7.365803169	7.106106153	8.210679545
"ILMN_1653660"	6.967869924	6.830653787	7.04467715	7.050253787	6.9831311	7.041964457	6.994475889	6.818016008	7.119277119	7.020410745	7.064572464	7.055845498	6.953661966	7.029959815	7.107972647	7.159167842	6.980380247	7.001193898
"ILMN_1653665"	6.90348194	6.974429525	7.099203096	6.864846006	6.973534629	7.028457288	7.042302285	6.93492734	6.923979131	7.011444652	6.99194416	7.055062023	6.867969925	6.918229907	6.870989051	6.989872306	7.004060181	7.033818329
"ILMN_1653666"	6.960306271	7.036427173	7.004672243	7.071184279	7.105816044	7.048205899	7.107122353	7.070763634	6.962080511	7.119959169	7.001569764	6.993004625	7.037358518	7.101132882	7.172308174	7.053328465	7.285493651	6.972984723
"ILMN_1653667"	7.867412456	7.787033585	7.709305774	7.813906275	7.815206541	7.533448803	7.829177189	7.779061677	7.569145576	7.605313989	7.655658935	7.507360385	7.596198462	7.575338858	7.804832193	7.909678981	7.715005985	7.615133486
"ILMN_1653670"	7.161467605	7.274434128	7.249580082	7.340907903	7.304139562	7.139940549	7.0383773	7.464237923	7.410692228	7.199897047	7.300833559	7.254022783	7.107442163	7.24494778	7.223659172	7.392588781	7.339635965	7.303447867
"ILMN_1653678"	6.79839628	6.916979312	6.960283275	6.855792172	6.9337217	6.975395311	7.053011023	6.999355246	7.088474407	6.991494822	6.965091646	6.84519393	6.903722954	6.962904509	6.917714454	7.041074806	6.986027331	7.011086112
"ILMN_1653687"	6.886618104	7.093522186	8.621598964	7.114390379	7.123127129	7.742116689	7.186823874	6.822686826	8.499446061	6.951065327	6.937247108	6.982301127	7.325651632	7.083281989	7.000604051	6.890845618	9.941398454	7.027844251
"ILMN_1653704"	7.088507583	7.117151088	7.069290919	7.094998954	7.254546882	7.070047696	7.282270988	7.13472912	6.863913506	7.019062397	7.156624475	7.095503133	7.049721111	7.072565092	7.187453718	7.218510324	7.16183337	7.201944152
"ILMN_1653708"	8.903900955	9.212576799	9.165022964	9.178714633	9.133235713	9.239927525	9.355092201	9.204366588	9.169955702	9.161646107	9.171762451	9.187726207	9.373616709	9.68386678	9.100034477	9.06549001	9.094825285	9.378954663
"ILMN_1653709"	8.969767571	8.736679455	8.718361882	8.850998073	8.711664028	8.749155562	8.770582793	8.648189018	8.759237394	8.868393442	8.716666091	8.894250994	8.908144593	9.123678052	8.694881233	8.742130961	8.619137025	8.491678987
"ILMN_1653711"	7.907222876	7.893322267	7.915235137	7.855114923	7.497083554	7.673545207	8.456353814	7.771338405	8.048893785	7.35765278	7.443607871	7.663520341	8.027355855	7.961138548	7.412557691	7.387258767	7.513009681	7.856371769
"ILMN_1653712"	8.487625524	8.457609081	8.384504234	7.986074237	7.861993977	8.238342866	8.344688593	8.315901262	8.177946406	7.901828677	7.972185866	8.101491843	8.402210939	8.466539094	7.710122774	8.152772156	7.894888156	8.279685794
"ILMN_1653716"	7.004459406	6.845872771	6.861046717	6.828990948	6.873103719	6.860095174	6.852063923	7.159167842	6.864767424	6.836016674	6.945079275	6.907067911	7.038766124	6.812223387	6.81880285	6.838350502	6.913392661	6.774520108
"ILMN_1653718"	9.194511208	9.240255325	9.474658022	9.564561591	9.813283576	9.76037808	9.683524032	9.640909649	9.553346728	9.341967418	9.701796937	9.441244598	9.543963967	9.706940111	9.855801617	9.527718425	9.511389316	9.796040712
"ILMN_1653719"	7.559396965	7.022252523	7.611949901	7.174293523	7.098853933	7.199177463	7.329884327	7.221127436	7.099441401	7.236554227	7.038973846	7.38318872	7.608484583	7.100498549	7.192821992	7.313245636	7.333094939	7.120583588
"ILMN_1653724"	6.88627229	6.95562092	7.017239929	6.992847405	6.896849984	7.075036134	7.0412558	6.965727387	6.992195373	6.924110731	6.887836014	6.902463889	6.932278077	7.022821581	7.02104401	6.963297897	7.090101436	7.010794142
"ILMN_1653728"	7.465612097	7.530184801	7.522706427	7.438428385	7.488309407	7.609978503	7.68516643	7.825174938	7.597034338	7.753203216	7.729172347	7.719159762	7.492783884	7.816393942	7.62718506	7.769316266	7.735482505	7.853787101
"ILMN_1653730"	7.265697777	7.325892836	7.68234463	8.152772156	8.527677827	8.740841632	7.167754825	7.548875517	7.524487112	7.190678725	7.7544768	7.936581024	8.015892352	7.605723672	8.549525077	7.022952093	7.765162801	7.95339486
"ILMN_1653738"	7.108138543	7.402022444	7.328637853	7.308756759	7.337355117	7.291607335	7.18012076	7.362609577	7.308964384	7.293736608	7.253421735	7.316404481	7.072122201	7.243761542	7.343352396	7.305441813	7.495188887	7.275317857
"ILMN_1653742"	7.074319936	7.027202002	6.937375513	6.964350422	7.057432036	6.953922095	7.271739992	6.961982974	7.191945814	6.988251943	6.969202029	7.024895164	7.090661314	7.009893666	7.024886177	6.850551059	6.973370908	6.943500075
"ILMN_1653744"	6.537888478	6.714526328	6.640018851	6.724117773	6.70633401	6.658463396	6.716341885	6.660676887	6.813286384	6.649863767	6.607056172	6.801154675	6.756634388	6.707570059	6.639289167	6.8194062	6.617113298	6.717350178
"ILMN_1653745"	7.055062023	7.060060962	7.047844522	7.057744129	7.145053006	7.006908484	7.109324924	7.17464084	7.037996948	7.023449049	7.068720296	7.03795681	7.035461692	7.091280435	6.949500904	6.962854963	6.990898763	7.00966839
"ILMN_1653748"	6.832554311	6.756233515	6.854293304	6.684422818	6.825795137	6.888133315	6.83565754	6.669576924	6.822629423	6.776288828	6.962810521	6.816382853	6.751035156	6.895076298	6.805673026	6.669775579	6.755412108	6.856027233
"ILMN_1653750"	7.036659139	7.249400759	7.260692198	7.193447004	7.121247246	7.975401733	6.8831419	6.959698199	7.254379482	7.003432524	7.138069066	7.544564406	7.166777295	7.055408389	7.074367162	6.969028888	7.137046043	7.278227853
"ILMN_1653760"	7.099099662	7.167304307	7.047422628	6.988394675	7.009893666	7.055941887	7.165388189	7.106083043	6.94891982	6.912625326	6.939766689	6.936539253	7.000127519	7.04946293	7.034871633	6.986027331	7.266984464	7.105928009
"ILMN_1653761"	7.050024051	7.032415004	7.217831203	7.171480521	7.14745078	7.013570096	7.075534512	7.061078975	7.30335662	7.016248633	7.081693023	6.967088715	7.058182893	7.175908526	7.155019981	7.064029476	7.23502402	7.154081945
"ILMN_1653762"	6.932456122	7.035542151	6.851341051	6.893830744	6.906969564	6.973693617	7.0423842	7.019870275	7.066869048	6.90180986	7.092637656	6.869357224	6.959529943	7.050377884	7.003010199	7.035650857	6.978771273	7.100113935
"ILMN_1653766"	7.006305084	7.416217388	7.586411782	6.747312175	6.773294606	7.320761768	7.147644039	7.326485973	7.85826283	6.934645692	7.001122119	7.527207985	6.83382881	7.174505364	6.743553872	7.007487912	7.050212039	7.183024306
"ILMN_1653768"	7.026022287	6.913760993	7.046802321	7.132389372	6.993378564	7.059521864	6.83126309	6.997130225	6.840008485	6.988659575	7.056500422	7.065619517	6.953131596	6.964170033	6.882208042	7.204860034	6.990688099	6.979386955
"ILMN_1653771"	7.055127818	6.836441342	6.909838341	6.992822839	7.116255116	6.908377239	6.814255679	6.95115859	6.940052884	6.888232572	7.009938461	7.124398547	6.926524967	7.0567803	7.112093588	6.756736256	6.911718087	6.819113587
"ILMN_1653783"	6.874079102	7.035922796	6.98860868	6.871891384	6.871010253	6.922110261	6.866393108	6.867559166	7.019458862	6.856117088	7.113996417	6.780304197	7.060514845	7.095996134	7.078095661	7.120559223	6.991956938	6.870062415
"ILMN_1653786"	6.948936979	6.998183472	6.932186723	6.846185512	6.997415866	6.934728346	7.230121839	6.974290976	7.03395747	6.982935327	7.017902851	6.889428393	7.055348469	7.056686223	6.959562789	7.05264322	6.962181929	7.06667933
"ILMN_1653787"	7.018334569	7.155854371	7.087824832	7.03348534	7.060488207	7.005596175	7.120140817	7.175968028	7.328464388	7.049626327	7.023313801	7.01222213	7.156522376	7.120358103	7.013147359	7.127094016	7.031205821	7.036566065
"ILMN_1653788"	6.911611195	6.965940424	6.991087259	7.084800485	7.05051105	6.9406981	6.929697171	6.991142161	7.133571518	7.010819903	7.020978534	6.93750801	6.928260871	6.895214377	6.912414588	6.984740723	6.96882425	7.044347678
"ILMN_1653793"	8.639791588	8.990782412	8.608169657	8.848447767	8.999326285	8.718361882	8.356625636	8.487625524	8.382668426	8.545453996	8.574501415	8.431509877	8.575201895	8.652652432	9.055270058	8.646706364	8.781927799	8.806727297
"ILMN_1653794"	11.45585919	11.25249366	10.95567105	11.0049309	10.79984837	10.35145331	11.36057434	11.40809744	11.11767253	10.80844626	11.01479509	10.80712674	11.52947078	11.70789762	11.29999867	11.08261748	10.653085	10.52208806
"ILMN_1653797"	11.15714005	11.24642637	10.88929094	11.11829369	11.13666573	10.92916395	10.56945483	11.62944557	10.89257373	10.82076156	10.90990197	10.80079649	10.79951272	10.82923401	11.24801979	11.06845885	11.22780427	10.97409443
"ILMN_1653799"	7.091498778	7.188922242	7.187018416	7.120810444	7.222369982	7.199418254	7.455130704	6.934451409	7.438300584	7.224079889	7.178871062	7.065972141	7.051607081	7.310979911	7.180148033	7.040579636	7.04403278	7.114730894
"ILMN_1653801"	7.140178026	7.068871163	7.25953385	7.116047834	7.099640755	7.118048075	7.080577719	7.202862111	7.095220144	7.09861455	7.132766201	7.145830292	6.978987096	7.103584666	7.098923389	7.148204161	7.119909915	7.012364608
"ILMN_1653807"	6.952018147	6.862302255	6.997509939	6.959825824	7.028599139	6.821291444	6.848584665	6.675837513	6.894110357	6.839033431	7.0062425	6.931584519	6.829740879	7.144684528	6.999145799	6.829189834	6.958625568	6.909564516
"ILMN_1653814"	7.164531663	7.209693829	7.162624515	7.1464319	7.176743069	7.117771877	7.125834802	7.202521372	7.145481531	7.180918415	7.184012831	7.044941783	7.026589473	8.123902371	7.127454744	7.061775574	7.160795982	7.31051174
"ILMN_1653821"	7.354723521	7.392924611	7.9746055	7.338990944	7.270925412	7.876837171	7.778196979	7.155761318	7.946215194	7.83450634	7.331549013	7.724200967	7.497531548	7.066743902	7.685742656	7.785959199	8.079102061	7.99810775
"ILMN_1653822"	7.123907507	7.215992134	7.08689016	7.251436357	7.422218461	7.130391349	7.015525602	7.10691324	7.147208164	6.984745783	7.382012013	7.176780313	7.158173706	7.158205927	7.41140411	7.181549788	7.165388189	7.104521651
"ILMN_1653824"	7.527580313	7.563386056	7.502307499	8.065447249	7.898076516	7.606267117	7.494889479	7.416920925	7.320411061	7.495026411	7.451935882	7.55539181	7.351818406	7.377619954	7.488693035	7.530694319	7.582787522	7.53174962
"ILMN_1653826"	7.085389688	6.988100762	6.965035546	7.028139843	7.126004155	7.13372639	7.197248057	7.085115635	7.057242988	7.037536466	7.2090836	6.962854963	7.108858747	7.018833737	7.120282091	6.95731398	6.926356201	7.186151628
"ILMN_1653828"	9.784299541	9.870306185	9.527123888	10.09912743	10.29008414	9.657468647	9.652404742	10.0416682	9.497494987	9.590866204	9.654491688	9.448532895	9.601755179	9.635988252	10.08561355	9.444455504	9.245624977	9.817886999
"ILMN_1653829"	6.928734944	6.898661495	6.906622366	6.895580133	6.88653	6.918304509	6.975271212	6.94970816	7.099332142	6.979733789	6.930281582	6.996611433	7.054904198	6.867320894	6.880326778	6.881061552	6.856547845	6.93991247
"ILMN_1653833"	7.115119707	7.140717111	7.115074879	7.127555517	7.156164254	7.119539849	7.194092735	7.087804745	7.028157547	7.223258749	6.94887611	7.084268229	7.302250308	7.088355175	7.028157547	7.130330067	7.194239896	7.049732808
"ILMN_1653834"	6.612748233	6.672351883	6.832999543	6.84344301	7.125655176	6.915452547	6.805339508	6.833619773	6.83194122	6.75200278	6.927161872	6.725074306	6.778426519	6.705152169	6.876071357	6.871379019	6.944140896	7.061832192
"ILMN_1653836"	7.243252588	7.085703281	7.048583602	7.231280757	6.955629776	7.046821503	7.545683385	7.077704232	7.226579441	7.307799589	6.959736356	7.320968349	7.174200735	6.937357961	7.162603798	7.011309741	7.118548463	6.987877445
"ILMN_1653846"	7.196138871	7.201771773	7.192124164	7.076126683	7.152806292	7.123935574	7.240340249	7.110549111	7.130249063	7.253925383	7.125620029	7.184636144	7.118281151	7.276120589	6.837600033	7.203251722	7.208445506	7.235412025
"ILMN_1653856"	7.666585905	7.901940777	8.007570658	9.573147347	10.18140496	8.204176565	7.737408325	9.287004872	8.159586991	7.700862114	9.019328387	7.563760939	7.809066073	8.866169049	10.53207861	7.537857632	7.443187754	8.018311213
"ILMN_1653861"	9.807842579	10.20503073	10.33008884	10.00047587	10.10586646	10.26442596	10.01426468	9.816637003	10.18847862	10.1154608	10.22681146	10.32564203	9.803523138	9.873627382	10.179944	10.03193664	10.31590417	10.12616901
"ILMN_1653864"	7.044255605	7.001593948	6.913143906	6.914666795	7.01290829	7.029993646	7.132971447	7.097143982	7.096189827	6.989887692	7.017186608	6.892520662	7.024057474	6.972535065	6.879216179	6.839897745	7.014998024	6.943620699
"ILMN_1653865"	7.278380017	7.171719152	7.254971952	7.308219338	7.297294646	7.239169556	7.309466929	7.31212919	7.0423842	7.060586635	7.340907903	7.405949851	7.143454536	7.198377727	7.265785501	7.186294476	7.331162117	7.261496315
"ILMN_1653867"	7.277111344	7.053465085	7.366656969	7.344755101	7.285808201	7.064515134	7.071434794	7.076893748	7.175441907	6.831878765	6.962796317	7.121275066	6.948094875	7.12031954	7.166884729	7.113747493	7.280152602	7.057006838
"ILMN_1653871"	8.679136145	8.334623262	8.580817908	9.026051414	8.367341652	10.31717917	8.015154077	8.132203624	8.562780938	9.216693119	8.867864339	10.32030344	8.79703924	8.489566851	8.051581344	8.776005401	8.652652432	9.239657274
"ILMN_1653876"	7.502216447	7.35625839	7.365803169	7.364359637	7.387664553	7.47866993	7.539366993	7.763035893	7.549909752	7.385970499	7.619486005	7.584499644	7.087590572	7.31832632	7.612372751	7.399379576	7.457832598	7.68516643
"ILMN_1653878"	7.113563907	7.001956275	7.200310789	7.254725638	7.161087386	6.985568802	6.860204492	7.123455777	7.285269583	6.880601151	7.051505247	7.016287443	7.574733472	6.931596699	7.154752881	6.957029223	7.312238318	7.060299296
"ILMN_1653879"	6.937357961	7.028544311	6.959103683	6.941858003	6.948962511	6.868730762	7.03988483	7.098477697	6.881774774	6.931748069	6.947435136	6.871541368	6.910337889	6.913276486	7.032389647	7.045058099	6.987894798	6.881031357
"ILMN_1653896"	8.106839384	8.097370084	8.030527474	8.187610392	8.209812462	8.095392924	8.225441703	8.039165674	8.194783975	8.391659664	8.159723914	8.273626763	8.140712466	8.162709463	8.204934058	8.384935484	8.031288451	8.193866267
"ILMN_1653904"	7.258960256	7.210606658	7.330403821	7.329502151	7.309154675	7.307799589	7.513085819	7.540737347	7.244543811	7.591464185	7.308391278	7.371930038	7.471076037	7.476849249	7.28421851	7.422580519	7.461819516	7.44116618
"ILMN_1653910"	7.082711797	7.01039691	6.810959068	7.024760671	6.987073591	7.11957089	6.847836254	6.966956872	6.953869771	6.870117343	6.90586639	6.994249133	7.034845051	6.860987117	6.999876204	6.953098163	7.118583671	6.82738064
"ILMN_1653927"	6.77958459	6.83382881	6.810834032	6.850316563	6.826786282	6.83565754	6.862486393	6.867059828	6.907288144	6.735800415	6.82200617	6.842664496	6.861398764	6.78132789	6.882633292	6.853745346	6.760405972	6.774550957
"ILMN_1653934"	6.705850793	6.764798127	6.70633401	7.708519658	7.490470526	6.785335391	6.781018867	6.687827053	6.876578518	6.831074265	6.838177119	6.791221839	6.686018404	6.879491117	7.010518867	6.931137159	6.752102079	6.690171686
"ILMN_1653940"	7.154574686	7.229847032	7.184319116	7.208878697	7.128615888	7.337196972	7.148109105	7.142994148	7.021696931	7.017341313	7.166908723	7.063639745	7.170927874	7.154186128	7.191633365	7.139078103	7.214993291	7.109599771
"ILMN_1653945"	7.018304879	7.070039338	7.01737483	6.998292926	7.07413494	7.004013131	6.958044543	7.080952623	6.836034385	6.994109974	6.961588153	7.011969244	7.053011023	7.104380631	7.091844306	7.025926757	7.075989144	7.093891554
"ILMN_1653956"	7.339149185	7.246795444	7.218422654	7.186850558	7.270097796	7.097547762	7.243829004	6.99830451	7.383580042	7.204631371	7.164562464	7.353531	7.279436109	7.361300066	7.245272149	7.64276679	7.239961839	7.155220245
"ILMN_1653965"	7.087273445	6.881474227	6.952220907	6.951539437	6.986254372	7.050501598	7.014328066	6.931194161	6.826786282	7.010005149	7.109415463	6.960498866	6.907468571	7.058464296	7.152727382	7.045962648	6.731042477	7.050330684
"ILMN_1653980"	7.24991286	7.210543638	7.209796381	7.176213579	7.26105798	7.203709955	7.208853539	7.5245637	7.339563	7.33927191	6.997693034	7.291988163	7.114528588	7.334457395	7.225622514	7.454471711	7.267948155	7.258478432
"ILMN_1653991"	6.759606634	6.695508578	6.783498524	6.706186388	6.735414413	6.844148825	6.736057758	6.694296885	6.880146292	6.563966682	6.721500934	6.817952015	6.76333601	6.699021318	6.699160863	6.814037867	6.823670952	6.958948319
"ILMN_1653995"	7.069922755	7.046646161	6.822356726	7.012782536	6.923345231	6.954888534	6.858383551	6.939186628	6.93836838	6.866601021	7.080599444	7.157801848	7.22991369	6.989352592	7.004623333	6.934878101	7.001054545	6.967891618
"ILMN_1654001"	7.906287649	8.101868663	7.927769741	7.83190202	7.873298039	7.609719529	7.905778756	8.443238364	7.923718133	8.180249933	8.203695184	8.056059961	7.673976518	8.375925043	7.850897984	8.102770732	8.204176565	7.563304458
"ILMN_1654010"	7.800819924	7.709615725	7.468434012	7.512344725	7.65283651	7.464883064	7.789743546	7.484370473	7.478751695	8.063625784	7.722799503	7.573690685	7.756855445	7.378101419	7.557173849	7.697770622	7.654150718	7.580177146
"ILMN_1654013"	7.752182992	7.800133574	8.094016334	7.585872088	7.693915436	7.837623908	7.88410091	7.61140231	7.904297824	7.927173122	7.852659065	7.677948291	7.990257513	7.819286578	7.704183983	7.99996225	7.94257569	7.968768203
"ILMN_1654016"	13.11187996	13.19233338	13.28260645	13.13118522	13.29643336	13.07805078	13.35189967	13.32053647	13.17476927	13.32641405	13.2165452	13.28260645	13.26667648	13.55009871	13.27193943	13.44612014	13.42985784	13.38694754
"ILMN_1654031"	6.800185388	6.826152206	6.856864809	6.936828856	6.738115821	6.705152169	6.890294587	6.916113146	6.852314264	6.892897037	6.79955478	6.741257797	6.947264156	6.951809523	6.922506333	6.849673684	6.769239893	6.849083951
"ILMN_1654032"	8.40973669	8.513461393	8.279443204	8.19767895	8.093649798	8.318224728	8.491678987	7.929761127	8.280841236	8.350107968	8.207775006	8.192114654	8.467217492	8.317093552	8.122149142	8.249609342	8.071066543	8.320111295
"ILMN_1654043"	7.11783502	7.040227166	6.955386039	6.946174638	6.992800293	7.145396829	6.998997211	6.863613117	7.055949568	7.219442218	6.945978402	6.97942593	7.156966525	7.036804743	6.969920458	7.182064411	6.958222038	6.974055817
"ILMN_1654049"	7.094444776	7.129933926	7.051729968	6.976653636	7.178642332	7.082585492	7.060740696	7.038125537	7.195097366	7.097831277	6.94415286	7.104659333	7.118242477	6.984812255	7.045546902	7.191985078	7.035030809	7.157117534
"ILMN_1654056"	6.777028443	7.077976005	6.905336157	6.84675359	6.91182311	6.933895161	7.088178589	6.859057438	6.882990301	6.858779179	7.169886108	6.983210558	6.920309192	6.882208042	6.76528303	6.941007061	7.055292713	6.996910156
"ILMN_1654060"	9.609616427	9.609383917	9.091856372	9.104160176	8.961370783	9.524604897	9.296318194	9.150665816	9.388076276	9.30603522	9.170636911	9.273990773	9.226119893	9.477414973	8.775550595	9.271485015	8.850087213	9.519461862
"ILMN_1654063"	7.247044084	7.227938902	7.308391278	7.270885076	7.151504353	7.138483131	7.319501314	7.123606273	7.07738181	7.214909313	7.193508554	7.114574084	7.08864455	7.073250189	7.139716098	7.129792079	7.207626493	7.227445614
"ILMN_1654064"	7.053872504	7.152145044	7.31212919	7.178270326	7.319791348	7.229593175	7.001392949	7.273696189	7.22050348	7.25912718	7.394701094	7.325469321	6.962214149	7.010741157	7.470477303	7.404079387	7.378101419	7.309780726
"ILMN_1654065"	8.755508114	8.694458032	8.920622987	8.416937399	7.905568088	8.262417627	8.847335385	7.854180984	8.792601276	9.291570623	8.666522677	8.762186021	9.112764556	8.027498969	8.243746322	8.42380831	8.493329143	8.441431931
"ILMN_1654068"	7.578109594	7.521796573	7.511057599	7.597326609	7.732944695	7.469067893	7.672310836	7.524487112	7.452561035	7.643562558	7.642258774	7.277673169	7.597887272	7.665610466	7.601055952	7.474965083	7.201688453	7.4147093
"ILMN_1654072"	8.991428674	9.404724932	8.965748597	10.41488116	10.2478977	10.57694451	8.944875194	8.662857124	8.853992182	9.531696324	9.517057576	9.632259467	9.911174812	8.427554677	9.466191419	9.136592518	8.986641361	9.356500055
"ILMN_1654073"	7.003508246	7.026691346	7.001326382	6.903933129	6.914235595	6.987692675	7.030050534	7.002410742	7.125503388	7.024650834	7.144220503	7.013685785	7.102009357	7.025018969	6.993526307	7.149873215	7.073852291	6.980710243
"ILMN_1654074"	7.013469824	7.053088852	6.996575053	7.033784772	7.136026446	7.040949978	7.231797981	6.962397998	7.031700443	7.0313186	6.994587909	6.965005945	7.026439695	7.205617885	7.190016402	7.044148847	7.017113239	7.0840425
"ILMN_1654099"	8.69834155	8.604395322	8.132813229	8.43217422	8.461295651	8.353280599	8.276778002	8.79703924	8.155193297	8.231366422	8.391836959	8.263937373	8.090820478	8.256206278	8.557866377	8.380506154	8.225660361	8.211892988
"ILMN_1654108"	6.950294779	6.77581877	6.81052853	6.831161307	6.924740943	6.809600469	7.178755006	6.878060712	6.87383684	7.086603313	6.849288378	6.944335037	6.986820013	6.805009915	6.98359233	6.772505434	6.875252517	6.849083951
"ILMN_1654109"	10.8949154	11.49143676	10.27852615	10.86426894	11.14004968	10.95309811	11.36948001	10.31590417	11.0765565	11.54624716	11.50869637	11.28396286	10.57751918	11.30428158	11.43716977	11.6886013	10.34047325	10.94360711
"ILMN_1654112"	7.9490615	7.897794751	7.805975476	7.911582731	8.095571812	8.160943352	8.161525755	8.010934369	7.918573374	8.236161113	7.729532541	7.950654432	8.300761105	8.560921208	8.043130524	7.910961893	7.831668908	7.951434874
"ILMN_1654118"	10.70016697	10.3283057	9.881472674	10.47379983	10.67297639	9.949103521	10.27852615	9.94731626	10.19189036	10.33825306	10.38156877	10.2838886	10.59225099	10.25395478	10.62595057	9.946066573	9.924585313	10.00505781
"ILMN_1654129"	6.963170239	6.745330928	7.018884718	6.912719012	6.792512779	6.861156765	6.870358988	6.945046598	6.851473709	7.001461062	6.919899773	6.928196269	7.134342361	6.915859311	6.812964451	6.840709513	6.847013119	6.964588955
"ILMN_1654137"	6.980135755	6.958044543	6.97736052	6.937057324	7.080398112	7.025933998	7.150393862	6.965005945	7.22839763	7.094139967	7.018943505	7.090840204	7.0470246	7.005803401	6.966956872	7.156199291	7.141183409	7.111178999
"ILMN_1654141"	7.260692198	7.191132746	7.228020598	7.241223807	7.238261597	7.327395507	7.279335548	7.121912729	7.306958626	7.492261942	7.223688598	7.425292228	7.406738576	7.321563919	7.188294273	7.327935672	7.267722727	7.196480117
"ILMN_1654151"	13.28593783	13.43830015	13.31361456	13.30930903	13.39603098	13.36136464	13.53203165	13.37738436	13.54617368	13.35847992	13.36803605	13.35847992	13.4713571	13.48292654	13.42105337	13.50567354	13.11949067	13.34151676
"ILMN_1654153"	6.809992155	6.866912639	6.93996205	6.89854187	7.039618776	6.923816571	7.049272399	6.987812147	6.808161426	6.947549341	6.970566219	6.948218025	6.870193742	6.993989888	6.913559374	7.044255605	6.987308903	6.897096886
"ILMN_1654165"	6.959020936	6.840198611	7.021129205	7.021733423	7.047388696	7.009831237	6.832014217	6.955975038	7.053673428	6.982820414	7.240191445	6.915181271	7.036022705	7.026371723	6.897096886	6.999728796	6.781174335	6.884987358
"ILMN_1654170"	7.083408554	7.149873215	6.990373207	7.068432978	6.903043623	6.96438618	6.931033069	6.894659491	7.030458274	6.879330171	7.005060088	7.067922359	7.022055435	6.974474606	7.106185696	6.927197261	6.949820498	7.017416623
"ILMN_1654171"	6.830885557	6.868938248	6.916889071	6.928901647	6.916527314	6.859830425	6.831503097	6.947138845	6.878554504	6.839457993	6.933826426	6.879797152	6.815673757	6.957731081	6.857480836	6.927765533	6.863579305	6.906754164
"ILMN_1654185"	7.029553526	7.098295759	7.058011302	6.973093699	7.108430328	7.019491141	7.125325573	7.053746695	7.166884729	7.176758082	7.254781384	7.145359071	7.018995197	7.143454536	6.910588971	7.245567819	7.087376178	7.030716003
"ILMN_1654187"	7.286326805	7.271706803	7.306046167	7.194406782	7.166165457	7.257644617	7.310352658	7.195412398	7.082360572	7.401939944	7.25239447	7.291194677	7.406377122	7.180188769	7.208445506	7.28275745	7.245479756	7.188670951
"ILMN_1654195"	6.87701642	6.991466093	6.800122447	6.93788417	6.985536175	6.588934778	6.828607019	6.907303973	7.020421042	6.944553668	7.044493921	6.964868489	6.955291865	6.860158088	6.837021598	6.798684735	6.923805778	6.914078583
"ILMN_1654200"	7.190569602	7.24305803	7.227653428	7.224761029	7.170407352	7.272070415	7.233860863	7.25816338	7.227473001	7.283468931	7.464650694	7.398716836	7.142437758	7.421950233	7.242121607	7.29533404	7.125655176	7.4046999
"ILMN_1654204"	6.798274529	6.79955478	6.717608204	6.669063868	6.76222079	6.803128327	6.79970085	7.22290526	6.74640237	6.892988128	6.814055858	6.76260629	6.737560177	7.033694348	6.791221839	6.904902427	6.715745783	6.849378853
"ILMN_1654210"	7.709042816	8.074284617	7.988710059	8.979727168	10.30894106	8.270074002	7.906287649	9.54897205	7.899931075	7.694503134	8.666082278	7.941949686	7.721696514	8.784559156	10.73837466	8.096398501	8.026781262	8.214950407
"ILMN_1654212"	7.463634826	7.460333794	7.489403588	7.469067893	7.336895723	7.373963705	7.458543344	7.746148738	7.433924489	7.172280195	7.408097332	7.260731277	7.070936337	7.63480646	7.33526762	7.389305935	7.462895951	7.275465768
"ILMN_1654217"	6.966894004	7.016460831	7.072763074	6.989604972	6.925047389	6.991494822	7.186318817	7.009732267	7.133932582	6.915181271	7.061119764	6.940537739	7.187117369	6.933188153	7.119374733	6.862753439	7.068634242	7.021010264
"ILMN_1654226"	6.914826238	6.893675775	6.962334628	6.945922743	7.044118289	7.077430194	7.199936325	6.949184651	6.873455293	7.043462964	6.989518862	6.876337448	7.005035374	6.954302656	6.956333899	7.129690974	6.82735391	7.063214115
"ILMN_1654228"	6.846677811	6.749478043	6.698554741	6.973815431	6.892461417	6.991045266	6.990769304	6.829275866	6.823533789	6.844209468	7.070975722	6.796257833	6.990884297	7.056842701	6.983704625	6.777556288	6.846561677	6.964454594
"ILMN_1654240"	6.988416612	6.944189147	6.88375655	6.804048092	6.893327137	6.782223592	7.044430937	6.961722802	6.829275866	7.045950013	6.91996651	6.894209191	6.925262738	6.968001753	6.983930863	6.96781958	7.020169745	6.924663364
"ILMN_1654246"	7.329933512	7.352797901	7.086352454	7.235697543	7.054598851	7.144517057	7.033421367	7.142535988	7.265280016	6.992286745	7.073578417	7.124791612	7.154596444	7.310316188	7.039738615	7.118875838	7.091273428	7.029390871
"ILMN_1654249"	7.160581318	7.059265602	7.173827613	7.044519737	7.234540297	7.237543245	7.095301163	7.382473013	7.128338684	7.238148195	7.122480699	7.223258749	7.268186509	7.131855057	7.127812349	7.143956717	7.016499817	7.17232935
"ILMN_1654250"	7.150101592	7.16179593	7.266858048	7.135708851	7.23721517	7.164160573	7.200476295	7.087137693	7.141136521	7.187973475	7.084756213	7.225101851	7.257179835	7.211704981	7.135022992	6.98931667	7.093878234	6.994051919
"ILMN_1654261"	7.007042662	7.149287287	6.97460079	6.982746563	6.909333901	6.962334628	7.033899094	7.126575135	6.936568701	7.057877015	7.026118344	7.002588958	7.011064932	6.979769646	7.013843488	6.972489475	7.168208297	7.154231488
"ILMN_1654262"	10.34538876	10.19750062	10.29196479	10.16767035	10.15653671	10.03226885	10.14855249	10.01535731	10.37796408	10.0266199	10.21118045	10.01105421	10.51835959	10.2117223	10.53951314	10.47945067	10.59955588	10.44562116
"ILMN_1654268"	9.655855411	9.39818609	9.12627706	9.892999612	10.67016604	9.090014186	9.110315328	9.427346924	9.039123318	9.283459042	9.964193785	9.24533423	9.192433936	9.737072981	10.50556283	9.252487494	8.846403058	9.09364327
"ILMN_1654279"	6.949161314	6.968001753	6.966819906	6.833711897	7.04961597	6.846585493	6.917991272	6.885898274	7.129364578	6.829987697	7.083281989	6.903025615	7.005131292	6.855390131	6.899884556	7.041423302	6.927124227	6.912754398
"ILMN_1654287"	8.191040124	7.980163948	8.015372167	8.008507495	7.800003496	7.776351787	7.97117226	7.563217849	7.991181386	7.771838472	7.770241688	8.105057382	8.286857598	7.59282037	7.610633928	7.881866157	8.151514491	8.009987865
"ILMN_1654288"	6.848104378	6.809600469	6.656451383	6.840754939	6.920429973	6.774198404	6.914569452	6.798783189	6.90494683	6.967491159	6.822034555	6.911247943	6.853621908	6.834801788	6.860087994	6.524690105	6.87469376	6.899271012
"ILMN_1654289"	9.123913264	9.068277723	8.70961239	9.01971196	8.754097105	8.805464019	8.612625652	8.565874082	8.895936809	8.781661494	8.959348376	9.083680176	8.844645399	9.071121005	8.775140606	8.620701188	8.625614868	8.783729017
"ILMN_1654313"	8.632169837	8.24848241	8.152564133	8.018807058	8.560381645	7.972665019	9.011279223	8.516930416	8.077251972	8.217006462	8.206303041	7.964318781	8.097941453	8.01048791	8.600745643	8.081877622	7.85826283	8.053598768
"ILMN_1654317"	6.998626454	6.987658332	6.992847405	7.013898057	7.088309398	7.069348602	7.0627232	7.098402729	7.26665478	6.953168733	7.062521686	7.053642081	7.163776354	7.087824832	6.887007747	7.225656257	7.140466605	7.009992664
"ILMN_1654318"	7.596000085	7.466987548	7.623994749	7.451409625	7.458753727	7.44844717	7.652347448	7.485238394	7.753342796	7.626964009	7.373963705	7.545936171	7.726794979	7.61705215	7.261671502	7.547818816	7.424644463	7.38715027
"ILMN_1654319"	7.318771179	7.51067294	7.359683488	7.374589138	7.260692198	7.322828362	7.272070415	7.825000544	7.104672502	7.061253714	7.244498088	7.421032684	7.316967338	7.610702831	7.456086378	7.176411684	7.214182793	7.503674378
"ILMN_1654320"	12.55814537	12.26303477	11.91184722	12.45693702	12.32354213	12.05332721	11.65283488	12.43409091	11.67187515	11.69997943	12.01619026	11.79360029	11.82812559	11.08411852	12.10659018	11.46846937	11.62199392	11.86907866
"ILMN_1654322"	8.560381645	8.689097708	9.102757173	8.568440375	8.753569516	9.712815593	8.747342507	8.271181416	8.768733616	8.795239596	8.608169657	9.14438906	8.577968462	8.623521667	8.724791092	8.793002644	9.117432133	9.276268006
"ILMN_1654323"	7.055175484	7.089097207	7.129235069	7.07750606	7.138108066	7.152452859	7.380801282	7.037398278	7.036047383	6.952980556	7.074545812	7.060725492	7.021065251	7.107680637	6.997716348	7.049301098	7.109498009	6.946980363
"ILMN_1654324"	8.723415251	9.136024107	10.26052779	9.428217358	9.125860603	11.27642141	8.714913287	9.190447151	10.51802857	8.923989385	8.646706364	9.883171671	9.293501271	8.520738953	8.753569516	8.918378566	10.02892418	10.45819001
"ILMN_1654331"	7.899931075	7.959274866	7.48390088	7.451935882	7.266021629	7.520945564	7.995558096	7.375815346	7.42767533	7.839926178	7.575979002	7.491229004	7.838801532	7.902559119	7.400521941	7.619694943	7.45603836	7.482123885
"ILMN_1654336"	6.924998024	6.925936797	6.817530636	6.775002668	6.924466613	6.9192689	7.0264042	6.923362629	6.751377774	6.972568766	7.046668039	6.868838331	6.948370344	6.780982924	6.798783189	6.876963483	7.012278074	6.853526387
"ILMN_1654340"	8.018311213	7.685823975	7.716261729	7.624633017	7.479378463	8.140362271	8.309562173	7.68021265	7.830804966	8.12947395	7.741956253	8.023731508	8.003876655	8.031674709	7.696956642	8.931477843	7.911350241	8.146110961
"ILMN_1654346"	6.870848433	6.789702328	6.951270819	6.889325794	6.93616378	6.932168874	6.919490477	6.812714088	6.999580455	7.039477886	6.922682008	6.822288339	6.940564096	6.933016705	6.857972812	6.818952907	7.026439695	6.933554314
"ILMN_1654354"	6.81340902	7.005202479	6.88442944	6.889706206	6.794494705	6.882023192	6.971496209	6.913425085	6.899673186	7.051896671	6.868575281	6.890151449	6.935063353	6.790945515	6.893217413	6.893633936	6.953585691	7.000641737
"ILMN_1654357"	7.881866157	7.784636578	7.676499015	7.605072834	7.586291341	7.817605819	7.616314614	7.828150895	7.792101471	7.176194721	7.55904285	7.883974893	7.712304817	7.892517163	7.71540094	7.682879164	7.758776907	7.833488816
"ILMN_1654365"	6.988130751	7.082602612	7.009306562	6.979745714	6.981329208	6.988891677	6.830227899	6.97211303	7.016151312	7.029781487	7.060232088	6.85834678	6.773665981	6.948685657	6.914892156	7.014977956	6.86554535	7.020397281
"ILMN_1654369"	7.104166085	7.232926416	7.124892772	7.038799068	7.036831328	7.141425812	7.044155965	7.114670377	7.02182039	7.134210179	7.196751702	7.148945942	7.390511956	7.36550132	7.198355978	7.207906074	7.256662571	7.205817614
"ILMN_1654370"	7.720788028	7.73490829	7.752025742	7.911935198	7.941109031	7.667159475	7.592408345	8.108164582	7.748513116	7.86499727	7.963722272	7.656720739	7.794673493	8.172357844	7.829177189	7.754893277	7.730397433	7.600428919
"ILMN_1654378"	7.18918076	7.112000994	7.209623701	7.161169094	7.042088667	7.016683594	7.114466891	6.935393902	7.101867811	7.077387076	6.961497805	6.93073121	6.871063468	7.113563907	7.013637416	7.040788499	7.180338441	7.102342289
"ILMN_1654385"	8.628651492	8.731507225	8.697614144	8.419680544	8.414097729	8.466942217	8.751469888	8.989939978	8.843395798	8.95255042	8.933654586	9.09364327	8.622660525	8.871657008	8.610733085	8.650677161	8.894457729	9.09836144
"ILMN_1654386"	6.813182453	6.886317476	6.880844356	6.971435047	6.892737388	6.881146082	6.89953669	6.916011979	6.92802607	6.859845844	6.834569023	7.001622423	6.788514797	6.923560533	6.955941994	6.928776531	6.875690958	6.842472332
"ILMN_1654389"	7.058646386	7.12209376	6.894258763	7.0045481	6.925101062	6.972935196	6.917151672	6.959500431	6.712730526	7.21432705	6.889589207	6.874510397	7.201050039	7.032301014	7.064582646	7.075255836	7.164075455	6.993077363
"ILMN_1654392"	9.170144772	9.174863205	9.008657796	8.976889307	8.828578306	8.882438195	9.431366272	9.261825114	9.296794096	9.465899152	9.261482215	9.136024107	9.358028892	9.101355277	8.857382868	9.006890981	8.818966192	9.21168715
"ILMN_1654394"	6.991970935	6.759725952	6.942774926	6.827896679	7.060851238	6.859139857	6.893249602	6.87912263	6.918215454	7.036196917	6.981896775	6.86271614	6.897319892	6.769702202	6.854545965	6.858956204	6.912957245	6.858500864
"ILMN_1654396"	11.42503485	11.89581558	11.85659744	11.66969016	12.49771634	11.99493262	12.12282904	12.95716794	11.85218095	11.20621703	11.82112538	11.61523547	12.01343619	12.7916829	12.43114771	11.73283098	11.57039147	12.32698903
"ILMN_1654398"	11.62511996	12.06898455	12.29225962	11.66892575	11.68334414	11.82363544	12.05434337	11.76958305	11.6907238	11.74386505	11.76391286	11.85046577	11.6107834	11.78313713	11.55021647	11.27494518	12.00422357	11.85969345
"ILMN_1654402"	6.991142161	6.82294412	6.880912092	6.92024143	6.916011979	6.903623308	6.650586967	7.152215461	6.743223981	6.819162311	6.796896254	7.092349783	6.905147115	7.002824415	6.910598394	7.001100841	6.936228943	7.006957503
"ILMN_1654403"	7.400440017	7.405824754	7.305998611	7.297969362	7.235783247	7.327497037	7.678604112	7.355593616	7.394115641	7.481662964	7.54364251	7.346796657	7.546583944	7.578702832	7.412435744	7.462012096	7.380491035	7.487886673
"ILMN_1654408"	7.069427548	6.815994317	6.985930095	6.957847813	6.946230135	7.068088911	7.037946145	6.912989768	6.812907464	6.924527937	6.826323022	6.951072431	6.983072578	6.755479854	6.834750523	6.953039195	6.991130616	7.100062512
"ILMN_1654411"	7.007688708	7.298631353	7.272457475	7.041612212	7.170076869	7.182565962	7.039245517	7.478589842	6.875885504	6.957281395	6.752759987	7.395573528	6.798996437	7.165021961	7.085686656	6.875895729	6.899144002	7.032539117
"ILMN_1654413"	7.156814977	6.872577804	7.000589785	7.160873441	7.26669172	7.210286633	7.253564414	7.236069688	6.949025751	7.249023623	7.191856949	7.277642398	7.157859921	7.048693111	7.027377509	7.047388696	7.257267178	7.144926576
"ILMN_1654414"	7.404799807	7.560258177	7.789359859	7.589898281	7.735482505	7.941244602	7.748983188	7.771963705	7.901828677	7.726794979	7.872812008	8.083946929	7.596000085	7.457895245	7.780779846	7.845460815	8.072510333	8.026166063
"ILMN_1654415"	6.707324841	6.802636955	6.833276452	6.902897549	6.905336157	6.813378562	6.844795774	6.922982968	6.870214046	6.764598843	6.683816138	6.858091645	6.7343415	6.911706937	6.860204492	6.783751395	6.872225577	6.826662783
"ILMN_1654421"	7.709529877	7.864517538	7.682076776	8.226411613	8.535536521	7.770889032	7.741307497	8.246671706	7.918275533	7.670676756	7.849550304	7.825685849	7.773568865	7.635524616	8.398309328	7.832492782	7.845261639	7.664071547
"ILMN_1654422"	7.828150895	7.725525361	7.839312621	7.809217406	7.770797673	7.874653143	7.776821778	7.686778196	7.740890982	7.775521584	7.77121448	7.810054612	7.856691572	7.586411782	7.845460815	7.73441008	7.659483782	7.58907847
"ILMN_1654427"	6.824313307	6.727426854	6.738584476	6.794662008	6.807894468	6.883951072	6.782672256	6.906969564	6.952403781	6.809308823	6.783262539	6.770920066	6.897140939	6.74895589	6.826786282	6.817245879	6.97700917	6.814055858
"ILMN_1654429"	7.120766891	7.101206758	7.068445803	7.026003288	7.163349016	6.984834634	7.178339537	7.624160887	7.148810383	7.085469108	7.078671753	7.079872317	7.187792973	7.310894423	7.171159567	7.237683071	7.195470019	7.172582616
"ILMN_1654430"	6.965024921	6.938722325	6.841339924	6.922749226	6.658463396	6.839202724	7.014127816	6.779795494	6.950694006	7.044596074	6.966322385	6.935689239	6.721783452	7.044454002	7.043036956	6.863638674	6.681826718	6.980828185
"ILMN_1654436"	7.017915833	7.068347902	7.167173077	7.04014764	6.864983814	7.106560382	6.957408944	7.136018576	7.090890781	6.992150246	7.18490796	7.074310358	6.874168225	6.993340106	7.041331638	6.948440008	7.067551233	6.947331237
"ILMN_1654441"	10.22363231	10.29008414	10.70237363	10.1163866	10.02938873	10.35998373	10.59342222	9.910200322	10.69686853	10.29847184	10.2737749	10.41387313	10.31403287	10.03098886	10.16183598	10.78361648	11.34347634	10.33078891
"ILMN_1654445"	9.531428587	9.425025048	9.193717869	9.520644356	9.487435515	9.084827712	9.451136559	9.852675962	9.219824176	9.06689745	9.374472528	9.107275576	9.433128539	10.2286781	9.415696544	8.983564997	8.469359667	8.784287319
"ILMN_1654452"	7.167222654	7.184866124	7.026551926	7.070936337	7.052077924	7.151839348	7.028249625	7.135858263	6.870875307	6.887461565	7.110291292	7.092993616	7.066235252	7.089083029	7.067294959	7.003794742	6.940003309	6.934341344
"ILMN_1654457"	7.162008999	7.138781392	7.044486112	7.350157714	7.213090879	7.346796657	7.267111082	7.124710021	6.984048168	6.984086235	6.989244259	7.357786705	7.215042473	7.277470376	7.147063032	7.12890148	7.114071176	7.245875148
"ILMN_1654458"	6.886367219	6.969247202	7.051279298	7.014369705	7.016123225	7.034072633	7.217802868	7.079419927	7.011877628	7.16594006	7.02286578	7.059460872	7.066040461	7.065658218	7.037438362	7.231024814	7.143389396	7.052056516
"ILMN_1654459"	6.809471732	6.954790462	6.905348668	6.888796658	6.891445963	6.960620345	6.914007116	6.921055745	6.942822412	6.960387564	6.932520444	6.962359989	6.971850267	6.826007577	7.001209659	6.834777654	6.819881413	6.982506868
"ILMN_1654466"	7.135036549	7.023668232	7.048321828	6.819662369	6.891711842	6.974299816	7.063970592	7.075276282	6.879733193	6.923085986	7.058286298	7.050284474	6.962294533	7.099799102	6.928467414	6.905663415	7.01200133	7.025275505
"ILMN_1654468"	7.111306793	7.286241984	7.244356571	7.198826362	7.350694969	7.301225661	7.263483345	7.380398848	7.269892568	7.31732804	7.272776781	7.299382158	7.327276795	7.466749115	7.202644406	7.335983299	7.355737717	7.215402659
"ILMN_1654473"	7.538577524	7.630614148	7.264036601	7.263954906	7.254233199	7.383418211	7.564353714	7.241155104	7.451209109	7.536471927	7.616096167	7.255362198	7.153914155	7.565470068	7.17220369	7.297035003	7.298235702	7.267111082
"ILMN_1654474"	6.842942506	6.88527421	6.844480259	6.861468927	6.837173595	6.886333957	7.04877912	7.001705833	6.903533877	6.836565325	7.017582761	6.852585678	7.111032157	7.01110086	6.914112168	6.978016022	6.992985577	6.994257538
"ILMN_1654479"	6.99837701	7.084867423	6.891197328	6.88733588	6.877946724	6.805927531	6.890826552	6.97449126	6.988466236	7.032329694	7.058140162	6.932313782	6.771367965	6.882826741	6.985433048	6.640018851	6.728748807	6.842982278
"ILMN_1654488"	8.697384463	8.442508905	8.261475295	8.286432943	8.339294105	8.144010112	8.124513949	8.704428129	8.307225875	8.318706399	8.277264609	8.352483327	8.201857909	7.952854899	8.28626299	8.355242528	8.438825236	8.242061217
"ILMN_1654493"	7.568509616	7.609719529	7.48489466	7.593946969	7.599340949	7.632778521	7.367349599	7.617763932	7.263104046	7.381445443	7.476255639	7.235487059	7.504087608	7.686919625	7.616843308	7.518587578	7.626242644	7.525099589
"ILMN_1654496"	7.175235196	7.031772366	7.203643904	7.181815425	7.010447374	7.11750846	7.156859038	7.347689823	7.19955991	7.043078583	7.141991011	7.142437758	7.415231867	7.140557015	6.991087259	7.443607871	7.17643888	7.010209828
"ILMN_1654497"	9.65718497	9.678742227	9.930580243	9.706230291	9.638081523	9.646425724	9.430333526	9.946984045	9.833397565	9.759873514	9.563638348	9.855128007	9.492708802	9.289066211	9.677872252	10.2298468	10.10955192	9.768099269
"ILMN_1654504"	6.962675968	6.749015775	6.879523508	6.764109367	6.883147999	6.819297218	6.799331748	6.942353651	6.700423405	6.741223632	6.750933	6.844688602	6.976979994	7.031906032	6.78879804	6.947208134	6.921926496	6.856072465
"ILMN_1654516"	9.53806118	9.520382423	9.337492499	9.223432187	8.88523666	9.619665773	9.686845362	8.630472865	9.454748358	9.633801794	9.270356103	9.553017616	9.540622366	9.503243374	8.826727491	9.440829297	9.186464133	9.555780352
"ILMN_1654518"	9.187038964	10.02167639	9.54673191	9.904090961	10.51972608	10.02836624	8.875812392	10.33265132	9.557724781	8.855692493	9.696137526	9.040778934	9.20280175	9.880870224	10.21073853	8.802753187	9.428523223	9.539511718
"ILMN_1654522"	7.010663341	6.874546101	6.890433895	6.914654639	6.999079804	6.865437176	7.010365148	6.909903747	6.959328888	7.067917768	7.073375615	6.99391505	6.966930888	6.940812675	6.876029045	6.874901317	6.919584866	6.91643415
"ILMN_1654526"	6.872386768	6.988384866	6.824612858	6.936813153	6.832168177	6.945028075	6.875812716	7.060038265	6.928164759	6.893507355	6.982629051	6.937470121	6.769672042	6.856981254	6.782181827	6.98947814	6.915558813	6.831376899
"ILMN_1654534"	6.956098287	6.863707227	6.933975944	7.029206275	6.957571286	6.913408759	6.92402824	6.837424373	7.064215657	6.874417422	6.845491151	6.963886833	7.009410856	6.8831419	6.849516518	6.889624071	6.936176174	6.80143962
"ILMN_1654540"	7.012823709	7.09406128	7.095747429	7.033555474	7.121302686	7.066021363	7.04282854	7.00929497	6.951671743	7.045745398	6.89305107	6.671819923	6.914447529	7.126301723	6.944581838	7.079928544	7.158133384	7.187117369
"ILMN_1654541"	7.704787061	7.813051869	7.835633739	7.634155924	7.456457075	7.411868273	7.414827673	8.156395016	7.446828387	7.628104876	7.559585583	7.552731719	7.840747864	7.690511748	7.842071115	7.432215353	7.500445474	7.928043767
"ILMN_1654542"	10.6170966	10.61648322	10.78082097	10.65526675	10.53762151	10.62641157	10.58237583	10.30280521	10.64008102	10.78213384	10.81182234	10.62641157	10.60641209	10.5582874	10.48301037	10.72347203	10.689513	10.46881195
"ILMN_1654543"	10.62059226	10.54842071	10.64472116	11.03588934	11.29046833	11.02111479	10.92500218	11.14144474	10.843383	10.68370057	11.00764829	11.17756743	10.59844886	11.03049022	11.14606619	10.58114788	10.75446573	10.89795183
"ILMN_1654545"	9.748595931	10.00411125	10.01757388	9.068520118	9.61265742	9.212949146	9.776413678	9.971786999	9.924585313	9.766440297	9.892649807	9.540307867	9.752799559	9.514808886	10.01535731	9.547238988	9.727749708	9.92660892
"ILMN_1654552"	10.15050954	10.29088529	10.3802009	10.31876562	10.6487837	10.16183598	10.27087303	10.94146358	10.52253762	10.16133468	10.49522052	10.45637213	9.900283595	10.57599207	10.64595019	10.21118045	10.24308084	10.38419113
"ILMN_1654560"	7.864243537	8.156395016	8.550743475	7.927769741	8.175989359	8.52311673	7.903201093	9.241567262	8.273312197	7.87538938	8.112734477	8.108554757	8.181922739	8.702815043	8.102770732	8.295195463	8.327304584	8.700980908
"ILMN_1654563"	8.535128237	8.388248772	8.36478011	8.364156851	8.076270202	8.748643076	8.634280941	7.619889044	8.693402565	8.650127535	8.471951772	8.666082278	8.475753381	8.387140291	8.134452616	8.719166691	8.260449721	8.667555056
"ILMN_1654566"	7.92143984	8.049935881	7.993874115	8.006616034	8.11784204	8.019442799	7.790632758	8.224837983	7.883471212	7.919795385	7.970005329	7.947878286	7.978403938	8.281297512	8.00053101	7.96810847	8.033237378	7.986771889
"ILMN_1654570"	7.100787489	7.109381117	7.208614847	7.1247173	7.158008546	7.116138711	6.983201889	7.130542494	7.125538827	7.068432978	7.385203073	7.127893252	7.223196933	7.044528413	7.191010426	6.973153775	7.193870122	7.214855081
"ILMN_1654571"	7.058286298	7.409656588	7.074948366	7.30371953	7.457113422	7.36902154	6.991406094	7.705133723	7.263144073	6.95710862	7.050704697	7.054744839	6.952086587	7.815685032	7.304652858	7.107915972	7.129599352	7.159287959
"ILMN_1654583"	9.88283647	9.846223494	9.839281558	10.78963872	10.96313821	10.66418732	9.744675448	10.72469056	9.754707277	9.699041388	10.16408017	10.06800783	9.847356901	10.11485449	10.92081156	9.691736874	9.904342188	9.999882958
"ILMN_1654586"	8.697921812	8.700069355	8.455687564	8.300309278	8.18451127	8.659955338	8.628475886	8.161936682	8.244395014	8.677900521	8.498128486	8.742130961	8.556450558	8.511110858	8.068889677	8.765559325	8.520243563	8.600285321
"ILMN_1654588"	7.013809056	6.925725173	6.928142655	6.91328102	6.679864836	6.765763879	6.834066851	6.702262755	6.876693956	6.960594771	6.94493937	6.817245879	6.860577207	6.932160945	6.893286728	6.87900388	6.951768068	6.978883336
"ILMN_1654594"	7.068606563	6.841219515	7.006678228	7.065304409	6.996664265	7.070717442	7.161632683	7.043462964	7.005301099	7.078737899	6.988498567	6.966841782	7.152167864	7.010249019	7.077023769	6.948019037	7.128088351	6.911420347
"ILMN_1654598"	7.046107276	7.021522104	7.661766046	7.530064739	7.542310563	7.186512449	7.034833782	7.146169494	7.625947001	7.105619111	7.21584199	7.17401484	7.278855061	7.141725619	7.86148268	7.094416316	8.080859675	7.345212114
"ILMN_1654602"	7.069798675	7.196588912	7.145708137	7.109680182	7.110776413	7.111427876	7.113119339	7.259404817	7.128812145	7.196138871	7.069551986	6.955508742	7.084201674	6.908684053	7.112809039	7.194856399	7.33473762	7.127269438
"ILMN_1654606"	6.959448111	6.962522502	7.05850488	7.13069302	7.138962515	7.022833728	6.822478392	7.117739494	6.978865732	7.062808432	7.069209454	7.010453023	6.911288903	7.145499579	7.230349331	7.1419679	7.026272641	7.147267439
"ILMN_1654609"	11.90064952	11.76857111	11.40877486	11.92179111	12.16498273	11.36057434	12.1595162	11.93248234	11.44605437	11.93016795	12.084749	11.35528636	12.06185453	12.18381598	12.16498273	11.52740626	11.00998652	11.17887891
"ILMN_1654612"	8.572633928	8.316121125	8.248122408	8.445166163	8.474054999	7.977193866	8.502221356	9.070685051	8.15302378	8.432366404	8.365893838	8.223822232	8.802505133	8.817173988	8.688928515	8.289176151	8.413073041	8.54686616
"ILMN_1654613"	7.215855816	7.115318513	7.232768633	7.100941713	7.226007682	7.164631815	6.978426251	7.152806292	7.189630036	7.133167134	7.219085253	7.330782444	7.08140021	7.18052322	7.08774767	6.975178488	7.115402841	7.265785501
"ILMN_1654626"	6.903676436	7.03514006	6.899813547	6.905857881	6.988712888	7.006703949	6.950595906	7.034859784	6.832889442	6.924785295	6.95483492	7.024547631	7.004696538	6.994843781	6.819021647	6.817666221	7.076455726	6.705559884
"ILMN_1654629"	10.02286742	10.42265395	10.46034235	10.41901013	10.7772521	10.57808633	10.40448952	10.65191562	10.37354447	10.17467248	10.48464152	10.30461248	10.29918645	10.39522862	10.74061359	10.25055091	10.52347663	10.72925383
"ILMN_1654630"	7.760857558	7.782608316	7.693820129	7.494839607	7.600139918	7.562261262	7.727447011	7.471256247	7.449595663	7.616426905	7.788070579	7.358410276	7.815820493	7.538087931	7.470163935	7.560796696	7.562489895	7.625238823
"ILMN_1654632"	7.596569649	8.18468942	7.724521147	8.234471115	7.530791157	7.404849303	7.683291943	7.976951467	7.91505057	7.179155457	7.587297076	7.435973574	7.824512115	8.134825326	7.343038727	7.895564264	7.59089495	7.771637114
"ILMN_1654634"	7.079353373	7.139518915	7.058714136	7.185382434	7.091331404	7.245680289	7.113617918	7.249023623	7.17502575	7.263399049	7.037055366	7.254081734	7.264631456	7.089247622	7.189541581	7.223515862	7.166702957	7.20333641
"ILMN_1654637"	7.040970497	6.952421762	7.018005951	6.956322315	7.001843912	7.042088667	7.005760443	6.967431018	7.007049775	6.825215662	6.941442142	6.986053502	6.896295634	6.999269987	6.999252842	7.144824301	6.985734548	7.111735214
"ILMN_1654639"	8.780702969	8.715619868	8.714913287	9.725905031	9.040200073	8.477433954	8.594478083	9.504948412	8.913021515	8.453905308	8.714303828	8.301740036	8.784711903	8.684333698	8.830734395	8.910364994	9.045028911	8.5174316
"ILMN_1654641"	6.894400084	7.010034015	6.938464524	6.900893901	7.008733861	7.008580841	7.068408712	6.87862086	7.182854042	7.036427173	7.008747202	7.081951831	6.961819451	6.906092031	6.816123041	6.859057438	6.906222378	6.928409475
"ILMN_1654653"	8.18179549	8.228467966	8.416033988	8.357081316	8.589282863	8.260647069	7.958990066	8.186417862	8.151514491	8.279203795	8.385374878	8.113602458	7.993874115	8.149135383	8.544636982	8.142578268	8.244089822	8.132813229
"ILMN_1654663"	7.003466433	7.003479554	7.010061229	7.126954864	6.909367055	6.988953603	7.074661309	6.911095588	6.936759833	6.989929122	7.070793017	7.092599957	7.029868825	7.066491325	7.046694127	6.87915646	6.980727331	6.932880895
"ILMN_1654671"	7.294264598	7.175319233	7.288734041	7.140717111	7.069267376	7.213354128	7.050643004	7.080565095	7.177174743	7.139462061	7.095714698	7.327530011	6.889487634	7.2086063	7.120979133	7.002224744	7.262859464	7.086712326
"ILMN_1654672"	6.888682172	6.916849853	6.932110501	6.893414114	6.824014019	6.728219008	6.894987101	6.949084886	6.903197136	6.996782574	6.944259954	6.919743011	6.990955905	6.97767364	6.854158402	7.093522186	6.896714871	6.637479499
"ILMN_1654673"	7.036853933	7.0862408	6.827270798	6.889781938	6.928958928	6.777395405	7.123093019	6.888163025	6.871652751	7.020256669	6.803604167	6.866204983	7.04169008	6.895928225	7.042316609	6.8336654	7.004672243	6.857919543
"ILMN_1654677"	7.081599388	7.089930939	7.049091977	6.995220701	6.983678369	7.087892155	7.02074032	6.994171121	7.091893072	6.939766689	6.848600578	6.973303824	7.06234753	6.904647199	6.966771703	6.985458643	7.112197175	7.062263286
"ILMN_1654685"	7.890718862	7.663796519	8.359202511	7.634699897	7.853199147	7.818894799	8.236306745	7.879486286	8.066480448	8.076929928	7.876703929	8.014168423	7.772666661	7.378299237	7.693326176	7.968907568	7.662394162	7.862449142
"ILMN_1654689"	7.574733472	7.523937727	7.512001958	7.497243596	7.497476541	7.415038929	7.647788018	7.303638497	7.488367532	7.592175999	7.374125019	7.493899406	7.479943658	7.732944695	7.378953697	7.435066634	7.596934185	7.304190176
"ILMN_1654690"	10.3076982	10.63051628	10.50502865	10.53002761	10.69174315	10.25125046	10.52568212	10.63401906	10.57545426	10.70844923	10.86216863	10.69329568	10.50147906	10.5244523	10.60212289	10.38526453	10.62491739	10.81089233
"ILMN_1654691"	7.829177189	7.758237296	7.660792402	7.874992719	7.745779637	7.686673674	7.721451603	7.830363446	7.774087195	7.664846569	7.558324455	7.614998269	7.671721418	7.989328609	7.904121298	7.771637114	7.74012599	7.740890982
"ILMN_1654692"	7.252519911	7.665177664	7.311595016	7.765592874	7.533887891	7.056686223	7.027175256	9.633138087	7.247486314	7.035151048	7.395624659	7.049174804	6.891860039	7.77121448	7.549140344	7.056306987	7.069334715	7.383926362
"ILMN_1654696"	6.80120244	6.78920263	6.837839563	6.914032607	6.785146646	6.794918014	6.68241966	6.939233328	6.911873805	6.94887611	6.795709593	6.897705085	7.045296203	6.882939986	6.84041917	6.690706719	7.371148136	6.850551059
"ILMN_1654697"	6.977100752	7.264268128	7.038856521	7.211127903	7.257570995	7.036338876	7.106591026	7.385316376	6.976560159	6.981736316	7.005380976	6.84848835	7.133882258	7.358485196	7.274434128	7.111048774	7.210514258	7.060710557
"ILMN_1654703"	6.592126378	6.947208134	6.865437176	6.887307352	6.767976254	6.869550155	6.971059033	6.864088985	6.800408293	6.787434251	6.850743403	6.907788942	6.738584476	6.787994816	6.659318239	6.868346285	6.83184115	6.749080073
"ILMN_1654721"	7.037446746	6.820891626	6.860922268	6.98690029	6.99332212	7.05140814	7.033074773	6.881031357	6.935609973	7.052690645	6.992978838	7.050321787	7.178624776	6.909237396	6.955431517	6.891016147	7.019742943	6.907322606
"ILMN_1654722"	7.502571588	7.474891654	7.257102449	7.332560476	7.388676311	7.445955763	7.432215353	7.347516846	7.373013028	7.21996134	7.442979713	7.367915023	7.441013202	7.476517276	7.448609945	7.253564414	7.20085978	7.30221189
"ILMN_1654726"	6.734476313	6.937067289	6.827768126	6.823909997	6.889223421	6.970583976	6.981560972	7.04961597	7.038491228	6.972476801	7.055740667	6.891197328	6.968913804	6.87493926	7.002214529	7.013628322	7.050952168	6.978836903
"ILMN_1654732"	7.166280197	6.941681948	6.796444754	7.043611375	6.82735391	6.721222845	6.958010979	6.903978043	7.015768415	7.103817815	7.067775211	6.914473206	6.852435232	6.776389044	6.644005852	6.882350676	6.778380996	6.921310877
"ILMN_1654735"	9.378954663	9.129998149	9.268226782	9.04946518	9.075604998	8.981767224	9.416026125	9.466525406	9.027624854	9.084577601	9.287004872	9.004367577	9.325567522	8.585484444	8.804669038	9.076718624	9.183518746	9.298987045
"ILMN_1654737"	8.379300241	8.218641332	8.297885188	8.045451483	8.146793387	8.082809966	8.477433954	8.378978818	8.435462268	8.390241853	8.250775575	8.237269901	8.171367179	8.321179083	8.284495314	8.444305046	8.291224513	8.094782313
"ILMN_1654742"	6.838397114	6.93130661	6.805984082	7.025453135	6.808042934	6.91537856	6.955987561	6.856143213	6.882038183	6.90628641	6.783353079	6.876039211	6.964232573	7.076032398	6.855792172	6.955629776	6.875283391	6.893108189
"ILMN_1654759"	6.98204378	6.927977954	6.809722012	6.884910426	6.86491992	6.760605314	6.952565664	6.919281998	6.892004504	7.072085635	6.743997294	6.819021647	6.990209415	6.894110357	6.794259387	6.878022272	6.991689555	6.810420953
"ILMN_1654766"	7.082336166	6.980751602	7.127768381	7.046603475	7.01239966	7.218422654	6.952789585	6.996898158	6.949517099	7.051279298	7.084106554	7.275508465	6.992864191	7.223033529	6.968207517	7.102170451	7.017830398	7.039265846
"ILMN_1654771"	7.080779004	7.277360306	7.244439456	7.051607081	7.076352574	6.982899806	7.258922407	6.994163394	6.957740228	7.180945859	7.017557133	7.019891088	7.116773339	7.267135796	7.093055954	7.307343856	7.067313083	7.12239492
"ILMN_1654772"	7.074052477	6.931652558	7.219305402	7.03998868	7.083461557	7.087076157	7.095741071	6.979249875	7.164589892	7.146361808	7.06737801	7.082002528	7.041777756	7.170295982	7.077430194	7.086798986	6.932716335	6.970181775
"ILMN_1654773"	8.407254195	8.732877822	8.35940713	8.402565879	8.603135381	8.429508639	8.411984805	8.869411018	8.56725186	8.57625461	8.614382241	8.43780728	8.371689065	8.495685164	8.635953927	8.719741697	8.669895631	8.542055309
"ILMN_1654778"	7.664846569	7.648705585	7.453387019	7.659413821	7.919795385	7.676640386	7.855531064	7.981002682	7.52138557	7.456774836	7.913356195	7.803673604	7.767465477	7.954486969	7.750732958	7.644534294	7.528993802	7.6407002
"ILMN_1654779"	7.1493013	7.166777295	7.141425812	7.135430444	7.097346914	7.035650857	7.327187069	7.027696393	7.258039818	7.207964194	7.245204724	7.230053948	7.290931726	7.195627277	7.275428215	7.073454464	7.079292709	7.192390782
"ILMN_1654786"	6.846802944	6.761953193	6.75027311	6.72228167	6.760207097	7.005289815	6.994545407	6.806017626	6.967335877	6.878060712	7.112404637	6.895682182	6.845117454	6.649175112	6.974029747	6.943511763	7.001839373	6.809370781
"ILMN_1654792"	6.954931107	6.885736625	6.992522622	6.932785753	6.940639204	6.896522456	6.992314115	7.156700671	6.947315967	6.884942983	7.075067544	6.889706206	6.856586679	7.042076385	7.073358591	6.797074791	6.939036836	6.869620918
"ILMN_1654812"	7.399151322	7.698164319	7.418118087	7.433924489	7.430749573	7.522163767	7.402815246	7.958195222	7.435364121	7.478050503	7.527248822	7.452114084	7.421400577	7.806276629	7.508859224	7.681372805	7.633133274	7.768472181
"ILMN_1654819"	7.807354168	7.702766712	7.833488816	7.805271825	7.824354405	7.456774836	7.820683626	8.102318563	7.689602392	7.974343644	7.837030778	7.542125505	7.959885062	7.820848753	8.033068425	7.889373623	8.050241398	7.92143984
"ILMN_1654823"	7.547357273	7.529410598	7.519560959	7.552306256	7.384270896	7.652236615	7.879249948	7.678269137	7.397638723	7.808563028	7.537857632	7.863598337	7.856985327	7.73852115	7.572291735	7.696830358	7.556738216	7.785711897
"ILMN_1654851"	8.760790302	8.630930272	8.880758879	8.68878081	8.615158182	8.730128119	9.035518605	9.028129804	9.10504213	9.14548659	8.884470355	8.758157605	8.902046891	8.945590247	8.826949484	8.702815043	8.60508577	9.017751804
"ILMN_1654854"	7.781781301	7.643175507	7.710628645	7.853401628	7.680755055	7.941757159	7.511821931	7.789900793	7.626100686	7.585521028	7.759957716	7.888109164	7.909498339	7.936446786	7.683819114	7.593082494	7.805482616	7.669543852
"ILMN_1654855"	6.956322315	6.990872101	6.881845718	6.979328029	7.001346441	6.890638566	6.845206295	7.023921082	6.960758468	6.836736709	6.976716578	6.866295032	6.986042337	6.942861134	6.799925152	6.948076948	6.935430186	6.838202895
"ILMN_1654857"	6.659577584	6.819802901	6.703035816	6.804402618	6.81620212	6.748008028	6.806603291	6.779503244	6.766678957	6.78069391	6.793581088	6.754448328	6.952641455	6.924628244	6.848790725	6.800761862	6.679864836	6.857639568
"ILMN_1654858"	6.972167307	6.877210959	7.047175511	7.122442006	6.982462039	7.103042777	6.873526668	7.105017937	6.950383663	6.884167861	7.086967013	6.934978616	6.976728103	7.001163722	7.132778354	7.126644054	6.925368003	6.924566514
"ILMN_1654861"	9.620325138	10.22363231	9.757109401	9.841150251	9.606404726	9.932850023	9.67299312	9.39818609	9.8219917	9.745087485	9.683524032	9.691736874	9.659626911	9.920332742	9.60390428	9.833397565	9.835980806	9.974196326
"ILMN_1654864"	6.978347534	6.89098497	7.26389212	6.95476142	7.215435478	7.132919305	6.742406999	6.960367009	7.006798705	6.856776295	6.977853443	7.011114828	6.975848111	7.113101117	7.128615888	7.130704435	7.085991968	6.966023471
"ILMN_1654866"	7.537589884	7.47866993	7.628942805	7.618409108	7.465739672	7.849440176	7.407409026	7.687036129	7.499644311	7.64844375	7.42579107	7.6582936	7.488309407	7.350694969	7.64081447	7.540819204	7.657595063	7.512469783
"ILMN_1654870"	7.0249208	7.088721799	7.05605749	6.851457778	6.973276239	6.972826624	7.132400309	7.025089034	7.116827615	6.962833336	7.043750344	7.179175938	7.130249063	7.018304879	7.081265663	7.025870211	7.075791053	7.02795162
"ILMN_1654871"	7.034273208	7.109049667	7.063128918	7.057534938	6.895536372	7.054247633	7.031070858	6.912853605	7.19818318	7.007673044	6.998548717	7.123065212	7.039996671	6.883813108	6.99121769	6.854778245	7.108924348	6.962833336
"ILMN_1654875"	8.401401229	7.028871346	8.066480448	7.012350597	7.164892975	7.257570995	7.068421876	7.253831108	7.48026793	8.131202835	7.606642136	7.976400296	8.323682147	8.677900521	7.234948614	8.235849457	7.064729617	7.817605819
"ILMN_1654890"	7.784262661	7.80110756	7.612372751	7.530898014	7.545581223	7.468650188	7.630398612	7.39153067	7.462095968	7.455570307	7.704993973	7.463444072	7.514375836	7.407335533	7.569145576	7.506805954	7.459068358	7.525656993
"ILMN_1654893"	7.989328609	8.351795141	8.386330922	8.062530063	7.959637374	8.390560951	8.550743475	8.262610357	8.358760637	8.476431438	8.138986786	8.539795636	8.215107679	8.534574059	8.106839384	8.435975917	8.216429645	8.48548776
"ILMN_1654895"	7.081693023	6.964875481	7.025851248	7.004447142	6.826152206	7.080369763	7.062877735	6.914263103	7.062838046	6.771257789	6.997303897	6.972379411	7.02410095	7.012870401	7.012961269	6.960701304	6.935596557	6.962680456
"ILMN_1654899"	7.007848015	6.982849471	7.003443066	6.781289844	6.937416511	7.045436345	6.926068669	7.111834153	7.347840264	7.074029638	7.178492647	6.992478894	7.121682726	6.993851868	7.0276706	7.012231359	6.972698601	6.93546948
"ILMN_1654900"	7.216978238	7.177457288	7.221127436	7.075083625	7.071381948	7.169467581	7.165556186	7.163529059	7.230195975	7.112417406	7.10105789	7.126023674	7.144126944	7.167540542	7.35149784	7.380398848	7.197095874	7.417239441
"ILMN_1654915"	10.22053634	10.26013899	10.2478977	10.12616901	9.70026052	10.06912306	10.16183598	9.844996545	10.05501753	9.711102414	9.861380689	10.03362479	9.770876362	9.414666308	9.604500993	9.392978841	9.897878185	9.909934855
"ILMN_1654916"	7.790632758	7.760412401	7.71167395	7.553334704	7.506647676	7.49891172	7.771637114	7.382982546	7.6288765	7.571190129	7.431083528	7.478205737	7.849300568	7.308856259	7.385316376	7.592071001	7.549717878	7.50852111
"ILMN_1654920"	10.33491405	10.42992654	10.29918645	10.61967892	10.5952889	10.09357171	9.608919279	10.53443649	10.11231126	9.923677725	10.28282772	10.01352565	10.18947015	9.824648931	10.58643665	10.11137521	10.29958122	10.11677831
"ILMN_1654922"	7.090068983	6.909345683	7.050377884	6.834394516	6.952134391	6.971259738	7.168923693	7.041080024	7.140848885	6.977333731	7.094334121	6.979959653	7.08845056	7.080057741	7.098983179	7.13766194	7.129745917	7.109891604
"ILMN_1654939"	10.87837259	10.92569368	10.99911635	10.69530382	10.66025253	10.71163394	10.56421115	10.57204688	10.85534473	10.80445872	10.72072267	10.83180517	10.54046666	10.69127238	10.73500258	11.02227498	11.20657694	10.89143677
"ILMN_1654942"	7.262734902	7.16454488	7.214993291	7.304652858	7.232500433	7.24305803	7.267549824	7.132874235	7.212696093	7.230524688	7.044470494	7.254050266	7.031499462	7.174747605	6.994716103	7.350761591	7.102952912	7.220179213
"ILMN_1654945"	7.487306259	7.655988142	7.313245636	7.46707819	7.542760634	7.190728538	7.034960092	7.7147198	7.436397181	7.230759446	7.362299636	7.139854287	7.129634232	7.046476573	7.394347595	7.092985211	7.192124164	7.241568139
"ILMN_1654946"	10.93408367	11.04523033	11.17549647	11.06903235	11.06845885	10.91749769	10.48759386	10.46082139	10.84988655	10.71962146	10.99463606	10.89205536	10.79900163	10.32714362	11.12775596	10.63456505	11.0416202	10.99615407
"ILMN_1654950"	6.929548884	6.95516412	6.902360447	6.887857663	6.851774969	6.933449418	6.834253303	6.842553955	6.842255759	6.826007577	7.07802665	7.045651398	6.778572783	6.899703911	6.940496505	6.834725025	6.867826119	6.800848972
"ILMN_1654965"	6.958297223	6.969328297	7.049499288	6.904688275	6.998330514	7.003734701	7.018709579	6.786830758	6.790059073	6.828773283	7.047879024	6.915400831	6.984339622	6.993670738	6.893929251	6.953430252	6.904830055	6.833500595
"ILMN_1654966"	7.728200743	7.703123766	8.192622851	7.975401733	7.935356964	7.632615392	7.782214771	8.071706828	7.608484583	7.675621984	7.996242963	7.940131251	7.680755055	7.686778196	8.445166163	7.464883064	8.3465079	7.677149126
"ILMN_1654973"	6.985696197	6.992864191	6.944657113	6.965994542	7.065324091	7.022340222	7.087824832	6.932907559	6.990043692	7.057692339	7.171084208	6.996315368	7.048221953	7.112030809	7.098892663	7.158323915	7.096280551	7.107646448
"ILMN_1654979"	6.780906282	6.699160863	6.768358338	6.74562374	6.721222845	6.769879268	6.831416731	6.834087145	6.736681887	6.696144795	6.712730526	6.673469988	6.849378853	6.778947938	6.877532501	6.871801168	6.674690486	6.748623725
"ILMN_1654980"	6.868690593	6.809258149	6.763471144	6.748297039	6.844315682	6.780573426	6.799113108	6.853745346	6.911300481	6.739947513	6.857002907	6.690078219	6.880700104	6.896146225	6.912791878	6.870745314	6.727426854	6.766573386
"ILMN_1654987"	7.264203649	7.316931935	7.194879277	7.094508988	7.110699044	7.141052347	7.398276897	7.334983595	7.337670124	7.388060527	7.368488449	7.27721156	7.186353611	7.216778476	7.326154521	7.438583507	7.500525889	7.269251585
"ILMN_1654997"	7.24852104	7.198968136	7.157783657	7.198613629	7.141769854	7.181752362	7.148492967	7.050871044	7.040448786	7.17408768	7.244356571	7.264379598	7.14222106	7.139174232	7.197572591	7.228831432	7.044556669	7.146361808
"ILMN_1654998"	6.89004365	6.665538009	6.872347904	6.835073378	6.825292616	6.810959068	6.801182877	7.052473231	6.715096714	6.871859447	6.711403031	6.941909404	6.644005852	6.922739162	6.900176839	6.95031948	6.802344789	6.861807089
"ILMN_1655011"	10.03193664	10.07338623	9.881170499	9.876210297	9.94096199	9.664258152	10.12093297	9.995318211	9.964553074	9.99274445	10.13848088	9.874039147	10.1047281	9.795486797	10.35728457	9.425863232	9.36720805	10.16767035
"ILMN_1655026"	6.910864706	7.008927929	6.97940099	7.066224744	6.870786509	7.004506123	6.800614157	7.376283381	6.917134466	7.000286122	6.845702936	6.877063216	6.907041544	7.056922191	7.003696066	6.914511271	7.089842382	6.843149207
"ILMN_1655039"	7.068408712	7.050914099	6.96246053	6.985049873	6.987016651	6.916690239	6.855155006	6.832643235	6.78547842	6.786830758	7.0071622	7.06097246	6.718571195	6.814255679	7.042912665	6.960541601	6.805586359	6.821777316
"ILMN_1655045"	6.957060656	6.769841472	6.914290987	6.910634827	6.955674813	6.939443001	6.955408102	6.925678917	7.033085407	6.963679937	6.928095604	6.922946188	7.010766953	6.92700418	6.881516791	6.918595262	6.933221847	6.811507446
"ILMN_1655046"	8.117359925	7.793221516	8.050415348	7.994786131	7.938167118	8.110038232	7.899339327	7.655430133	7.857267988	7.86644672	7.51121889	7.903690989	7.903518787	8.337501313	7.948935787	7.821695382	7.783448676	7.818747831
"ILMN_1655047"	7.243927499	7.210713936	7.200637553	7.32182584	7.210486382	7.253958583	7.073982455	7.15926133	7.055764188	7.477977098	7.243445768	7.353481052	7.194522099	7.156915424	7.175245759	7.255058464	7.210191861	7.12741369
"ILMN_1655051"	7.510068393	7.531250081	7.591704897	7.48274256	7.625641636	7.620696563	7.851526035	7.791842028	7.592674308	8.060201676	7.696194849	7.954486969	7.783821047	7.748405415	7.817495864	7.813051869	7.798032481	7.981355906
"ILMN_1655052"	6.959338617	7.17005193	6.888741878	7.090710669	7.044990611	6.972634037	6.929048196	7.18602889	7.002836319	6.850111542	7.123006533	6.927663502	6.897428519	7.200133184	7.234925459	6.868175387	6.960908957	6.867850822
"ILMN_1655068"	8.248332641	8.41911364	8.622827605	8.146110961	8.124302403	8.590884441	8.415007666	7.64755327	8.733097256	8.825607025	8.414452705	8.634280941	8.205346977	8.276930811	8.028504453	8.610253462	8.389927898	8.60679472
"ILMN_1655077"	8.3406081	8.634280941	9.005769857	9.194960225	9.239434606	8.885758695	8.508441844	10.20631879	9.071991206	8.660217696	9.197845972	9.129998149	8.597383605	9.534998952	9.391713372	8.334880312	8.1183305	9.55615094
"ILMN_1655080"	6.790188013	6.770214493	6.760726618	6.615542461	6.798346187	6.596108156	6.717020519	6.704156187	6.662744747	6.848005479	6.816675751	6.680546633	6.796716292	6.838826595	6.685063563	6.73147783	6.744066499	6.617113298
"ILMN_1655086"	6.949184651	6.703458697	6.868301155	6.885427878	6.831503097	6.775434768	6.727809865	6.988242162	6.81340902	6.752998116	6.876717578	6.829338788	6.83847382	6.788689811	6.834418249	6.847807886	6.810487184	6.856855369
"ILMN_1655093"	7.410261255	7.510493541	7.349046556	7.636356151	7.555661842	7.437797696	7.246490509	7.420558616	7.508231811	7.396354069	7.569145576	7.661537945	7.504840845	7.373563341	7.588591211	7.462532437	7.405824754	7.456877644
"ILMN_1655095"	7.028789817	7.086219532	6.990455312	7.044719314	7.126509032	7.161737271	6.969669524	7.018393683	7.290462669	7.008530754	6.91697081	7.028789817	6.960823862	6.987812147	6.844328317	7.126175255	6.976004393	7.097268629
"ILMN_1655096"	7.143578527	7.12186391	7.036579321	7.096111335	7.168494788	7.208716831	7.114098234	7.084921395	7.255463893	6.945437239	6.954845231	7.112899196	6.963215557	6.988384866	7.068347902	6.944657113	6.948692366	6.983201889
"ILMN_1655100"	6.862618913	6.914868998	7.066477365	6.937698862	6.99201261	6.99301585	7.021656655	7.065658218	7.014328066	7.19382561	6.913324893	6.80844298	6.961378463	7.062114849	6.992242071	7.126286856	6.960513257	7.065324091
"ILMN_1655114"	7.127929865	7.142142067	7.298908732	7.07393561	7.25606631	7.1118633	7.366023496	7.273986837	7.345036115	7.192947269	7.22991369	7.0800919	7.094805896	7.195412398	7.271890038	7.161717853	7.182762236	7.139819396
"ILMN_1655117"	10.87033389	10.84598006	10.72125099	10.56120759	10.52678943	10.64664635	10.69806144	10.12616901	10.80756077	10.73226193	11.00285497	10.59888198	10.36568758	10.26385905	10.48936752	11.05453347	11.05054179	10.62279625
"ILMN_1655126"	9.885476952	9.742629403	9.319023655	9.875825215	9.863977276	9.3276343	9.782493203	10.04761203	9.446091309	10.04825918	10.12469777	9.764827503	9.978820568	9.553613149	9.954202997	9.668469747	9.815613837	9.757544433
"ILMN_1655136"	7.054042522	7.10263951	7.057519406	7.016446998	7.009386062	6.980751602	7.11812247	7.159829944	6.900531527	7.175808922	6.981981809	7.117368938	7.188189282	7.128174138	7.016479955	7.187876967	7.024018129	7.167486552
"ILMN_1655137"	8.99978952	9.177305895	8.963523012	9.021984458	9.060674922	8.750667936	8.563493803	9.485692861	8.881329653	8.884049843	8.787515389	8.844409084	8.60679472	8.891082276	9.054035044	8.636629702	9.043214557	8.942315938
"ILMN_1655140"	6.91182311	6.947264156	6.716897908	6.981665204	6.967319811	6.966841782	6.852982719	7.041145571	6.869767903	7.000935369	6.876880346	7.073578417	6.856062517	6.847157161	6.914511271	6.936070956	6.897753604	6.879523508
"ILMN_1655144"	7.115670376	7.066367385	7.135558815	7.102695331	7.129882306	7.070975722	7.078202899	7.127032656	7.052773989	7.129955863	7.089876482	7.054042522	7.076815912	6.949114894	7.094943892	7.093819384	7.186567203	7.196927749
"ILMN_1655151"	7.071023434	7.127068029	7.10903978	7.151535218	7.008590562	7.137395287	7.112093588	7.116193582	7.168795475	7.074925599	7.129341731	6.982150885	7.08372453	7.15543382	7.046507768	7.015171456	7.107951627	6.984480446
"ILMN_1655154"	12.27748227	12.51165846	12.62490196	12.65699871	13.01570307	12.59504089	12.4448962	12.70746728	12.58789648	12.4058055	12.6958794	12.45160572	12.47302865	12.39621936	13.03443424	12.38767089	12.78919636	12.62311001
"ILMN_1655155"	7.113996417	7.135725091	7.146361808	7.128615888	7.121912729	7.106948782	6.989736994	7.262332027	7.097364372	7.107122353	7.242435387	7.244752988	7.131979914	7.139259279	7.130927554	7.086140381	7.019168809	7.133873785
"ILMN_1655161"	7.134964332	7.242694372	7.054181574	7.115008378	7.092544623	6.825038285	7.070168565	7.011639095	6.729637419	6.895671696	6.999602653	7.132558567	7.018284677	7.122774571	6.911641216	7.042586791	7.204358335	6.873187114
"ILMN_1655162"	6.887349144	6.834100549	6.718955813	6.991142161	6.960967946	7.038448243	7.034553843	7.052976108	6.794049802	7.037570092	6.988394675	7.005551009	7.061953181	6.905554323	6.783960847	6.945322595	6.794282874	6.951551467
"ILMN_1655163"	12.45915447	12.41371049	11.91424536	12.23413978	12.55679767	11.938066	12.24381269	12.46150992	11.986833	12.55467213	12.49066913	12.04376208	12.34358078	12.21641742	12.73146955	12.44331291	12.18895467	12.01489141
"ILMN_1655165"	8.086999177	8.069717368	8.08968948	7.795644278	7.971546535	7.767087067	8.277848242	8.661225061	8.044229223	8.192245161	8.340216336	8.081570749	8.01809252	8.488053268	8.644778462	8.211342854	8.303229028	8.07587924
"ILMN_1655167"	7.826999365	7.673435016	7.868881496	7.904121298	7.813906275	7.72265314	7.839466352	7.729172347	7.990578375	8.049760309	7.913214756	7.867412456	7.694085008	7.791139023	7.672799988	7.67744346	8.00870948	7.541631249
"ILMN_1655170"	6.940611733	6.931735791	6.994938923	6.88680619	6.96100811	6.923362629	6.99830451	6.919095774	6.875613045	6.922461201	6.998928889	7.025748556	7.054781114	7.190728538	6.978600912	6.97144401	7.027784223	7.009079752
"ILMN_1655171"	6.997753983	6.908331967	7.132368849	6.975331375	6.90107098	7.016367223	6.80874144	6.906239601	7.105506611	7.059235129	6.85006106	6.967776328	7.058873959	6.991206518	7.014557069	6.885969245	6.8336654	6.959107358
"ILMN_1655177"	11.3876505	11.54789132	11.51860128	11.52947078	11.85218095	11.32289563	11.24092179	11.80115644	11.3093759	11.42269648	11.78580541	11.29905729	11.22325411	11.1267008	11.9609233	11.15714005	11.69578644	11.48882961
"ILMN_1655190"	7.506095622	7.35033043	7.550543319	7.467696336	7.542367908	7.500260279	7.679584035	7.778306352	7.666163918	7.733074565	7.710558366	7.791016726	7.324348123	7.801652777	7.731627139	7.735012897	7.459341652	7.872205687
"ILMN_1655191"	8.179436479	8.597628269	8.331712126	8.412194963	8.560218131	8.567600504	7.999119432	8.389474862	8.444016612	8.363277693	8.410344182	8.670246063	8.656839923	8.320364595	8.66585824	8.108554757	8.461295651	8.560921208
"ILMN_1655194"	8.302348424	8.547035828	8.073862219	8.123244164	8.034016922	8.41775285	7.906617791	7.809217406	7.973936026	8.362510725	8.065790773	8.163114938	8.117648672	8.069717368	7.89141017	8.243357867	8.146935432	8.428544904
"ILMN_1655195"	9.875005519	9.913239718	9.50129053	9.598139813	10.11280653	8.959154451	9.777126356	10.55025405	9.789382549	9.356794283	9.915402373	9.187038964	9.637034967	9.030658654	10.4857116	9.388516914	9.655855411	10.02607188
"ILMN_1655196"	6.907288144	7.014948992	6.943792471	6.975301893	6.995811404	6.905944172	6.975576892	7.015269573	7.257068771	6.972648496	6.915331911	6.992048076	7.004888992	7.007482482	7.039936293	6.939098331	7.014954011	6.820891626
"ILMN_1655201"	6.931630134	7.086375386	6.804341126	7.073427762	7.049148058	7.008101112	7.108972309	6.761741106	6.964016051	6.910700187	6.880912092	6.951147631	6.999932782	6.950817257	6.807490452	7.015740574	7.020383515	7.034553843
"ILMN_1655206"	9.147121501	9.130974768	9.051257026	8.865902151	8.639963226	9.044414871	9.069411222	9.062451351	8.905263462	9.320727219	9.226688401	9.192433936	9.060393697	9.033455671	8.877660605	9.531001601	9.133979239	9.187726207
"ILMN_1655210"	6.806603291	6.854854635	6.830941903	6.883058727	6.934375923	6.827970725	6.857480836	6.941697085	6.789413432	6.924345574	6.957333099	6.918846006	6.887836014	6.741117404	6.808408443	6.834836972	7.028093057	6.774353009
"ILMN_1655211"	6.864492621	6.850331911	6.968743006	6.883628125	6.703458697	6.870500212	6.796568185	6.891825322	6.977613096	6.952999595	6.870709831	6.807852717	6.89879378	6.937429602	6.964801658	6.864129127	6.952918232	6.691895601
"ILMN_1655218"	6.981793473	6.862211105	6.962440694	6.925936797	6.9948021	6.90692378	7.021081868	6.908598401	6.826865961	6.907663952	7.016604257	6.788834588	7.125931909	6.887673521	6.822504566	6.870021476	7.077187629	6.937261478
"ILMN_1655225"	7.752355535	7.901828677	8.008338236	7.885318573	7.972185866	7.890863083	7.856691572	8.052131871	8.142809293	8.027498969	7.913877959	7.823176501	8.011220912	7.932972174	8.17069756	7.96413994	7.774218871	7.971404529
"ILMN_1655229"	6.795875449	6.923492247	6.886129625	6.840342313	6.903848854	6.767759537	6.807775402	6.815888333	6.802526243	6.856556092	6.768035753	6.936661201	6.973815431	6.835732162	6.79168616	6.864419965	6.716045239	6.778190043
"ILMN_1655230"	7.026857542	7.085265214	6.997543021	7.016182989	7.112055873	7.168685298	7.038808174	7.241970754	7.2173921	7.15911704	7.040788499	6.952625875	7.08917865	7.034579143	7.179017456	7.018709579	7.043288298	7.122798462
"ILMN_1655240"	7.003406978	6.791334546	6.78311532	6.938740448	6.865871758	7.105629388	6.956645612	6.801673992	6.933657024	6.873056201	6.929306025	7.00013933	6.867350271	6.960251246	6.862428906	6.850169662	6.924896542	6.893775152
"ILMN_1655241"	6.826063848	6.983631907	6.927009453	7.008888906	6.953032269	6.981422553	6.862003688	7.031691855	6.722872178	6.874124431	6.725654289	6.973522357	6.92156961	6.85956103	6.791975549	6.697735082	6.809079331	6.811879948
"ILMN_1655244"	9.32004026	9.533473292	9.848424004	9.512307802	9.36041454	9.783256722	9.686000615	9.081335302	9.824059414	9.656905495	9.913239718	10.05811819	9.848424004	9.730156963	9.848085778	9.476362002	9.782493203	10.18567612
"ILMN_1655245"	7.347655319	7.320487231	7.33629098	7.220555944	7.228042486	7.22114752	6.930901282	7.427262416	7.064374792	6.999029895	7.489611749	7.327276795	7.341822874	7.374253421	7.21432705	7.253620341	7.250393613	7.313849115
"ILMN_1655250"	7.050306715	6.881808063	6.964053648	6.936534957	7.059942107	6.88812179	6.870561188	7.097936722	7.062857377	6.961903879	6.870581864	6.867293129	7.04135686	6.733366741	6.902233986	6.868301155	6.876809897	6.750718857
"ILMN_1655251"	6.664132132	6.686389189	6.694296885	6.737048698	6.657195709	6.698336685	6.787829064	6.837718246	6.719123411	6.669775579	6.782223592	6.837271604	6.814400462	6.836818711	6.838892512	6.851678098	6.777912217	6.840054935
"ILMN_1655261"	7.337299822	7.789080067	7.649130599	7.982870261	8.49107224	7.463568297	7.580647396	9.076718624	8.028099357	7.341699119	7.817094869	7.744313282	7.369523383	8.696566634	8.358760637	7.378299237	7.690413328	7.978403938
"ILMN_1655269"	7.155775351	7.126786647	7.087059262	7.067323601	7.043104619	7.171495995	7.048983988	7.017690168	7.14020549	7.051794937	7.091609227	6.82999506	7.191658849	7.223409806	7.170295982	6.910151311	7.015510857	6.994171121
"ILMN_1655272"	6.950586167	6.956482389	6.967952923	6.960903074	6.915658038	6.959944769	6.822356726	6.87892219	6.894690193	7.00541122	6.962594018	6.829653957	6.883768896	6.999512324	6.90288381	6.790586233	6.965590521	6.977195548
"ILMN_1655275"	6.881126167	6.903647491	6.898375701	6.751539551	6.80343696	6.75009579	6.984518503	6.869853675	7.046767715	7.018061544	6.904451763	6.999445221	6.878467759	7.099517298	6.797356469	6.926176472	6.922637269	7.016567428
"ILMN_1655283"	6.965091646	7.053968013	7.125122754	7.059741996	7.006178638	7.03077182	6.913079204	7.033828924	6.94415286	6.807360974	6.96781958	7.041501726	6.92682877	7.000657881	6.999302412	6.931845979	7.059959355	6.914424993
"ILMN_1655296"	8.155090316	8.327797147	8.735434528	8.269524849	8.695707417	8.593852106	8.506053891	8.898533866	8.520928399	8.736679455	8.77657736	8.476280783	8.262080614	7.951434874	8.681288684	9.085972622	8.996569085	8.827438897
"ILMN_1655306"	7.212124762	7.09845362	7.218085514	7.13519518	7.117557382	7.240811723	7.304401585	7.146342387	7.216331129	7.12527054	7.222430541	7.185417866	7.172877505	7.173762599	7.206836024	7.240962054	7.182696489	7.028724934
"ILMN_1655307"	9.166752697	9.196160524	9.444210547	9.38967867	9.808942722	9.471871503	9.354512212	9.883903095	9.607094104	9.378954663	9.42369299	9.468019272	9.333559803	9.695473376	9.797991489	9.464310003	9.823335095	9.707396312
"ILMN_1655311"	9.887038453	9.514808886	9.106763171	9.04263894	8.940290861	9.070035221	10.15429997	8.636381662	9.070035221	9.661695086	9.32406694	9.090702023	9.891511423	9.459218238	9.01407479	9.314053312	8.570379781	8.927452901
"ILMN_1655312"	7.945664425	8.188320014	8.808772425	8.387140291	8.40973669	8.863616728	8.188119457	8.660823926	8.981124521	8.350694721	8.550928951	8.748871847	8.030527474	8.883624452	8.310807012	8.394890925	9.114077865	8.273312197
"ILMN_1655316"	10.62880164	10.70322188	10.72845641	10.78293854	10.94114311	10.52634264	10.59844886	10.93166257	10.69950373	10.84016216	10.62708954	10.77779997	10.79704711	10.77661476	11.16413103	11.07587299	11.05127571	10.83124376
"ILMN_1655329"	9.12627706	9.204597969	9.187473023	9.12258996	9.025743199	9.347420434	9.027029383	9.333559803	9.358713039	9.26234079	9.20709343	9.321382664	8.958918869	9.176998765	9.14831949	9.275665695	9.45729595	9.225920615
"ILMN_1655330"	6.815400778	6.717608204	6.817876761	6.709240275	6.862657607	6.852659718	6.971709636	6.835048013	6.835804868	6.801604731	6.949845884	7.04857875	6.869799101	6.898071395	6.820154717	6.794949806	6.574299035	6.854246237
"ILMN_1655334"	7.052155753	7.021001171	6.999592161	6.909959445	7.092653674	6.948182117	7.152691845	7.092339816	6.979745714	6.993177686	7.020660869	6.876176181	7.034049236	6.969840012	7.021001171	6.877740427	6.900263702	6.989286909
"ILMN_1655340"	11.71238749	11.69450285	11.35317702	11.49840608	11.32805244	11.49840608	11.81738559	11.31787728	11.55931843	11.49386909	11.44159732	11.5857765	11.61405687	11.89912073	11.28678608	11.60268782	10.83237597	11.3443204
"ILMN_1655341"	7.298277676	7.311275397	7.291745575	7.533887891	7.379347192	7.418801774	7.069000388	7.121951286	7.15414046	7.451594446	7.330875058	7.239727242	7.169558469	7.229593175	7.337609196	7.132218155	7.276255381	7.15072219
"ILMN_1655347"	7.050652952	6.941144185	7.041056885	7.056922191	7.144918636	6.968264849	6.848750564	7.015651617	7.05452358	6.817792424	7.100662061	7.034244336	7.033428599	6.914032607	7.101774015	7.037745502	7.029993646	7.173855666
"ILMN_1655348"	8.279685794	7.91898685	7.525656993	7.22839763	7.134570863	7.501266367	7.703253916	7.689779025	7.422525516	7.494227132	7.744587393	7.662895441	7.069717522	7.565968798	7.043753148	7.474624884	7.76656016	7.637190822
"ILMN_1655365"	7.158878233	7.008485227	7.025064592	7.286700133	7.153814468	7.357083455	7.144700681	6.989550233	7.062955899	7.073638562	7.173564467	7.557283515	6.964886389	7.055120038	7.119749641	7.127705508	7.11434413	7.073739369
"ILMN_1655374"	6.793053453	6.951840837	6.913192784	6.780735488	6.946710934	6.789951392	6.761186343	6.950609245	6.877732907	6.80844298	6.831405811	6.839497835	6.881626695	6.858438565	6.897559468	6.911611195	6.883230088	6.769841472
"ILMN_1655377"	10.56056503	10.58181541	10.42786267	10.56613664	10.61999462	10.53813729	10.64731651	10.55443253	10.66583303	10.77338256	10.6752955	10.57367084	10.46881195	10.86860577	10.67468665	10.47605836	10.43798014	10.5582874
"ILMN_1655380"	6.9091991	6.778000477	6.904497374	6.825038285	7.034412552	6.816966344	6.755733855	6.956777843	7.072534208	6.773908805	7.054632271	6.780735488	6.790012971	6.77474264	6.868108337	6.823872075	6.801182877	6.987595533
"ILMN_1655382"	7.223551067	7.189581094	7.337990675	7.23489638	7.23502402	7.201934617	7.15543382	7.276172072	7.207990371	7.24509277	7.182361253	7.160051939	7.020287583	7.123193267	7.123786262	7.030472075	7.309525745	7.226101185
"ILMN_1655387"	6.981317513	6.747708945	6.988157025	6.801741236	7.03069097	6.891860039	6.916539841	6.940298889	6.86018318	6.84041917	6.911300481	6.757773045	7.004814063	6.914101805	6.849716158	6.844832489	6.786830758	6.735800415
"ILMN_1655403"	7.16805723	7.338820031	7.367724553	7.073119233	7.222823469	7.114201105	7.037481523	7.173810665	7.493616106	7.170229475	7.463755867	7.35625839	6.980522627	7.107655062	7.464354877	7.601442975	7.373318521	7.379881029
"ILMN_1655404"	7.06556559	6.906391657	6.837675991	6.931596699	6.927466859	6.912311706	7.151121009	7.045604908	7.034163033	7.062373942	6.856608085	6.843371848	6.962823923	7.050330684	6.963042105	6.944964857	6.829387646	7.017540997
"ILMN_1655405"	7.413136549	7.459609949	7.661270747	7.371398835	7.260983794	7.583920688	7.527207985	7.336169027	7.643492323	7.445955763	7.382344459	7.549821526	7.676499015	7.149392892	7.295725365	7.323066878	7.519315015	7.385035048
"ILMN_1655408"	6.911141145	6.977217374	6.89636183	6.861341749	6.987862743	7.017915833	7.14959845	6.978503079	6.995676238	7.024472352	7.038245867	7.033055522	7.156496748	6.994207744	6.925262738	6.888400534	6.861760514	7.008360113
"ILMN_1655413"	6.940584568	6.817600409	6.738353665	6.940721267	7.024151319	6.917787731	6.873455293	7.038303508	6.815994317	6.797906925	7.025598144	6.959781846	6.870319819	6.852886716	6.857545573	6.886820009	6.738668827	7.042637723
"ILMN_1655414"	7.912656926	7.877944483	8.081402655	8.193247391	7.783821047	8.998754596	7.512222393	8.021601964	8.379800394	8.021028033	7.856535928	8.244571011	8.270576898	8.102936777	7.691246092	7.316989319	8.309236696	8.420375235
"ILMN_1655418"	11.19112783	11.02046655	11.20218727	10.96800233	10.73728479	11.04024344	11.46846937	10.50820701	11.03108311	11.23942546	10.98191467	10.99189941	11.49386909	11.18039359	10.76706151	11.33296654	11.0765565	11.05640059
"ILMN_1655421"	6.83404136	6.879831613	6.716045239	6.771766375	6.80493689	6.759288092	6.609545944	6.732451574	6.518427432	6.71483795	6.669576924	6.674690486	6.713967651	6.812572775	6.822034555	6.824164376	6.787144732	6.732950573
"ILMN_1655422"	11.23432807	11.50333427	11.26231679	11.34770568	11.64289906	10.97551293	11.05568694	11.79908305	11.01052901	10.83627265	11.38851354	11.06553712	11.01715291	12.03148641	11.85046577	10.61241681	11.43084236	11.20041197
"ILMN_1655426"	6.955119149	7.069768805	6.920298021	7.017902851	7.064967952	6.984928203	6.802495224	7.135271742	7.05276454	6.908391915	7.103940807	7.055355759	6.940294175	6.902305069	6.997882571	7.01480701	7.024585505	6.953837235
"ILMN_1655428"	7.409656588	7.350437978	7.314817574	7.307827694	7.36682214	7.234590998	7.232372789	7.280311292	7.504840845	7.251019505	7.338463163	7.366124606	7.574032781	7.271278004	7.383694508	7.494672736	7.306535297	7.328464388
"ILMN_1655429"	9.292895228	9.20280175	9.04946518	9.440581956	9.141326749	9.651385458	9.123452344	9.209489	9.122269014	9.242645846	9.10659515	9.215605043	9.226459995	8.958002696	8.944875194	9.232103025	9.380706792	9.287004872
"ILMN_1655433"	7.866293976	7.987467733	8.136769052	7.770012303	7.89141017	8.206303041	8.196539261	7.601800851	8.339478784	8.140600423	8.06167318	8.301370532	7.874129303	8.0526161	7.969063223	8.209567608	8.210227536	8.422237851
"ILMN_1655444"	10.40290662	10.37167273	10.27333041	10.26763344	10.26763344	9.955984259	10.54007554	10.30593991	10.33491405	10.25429894	10.4447164	10.35368739	10.47945067	10.40230045	10.68668895	9.698332268	9.630237075	10.28788082
"ILMN_1655446"	6.940400663	6.906899494	6.979790627	6.827270798	6.892058022	6.924697252	6.989723297	6.779209636	6.935393902	6.891307656	6.863593806	6.893719988	7.058714136	6.900287824	6.969347127	6.996339557	6.972004353	6.854615757
"ILMN_1655449"	7.113382917	7.09449308	6.988502524	6.9831311	6.802318799	7.15788066	7.058033665	6.804557471	6.965579187	6.936507451	6.988953603	7.044069616	6.93304818	6.881166359	6.86876507	7.014838632	6.963170239	7.114716613
"ILMN_1655454"	6.964350422	6.928441186	6.983737907	6.963067792	6.959638167	7.07570053	7.066248532	6.854615757	6.955083709	6.991367956	7.088703702	7.029089684	7.075324928	6.948169271	6.97547426	6.827723189	6.994545407	6.98130495
"ILMN_1655462"	7.046802321	7.034777373	7.083696444	6.998518362	7.027013455	6.991142161	7.067404654	7.082239016	7.13162826	7.019761084	6.976689139	7.103304069	6.890718911	6.958906632	6.84519393	6.971665726	7.010199809	6.926906907
"ILMN_1655468"	6.841123426	6.994323248	6.764519316	8.467451557	8.718937806	6.927292659	6.802227823	7.011200989	6.911315286	6.934531892	8.086093357	6.933472533	6.926335048	7.067294959	8.700069355	6.959392454	6.906969564	6.833276452
"ILMN_1655469"	12.1631683	12.25491182	12.49233843	11.95004028	11.76667222	12.12056086	12.49666938	11.2828709	12.35182421	12.58378918	12.13001028	12.02735453	11.99939056	12.11374543	12.18693713	12.87002532	12.83796075	12.45160572
"ILMN_1655474"	6.79262763	6.617113298	6.666485436	6.751662895	6.804219742	6.819356437	6.710772467	6.787408321	6.737299678	6.780811721	6.83304274	6.675399924	6.750933	6.700569338	6.673965269	6.784895136	6.738855257	6.717608204
"ILMN_1655479"	6.858806788	7.003546314	6.961255863	6.917845378	6.950665807	6.959730314	6.947875168	6.889314218	7.015202183	7.019385529	6.996898158	6.965419694	6.884133026	6.927101088	7.018101138	6.849353166	7.004519812	6.894265964
"ILMN_1655482"	7.918573374	7.914031673	7.865247633	7.851790759	7.912414017	7.878858283	7.93088996	8.097026514	7.889752919	7.840971984	7.669543852	7.758776907	7.917737181	8.066480448	7.935356964	8.156783479	7.959761854	8.088240554
"ILMN_1655485"	7.960725027	8.012501332	8.046232737	7.97799987	8.196722412	8.193247391	8.018974837	8.257104601	8.073474634	8.044229223	8.17694227	8.225793375	7.779963776	7.818112437	8.181405781	8.071986353	8.245617853	8.033068425
"ILMN_1655489"	7.069224026	6.989723297	6.881285123	6.766973351	6.783058355	6.755787009	6.892436701	6.899258953	7.05931631	6.795528961	6.857972812	6.790321032	6.900072691	6.904077951	6.788442948	6.904506904	6.948094875	7.021388837
"ILMN_1655490"	6.899893483	6.950055363	6.785031175	6.952254477	6.751183395	6.85918776	6.954647017	6.778168568	6.983341093	6.907067911	6.839202724	6.828927292	7.053233262	7.038057623	6.91574428	7.118975803	6.936478599	6.875795721
"ILMN_1655497"	12.84317387	13.02895966	12.62015517	12.39998534	12.58789648	12.3256225	12.18233569	13.08388755	12.71930855	12.59393298	12.73415053	12.61491293	12.38065695	12.8105528	12.66640746	12.81703199	12.91947734	12.5334043
"ILMN_1655498"	7.152937929	7.098026184	7.080248946	7.325892836	7.464883064	7.114670377	7.256722523	7.024827125	7.336701916	7.419660962	7.267792087	7.227707929	7.232407928	7.22999595	7.840587674	7.104521651	7.108762207	7.159316507
"ILMN_1655504"	7.339445485	7.16474458	7.27414466	7.235671397	7.098717947	7.040979373	7.150510088	7.055773566	7.137486982	7.089358568	7.153630636	7.214935521	7.119325568	7.091082905	7.129142843	7.186943027	7.205349821	7.091857544
"ILMN_1655509"	7.057006838	7.00278156	7.282009604	7.263144073	7.083335034	7.150674323	7.279903489	7.02023043	7.009938461	7.057080295	7.199765804	7.172684838	7.198584585	7.14330217	7.126351666	7.392291178	7.259972955	7.289909902
"ILMN_1655510"	6.911476479	6.879016007	6.876829427	6.995531757	6.761519758	6.871567246	7.054134755	6.984625123	6.865044692	6.87404505	7.006894171	6.765059095	6.949161314	6.820285149	6.845560276	6.85144709	6.890097543	6.893196797
"ILMN_1655517"	7.065701796	7.054925926	7.250180179	7.093022781	6.975798997	7.210410283	7.207014772	7.257678626	7.004527102	6.979769646	7.12926983	7.214855081	7.016709002	7.092041131	7.162086392	6.907145717	7.189008494	6.956477068
"ILMN_1655519"	6.876931279	6.875464829	6.908621036	6.802558128	6.876226507	6.980940269	7.094416316	6.895044097	7.075578377	7.043985661	6.822656015	6.999763092	7.031953557	6.879831613	6.843530207	6.829233501	6.969055409	6.913714812
"ILMN_1655521"	7.343471356	7.428894732	7.315588879	7.24166387	7.331162117	7.219595993	7.238690506	7.119942309	7.344279636	7.49676708	7.230644969	7.37093616	7.078610294	7.409017211	7.200035036	7.590492426	7.298792888	7.252238567
"ILMN_1655525"	7.321208662	7.221060821	7.335581498	7.328518223	7.32182584	7.535819804	7.435672373	7.297074532	7.283248409	7.371398835	7.445136798	7.230968839	7.319832759	7.277893818	7.369409813	7.303486141	7.377619954	7.355737717
"ILMN_1655529"	7.018792809	6.975356035	6.953720028	6.975629612	6.869478511	7.052426119	6.909640724	6.929435559	6.935173205	7.017186608	6.974806017	6.926716511	7.02665318	6.881652638	6.907687535	6.824803104	7.009513989	6.637032293
"ILMN_1655532"	6.655829161	6.986608801	6.833601898	6.853083994	6.853256315	6.69358877	6.914588633	6.785576094	6.905604276	6.701676132	6.747131884	6.714113042	6.585568619	6.74508368	6.871941585	6.911374529	6.817942281	6.922389064
"ILMN_1655537"	7.116233862	7.092485461	7.132845647	6.93793955	6.978620972	6.973668303	7.185675901	6.936488002	6.781917752	6.906522196	6.994545407	7.019221714	6.953122969	7.083882026	7.093857897	7.019062397	7.107588905	7.05502596
"ILMN_1655545"	7.748513116	7.846395995	8.158105063	7.666793997	7.691457734	7.879652198	7.554170609	7.229311354	8.078549367	8.024663587	7.827871206	8.208868666	7.808284178	8.18179549	8.009399753	7.880412421	8.167187882	7.94431583
"ILMN_1655549"	7.520330987	8.114391598	7.752182992	7.534678303	8.127557258	8.498128486	7.052326657	9.543788439	7.768345393	7.62966077	7.867946432	7.897608857	7.924973765	9.199430527	7.979469101	7.755872353	7.329133681	7.795160923
"ILMN_1655551"	6.966663803	6.8684353	7.019604628	7.086260024	7.051215831	6.940182769	7.142755748	7.037852689	7.172385744	7.048150739	6.979948494	7.027463953	7.059347466	7.165785243	7.002060011	7.071015637	7.104641955	7.239584727
"ILMN_1655557"	9.941398454	10.04674907	9.417750815	9.651723586	9.739142886	9.823722224	9.789056361	10.03466761	10.08144701	9.662325741	9.915861409	9.772818575	9.387329324	9.941733926	9.690897774	9.690277163	9.762978498	9.593788681
"ILMN_1655561"	11.84512944	11.99493262	11.77273568	11.9032207	12.31128461	11.663392	12.10922891	12.68139565	11.89912073	11.97126608	11.91691366	11.73390935	12.09232196	12.58989628	12.23413978	11.89679533	11.6511695	11.94523386
"ILMN_1655563"	10.49854434	9.966894149	9.891511423	9.946612827	9.084294657	9.754707277	10.62491739	8.54222693	9.899861805	10.51755428	9.701451897	9.817522724	10.54725745	9.723744521	9.188485336	10.50963794	9.796446153	9.721244285
"ILMN_1655564"	7.16287866	7.046259786	7.045373983	7.130418615	7.056306987	7.003816723	7.070249439	7.201878372	7.067647746	7.18723338	7.013536295	7.12588549	7.141395797	7.141250984	7.089499037	7.140341073	7.164395199	7.014089113
"ILMN_1655565"	6.8948858	6.826093599	7.437433092	7.289464024	7.682156454	7.189630036	6.987818871	6.939242366	7.143408914	6.860158088	6.78920263	7.228323847	6.968001753	6.803842795	7.490940345	6.985780116	7.309427595	6.977374437
"ILMN_1655572"	7.764267667	7.633011836	7.532322445	7.629381208	7.402250114	7.610702831	7.678269137	7.290658132	7.202894743	7.314042944	7.350095029	7.251199238	7.466038647	6.853857704	7.103992087	7.261904389	7.353956751	7.261325732
"ILMN_1655577"	7.401514995	7.448719605	7.57278185	7.693723903	7.982663493	7.366204013	7.50996543	7.751783518	7.68833012	7.576487688	8.258866376	7.326908533	7.283847644	7.412557691	8.022324659	7.611702256	7.93751416	7.762091721
"ILMN_1655595"	9.556467594	10.38950145	11.89581558	10.75773711	11.22948497	10.6900015	9.987701344	12.19864503	12.18002927	9.933881041	10.70681873	11.6511695	10.7605564	11.3570767	11.47447733	10.22935523	11.60200798	12.22987209
"ILMN_1655605"	7.251875894	7.265785501	7.343184754	7.256824202	7.198968136	7.252130672	7.03648291	7.406204982	7.188691803	7.308391278	6.996323569	7.227333681	7.006894171	7.222185817	7.151695744	7.190043516	7.001080802	7.134225878
"ILMN_1655608"	7.732413107	7.627817125	7.473760306	7.633594278	7.481025278	7.833039063	7.600746543	7.620745396	7.699965605	7.701098444	7.526755015	7.725842024	7.604372098	7.598400459	7.461514015	7.702598277	7.483343811	7.596761035
"ILMN_1655610"	8.069717368	7.623652798	7.870067112	8.089072218	8.282040257	8.057279937	7.74163808	7.360135866	7.947680704	7.433784353	7.718718997	7.741477263	7.080863106	7.467929852	7.748099933	8.021601964	7.710750036	7.65435455
"ILMN_1655611"	10.48497197	10.82733699	9.880320572	10.31081091	9.569345695	9.522668814	10.2838886	9.677281534	9.839485192	9.852675962	10.51381382	9.778577978	10.02358793	10.41227136	9.793960237	9.716112178	9.489249878	9.893903771
"ILMN_1655612"	8.585735526	8.602429641	8.360622664	8.405417487	8.302693459	8.230446578	8.548308441	9.10504213	8.492981776	8.384504234	8.370849737	8.023323869	8.489044344	8.563493803	8.150150722	8.488053268	8.159153597	8.193247391
"ILMN_1655613"	6.951234625	6.997452115	6.977865194	6.867969925	7.103107824	7.077013641	6.92429297	6.975188033	7.085055524	7.182425509	7.000347308	6.965371756	6.845648629	6.911450863	7.068181717	7.066665056	7.039385002	6.861531586
"ILMN_1655614"	7.760066984	8.078549367	8.202016432	9.268226782	9.600707849	8.014354476	7.765736202	8.48548776	8.218162153	7.705288196	9.043214557	8.102596338	7.681129335	8.066657794	9.907811376	7.538389806	8.653432301	8.718937806
"ILMN_1655615"	7.070183092	7.040238771	7.052573875	7.102152531	7.042841938	7.225017906	7.178209755	7.252939058	7.009273988	7.043396428	7.253023146	7.104408606	6.988741804	7.020521203	6.974862649	7.143277046	7.136002876	7.201284185
"ILMN_1655622"	10.93472387	10.9608909	11.21548247	10.97765534	11.11953493	10.8696072	10.90848391	11.32730228	11.34770568	11.20657694	11.19677487	11.14406841	10.99463606	11.06553712	11.32674815	11.27894749	11.1146906	11.11879328
"ILMN_1655623"	6.856960456	7.119456122	7.098211483	7.071409004	6.985094411	6.973356077	6.956633519	6.938135496	6.755412108	6.987485201	6.836175278	6.981992965	6.972969977	7.012138727	6.803642325	6.846173638	6.910992707	6.897319892
"ILMN_1655624"	6.91865627	6.888982549	6.909381593	6.871836395	6.890294587	6.942353651	6.939870662	6.932631807	6.96727965	6.896433858	6.898690293	6.906038201	7.168923693	6.878897198	7.08845056	7.126606102	7.011822875	7.003207121
"ILMN_1655625"	8.634280941	8.384504234	8.192114654	8.15753984	8.140712466	8.392630013	8.277484528	8.311170968	8.409121821	8.538177801	8.395050104	8.377008281	8.312353422	8.208633117	8.195990521	8.255826157	8.263774457	8.242485255
"ILMN_1655626"	7.037472189	7.121610965	6.943853229	6.986122097	7.071691819	7.023496307	7.007968786	7.242359532	7.265999841	7.101513084	7.026272641	7.032898569	6.966684263	6.973843486	7.022152916	6.831650539	6.981251331	6.950624335
"ILMN_1655632"	6.834295373	6.723502411	6.75989237	6.65526309	6.783262539	6.782095185	6.829165013	6.75840678	6.774671304	6.699780285	6.7571182	6.838261718	6.82839455	6.682875217	6.625448465	6.772073245	6.784790997	6.71483795
"ILMN_1655635"	9.545374898	9.613783276	9.443230522	9.533860679	9.695473376	8.949575854	9.536558577	10.12343898	9.394939198	9.555236194	9.667562182	8.966206674	9.401458515	9.345067154	10.02428975	9.663304452	9.759631964	9.547238988
"ILMN_1655637"	7.293789878	7.477081971	8.460365377	7.463825128	7.353430764	8.347771686	7.549909752	7.132628549	7.880204535	7.244471434	7.354251308	8.284820921	7.051834272	7.657011055	7.247002847	7.66827199	8.025168572	7.417894647
"ILMN_1655642"	7.324256368	7.263922769	7.404596292	7.818291842	8.469171407	7.477011455	7.382344459	7.422716614	7.090694284	7.041782394	7.386892373	7.078059981	7.160807911	7.613130134	8.283930074	7.276712242	7.514131296	7.180918415
"ILMN_1655644"	7.052240322	7.087824832	6.958120954	7.151233631	7.115941066	6.995568099	7.055042731	6.89046525	7.182317594	6.941020128	7.17729949	7.150796573	7.151348785	7.241223807	7.119749641	7.089291982	7.1901065	7.139940549
"ILMN_1655645"	7.88797919	7.855206249	7.848862827	7.606012074	7.70744773	7.729532541	8.109193487	8.076270202	8.316121125	7.764267667	7.671804552	7.898076516	7.861619003	7.894775996	7.818747831	7.767848947	8.081570749	7.845612215
"ILMN_1655654"	8.392212516	8.323468622	8.410751992	8.302693459	8.2946081	8.624463532	8.831535402	8.476051511	8.838345088	8.581282419	8.689581119	8.476944496	8.422425611	8.944298593	8.357384373	8.865902151	8.770772464	8.739764151
"ILMN_1655659"	7.128368711	7.123693104	7.090065034	7.027463953	7.009654198	7.157739555	7.130154936	6.975593798	6.984005824	6.956639565	6.995772596	6.876915416	6.953355233	7.0383773	7.062006208	7.030976059	7.150860781	7.017527576
"ILMN_1655663"	7.801652777	7.619486005	8.014705718	7.970716562	7.935453446	7.878108222	7.861179896	7.711311906	7.915438188	7.555661842	7.750473287	7.826351069	7.812115108	7.822104545	7.767723184	7.465314329	7.846505119	7.795257254
"ILMN_1655664"	6.818999779	6.931016488	6.8203344	6.899002567	6.838239101	6.864176763	6.900781354	7.075122555	6.87328051	6.791943957	6.872286921	6.968207517	6.85172759	6.802855596	6.821010575	6.885409093	6.748731533	6.968187179
"ILMN_1655684"	8.036465161	8.102770732	8.115390224	8.37112943	8.260647069	8.208868666	8.443581933	7.990948641	8.342238494	8.092989476	8.155090316	8.032044447	8.120757053	8.411786729	8.272916119	7.874527568	8.24848241	8.209715406
"ILMN_1655690"	6.773117645	6.813286384	6.741710937	6.694717184	6.807193895	6.846263367	6.825393013	6.910319744	6.903562492	6.825612669	6.788338978	6.93955678	6.743553872	6.769608065	6.762466078	6.811565912	6.769608065	6.833470481
"ILMN_1655694"	8.416937399	8.692431673	8.423425562	8.45480259	8.706285176	8.674608263	8.188684974	8.384387235	8.412194963	8.438825236	8.719741697	8.30978749	8.315014792	8.34918513	8.638116848	7.971821401	8.072676921	8.630277785
"ILMN_1655701"	7.028879987	7.125516256	7.104470073	6.960387564	6.956223328	6.917574685	7.063045357	7.083869632	7.07125669	7.045284886	7.221257952	7.158819718	7.039888182	7.015407785	6.981496534	7.288212006	6.940328951	7.006784649
"ILMN_1655702"	9.787229723	10.11424229	9.205484105	9.100250135	8.905008821	9.626028661	9.291234553	8.074884638	9.264021728	9.553613149	9.560469346	9.648528351	9.059546418	9.272552797	8.911841221	9.583585103	9.293501271	9.181886599
"ILMN_1655710"	11.65283488	11.57039147	10.76706151	11.61405687	11.31612445	10.89143677	11.10241449	11.99363321	10.90249957	10.79531263	11.02541188	10.87502066	11.25951394	12.35182421	11.43016711	10.97170705	10.4674769	10.40053647
"ILMN_1655711"	6.851388843	6.820640421	6.848592621	6.85300537	6.889499772	6.906939601	6.830607409	6.933501557	6.694296885	6.86213182	6.903824737	6.801509706	6.797407469	6.954623384	6.719842799	6.880090156	6.803458382	6.79556489
"ILMN_1655713"	6.859327147	6.833981189	6.735329677	6.846411102	6.846387704	6.921418343	6.930084423	6.848202232	6.835180534	6.953799857	6.903839688	6.815944285	6.873648003	6.946629074	6.889176256	6.92429297	6.880103724	7.016400935
"ILMN_1655715"	6.849200938	6.793675665	6.752998116	6.807193895	6.937295778	6.894110357	6.922725923	6.729170847	6.887183211	6.906949281	6.737225989	6.947160311	6.881301047	6.920028898	6.776288828	6.804274377	6.885993936	6.672199723
"ILMN_1655720"	7.262164428	7.481450386	7.364737112	7.41903539	7.423861609	7.346022565	7.476912423	7.561518939	7.401024962	7.225101851	7.343630636	7.483566045	7.308768796	7.318362842	7.487791051	7.180148033	7.256469255	7.41381121
"ILMN_1655722"	6.902344215	6.992195373	6.955058821	7.091204127	6.934696761	6.968282956	6.970194737	6.885924747	6.882139851	7.04124612	6.933843463	6.864030616	6.949576421	6.894767376	7.037656341	7.022467944	6.848684951	7.023322277
"ILMN_1655733"	8.020934429	7.871639656	7.841514775	8.056988912	8.160150621	7.959457878	7.924858369	7.870067112	7.831668908	8.082809966	8.041338978	7.735938435	7.945290468	8.198119461	8.331712126	8.139641231	7.958195222	8.091257099
"ILMN_1655734"	8.794222845	8.716666091	8.802753187	9.027869026	9.003646101	8.86504228	8.944522291	9.402735199	8.814030915	8.915432752	8.90659808	8.987114105	8.855918139	9.356794283	9.186464133	8.949844958	8.936597032	8.934664713
"ILMN_1655740"	8.845049537	8.830734395	8.915875644	8.635953927	8.798568328	8.366839973	9.181632517	8.78497741	9.342530933	9.075604998	9.270906125	9.068520118	8.964497568	8.306387098	9.370172327	8.949038696	9.174863205	9.285608349
"ILMN_1655748"	8.21167747	8.209812462	9.027029383	8.768428785	8.655072767	8.886617323	8.289993032	8.107685023	9.131634484	8.063740181	8.656199549	8.725255405	8.054347088	8.293042781	8.038663049	8.478983201	8.787907131	8.174877865
"ILMN_1655754"	7.602014196	7.514486683	7.575228611	7.414334554	7.476165132	7.515112026	7.770889032	7.751176857	7.646956287	7.77917187	7.792566483	7.659604459	7.647673021	7.699965605	7.569300566	7.863040179	7.677840875	7.829328428
"ILMN_1655755"	7.00724955	6.930473874	6.975816463	6.834569023	6.967533127	7.084564409	6.937811378	6.991707378	7.104659333	7.142669969	6.990523777	7.156312941	6.880809085	7.055203622	6.843622012	6.683816138	6.88045462	6.969744342
"ILMN_1655758"	7.268817084	7.258478432	6.953848707	7.166215932	7.024290918	7.082629137	7.224617973	6.859399257	6.906622366	7.127068029	7.050832186	7.015740574	7.056107091	7.220179213	7.013915073	7.042175687	7.021010264	6.944164137
"ILMN_1655765"	12.01739165	11.91030522	11.80667631	12.0965562	11.77729189	11.77347852	11.9566125	11.63559748	11.77490748	11.82939269	11.73491235	11.73553764	11.99621972	12.19951801	11.77729189	11.85759157	11.13359068	11.42607312
"ILMN_1655766"	6.761581179	6.647489405	6.745985659	6.741990206	6.842693029	6.72255644	6.787144732	6.898010528	6.899910415	6.843234871	6.707324841	6.854684121	7.007586297	6.870160729	6.782707847	6.897211375	6.808965079	6.803965921
"ILMN_1655771"	6.968695473	6.972826624	6.95190984	6.879680565	6.968020571	7.054263795	6.900047229	6.895165888	6.889077041	6.928249675	6.981317513	7.141954234	7.041921692	6.945841097	6.90250672	6.7858881	6.658753227	6.980244073
"ILMN_1655773"	7.084129497	7.063951737	7.268085531	7.10943058	7.028629586	7.061414478	7.271481725	7.144926576	7.285992872	7.222764475	7.238612876	7.133404749	7.072437095	7.049317147	7.249680944	7.243761542	7.103370375	7.211991633
"ILMN_1655780"	7.621456973	7.658191128	7.675744765	7.502885287	7.597441145	7.648148428	7.618685345	7.770344417	7.501403034	7.636233217	7.615133486	7.713784759	7.455626453	7.49920209	7.534162323	7.95652889	7.654280934	7.455227859
"ILMN_1655783"	6.946742132	6.975346878	6.882558469	7.02724243	7.081219492	7.374125019	7.028001819	7.019251799	6.972997477	6.868676596	7.103258534	7.185294688	6.940496505	7.083396039	6.754613042	6.85225763	6.939756962	6.74264365
"ILMN_1655788"	6.994512353	6.953512317	6.999613459	7.108384334	7.099989884	7.02443351	6.9765276	7.049899866	7.08068947	7.011841654	7.063028643	7.006703949	6.963828467	6.982291809	7.021947897	7.302040347	7.012044453	6.964088943
"ILMN_1655789"	6.915277804	6.988428508	6.973019881	7.014683906	6.855828344	6.905280117	6.966841782	6.890595061	6.974756171	6.993149502	6.877986788	6.774550957	6.938931189	6.840930897	6.906515381	7.043882993	6.969599149	6.859571725
"ILMN_1655796"	9.301948453	9.914822163	9.499313307	9.704281163	9.539511718	10.34186798	9.181886599	8.613352928	9.815133741	9.167048964	8.904349969	9.679074187	9.105997777	9.167322785	8.913021515	9.317226647	9.786553762	9.875207217
"ILMN_1655809"	7.122225852	7.119108328	7.087606579	7.066050173	7.066113994	7.077404478	7.198826362	7.052948019	7.102645599	7.071937361	7.124660704	7.182696489	7.135828407	7.00995582	7.084534965	7.136734349	7.062572069	7.187973475
"ILMN_1655819"	7.047292529	7.003287419	6.980636632	7.039685641	7.032578687	7.07452972	6.94375573	6.969247202	6.94355491	7.047698369	6.959293767	6.911706937	7.020710815	7.214473107	6.993904854	7.203844608	6.950439219	7.095648725
"ILMN_1655821"	7.903201093	7.467929852	7.643685109	7.620542353	7.697199215	7.448528327	7.912550898	7.954106987	7.300929899	7.664071547	7.649355085	7.530898014	7.837623908	8.209715406	7.629172364	7.856535928	7.806276629	7.571190129
"ILMN_1655827"	8.889194945	8.651036755	8.470590154	8.404389705	8.238766503	8.420119166	8.170120049	8.147196397	8.223375755	8.443399905	8.368065365	8.327454491	8.36105756	8.464620973	8.433285873	8.937614536	8.79370877	8.43167778
"ILMN_1655842"	7.260811704	7.257221526	7.267203861	8.00646988	9.06549001	7.253023146	7.378896911	6.994843781	7.230170454	7.179714307	7.347474906	7.244214071	7.390148779	7.23031764	8.889367172	7.175631749	7.026984456	7.311531364
"ILMN_1655844"	7.634155924	7.612575362	7.723349377	7.594309423	7.547286575	7.732944695	7.613354867	7.65749359	7.366594957	7.709152513	7.446917923	7.713400686	7.568246118	7.585019128	7.667508935	7.471076037	7.804832193	7.654280934
"ILMN_1655849"	7.351287494	7.88410091	7.219595993	7.686919625	7.636356151	7.362609577	7.61553452	7.525989205	7.201050039	7.519237036	7.838801532	7.433254725	7.456204539	7.823633101	7.587847436	7.252089171	7.175776188	7.100128399
"ILMN_1655860"	6.955866868	7.088029924	7.211335904	7.142979248	7.132389372	7.123524818	6.823070234	7.013373627	6.8449298	7.059041891	6.907558212	6.974625946	7.098838156	7.116161928	7.097757472	6.961929965	7.050914099	6.89221392
"ILMN_1655863"	6.866493928	6.732553668	6.843126317	6.888309723	6.861442128	6.72604294	6.888682172	6.816182139	6.856162099	6.913490727	6.964275852	6.684887976	6.933501557	6.8810832	6.799364003	6.630714901	6.847084136	6.829458878
"ILMN_1655864"	7.391271908	7.376609941	7.23407017	7.495669708	7.5039922	7.112093588	7.749760766	7.666697275	7.324843022	7.160427723	7.171321108	7.392924611	7.216538795	7.202244961	7.113068519	7.239203812	7.308856259	7.233814674
"ILMN_1655867"	7.132874235	7.113900466	7.319968076	7.359811334	7.508149797	7.670676756	7.57510664	7.01381928	7.43158953	7.368722628	7.251374874	7.538087931	7.281241536	7.441262087	7.322244832	7.511436598	7.558778682	7.005668995
"ILMN_1655868"	7.161660273	7.137312029	7.362723321	7.543845268	7.828985989	7.417805196	7.736646384	7.784186875	7.35875184	7.822801621	7.383418211	7.432801273	7.405566901	7.770889032	7.644644671	7.540289514	7.570493125	7.293406742
"ILMN_1655871"	7.122442006	7.166623059	7.136130067	7.409575972	7.54364251	7.575228611	7.459509098	7.381879541	7.355115541	7.037745502	7.499644311	7.447135591	6.942102	7.140825213	7.406204982	7.00995582	7.142062368	7.379020378
"ILMN_1655876"	9.425863232	9.236675454	9.723199592	9.687185238	9.36965281	9.52915672	9.977966541	9.399031691	9.527123888	9.648784311	9.646425724	9.645729192	9.52601086	9.858685974	9.231126435	10.13529404	9.894330046	9.439726841
"ILMN_1655880"	6.978387342	6.889176256	7.071103863	7.136827782	6.968264849	7.130036069	6.824062789	7.113232273	7.00025571	7.080938991	7.105639811	6.949911552	6.815290138	6.976481686	7.096464285	6.818267807	6.987100605	6.919464786
"ILMN_1655884"	8.86537147	9.230016697	8.946376244	8.660217696	8.764435021	8.91010379	9.040778934	9.224992355	9.104780953	9.01541785	8.799391389	9.021829472	9.017139874	8.715393272	8.688252097	8.867118365	9.14872722	9.051524948
"ILMN_1655892"	7.209735352	7.048428313	7.015550256	7.134983338	7.095871869	7.058076368	7.029101131	7.016765571	7.025777133	6.931674787	6.841977287	7.061966624	7.134685163	6.791840093	6.95183291	6.966798698	6.863930682	7.018430323
"ILMN_1655893"	7.01884647	6.999007665	7.102737408	6.931652558	6.949084886	7.09641602	7.030855273	6.940512789	7.060887205	6.872487079	6.987526282	6.882990301	7.065328842	6.958703786	7.036674864	6.972430071	6.952306945	6.938700629
"ILMN_1655894"	7.112523445	7.115536385	7.326485973	7.19524562	7.247395681	7.271007178	7.020922272	7.14861919	7.179497994	7.038888731	6.992722942	7.236445164	7.505089169	7.187154619	7.12588549	7.091000085	7.066224744	7.170076869
"ILMN_1655904"	7.700541098	7.485751677	8.298924782	7.600651993	7.553248071	7.69739189	7.535340954	7.406377122	7.998817614	7.550543319	7.323209195	7.237563401	8.080628188	7.183573175	7.235671397	7.58933501	8.230446578	7.227185459
"ILMN_1655905"	7.013258667	7.058547496	6.999261052	6.984005824	6.960425238	7.0252245	7.073899671	7.087329422	6.96948533	7.165785243	7.185758086	6.976250517	7.069527777	7.098744521	7.063162302	7.364194118	6.942189069	7.178553033
"ILMN_1655906"	7.286522131	7.286958264	7.418276018	7.367139221	7.39153067	7.598400459	7.524633415	7.396014201	7.295610047	7.434296179	7.385250482	7.441696232	7.271071916	7.43690099	7.480753733	7.666585905	7.496292201	7.518966458
"ILMN_1655909"	6.883256913	6.809722012	6.909640724	6.928544148	7.010402218	6.989604972	6.919169558	7.094209431	6.85386601	7.05911691	6.862704947	6.801620916	6.927211365	7.025737935	7.196355318	6.972556149	6.983400186	6.982225959
"ILMN_1655913"	9.643884323	9.179538589	10.00702761	10.2117223	10.54575313	9.730842317	9.717858683	9.821236459	9.875825215	9.545671693	9.72553804	9.812190023	9.595602368	9.74300069	10.31403287	9.942646361	10.56737549	9.83680568
"ILMN_1655915"	7.463444072	7.530791157	7.409017211	7.510493541	7.468832707	7.392524977	7.4452127	7.99810775	7.470163935	7.61693423	7.543845268	7.925961414	7.737408325	7.456287804	7.767087067	7.307668151	7.483566045	7.61505698
"ILMN_1655921"	8.473878394	8.41775285	8.430748301	8.300033508	8.543724303	8.414097729	8.375346893	8.710845228	8.732416597	8.577226586	8.372925571	8.343276287	8.568604765	8.463551649	8.471070265	8.56725186	8.502221356	8.381454973
"ILMN_1655922"	10.13575212	10.58237583	10.380928	10.88370553	10.93364382	10.65715801	9.930312483	10.61860304	10.18140496	9.897878185	10.34000323	10.2145254	9.895012973	9.815613837	10.90124801	9.546066003	9.742190275	10.38207747
"ILMN_1655924"	8.189199231	8.252994109	8.67099298	8.3465079	8.669040037	8.517875711	8.572325431	8.693951128	8.832334156	8.604395322	8.547035828	8.714303828	8.460365377	8.483981149	8.60631465	8.505477111	8.740135004	8.528242931
"ILMN_1655930"	9.463647377	9.303455142	8.835642271	8.893965374	8.519476437	9.631809634	8.976629132	8.444016612	8.942951224	9.380706792	8.825607025	9.237934328	8.898988751	8.887445716	8.536584353	9.387838856	8.864115002	8.996841711
"ILMN_1655932"	6.955534296	6.956085812	6.958802165	6.836658249	6.967477379	7.074691296	6.999049321	6.988261142	6.993889826	6.943901118	7.109008043	6.993696965	6.984559787	7.206456068	7.013886511	6.953522786	7.022351262	7.088572135
"ILMN_1655935"	8.501963719	8.794730579	8.767194962	8.250334106	8.322129087	8.333438127	8.262417627	9.123452344	8.50735453	8.275388879	8.245755007	8.498621911	8.249782496	8.763320581	8.328552385	8.550743475	8.43167778	8.713642003
"ILMN_1655938"	7.110940909	7.146036948	7.044656713	7.105038992	6.9949092	7.029101131	6.912117394	7.048617825	7.19831598	7.069188515	7.160069441	7.176842398	7.132988946	7.07778951	7.10067254	7.196041414	7.19955991	6.978516378
"ILMN_1655940"	6.939080999	6.962036972	6.976863598	7.025392136	7.232299452	6.925695547	7.022124721	6.999809939	6.917696686	6.906738755	7.133982414	6.975964335	7.226661314	7.087344229	7.00013933	6.909838341	6.966894004	6.896947377
"ILMN_1655941"	6.963710499	6.972365582	7.146198728	7.254513983	7.200167515	6.83637226	6.99887808	7.306866509	7.316646378	7.000897817	7.136687674	7.102936192	7.164457278	7.293083142	7.147623494	7.069598807	7.118975803	7.051229516
"ILMN_1655949"	6.887521872	6.844730296	7.007519515	6.967310143	6.752595619	7.120275268	6.816878957	6.954606751	7.064831073	6.967692743	6.808105187	6.903966131	6.747708945	6.808797853	6.85569114	6.797443112	7.389023982	6.899616912
"ILMN_1655950"	7.307192805	7.245567819	7.319386961	7.164873122	7.197201546	7.230759446	7.181983569	7.218085514	7.234514999	7.254130708	7.194164837	7.356340042	7.391782275	7.340127868	7.235783247	7.266021629	7.359425137	7.182155392
"ILMN_1655952"	12.55467213	12.88461302	12.73146955	12.69784455	12.84043638	12.4058055	12.38065695	12.72107275	12.49771634	12.4023694	12.81310546	12.22107313	12.46150992	12.14586911	12.75932845	12.16667313	12.63472772	12.82696852
"ILMN_1655955"	6.928079884	6.842146954	6.939635047	6.901854807	6.838952641	6.823303809	6.761402506	6.867030719	6.762826673	6.794880393	6.882534561	6.615542461	6.953848707	6.722772763	6.924566514	6.91589761	6.915060306	6.854158402
"ILMN_1655961"	7.976248307	8.166045674	8.377938955	8.58483822	8.58265489	8.045650817	8.215107679	9.210567626	8.453905308	8.152772156	8.383868671	8.313339379	8.185600884	8.123576663	8.427554677	7.937066504	8.277848242	8.169299233
"ILMN_1655974"	7.14366057	7.13753505	7.294607266	7.441615508	7.569694953	7.144787856	6.967361134	7.934028458	7.174359364	6.91378391	7.18833024	7.153213557	7.112660005	7.720713306	7.593574911	7.138483131	7.325147447	7.172162662
"ILMN_1655980"	7.208349429	7.182920899	7.165883339	7.09321305	7.124992485	7.043341262	7.312414098	7.178492647	7.152557584	7.214245611	7.126989847	7.249832863	7.138924063	7.153112508	7.139468729	7.212635751	7.096643534	7.197525678
"ILMN_1655983"	7.835957479	7.791594321	7.699289422	7.806800593	7.882276432	7.386701511	7.201119308	7.890863083	7.292513971	7.13355419	7.969518511	7.444995563	7.058484785	7.570716928	7.620906921	7.33512159	7.495369179	7.56290634
"ILMN_1655985"	7.084951198	7.174132786	7.18849128	7.12768877	7.037315215	7.050886928	7.218014461	7.138548627	6.925351902	7.117658153	7.048007415	7.046092057	7.387386466	6.97873356	7.147519849	7.02499449	7.091140364	6.984688788
"ILMN_1655987"	9.767343888	10.20140279	10.04566277	9.534998952	9.10535309	9.693092073	9.949557207	9.45534014	9.940604817	9.627071684	9.673443393	10.12269565	9.511626832	9.964809109	9.217626224	9.20862776	9.579290779	9.646116087
"ILMN_1655990"	10.49620048	10.55492951	10.2628816	10.46193745	10.77588526	10.54575313	9.564291982	9.337160706	9.446310329	10.45950125	10.75205005	10.40744362	10.344863	10.51381382	10.70606606	10.55694769	11.00116261	10.56579443
"ILMN_1656011"	8.551599667	8.406756717	8.203209527	9.142554563	9.384530583	9.566479651	8.306802966	10.30354608	8.765821226	7.875573001	8.215284508	8.911002518	8.396098344	10.15050954	8.55716945	7.040459533	7.791402461	10.10376033
"ILMN_1656015"	6.805753193	6.903313157	6.919913987	6.858742963	6.933156961	6.924927329	7.007026332	6.798847622	6.9201703	6.936478599	6.820000008	6.914965632	6.897350264	6.889414313	6.916011979	6.911636173	6.903541924	6.851253707
"ILMN_1656016"	8.597909042	8.847552662	8.639791588	8.880206842	8.827226304	8.5174316	8.178296261	8.665439072	8.380506154	8.327077777	8.432816575	8.460945247	7.702951985	8.299586435	8.769084095	8.532640554	8.801802051	8.591666703
"ILMN_1656017"	7.167970096	6.993969102	7.113416731	7.156814977	7.230968839	7.073064586	7.039144069	7.097110095	7.017320613	6.944933785	7.019221714	7.427981221	6.878871567	7.088821715	7.173585388	7.104955074	7.052257322	7.092468612
"ILMN_1656019"	7.240995587	7.257452311	7.275809714	7.298277676	7.241340965	7.285269583	7.266892499	7.305144882	7.288248919	7.307290713	7.255432413	7.31646087	7.366023496	7.334323819	7.2641227	7.353531	7.243597094	7.3313428
"ILMN_1656021"	6.781917752	6.955771691	7.008110733	6.910694491	6.987141361	6.979238533	7.035288403	6.902698276	7.123290702	6.798041915	6.972535065	6.954356201	7.048950993	6.985905763	6.954526929	6.760808529	6.975485593	6.838016008
"ILMN_1656024"	6.977304255	6.829275866	6.834709056	6.934759687	6.968858764	6.948218025	6.966219142	6.95465843	6.897198598	6.76780462	6.799433509	6.907145717	6.876176181	7.001285705	6.854952374	6.805753193	6.98263983	6.941981902
"ILMN_1656033"	7.076455726	7.155093212	7.070686534	6.961688081	7.013079373	7.154574686	7.182218202	7.097156924	7.052371311	7.239528677	7.27795407	7.097483337	7.340615681	7.204631371	7.080961745	7.271208638	7.316358156	7.059845735
"ILMN_1656040"	6.833845753	6.721222845	6.971335757	6.799729342	6.670470101	6.622205586	6.810834032	7.063639745	6.894064459	6.748428937	6.842146954	6.922248438	6.941619283	6.853344658	6.86774171	6.726494718	6.736746472	6.898459792
"ILMN_1656042"	8.324378181	8.372925571	8.155193297	8.305181181	8.125501381	8.126167079	8.230174685	8.186559172	8.141064611	8.352052315	8.143216955	8.289577597	8.245617853	8.296587092	8.1655232	8.357583581	8.345633794	8.407254195
"ILMN_1656045"	7.914667825	7.828661796	7.738247603	7.669005555	7.804461777	7.657011055	7.893628343	7.692322219	7.867946432	7.912293368	7.907663223	7.678604112	7.665827223	7.43030009	7.640575385	7.596761035	7.669925428	7.644644671
"ILMN_1656051"	6.928383251	6.824135646	6.993347063	6.893448891	6.880352891	7.013886511	6.905570259	6.926733668	6.866912639	6.967840831	7.019706492	6.928887216	7.008927929	6.916364362	6.769503317	6.89218456	6.881112386	6.997006291
"ILMN_1656052"	7.057120575	7.046535851	7.013755116	7.010915122	6.985673989	7.045613928	7.245726267	6.917609644	7.094021509	7.063128918	6.985686217	7.003455072	7.244381949	7.109632242	7.128329816	6.982462039	7.110350858	7.12730226
"ILMN_1656057"	9.24533423	9.085689719	8.484133397	9.286324005	8.853321584	9.507829297	8.361685789	8.293809329	8.669660458	8.721869393	8.423625391	8.63615197	8.616094455	8.355036813	8.139641231	8.457187387	8.688252097	8.550499507
"ILMN_1656066"	11.25033647	11.1033616	11.25728771	11.30704106	11.32222432	11.37247593	11.43798951	10.77588526	11.37119246	11.38851354	11.42503485	11.44655909	11.37169737	11.13431427	11.32904838	11.17814633	11.06015756	11.34616094
"ILMN_1656069"	7.305441813	7.147544771	7.107729741	7.171374947	7.116738334	7.182610254	7.124405069	7.08560076	7.168006283	7.166077068	7.093128965	7.220179213	7.409017211	6.938613297	7.151535218	7.353031547	7.215070115	7.115640962
"ILMN_1656073"	6.861118205	6.940512789	6.930660174	7.004101184	7.057534938	6.928226083	7.096808799	7.077531156	7.072275198	7.065619517	7.097372061	7.087520113	7.095366351	6.974989381	6.904429217	6.952892104	6.963235992	6.921193635
"ILMN_1656074"	6.629156087	6.909838341	6.847692894	6.817211153	6.804154548	6.953492639	6.670063464	6.795984916	6.902929644	6.712560104	6.861271272	6.769879268	6.773908805	6.7571182	6.829233501	6.739057302	7.153410299	6.768996835
"ILMN_1656079"	7.439497429	7.34825781	7.529820786	7.505465313	7.527207985	7.440205288	7.576934362	7.640068747	7.75481399	7.372332953	7.378761593	7.339087372	7.469973361	7.760306189	7.590184046	7.302526601	7.30279914	7.426789663
"ILMN_1656082"	14.08007018	14.03322725	14.36190538	14.36899063	14.68645472	14.3875295	14.31511358	14.12942568	14.30336788	14.19932889	14.34168211	14.34168211	14.18824304	14.495295	14.68645472	14.23790894	13.8723438	14.39441991
"ILMN_1656084"	6.991676836	6.928789176	6.769970495	6.927411018	6.823613614	6.907901596	7.000210615	6.999175922	7.033538832	6.861641381	6.91589761	6.815888333	6.855517787	6.844795774	6.852742567	6.842131012	6.799154812	6.868749874
"ILMN_1656088"	7.10282339	7.225855543	7.145141008	7.126351666	7.026284487	7.066770995	7.13864141	7.204539293	7.228455646	7.141700213	7.117464678	7.18552496	7.117425061	6.92328069	6.929972898	6.999613459	6.962489442	7.079016348
"ILMN_1656097"	6.849839895	6.82676075	6.758130971	6.825292616	6.832600512	7.004101184	6.853704202	7.002654828	6.762045751	6.872267765	6.969347127	6.81044535	6.987131483	6.987228391	6.84790778	6.819783709	6.949393934	6.910666469
"ILMN_1656110"	7.143628179	7.098879169	7.106742695	7.220262801	7.15727278	7.114955871	7.295057908	7.241568139	7.100900917	7.24531568	7.038766124	7.184936525	7.338078036	6.981401702	7.235521197	7.130843302	7.048611169	7.07964561
"ILMN_1656111"	10.63578311	10.31011812	10.51139258	10.191038	10.15429997	10.44296943	10.3055925	9.892999612	10.63686087	10.48803381	10.26931285	10.80677782	10.58414303	10.20874058	10.10839775	10.58237583	10.62094067	10.23616434
"ILMN_1656118"	7.067243194	7.091781148	7.073763072	7.000988523	6.988690181	7.005232882	6.976784794	6.865836288	6.787115352	6.824199815	6.932511008	7.073681889	6.770656599	6.815019325	7.092609965	6.868428276	6.895580133	7.0227304
"ILMN_1656123"	6.816492588	6.787291527	6.884855869	6.788120623	6.902609217	6.805406107	6.908932218	7.159304678	6.859604974	6.89887912	6.941107561	7.136932883	6.980343022	6.882263341	6.922044962	6.802344789	6.808071861	6.828799223
"ILMN_1656129"	8.656839923	8.29567214	8.481708677	8.38522018	8.333600852	8.286093662	8.305593788	8.749412264	8.337041009	8.349585813	8.369905386	8.111614621	8.209567608	8.249782496	8.574995043	8.525978102	8.713443432	8.208633117
"ILMN_1656131"	7.130222583	6.996809307	7.238067311	7.36426347	7.360390402	7.087008189	7.235335734	7.181376922	7.133593451	6.997349404	7.25399976	7.315462507	7.002954372	7.267067861	7.512001958	7.146964774	7.267436157	7.421565192
"ILMN_1656132"	6.873232975	6.798585361	6.770961258	7.003831773	6.947728119	6.807147821	6.692920676	6.749644781	6.914666795	6.655496598	6.915277804	6.891950076	7.011639095	6.839736057	6.96068683	6.810487184	6.711119921	7.206374006
"ILMN_1656134"	9.630741824	9.826124232	9.775993439	9.962814696	10.1877067	9.599803963	9.596737378	10.08050654	9.60824171	9.511626832	9.672666471	9.392227349	9.223166645	10.09757123	10.28944093	9.698144727	9.708630468	9.907071789
"ILMN_1656136"	10.06497901	10.07601601	9.932850023	9.761160418	9.807552366	9.887330116	9.747133618	9.655855411	9.783845276	10.00460371	9.810393325	9.936050228	9.877649493	9.735388149	9.786253253	9.981101215	10.13848088	9.86913669
"ILMN_1656137"	7.111270232	7.155775351	6.9822144	7.052835005	7.024178433	6.83546436	7.040448786	7.056029511	7.264237187	7.123255954	7.08282615	6.964738404	7.07328507	7.196306043	6.99497646	7.058493201	6.922749226	7.072763074
"ILMN_1656139"	7.239336085	7.327230774	7.209573132	7.153874124	7.121630132	7.161254075	7.225622514	7.091751783	7.197643952	7.414621053	7.323066878	7.120913636	7.172684838	7.1221066	7.224346974	7.302374016	7.094985899	7.214691738
"ILMN_1656144"	7.384086359	7.32656628	7.300257555	7.348607229	7.249370164	7.442481381	7.437895172	7.11869667	7.457832598	7.0793176	7.181815425	7.355795724	7.243012315	7.671465779	7.228020598	7.255611286	7.372791274	7.401514995
"ILMN_1656145"	8.798568328	9.019328387	9.173527628	9.48024698	9.610928767	9.40822992	9.156396674	9.188162018	9.384295937	8.839768097	9.362706575	9.402147571	8.876755016	9.290914254	9.488197748	8.637073103	9.340385979	9.272230023
"ILMN_1656149"	7.150758435	7.205905171	7.095534468	7.231537556	7.200369162	7.157467726	7.162808629	7.206583474	7.043991352	7.1768975	7.233933497	7.116890126	7.168606562	7.185758086	7.072940674	7.093668506	7.25832004	7.080828884
"ILMN_1656159"	7.378710396	7.384371258	7.473602329	7.35926212	7.41342787	7.379655151	7.22652106	7.486041578	7.322528849	7.377140829	7.392731946	7.313156955	7.307192805	7.108337915	7.335054124	7.444445453	7.36191337	7.328741309
"ILMN_1656165"	10.25720085	10.35728457	10.38055612	10.22740399	10.53386853	10.26850925	10.39476439	10.43377655	10.51499614	10.50604996	10.50697522	10.3055925	10.33717606	10.34792751	10.49741971	10.66320105	10.69806144	10.3679775
"ILMN_1656169"	6.835356511	6.850253134	6.889082886	6.871078608	6.760405972	6.88627229	6.7938233	6.738353665	6.902202973	6.839088926	6.895322703	6.860747865	6.916072368	6.868924938	6.902262454	6.810100151	6.759560431	6.992130962
"ILMN_1656170"	7.109294804	7.080145239	7.058098543	7.080119743	7.126278439	7.185990771	7.152985885	7.107942517	6.998341167	7.182590771	7.142517688	7.176213579	6.969958427	7.19901109	7.037425872	7.154804012	7.071497546	7.262527497
"ILMN_1656171"	7.310045689	7.381222141	7.643562558	7.358118954	7.319832759	7.560920324	7.686404503	7.533887891	7.750473287	7.77302055	7.517308066	7.628619146	7.971007576	7.641913754	7.474065522	7.711311906	7.750619997	7.569300566
"ILMN_1656176"	7.175733244	7.035425257	7.064374792	6.965469081	7.054904198	6.986357278	7.017258295	7.049563018	6.980813427	6.89933427	7.02209199	7.069248535	6.956155704	6.950675877	7.205349821	6.994991626	7.105674203	7.226737486
"ILMN_1656181"	6.887168593	7.092585425	7.104775243	6.956250768	6.895044097	6.961982974	7.019925459	7.033596324	7.089323446	6.973147323	7.017093708	6.985227391	6.981357267	6.979647764	7.056803086	7.030454929	7.071724349	7.094110344
"ILMN_1656182"	7.354062135	7.291745575	7.300538119	7.26523161	7.216504898	7.230644969	7.154910974	7.15940048	7.278830533	7.467331363	7.140663897	7.296031098	7.521663962	7.185901534	7.233770705	7.22650934	7.229449538	7.172451486
"ILMN_1656184"	8.530416608	8.562284167	8.199472571	8.336325754	8.37003329	8.326845146	8.191379342	8.575201895	8.215889947	8.675803209	8.838605202	8.589829578	8.402726853	8.157893926	8.761035883	8.471951772	8.775550595	8.640633617
"ILMN_1656185"	8.214547453	8.053931041	8.190792185	8.14983248	7.878858283	8.20669355	8.632761347	7.739583786	8.00068073	8.276930811	8.002418653	8.242485255	8.42902933	8.52724902	7.923718133	8.339919299	8.118026958	8.060201676
"ILMN_1656186"	8.465895298	8.637304124	8.305767259	8.255344192	8.074884638	8.458263139	8.37210243	8.395953808	8.437553248	8.710401408	8.423425562	8.580062034	8.486562341	8.366041594	8.109389119	8.301905816	8.231202727	8.449489971
"ILMN_1656187"	6.929261805	7.014827376	6.942299312	7.03301536	6.984356746	6.976350564	6.761519758	6.891913362	6.879231919	6.828634439	6.915053354	7.094779635	7.069567178	7.023496307	7.058950998	7.060165005	6.977407569	6.92083165
"ILMN_1656189"	7.068285066	6.990955905	6.961077675	7.013874645	7.076720136	7.046200031	7.079353373	7.102936192	6.816331003	6.923265731	6.882625867	7.023654794	7.014721733	7.07687638	6.945162938	6.790756278	7.010967326	7.065841012
"ILMN_1656192"	7.434878323	7.498031805	7.505248676	7.29205963	7.215151456	7.421702265	7.408959393	7.044610581	7.397102507	7.573865927	7.320517399	7.530300909	7.457461942	7.38896604	7.190329695	7.54722047	7.470054492	7.409813153
"ILMN_1656193"	7.016224138	6.865257859	6.910079569	6.876397792	6.890138302	6.98263983	6.834538405	6.882880605	6.81234722	6.989009327	6.871349055	6.832531504	6.829842598	7.024057474	6.922761158	6.787870616	6.777647388	6.958518548
"ILMN_1656194"	7.60880965	7.983202648	8.163114938	7.860295679	7.889373623	8.585246426	8.13861604	7.708895003	8.416937399	7.9490615	7.814071913	8.271890588	8.039579427	8.069815226	7.867225842	7.858864576	7.700986604	8.04509748
"ILMN_1656196"	8.89668112	9.073419216	9.288418726	9.332958171	9.337160706	9.68386678	9.355405244	9.12646432	9.379668444	9.469638533	9.166752697	9.165671105	9.326468337	9.161646107	9.387065104	9.539908611	9.414666308	9.533860679
"ILMN_1656199"	7.216045062	7.214583031	7.164912878	7.303325334	7.269060727	7.271957469	7.189978832	7.278001776	7.428312647	7.130508533	7.170759654	7.353766561	7.200576047	7.247002847	7.24599692	7.254130708	7.237789762	7.404799807
"ILMN_1656200"	7.035637096	7.224269229	7.079656682	7.05069868	7.122971593	7.022450113	6.950986511	7.001533431	6.989055193	6.790393134	7.132447455	7.132308728	6.912599727	7.166339295	7.220776941	7.211732642	7.066702512	7.070076012
"ILMN_1656201"	6.856422175	6.889761041	6.831503097	7.014482646	7.026771686	7.063095255	6.939952522	7.053088852	6.770433093	6.815579644	6.942445433	6.810676967	6.758516605	6.951928092	7.030163833	6.915874071	6.772702464	6.924584074
"ILMN_1656208"	7.152563005	7.088957861	7.075255836	7.189438853	6.931194161	7.05368154	7.199478785	6.899893483	7.038871619	7.15925128	7.231058091	6.984688788	7.118435847	6.990849955	7.067746094	6.979290732	6.961366676	7.030508233
"ILMN_1656218"	6.937057324	6.983341093	7.080577719	6.94976773	6.928661386	7.082470582	6.890282812	6.889530625	6.992064343	6.859349192	6.863638674	6.733062635	6.826007577	7.088160967	6.930590944	6.955354816	6.89218456	6.895954211
"ILMN_1656221"	6.919357894	6.992113892	7.032558791	6.959328888	6.87485099	6.999261052	7.01688217	7.028314352	6.969528542	7.173617051	7.031137672	6.881090902	7.114282984	6.981288809	6.999763092	6.995897403	7.088656474	7.148908957
"ILMN_1656225"	6.931696922	6.806919485	7.007298361	7.012587234	6.774092955	6.976267167	6.874919831	6.848617387	7.043778435	7.010667858	7.061344479	6.901576955	7.006874557	6.876951353	6.919472618	7.086446495	6.967598387	6.914903931
"ILMN_1656232"	6.827489725	7.126575135	7.48498069	7.080248946	7.064769516	7.078251826	6.885162771	7.135739876	7.314719927	7.099221755	7.156717944	6.97211303	7.084249769	6.99794583	6.922230855	6.994545407	8.130269674	7.074811603
"ILMN_1656233"	14.9704573	14.85500168	14.95317082	14.96222032	15.06569788	14.95317082	14.83163608	14.93621234	14.83979504	14.8606295	14.83163608	14.84721348	14.79634552	14.03322725	14.81533714	14.8606295	14.91361919	14.99449892
"ILMN_1656242"	7.071698132	7.061756706	6.97117482	7.001295621	6.712291856	6.891593926	6.879890298	6.856512307	6.937029333	6.941269515	6.989646396	7.003816723	6.829089829	6.879925097	7.020896012	6.906754164	7.050671066	6.91306359
"ILMN_1656248"	10.72706278	10.12440352	9.428761995	9.899032721	8.942951224	9.906210777	9.511061477	8.571769631	9.741016833	9.824648931	8.679876057	9.380706792	9.703513903	8.443238364	9.317879654	10.06497901	9.459218238	9.326468337
"ILMN_1656250"	7.092142463	6.926562338	7.080746788	7.146004232	7.014695878	6.949548183	6.991107333	7.186181113	7.022241137	6.942315251	7.078542314	7.026544146	7.055647119	7.209037834	6.995152903	7.178790086	7.160560396	7.059426576
"ILMN_1656251"	7.032764833	6.972883688	6.942803122	6.948851532	6.969298556	6.944611751	6.963270222	7.050794402	7.064018705	7.060412461	6.968996491	6.92695594	7.228904703	7.042022596	7.069108011	6.843332469	7.164230234	6.974265764
"ILMN_1656254"	8.250334106	8.129023789	7.820007394	8.152564133	7.810678282	8.095571812	7.935907898	7.878414316	7.550446775	7.780298929	7.699535648	7.815206541	7.818894799	7.863964669	7.919330284	8.011911167	7.728020098	7.650585415
"ILMN_1656257"	6.816182139	6.90520553	6.819541955	6.858889111	6.870193742	6.815817652	6.651906444	6.902222208	7.018597629	6.859496945	6.864030616	6.803193444	6.854813951	6.773419802	6.855282055	6.727809865	6.850253134	6.921204774
"ILMN_1656266"	6.784854066	6.717020519	6.767653506	6.773419802	6.820700599	6.612748233	6.644308088	6.849151744	6.700141424	6.82801266	6.828903844	6.731411654	6.703458697	6.701676132	6.765435897	6.740536555	6.721783452	6.686855049
"ILMN_1656274"	8.317285081	8.310506038	8.276574839	8.556187289	8.51374477	8.231818717	8.144226806	8.695707417	8.096683143	8.066480448	8.299586435	8.161108618	8.151131472	8.275388879	8.716537092	8.025061427	8.162341178	8.200502797
"ILMN_1656280"	6.751771659	7.037196529	6.882625867	6.843473614	6.821944361	6.974743236	6.924274787	6.99354096	6.817792424	6.782707847	6.895580133	6.91041423	7.018386053	6.926018631	6.77555959	6.859115267	7.020844376	6.948182117
"ILMN_1656285"	11.44498055	11.14144474	11.08411852	11.15470788	10.85471649	10.92569368	11.07102394	10.43043871	10.82344234	10.95917696	11.15015947	10.88593028	11.48961784	11.04024344	10.9120312	11.18039359	11.21480507	10.65526675
"ILMN_1656287"	8.860191176	10.70514759	11.41495525	10.94436703	12.16836	9.956480827	8.965232207	11.87076294	11.34823117	9.071728385	11.04446462	10.11794066	9.893903771	11.37460412	11.82544961	8.899278981	11.21118299	10.22401187
"ILMN_1656291"	7.28786285	7.44094913	7.374678468	7.165129596	7.046166379	7.286326805	7.53712089	7.127629099	7.054118647	7.271071916	7.36866919	7.258213492	7.065658218	7.188621615	6.9258748	7.164182809	7.362156924	7.187453718
"ILMN_1656292"	12.29056673	12.36105727	12.72915601	12.87228577	13.09255956	12.57213652	12.74963853	13.36803605	12.69368387	12.30203676	12.90890497	12.64141332	12.59393298	13.47594905	12.91377623	12.1631683	12.01093162	12.29827495
"ILMN_1656293"	8.556187289	8.519173216	8.696706122	8.456028684	8.552500023	8.696566634	8.771738063	8.543724303	8.778280938	8.918378566	8.572823622	8.853071944	8.417906925	9.046079941	8.657543886	8.63253449	8.815780901	8.811326934
"ILMN_1656297"	9.330163533	9.343826042	8.991428674	9.241184364	9.213232171	9.374254875	9.328397943	9.322005965	9.101641546	9.094538787	8.86968045	9.122269014	9.447690518	9.583585103	9.099073768	8.976190662	8.731683239	9.08827005
"ILMN_1656300"	9.779069286	10.23807151	9.839748034	9.242645846	9.369136449	9.79288463	9.359647516	10.12393356	9.204037138	9.138965782	9.076951947	9.439726841	8.885758695	10.02836624	9.111477431	9.431060825	8.980714688	9.439458379
"ILMN_1656301"	6.947741511	6.90348194	6.91521045	6.915941399	6.98704095	6.862070328	6.98639171	6.948720641	7.038895055	6.952635377	6.896919172	6.849583673	6.944783199	6.862211105	6.922542332	6.782159249	6.976067178	6.954329075
"ILMN_1656303"	6.730029118	6.825324077	6.638996435	6.761625501	6.704788865	6.724877981	6.811847502	6.712291856	6.842942506	6.766346023	6.735876417	6.813996482	6.820891626	6.858042997	6.677353617	6.744334969	6.781957632	6.687656429
"ILMN_1656310"	6.912129933	7.602014196	7.191813856	7.71685241	7.970716562	8.17069756	7.062838046	7.881866157	7.313651126	7.086697931	7.389250196	7.675545137	6.987308903	7.931203546	8.031288451	7.173120712	7.185918219	8.816136743
"ILMN_1656315"	7.705288196	7.727254933	7.800819924	7.704673908	7.815113039	7.872051123	8.114196435	8.282358215	8.11784204	8.169068433	8.238126804	8.119974249	8.024663587	8.116190084	7.879380133	8.119783835	7.830215071	8.141806381
"ILMN_1656316"	8.084439953	8.20669355	7.976082647	8.243357867	8.01724625	7.886173754	8.05251086	8.223822232	8.208166975	8.078939719	7.927456329	7.97559792	7.965422962	8.034605602	8.132472235	7.738114607	7.977832962	7.959761854
"ILMN_1656318"	7.095558245	7.025079138	7.016095881	6.913302272	6.922271085	6.906092031	7.012533979	7.204358335	6.934588724	6.882728472	7.106388844	7.016387477	6.965744957	6.78047661	6.900849866	6.896743967	6.713084447	6.812497077
"ILMN_1656321"	7.130976721	7.2028435	7.19134722	7.104477093	7.238985746	7.085588259	7.51121889	7.089083029	7.168463927	7.097503816	7.134041031	7.07233051	7.318132384	7.285992872	7.059881109	7.437895172	7.227226256	7.110963743
"ILMN_1656325"	7.036721066	6.962359989	6.948779696	7.036022705	7.015740574	6.817817908	6.952776286	6.915885576	6.913353924	6.872561515	7.08855529	6.924248215	6.885340014	6.898295998	7.082336166	6.920636158	7.089937274	6.770697914
"ILMN_1656327"	7.038643835	6.976491706	7.116459906	7.016937775	6.954224382	6.994865906	6.830106203	6.958309146	6.898136697	6.851341051	6.874298126	7.007212378	6.809700496	7.194997258	6.898104083	6.919576237	6.975056374	6.988315613
"ILMN_1656330"	6.89854187	6.939756962	7.119108328	6.939901446	7.035967263	6.932849321	7.003861852	6.980940269	7.065122882	6.956389723	6.949716867	6.952892104	6.931501972	6.961664536	7.097874915	7.004352981	6.980839634	6.894486093
"ILMN_1656335"	7.766295757	7.681984139	7.718286318	7.810831409	7.719309662	8.049029876	7.802398959	7.519113511	7.73490829	7.706689373	7.61705215	7.997237197	7.621815929	8.122471111	7.858864576	7.650233073	7.711103655	7.749108228
"ILMN_1656338"	7.378376361	7.544319872	7.573006116	7.50996543	7.408348096	7.752355535	7.1596881	7.104563215	7.72118896	7.375321125	7.171028833	7.819706914	7.227445614	7.290462669	7.3543519	7.446671273	7.718022451	7.818894799
"ILMN_1656342"	7.013147359	7.116459906	7.289104334	7.190302202	7.273625671	7.36020299	7.054247633	7.296455542	7.479779524	7.354300001	7.377722886	7.255751175	7.366764291	7.141769854	7.199259651	7.38913468	7.337670124	7.240452352
"ILMN_1656344"	6.958856535	6.970272718	6.977087048	7.043687073	6.965772459	7.019742943	7.024940039	6.96754805	7.064515134	7.205381117	7.111434531	7.061495683	7.043226462	7.069819376	7.069039446	7.099610278	7.011413154	7.113511703
"ILMN_1656361"	7.466245219	7.395573528	7.476332007	7.337119209	7.365980545	7.674344981	7.202191244	7.203251722	7.168989372	7.39174044	7.535989001	7.432454156	7.400909099	7.35205718	7.402883163	7.108781015	6.986357278	7.54364251
"ILMN_1656364"	6.997372725	6.96002959	6.933180406	7.031017026	7.025891751	6.877393097	6.954266645	7.208829103	7.078895383	7.071269072	6.99431078	7.058318062	7.177819906	7.047844522	7.104149883	7.219741658	7.099989884	6.921327897
"ILMN_1656368"	10.44839263	9.860998601	10.61967892	10.34283692	10.58696763	10.36623331	10.68150239	8.472295885	9.980312987	10.98865432	10.57204688	10.55962762	10.51012162	10.52873861	11.06960928	11.17179667	10.27425088	9.954644144
"ILMN_1656369"	8.411515383	8.324989307	9.181139745	9.688293758	9.272552797	10.30635172	8.565617558	8.782434663	9.816253789	8.834194055	8.808440884	9.901591779	9.157604101	8.611477908	8.905263462	8.832764067	9.049317157	9.953297013
"ILMN_1656371"	7.044839633	6.876362142	6.983477231	7.013685785	6.998219808	7.160083473	7.088192474	7.206433617	6.786427115	7.015447217	6.947626641	7.112229753	7.03062849	6.937905445	7.038163683	6.952376879	6.967850862	6.997372725
"ILMN_1656372"	7.6308069	7.558419256	7.775347229	7.527926489	7.625107374	7.831540523	7.711311906	7.357488445	7.50345259	7.360832819	7.408290025	7.641913754	7.382473013	7.820329241	7.370867337	7.568591945	7.749108228	7.55023489
"ILMN_1656373"	9.26898402	9.009217272	9.642415235	9.032451176	8.644963771	9.204037138	9.007451444	8.161525755	9.369786608	9.114936733	9.185061571	9.523949781	9.045634432	8.661225061	8.881329653	9.357118294	10.31403287	9.220539217
"ILMN_1656376"	7.27675772	7.315017931	7.417504854	7.369464392	7.350661907	7.414535447	7.539842024	7.572291735	7.648774066	7.690413328	7.67158724	7.51172349	7.477081971	7.440108453	7.304750957	7.472789732	7.353280375	7.599806852
"ILMN_1656378"	10.63897957	10.72706278	11.06903235	10.87771671	10.85609686	10.82923401	11.6855566	9.833863157	10.62880164	11.32026855	10.83947182	10.76856022	11.1943419	11.37369832	10.94667181	11.77596895	11.0136726	10.82187414
"ILMN_1656379"	6.814055858	6.952503288	6.82756049	6.934995319	7.00555757	6.711119921	7.039265846	6.936514168	7.076010185	7.139098595	7.035404943	6.909790392	7.03522579	7.046012619	6.990975868	7.068535327	6.989872306	7.113665339
"ILMN_1656380"	7.205748841	7.294964927	7.12186391	7.267948155	7.318771179	7.230469368	7.225862564	7.15565509	7.123935574	7.38715027	7.271739992	7.102651688	7.456287804	7.169194554	7.49397957	7.004479073	7.246465054	7.420730686
"ILMN_1656382"	7.646849757	7.914166998	7.793719302	7.94734714	7.925826173	7.914327128	7.924233212	8.119221718	7.732132883	7.98333403	7.68366837	7.777279579	7.688526574	8.137077876	7.891847746	8.004443434	7.969227794	7.917028085
"ILMN_1656383"	6.890697118	6.723408781	6.765435897	6.786742925	6.792094194	6.735997882	6.976201988	6.917412883	6.784092212	6.842405342	6.957525461	6.886253034	6.961560396	6.721592699	6.790617547	6.94526352	6.906678677	6.851678098
"ILMN_1656386"	8.255344192	7.856831471	8.343757284	8.064793881	8.050826394	8.091466954	8.069286182	8.38175394	8.373155245	7.836132313	7.965422962	8.127382982	8.19744079	7.88906511	7.924084104	8.150150722	8.633101521	8.203209527
"ILMN_1656393"	9.724064015	9.506533955	9.5073735	9.704005323	9.604808707	9.450554769	9.298353422	9.486538107	9.471181792	9.252092634	9.407657946	9.464310003	9.262148667	8.738688561	9.359647516	9.105625325	9.153371644	9.260604782
"ILMN_1656395"	7.885201117	7.692457371	7.896412566	8.062647132	7.759413888	8.05251086	7.897936457	7.571445336	7.996942397	7.591922391	8.049935881	8.07227397	7.953066971	7.615376643	7.965599687	8.382453543	7.935356964	7.869145552
"ILMN_1656399"	10.52712022	10.29391453	10.84016216	10.78432611	10.9608909	10.61788501	10.92569368	10.76856022	10.88758144	10.67427217	10.86860577	10.92387598	10.90249957	10.9763292	11.0377001	10.81993072	10.85867707	10.65492254
"ILMN_1656401"	7.183990617	7.166238507	6.955488082	7.038921573	6.93393312	7.095648725	7.106971162	6.943620699	6.98652893	7.17464084	7.132022094	7.076103432	7.009869077	7.168685298	7.05796949	6.953837235	7.139003446	7.067107487
"ILMN_1656402"	6.853759984	6.889192205	7.021456206	6.941827783	7.05440076	6.960527281	6.912030238	7.104814439	6.804571978	7.053737016	6.978113235	6.879831613	7.010283194	7.001801267	7.073444887	7.14829523	7.094861126	7.007196404
"ILMN_1656404"	8.164263247	7.870908588	7.780779846	7.845460815	7.676049558	7.573006116	7.863598337	7.997620301	7.815318163	7.857573536	7.875789256	7.672174757	7.970569463	7.71540094	7.656912761	7.759413888	7.842558429	7.728296515
"ILMN_1656407"	7.006863098	7.153161623	6.920673984	6.985686217	7.154889574	7.083170186	7.094228412	7.029079755	7.046629288	7.144256239	7.068524349	7.104183669	7.110103432	7.034228888	6.990769304	7.049721111	7.095161585	6.922841919
"ILMN_1656409"	7.12209376	6.895310348	6.988384866	6.90692378	7.003524956	6.992408741	7.039520843	6.949038353	6.895967946	6.906368785	6.985653308	7.041408495	6.8110817	6.931524423	7.062791137	6.94851476	6.790857602	7.07130116
"ILMN_1656410"	7.66506024	7.545396407	7.696956642	7.696735309	7.577479453	7.796220938	7.826771319	7.639037664	7.941244602	7.867225842	7.779853286	7.858752175	7.913521792	7.188294273	7.514689385	7.476165132	7.63210433	7.826619639
"ILMN_1656413"	10.84598006	10.69289345	11.27642141	10.86682613	10.90513584	11.03108311	10.9706527	11.01184692	11.00285497	11.00998652	10.92698228	11.22086514	10.99189941	10.7455356	10.86124752	11.10889308	11.37307655	11.00943071
"ILMN_1656415"	11.23099797	12.14586911	10.03193664	10.71572725	10.66476735	10.51720905	11.62633948	9.484889944	10.40053647	11.43172042	10.77338256	10.343653	11.43401829	11.64628844	10.69074605	11.32954707	10.12822389	10.59342222
"ILMN_1656419"	7.038713637	7.018242245	7.136847022	6.959798718	6.98244595	7.082993095	7.022340222	7.036334507	6.843252182	6.965030234	7.067083005	7.011057039	6.859716296	6.974386882	6.953054137	6.912653489	6.993237034	6.847949008
"ILMN_1656420"	7.875789256	8.143395241	7.7970605	8.173309975	8.421270209	7.474624884	7.772666661	8.831318335	7.905268717	7.393879317	7.995889553	7.582154785	7.69859814	8.430030765	8.410025011	7.677948291	8.125501381	7.943142614
"ILMN_1656421"	6.985094411	7.13020384	7.235079487	7.01539565	7.064631302	7.116472309	7.130946938	7.107640363	7.223258749	7.079353373	7.079343235	7.090068983	7.328244767	7.136895042	7.153630636	7.048515235	7.085039681	7.064404062
"ILMN_1656422"	7.02572612	6.964516333	7.066979784	7.315115329	7.382244394	6.955368804	7.05860752	6.944741984	7.053465085	7.084688704	7.132308728	7.047126065	7.006937216	7.007230446	7.444445453	6.894987101	7.033152083	7.003712853
"ILMN_1656424"	7.167588412	7.241039883	7.275465768	7.33131343	7.458690593	7.364015434	7.278285472	7.251938323	7.01518645	7.463825128	7.198702313	7.190531596	7.371973578	7.385131237	7.374678468	7.340079871	7.176959493	7.265656793
"ILMN_1656427"	8.871371575	8.871657008	8.345472415	8.353896344	8.245617853	8.446071874	8.770386242	8.344946914	8.768428785	8.969502165	8.45408532	8.533394625	8.860191176	8.63177585	8.234919837	8.93705325	8.754097105	8.575569793
"ILMN_1656429"	7.372556012	7.226190551	7.189849056	7.210891672	7.237861983	7.288640768	7.203643904	7.068808825	6.973019881	7.001111221	7.077945437	7.121769068	7.275146172	7.22328125	7.172490839	7.218181924	7.31344712	7.082318849
"ILMN_1656434"	7.130542494	7.219373936	7.266816374	6.928661386	7.181580611	7.212260509	6.954432492	6.939420393	6.943432079	7.050914099	7.059370818	7.170295982	6.988807049	7.095374389	7.047869365	7.054022864	7.079872317	6.875221021
"ILMN_1656436"	6.928601628	6.832845456	6.941605481	6.979959653	6.856209014	6.946855399	6.890350204	6.827003528	7.022252523	7.105000621	7.006874557	6.890361166	6.950134555	7.080248946	6.851082015	6.947885825	6.877378303	6.815556205
"ILMN_1656448"	6.760779906	6.848217843	6.811565912	6.841140602	6.767076718	6.888465199	6.823670952	6.858480065	6.892070401	6.854533901	6.926938815	6.808860004	6.801410487	6.921297979	6.888309723	6.953720028	6.937444005	6.847575192
"ILMN_1656452"	6.872200202	7.002548804	6.904895257	7.231446251	7.360619547	6.980566113	7.149151977	7.026272641	6.980479572	7.011487513	7.097431184	6.668777395	6.964552667	6.879080675	7.244439456	7.147985769	7.009804687	6.993213589
"ILMN_1656463"	8.228467966	7.95761731	8.034322454	7.972500217	7.859526221	8.100844526	8.224453109	7.61181023	7.781354106	8.167187882	7.834339019	8.113806572	8.279901655	8.305915969	7.737896529	8.036606506	7.958065685	8.02881918
"ILMN_1656472"	7.049317147	6.8948858	6.969080307	6.859845844	6.973081297	6.945963236	7.043288298	6.940142774	7.065898524	6.93696821	6.968016319	6.932631807	6.912982599	6.980517011	7.013768384	6.853725611	6.879457147	6.949409739
"ILMN_1656477"	8.03970375	7.977312381	8.068521644	8.01106552	8.039165674	8.347025462	7.977312381	7.79434084	8.040745283	7.93774318	8.050611788	8.204429364	8.059547743	8.09272718	7.990046156	7.893939027	8.076762057	8.227853126
"ILMN_1656482"	9.795731066	9.771631817	9.646116087	9.715629328	9.736236	9.851096788	9.765403681	9.409402089	9.412916548	9.632259467	9.608919279	9.548230421	9.880320572	9.748966961	9.62416617	9.677872252	9.472586357	9.562870573
"ILMN_1656486"	7.779556554	7.7405124	7.702766712	7.752182992	7.633399053	7.580963716	7.598007818	8.127557258	7.48675894	7.500260279	7.606126004	7.717571128	7.668623985	7.719456955	7.539207192	7.834339019	7.948271961	7.616096167
"ILMN_1656487"	8.416627973	8.445429533	8.437553248	8.342238494	8.460740342	8.418657601	8.783530783	8.59476854	8.60631465	8.684675221	8.490346042	8.352243765	9.074174225	8.621404152	8.436531403	8.784027692	8.484838533	8.800337061
"ILMN_1656492"	6.912167014	6.922626384	6.868056776	6.965155457	6.8880937	6.911994814	7.040275739	7.0483904	7.001517146	6.938897381	6.7995718	6.938925714	7.017690168	7.007737512	6.914142564	6.848996776	6.94523013	6.901523774
"ILMN_1656495"	7.163932135	7.229688622	7.171392091	7.104348975	7.092260957	7.178755006	7.101409912	6.920429973	7.245058004	7.299097011	7.153141055	7.098415833	7.411713836	7.162214796	7.033501813	7.12519347	7.124465207	7.220615093
"ILMN_1656496"	7.215992134	7.323576812	7.349546997	7.404079387	7.278258682	7.46296853	7.471592004	7.404079387	7.344366067	7.235155829	7.353506026	7.272627148	7.1017555	7.31301924	7.362429556	7.342176704	7.183390872	7.352408027
"ILMN_1656501"	8.40950655	8.5741127	8.329969183	10.25609888	9.598139813	10.57267831	7.937250911	9.446567221	8.539521119	8.649502082	8.223019451	9.764201593	8.417543122	9.368418965	8.051820249	8.269711397	8.053022045	9.482819704
"ILMN_1656502"	7.01371042	7.033109206	6.927077033	6.873291211	7.005131292	7.129555401	7.18452945	7.122048303	7.13226691	7.099940316	7.061712854	7.037506193	6.907115229	7.115573103	6.94238761	6.902397581	7.013300111	7.066429925
"ILMN_1656504"	7.279517545	7.454471711	7.438300584	7.455626453	7.523690451	7.459609949	7.498723947	7.420620861	7.615376643	7.591704897	7.782608316	7.917737181	7.571054851	7.664747296	7.558324455	7.497163894	7.580177146	7.407409026
"ILMN_1656509"	7.223811113	7.053252032	7.117239487	7.112000994	7.067934981	7.098229518	7.149539668	7.087076157	7.04464314	7.387587661	7.260916743	7.084357695	7.12031954	7.148124197	7.144664429	7.131561485	7.102468047	7.092544623
"ILMN_1656521"	7.798642295	7.837888597	7.616768495	7.976248307	7.913521792	7.790632758	7.847657281	7.712304817	7.523760341	7.540527258	7.713400686	7.681129335	7.8736544	8.475910388	7.831420385	7.927456329	8.175070394	8.111350166
"ILMN_1656525"	7.057369567	7.103333414	6.893067808	7.077665571	6.99930605	7.040990771	6.985039285	6.957731081	6.959647966	7.000167658	6.983658456	6.964939255	7.068749832	7.065147285	7.039714089	7.019661441	7.063037	7.093055954
"ILMN_1656527"	6.97868562	6.98884203	7.128174138	7.028918015	7.136141467	7.134457066	7.054092781	6.976593181	7.127594239	6.915293907	7.185628111	7.086645493	7.101267178	7.1901065	6.883113203	7.184499912	6.918809799	7.143563245
"ILMN_1656530"	7.309107678	7.479300258	7.410151335	7.195901562	7.31832632	7.464805532	7.307192805	7.206278801	7.668740071	7.41427243	7.566060926	7.511914145	7.523871407	7.294508031	7.394181095	7.395446023	7.566881007	7.437895172
"ILMN_1656534"	6.872286921	7.066235252	6.939353464	7.052294303	6.916221065	6.946187255	6.898225919	6.859739871	6.859139857	6.922935163	7.150136137	6.873109641	6.923345231	6.846691259	6.957645857	7.020718699	7.107655062	6.939493767
"ILMN_1656537"	9.721666925	10.21031869	10.29338051	10.54120058	10.70908328	10.01825411	9.531428587	10.60047826	9.955984259	9.528646376	10.25799745	9.914575889	9.755655505	10.46929948	10.85166841	9.648528351	10.56360185	10.44923191
"ILMN_1656540"	8.128877729	8.230879907	8.157171903	8.177415291	8.370630665	8.091651833	8.293217261	8.174209658	8.262283959	8.218162153	8.058100889	8.150455147	7.968450169	8.279685794	8.425531445	8.246459888	8.291760696	8.37445972
"ILMN_1656545"	7.02388464	6.887349144	6.910442708	6.855828344	6.984124346	7.03186616	6.939047109	6.908320878	6.963381072	6.82299053	6.929993701	6.928789176	7.008834465	6.936251959	6.874730422	6.819021647	6.845376452	6.923107794
"ILMN_1656546"	6.937237349	6.946402366	6.894052164	6.866383913	6.838700778	6.817315691	7.006095268	6.855296156	6.936027915	6.882880605	6.804768929	6.873638458	6.991153601	6.850299497	6.887394742	6.927292659	6.900003925	6.731687087
"ILMN_1656553"	7.171050014	7.23721517	7.2429363	7.267519991	7.210349229	7.285842622	7.401770543	7.296555622	7.177803618	7.264453841	7.178730827	7.104149883	7.006318322	7.393792582	7.25484432	7.189204352	7.310702121	7.12084701
"ILMN_1656554"	6.959211704	7.060412461	6.945589992	6.967925427	6.987906128	6.891913362	6.959126298	7.195655633	6.832014217	6.887542555	7.031700443	6.919927735	6.849993829	6.985545417	6.965985926	6.908091458	6.906185935	6.979355621
"ILMN_1656557"	7.147746341	7.150424893	7.106848442	7.037341113	7.261158828	7.188806684	7.353430764	7.116047834	7.358348787	7.545298962	7.231757318	7.261011713	6.923574252	7.115736332	7.246941786	7.147544771	7.244647468	7.159133913
"ILMN_1656560"	11.51062147	11.26885517	10.63636264	10.73888921	10.76020506	9.346270205	10.85609686	11.5204066	10.37915959	10.9135208	10.88305241	9.86913669	11.26772451	10.08829784	10.65029173	11.19775433	10.0570474	10.15233637
"ILMN_1656562"	6.884663586	6.957231434	6.916371544	6.91036678	6.873540809	6.861961382	6.709904031	6.892141576	6.91328102	6.921993484	6.904902427	6.850331911	6.943798688	6.924740943	6.859540226	6.923640976	6.967293631	6.783960847
"ILMN_1656563"	7.17721872	7.116773339	7.107138961	7.049138389	7.11216088	7.140926668	7.026184408	7.153424041	7.078713797	7.360751716	6.983790791	7.166556756	7.096800291	7.177865039	7.068824246	7.035706245	7.05069868	7.11514051
"ILMN_1656574"	9.268038435	9.131634484	9.001735041	8.815780901	8.891321879	8.827226304	9.119699925	8.821465677	9.200657255	9.381108698	9.175582794	9.195383414	9.265751847	8.930611442	9.096388505	9.560240949	9.445430638	9.238195796
"ILMN_1656576"	7.044941783	7.024419016	7.035856057	7.029312764	7.042250761	7.060104798	6.980958727	6.907886173	6.994928515	7.052960495	7.056306987	7.000787094	7.02865538	7.079419927	7.029641167	6.903637137	6.983216755	7.02268532
"ILMN_1656577"	6.862954965	6.752517384	6.859139857	6.893208236	6.867437921	6.840254218	6.779209636	6.814454439	6.865908807	6.864319192	6.973327468	6.879443764	6.729477761	6.788886861	6.885462364	6.862601064	6.921327897	6.792553521
"ILMN_1656579"	7.150613997	7.038949078	7.030709102	6.931950607	7.093799456	7.058714136	7.13914397	6.96705401	7.027844251	7.028210816	7.192578552	7.012854061	7.265006872	7.161560532	7.190678725	7.111529381	7.071034613	7.232407928
"ILMN_1656589"	7.292097593	7.340422885	7.308072176	7.251462736	7.24166387	7.408591833	7.587503518	7.363446053	7.34410457	7.206039795	7.424418636	7.335054124	7.340079871	7.462168626	7.43030009	7.497790003	7.316931935	7.407974957
"ILMN_1656593"	6.988668898	7.029672939	6.862519918	7.014827376	6.809329328	6.982820414	6.78770238	6.928789176	6.9765276	6.967859265	6.802795818	6.862033224	6.899375712	6.937403516	7.026548036	6.815789432	6.754896958	6.863158917
"ILMN_1656595"	7.009194844	7.075534512	7.050577271	7.060140945	7.055324849	7.12527054	7.119292765	7.125069294	7.017959773	7.136786788	7.123758407	7.03992702	7.017121804	7.166800276	7.089483069	6.927401269	7.253376382	6.981263425
"ILMN_1656600"	6.930084423	7.111735214	6.979941404	6.882278484	6.930203889	6.917560853	6.848314465	7.143475257	6.943467476	7.066224744	6.984991569	6.903578625	7.02634393	7.058702397	7.094958226	6.884116769	7.012434359	7.060217912
"ILMN_1656604"	6.985357079	6.935962759	6.81098547	7.047811255	7.023183911	6.958684343	6.91244175	6.909742268	6.850743403	6.906161679	6.975677754	6.793053453	7.059991835	7.013583907	7.081551263	7.066702512	6.792586151	6.957202837
"ILMN_1656615"	6.77662292	7.027923719	6.910200938	6.935346639	6.860252792	6.814666614	7.008001391	6.916320468	6.941998781	7.006540822	6.85103688	7.020051507	7.003356005	6.968042807	6.964718974	6.921086812	6.902965496	6.731495649
"ILMN_1656617"	7.349209361	7.226633582	7.187117369	7.123914054	7.025804941	7.196099232	7.105744405	7.014074806	7.219403218	7.019555304	7.338683292	7.209796381	7.144638042	7.35726375	6.950762459	7.017741608	7.002214529	7.15114397
"ILMN_1656619"	6.776344631	6.871836395	6.953837235	6.749228362	6.917866263	6.862581629	7.027202002	6.886916217	6.901891357	6.799364003	6.889932331	6.805804309	6.925815207	6.828527844	6.805086062	6.839919525	6.818719965	6.90107098
"ILMN_1656621"	8.843395798	8.759237394	8.899278981	8.82115246	8.851813913	8.986338625	9.519739717	8.690124849	8.989939978	9.304319232	9.039576766	9.000507322	9.111477431	9.05618244	8.90659808	9.096933501	8.78298917	8.967611952
"ILMN_1656624"	7.009448985	7.088124384	6.870989051	7.020087256	6.987753029	6.994711256	6.975207571	6.96295218	6.9786992	6.873097797	7.030337134	7.035017211	6.878280453	7.004080934	6.857357742	7.006455219	7.090178719	7.182277503
"ILMN_1656625"	13.2891286	13.2891286	13.41531695	13.5255575	13.51232307	13.18730927	13.4713571	13.35566127	13.39267651	13.34701007	13.35189967	12.74557192	13.55980893	13.35566127	13.37475644	12.99517929	13.00502709	12.68139565
"ILMN_1656628"	8.604874302	8.931753379	8.908144593	9.014569755	9.208826833	8.779538145	8.823545039	9.136024107	8.80948623	8.499698526	8.669302149	8.696706122	8.639791588	9.003646101	9.28584058	8.316675764	8.608626445	8.743376512
"ILMN_1656630"	7.146964774	7.183364645	7.166439053	7.148945942	7.348192284	6.981954151	7.035305661	7.460043065	7.135986139	7.040871128	7.160384533	7.045488492	7.038084003	7.335388048	7.41091287	7.081053282	7.085496014	7.24714565
"ILMN_1656635"	7.118875838	7.034150977	6.909656629	6.913760993	6.957717592	7.005301099	6.969151671	6.987700522	6.937999978	6.926639085	7.11221033	7.008888906	7.067271274	7.057186423	7.066743902	7.106980011	6.783751395	6.979135446
"ILMN_1656636"	6.983737907	6.990154489	6.900498868	7.069837396	6.991414878	6.971981727	7.036737671	7.07924657	6.941972878	6.937394831	6.702932133	7.044688569	6.936798132	7.126069251	6.894400084	6.944877862	7.036032568	6.94180318
"ILMN_1656637"	7.069394759	6.865123124	6.98606626	6.9985362	7.098968988	7.003669675	6.892410732	6.820428097	6.961641203	6.964875481	6.963381072	6.923047046	7.076185186	7.036032568	6.986892141	7.023219064	7.09597974	6.950893131
"ILMN_1656638"	7.180644191	6.91184068	6.917673717	7.077274731	6.857480836	7.097964723	8.550928951	6.910744976	7.799220858	6.851774969	6.912588144	6.915098948	6.873526668	6.625890415	6.735476553	7.141473644	6.873038293	6.872890094
"ILMN_1656647"	6.951696735	6.839634585	6.766469513	6.78019647	6.818300139	6.876618859	6.715194763	6.92015234	6.927647277	7.042316609	6.839048236	6.908331967	6.939585434	6.937000732	6.891717368	6.894793152	6.983790791	6.845738564
"ILMN_1656655"	7.091321406	7.048352816	6.885876544	7.004249504	6.983290503	7.042302285	7.077821887	7.058684108	7.110275358	6.993835156	6.925582375	7.014141461	6.969862684	6.961144166	6.954293377	7.105277977	7.027594374	7.075067544
"ILMN_1656656"	10.296655	10.20432246	10.08702771	10.37613556	10.44020364	9.822977464	10.06186401	10.58446111	9.937344444	9.955984259	10.24777962	9.847141415	10.00320909	9.7474498	10.13966667	9.765403681	9.700884315	10.01426468
"ILMN_1656662"	13.79374349	13.78724673	13.82839308	13.88959084	13.9919205	13.63575484	13.96776057	13.93382348	14.00112373	13.88959084	14.12213824	13.79374349	13.82406951	14.06323611	13.85769984	13.48721521	13.38327209	13.2780265
"ILMN_1656670"	8.644267085	8.61296734	8.508875499	8.678958926	8.864115002	8.829730446	8.014354476	9.112187084	8.062530063	8.074052761	8.375925043	8.203695184	8.93233994	9.428523223	8.857207031	8.638116848	8.708544888	8.778280938
"ILMN_1656672"	6.853584994	6.782392764	6.812291834	6.940959473	6.847103934	6.828048336	6.935022883	6.886104995	6.7661259	6.947538982	7.007745489	7.079794352	6.932294955	6.951466428	6.871169952	7.048278317	6.904105063	6.85543283
"ILMN_1656676"	11.46163796	11.30704106	11.23432807	11.24642637	11.11371204	11.16575506	11.33992042	11.09720608	11.42776658	11.36617693	11.3570767	11.37460412	11.09925161	10.53762151	11.24545284	11.28098863	11.27894749	11.21873775
"ILMN_1656678"	7.183349027	7.119700625	7.245935327	7.186193313	7.211054273	7.196815583	7.127381882	7.186636371	7.11750846	7.046333264	7.277893818	7.063306483	7.197572591	7.198736673	6.993125185	7.263785169	7.067736038	7.178209755
"ILMN_1656682"	11.76857111	11.92671855	11.77347852	11.74126775	11.83836399	11.67261244	11.64163005	11.65636207	11.87763972	11.8666752	12.056689	11.91424536	11.58053523	11.72770126	12.03148641	11.97466438	12.16498273	11.79271543
"ILMN_1656684"	6.81294031	6.91546769	6.886069744	6.846664363	6.880897661	6.832579413	6.776214386	6.742238582	6.847901461	6.732950573	6.971169302	6.814055858	6.869090328	6.922157571	6.868598098	6.755650953	6.806423637	6.949617167
"ILMN_1656691"	9.124190452	8.943228093	8.609855073	8.639666683	8.781661494	8.561510083	9.017381024	8.808772425	8.800588875	9.102757173	8.983325014	8.70680311	8.940451081	9.209787473	8.882216807	9.470344178	8.814616268	8.808772425
"ILMN_1656698"	6.848648159	6.884962691	6.803193444	6.726758861	6.770620618	6.971229527	6.790546919	6.923411519	6.887914087	6.87895718	6.833745918	6.954647017	6.84703221	6.734951067	6.768774173	6.997635848	6.894147374	6.728748807
"ILMN_1656706"	7.010469669	6.8516	6.787639706	6.728748807	6.992057097	6.858423515	6.823555364	6.946629074	6.830106203	6.794988681	6.877469124	6.917424139	6.802318799	6.695882584	6.829801163	6.816461826	7.090786233	6.836195648
"ILMN_1656713"	6.923620793	6.958998215	7.055989754	7.153586745	7.086387972	7.006234231	7.045436345	6.747456293	6.927177436	7.029868825	6.959434115	6.932993799	7.081936037	6.950762459	7.067696407	6.96744146	7.077404478	6.949161314
"ILMN_1656715"	7.141014202	7.080552777	7.014272822	7.1594615	7.090904835	7.132778354	7.183685449	7.251522286	7.090631374	7.277673169	7.245479756	7.331549013	7.197728645	7.098155528	7.112708216	7.085142686	7.025413888	7.255971493
"ILMN_1656718"	8.24848241	7.919625506	8.059034489	7.844561012	7.77917187	8.069957587	8.78497741	7.892286248	8.181576359	8.289993032	7.964592721	8.249169329	8.575569793	8.482046959	7.581353252	8.387375312	7.883158273	8.09215708
"ILMN_1656720"	7.30129812	7.154394842	7.047626141	7.205144763	7.11783502	7.040591221	7.301002555	7.082491119	7.14680562	7.202761135	7.062762551	7.01486532	7.24565914	7.223196933	7.026548036	6.983568146	7.180497456	7.06745888
"ILMN_1656722"	6.95971044	6.907817901	7.063528578	6.99301585	6.949510992	6.921497841	6.925936797	7.015093902	7.282573436	7.062923786	6.842272452	6.988384866	6.890151449	6.941341419	6.911512556	6.987387349	6.988302822	6.97942593
"ILMN_1656724"	6.976110632	6.711204238	6.751856753	6.992314115	6.980636632	6.939273196	6.762292854	7.039520843	6.809657459	6.892141576	6.971470897	6.914903931	6.81206387	6.977292205	6.964746813	6.856320673	7.03150311	6.952598487
"ILMN_1656732"	6.890499546	6.883510894	6.995872552	6.804182056	6.891535658	7.040214335	6.785968989	6.972028013	7.01993707	6.991406094	6.832792855	7.032014489	7.104510442	7.216958174	7.015564421	7.047104355	6.829338788	6.977045528
"ILMN_1656743"	7.065785769	6.961877984	7.020060393	6.672015917	6.923034553	6.959046782	6.8553507	6.932942666	6.893001647	7.009744056	6.927101088	6.933355124	6.946954008	6.996770632	6.876097683	6.831059595	6.951662085	6.895281789
"ILMN_1656744"	6.741898666	6.849175149	6.789301883	6.942661095	6.839987744	6.855903039	7.031488969	6.852038782	6.954472345	6.943853229	6.915036434	6.858627449	6.959616556	6.919845711	6.899421442	6.869410675	7.049721111	6.890557706
"ILMN_1656746"	7.021650871	7.007566555	7.098336615	7.03206555	7.089161765	7.0855072	7.077945437	6.952789585	6.959224055	7.285842622	6.950134555	7.197165403	7.158449443	7.047186375	7.108138543	7.194771443	7.10046456	6.998116375
"ILMN_1656761"	7.139819396	7.293314469	7.248348417	7.213724986	7.288212006	7.22040607	7.358348787	7.157969392	6.98912413	7.321563919	7.053941025	7.28777442	7.38173752	7.187813796	7.214713165	7.246795444	7.205051348	7.214713165
"ILMN_1656767"	6.917627546	6.946362394	6.896982272	7.075592622	6.937755243	6.87390165	6.978413899	6.959802996	6.908556862	7.128634686	6.98500437	7.016057267	7.162326999	6.884781703	6.98244595	7.080145239	7.080631188	7.007166461
"ILMN_1656772"	6.972258752	7.068248915	6.892520662	7.016367223	6.793308496	6.964505922	6.783314796	6.786052111	6.831803586	6.872347904	6.888244981	7.030760116	6.829987697	6.831416731	7.05153074	6.822305924	6.77474264	6.96179257
"ILMN_1656779"	6.861920615	6.892394055	6.810100151	6.814899968	6.781174335	6.86774171	6.977374437	6.951627537	7.054063766	6.814285754	6.838625563	6.904805342	6.773250094	6.84909598	6.828827284	7.038345038	6.937631416	6.896146225
"ILMN_1656791"	14.6707493	14.74796522	14.78721841	14.72481728	14.84721348	14.70634961	14.73157795	14.87834183	14.77549722	14.95317082	15.00209739	15.01299935	14.68064266	15.08605847	15.02410131	14.72481728	14.95317082	14.87834183
"ILMN_1656792"	7.705133723	7.708895003	7.4452127	7.454568042	7.622824036	7.537236231	7.586510644	7.439302701	7.620906921	7.605072834	7.660057927	7.611219061	7.618875006	7.421565192	7.533728923	7.41865778	7.436943249	7.603961732
"ILMN_1656798"	7.286669615	7.192075985	7.237889213	7.289822375	7.35608113	7.454568042	7.196874755	7.254513983	7.225278718	7.202357176	7.401179358	7.446965717	7.265042937	7.1781396	7.172338533	7.030375676	7.312414098	7.367101602
"ILMN_1656801"	7.178386067	7.234004301	7.169908374	7.122534263	7.139259279	7.14861919	7.461154781	7.029728072	7.088656474	7.40164059	7.30752763	7.07346404	7.177174743	7.145560314	7.16215364	7.434105436	7.245242881	7.161592235
"ILMN_1656802"	6.943147268	6.792790225	6.76609173	6.836429105	6.736987995	6.811915999	6.86876507	6.826126042	6.893483492	7.037382235	6.870228401	6.685835579	6.930826273	6.844041045	6.934779957	6.877440931	6.965916523	6.869134605
"ILMN_1656807"	14.44915318	14.48231316	14.23081216	14.17073017	14.2073007	14.27064177	14.28968817	14.53566075	14.42993353	14.4887697	14.495295	14.44915318	14.24176972	14.8606295	14.37507381	14.36899063	13.79861725	14.09460226
"ILMN_1656812"	7.269551276	7.018274178	7.084640243	7.127079401	7.059815606	6.998863794	6.894739163	7.141168454	6.975448938	7.0483904	6.942033705	6.966571198	7.016422579	6.860545518	6.981992965	6.930683354	6.975512485	7.031562736
"ILMN_1656817"	6.919576237	6.805086062	6.745547818	6.782392764	6.740672126	6.699328474	6.883601965	6.701676132	6.851841054	6.884735717	6.684629233	6.825112867	6.826032103	6.840851567	6.854057167	6.886514529	6.986524268	6.719229827
"ILMN_1656818"	6.953595003	7.0074168	7.007703291	7.107951627	7.052240322	7.060002466	7.077877127	7.081293702	6.808323674	7.15402953	6.977521288	7.056196764	7.072421126	7.031314683	7.071698132	7.146415607	7.109903118	7.049896287
"ILMN_1656822"	8.912517919	8.992481957	8.729842786	8.675803209	8.605362911	8.834393931	8.969767571	8.712798634	8.732180842	8.657385057	8.591410174	8.452126482	8.975496698	8.884278415	8.441431931	8.818569704	8.052131871	8.573594759
"ILMN_1656826"	9.303984625	8.998572559	8.570177924	8.415807217	8.069423124	8.296372755	8.92422464	8.216268105	8.59047306	9.019045379	8.561510083	8.760159158	8.763320581	8.392931256	8.182824201	9.072801427	8.799743417	8.676940477
"ILMN_1656837"	7.966965074	9.527123888	10.81355653	9.172226098	9.106351901	10.31876562	9.442261595	10.15050954	11.10753373	8.550928951	9.418364658	11.0607844	8.814030915	10.07338623	9.020859262	8.026166063	10.9985485	10.64731651
"ILMN_1656840"	8.292411662	8.254852478	8.052015524	8.146277717	7.760306189	8.169475829	8.064793881	7.96413994	8.218429312	8.08842597	7.9490615	8.120757053	8.421458017	7.827327053	7.778196979	7.988308033	8.103412188	7.975401733
"ILMN_1656842"	6.816966344	6.957089607	6.934709109	6.875464829	6.780906282	7.016719395	6.90150683	6.972746602	6.99642541	6.881708166	6.830855728	6.92328069	6.926704084	6.909891191	6.916415586	6.838681303	6.845237503	6.795943197
"ILMN_1656846"	6.987131483	7.002114907	6.906300961	7.036275144	6.954997357	6.967586451	6.878665056	6.960903074	6.926121578	6.898630877	6.970806987	6.969767095	6.905767409	6.821817083	7.046026341	6.97803544	7.01415921	7.07393561
"ILMN_1656847"	6.895621384	6.921678103	6.933316854	6.896053376	6.838202895	6.89636183	7.072396815	6.87563325	7.120690196	6.926606825	6.775670341	6.932217998	6.930646371	6.927977954	6.948062328	6.883353739	6.788577577	7.027323736
"ILMN_1656849"	6.999376509	6.931665224	6.946160255	6.859327147	6.865756758	7.002615416	6.899403058	6.913867955	6.937800894	6.906062719	6.951130568	6.95203933	6.89457508	6.802168289	6.810100151	6.890215039	6.963157872	7.0212373
"ILMN_1656853"	6.909959445	6.873716154	6.8580145	6.930120672	6.841690607	6.835992244	6.870297115	6.80505266	7.196615393	7.017573808	6.89854187	6.926056733	6.915228055	6.928409475	6.871509318	6.911772175	6.960795375	6.968665273
"ILMN_1656863"	6.975677754	6.862416047	7.021686506	6.909689966	6.90203912	6.99881807	6.831778751	7.225448315	6.87862086	6.949216774	6.996664265	7.014885323	7.058397688	6.960425238	6.930235958	7.013783115	6.943015154	6.913760993
"ILMN_1656865"	6.865437176	6.874527277	6.893208236	6.736746472	6.993592949	6.869162228	6.936568701	6.851587107	6.943978123	6.889771966	6.994672947	6.774353009	6.90268358	6.907530986	6.950650068	6.724578037	6.832272844	6.777346105
"ILMN_1656867"	7.024426263	6.90107098	7.040898326	6.891273707	6.743997294	6.985979403	7.096993101	6.90013203	6.912003798	6.885795823	6.833487981	6.902270133	7.002532716	6.88673688	6.941479872	6.817952015	6.78132789	6.916121385
"ILMN_1656868"	12.90695696	13.13323205	12.34934125	12.79931606	12.67972942	12.0861297	12.13189305	13.22489156	12.7422639	12.67777072	13.02413698	12.47866571	12.78761812	11.82112538	12.72271153	12.48691646	12.67972942	12.59955389
"ILMN_1656869"	7.338958669	7.38318872	7.186542973	7.28537199	7.364982602	7.257488995	7.189129448	7.621456973	7.211884817	7.282743557	7.360557454	7.558083515	7.655430133	7.322305134	7.337468005	7.660226766	7.299554217	7.489850873
"ILMN_1656871"	7.028093057	6.901467888	7.013628322	6.957339711	6.952722373	6.86605472	7.034364971	7.056579018	7.011863738	6.925779547	7.160358903	7.06026289	7.062017959	6.975589733	7.000453282	7.087303023	7.067228725	7.011143262
"ILMN_1656879"	6.93374707	6.936587503	6.967935344	6.997360878	7.063814833	6.938197401	6.902849981	7.128730357	7.040059681	6.963358517	7.052181135	7.104166085	7.048364559	6.897028399	6.989226967	7.070524052	7.006225929	7.105523988
"ILMN_1656882"	6.81547199	7.063128918	7.065526511	7.178891925	7.240055545	6.837555773	6.889082886	7.690511748	6.895415607	6.756902664	7.007143059	6.903555412	6.899046508	7.346958257	7.371871356	6.912334319	6.828334836	7.284451152
"ILMN_1656883"	6.979779542	7.036047383	6.999079804	7.013520461	6.947999673	7.010637113	6.968636385	7.000200964	7.147083192	6.945144209	6.972969977	7.107395954	6.957779188	6.892877299	7.006853162	7.040284027	6.890937774	7.102936192
"ILMN_1656886"	7.729532541	7.605723672	7.458303424	7.500723648	7.556202434	7.650233073	7.506647676	7.305014008	7.33526762	7.48181496	7.415231867	7.475830684	7.593446375	7.505328218	7.396630846	7.086980285	7.232478759	7.387587661
"ILMN_1656898"	7.162829849	7.224916875	7.154257456	7.244568196	7.17877572	7.323576812	7.369649592	7.003135267	7.074185035	6.998033452	7.065122882	7.336935404	7.110999303	7.393432415	7.16129342	7.258655057	7.191945814	6.962910541
"ILMN_1656900"	9.477072054	9.510488069	9.548230421	9.45534014	9.215272681	9.690277163	10.04037669	9.610606877	9.627071684	9.498500943	9.252737526	9.501065046	9.767876035	9.843142388	9.16610928	9.804334446	9.562870573	9.425863232
"ILMN_1656902"	9.032668691	9.191017188	9.377477566	9.020137654	9.192003022	9.540622366	9.665888387	8.837173907	9.420906158	9.682774011	9.263221496	9.179207186	9.579290779	9.236931862	9.171272728	9.813283576	9.386048023	9.411368924
"ILMN_1656904"	7.362665927	7.446671273	7.420249774	7.577894245	7.646849757	7.446034163	7.319109469	7.680932728	7.552731719	7.564458475	7.313190875	7.222163481	7.396995871	7.388780288	7.707951957	7.186205513	7.29472733	7.548582527
"ILMN_1656907"	6.921630717	6.888478306	6.817628664	6.962694797	7.116562165	7.096817308	6.944299772	6.935281753	7.035915433	7.04059747	6.966982766	7.040898326	7.124881498	6.993502801	6.902397581	6.936034208	6.917335989	6.975524982
"ILMN_1656909"	6.844730296	6.899108274	6.696297181	6.912659893	6.694296885	6.852303053	6.76993368	6.857569678	6.895612208	6.88673688	6.941087294	6.96587416	6.896728078	6.873455293	6.880713828	6.766853127	6.831248719	6.810555638
"ILMN_1656910"	8.458922456	8.285320329	8.271399167	8.158281047	8.10970326	8.024513216	9.170144772	7.804060358	8.508875499	8.766630901	8.379300241	8.228794746	8.822355192	7.995427178	8.51003568	9.213232171	8.304438733	8.103092331
"ILMN_1656913"	12.97018862	12.82477802	13.17987473	13.37109214	13.41160014	13.81838965	13.93846963	12.75699933	13.73250363	13.99726496	13.33454155	13.72759389	13.96776057	13.59839174	13.64994381	14.11148209	13.94330525	14.1464818
"ILMN_1656915"	6.97824945	7.153368055	7.090382702	7.149060059	7.135022992	7.207284554	7.139977798	7.275146172	7.144335034	6.934458706	7.072867392	7.046629288	7.297782062	7.045254475	7.043133804	7.168716845	7.022545463	7.081340409
"ILMN_1656920"	11.71990859	11.54539333	11.85218095	11.96814514	11.61523547	11.02792819	11.91184722	11.6979176	11.06139033	11.43716977	11.1611886	11.01993599	12.38767089	11.65814607	11.12589503	11.31518244	11.49840608	10.77956984
"ILMN_1656921"	6.649863767	6.5779929	6.723502411	6.65466603	6.863429009	6.753960615	6.710527852	6.786742925	6.716045239	6.833894296	6.834253303	6.708823365	6.800675421	6.676492657	6.872332485	6.88407973	6.842532707	6.763879199
"ILMN_1656925"	7.278068851	7.410151335	7.413979157	7.379723675	7.275317857	7.37312004	7.55478415	7.496986978	7.572085961	7.437599205	7.529325461	7.494481087	7.408854909	7.480347151	7.458217682	7.527207985	7.431323748	7.48820079
"ILMN_1656927"	7.510868607	7.759842194	7.744899559	7.824214826	7.623169627	7.468975888	7.395197416	8.337922852	7.612284712	7.592071001	7.671218173	7.809348548	7.726363082	7.530694319	7.559687711	7.424807392	7.708783851	7.350626715
"ILMN_1656933"	6.925346423	7.062485299	7.003251499	7.081103198	7.025903066	7.034521147	6.978570157	6.855369873	7.03348534	7.090726079	7.169648706	7.025144386	7.082212081	6.906435612	7.167326394	6.972883688	7.049677122	7.135605224
"ILMN_1656934"	8.144480637	7.845460815	7.893235809	7.560522776	7.565350086	8.372480575	8.193247391	7.785827891	7.83633024	8.279901655	8.185600884	8.383868671	8.073204752	8.300566471	7.64149095	8.240406688	7.838647247	8.067082253
"ILMN_1656938"	7.992448943	8.276114265	8.401777925	7.888109164	7.987467733	8.494207612	8.368392462	8.166381081	8.162880943	8.160150621	8.162880943	8.481472291	7.816652211	8.758619972	7.747764853	8.013334002	7.977052994	7.957485062
"ILMN_1656939"	7.220436338	7.144220503	7.177381842	7.094128498	7.122826577	7.203284385	6.985921843	7.034659329	7.16594006	7.031571705	7.303882899	7.335808997	7.038789962	7.099538272	7.128239965	7.075193329	7.084129497	7.177381842
"ILMN_1656940"	10.0925129	9.744395635	9.255126952	9.269224008	8.42718767	9.454748358	9.537635151	8.056988912	9.514623637	9.794358827	9.023020675	9.117432133	9.869791916	8.828578306	8.506847043	9.934759513	9.103740452	9.068277723
"ILMN_1656942"	7.084879058	6.963399215	7.1161013	7.124398547	7.086155267	7.009811273	6.801637101	6.909298221	6.998330514	7.146738015	6.900774504	6.908239138	7.069905817	7.208298005	6.92682877	6.951649195	6.731411654	6.994938923
"ILMN_1656949"	7.015826609	6.972759071	7.109960996	7.086168283	6.943853229	7.038961939	7.159064132	6.986701305	6.965678795	7.162685405	7.155911425	7.262072897	7.124777748	7.099592565	7.050518553	7.091287442	7.091256998	7.142341181
"ILMN_1656951"	10.99299894	11.26772451	10.62453783	10.18519365	9.825030999	10.78963872	10.25015804	8.217220865	10.82609273	11.10461066	11.01115197	11.23854372	10.37490061	10.31081091	10.07539755	10.82405596	10.52819796	11.053699
"ILMN_1656955"	7.075585499	6.972202825	6.912567051	7.050551523	6.939098331	6.960830971	7.220713723	6.979825195	7.133464863	7.026881113	7.00724955	7.185064218	7.057138717	6.928128853	6.987325477	6.87434198	6.982345149	7.034049236
"ILMN_1656962"	14.16484189	14.38307679	14.28968817	14.30336788	14.495295	14.21618354	14.27670626	14.37507381	14.1611088	14.10548587	14.41463967	14.03906721	14.1539306	14.69367348	14.44291685	14.12942568	13.66658598	13.90545743
"ILMN_1656963"	6.787671855	6.865422263	6.896222005	6.621799763	6.767030044	6.892553608	6.777752452	6.976304861	6.805927531	6.804663367	6.749015775	6.972463806	6.718955813	6.954795043	6.676958798	6.748297039	6.939047109	6.89109204
"ILMN_1656977"	10.06053813	10.36623331	10.8113854	10.36906232	10.21537681	10.49203011	10.25125046	9.749725873	10.60795267	10.52712022	10.26808267	10.41950917	9.883429415	10.22083034	10.28565679	10.37399704	10.70289796	10.33314633
"ILMN_1656979"	7.150630821	6.875170941	7.013685785	6.895898883	6.985278934	7.005175866	6.946716625	6.818300139	6.81047334	6.978094116	6.837271604	6.786122503	6.890709323	6.888189755	6.915277804	6.917319278	6.983310657	6.900484934
"ILMN_1656981"	7.080145239	7.257930723	7.121015474	7.09597974	7.033596324	7.121769068	7.437943176	7.353168782	7.328977309	6.981567995	7.129860082	7.296267853	6.98300072	7.115171506	7.116708701	7.019322997	7.058684108	7.002048527
"ILMN_1656988"	6.909394028	6.858091645	6.790911036	6.871941585	6.740536555	6.753798341	6.811442518	6.796592783	6.948862723	6.826189011	6.843215777	6.741117404	7.032415004	6.860271527	6.795943197	6.830885557	6.985160763	6.746780748
"ILMN_1656992"	7.076045951	7.050330684	6.97171857	6.980500188	6.980237473	6.975856562	6.851643491	7.135898992	7.062017959	6.851306693	7.058330849	6.870491663	6.931487101	6.981541633	6.925832749	7.058777015	7.037358518	6.965260284
"ILMN_1656993"	6.984175056	7.034244336	7.031506757	6.921102069	7.015375944	7.089380624	7.019633251	6.931002645	7.189326713	7.110715728	7.107667935	7.027067622	7.018101138	7.00077581	6.994944572	7.070892356	6.994138974	7.092125751
"ILMN_1656998"	6.833359192	6.81199511	6.942423885	6.832168177	7.021911493	6.985219109	6.978469016	6.79064878	6.932081962	6.993385094	6.783615369	7.118771438	6.82466774	6.835478444	6.762420786	6.989435367	6.85225763	6.785386954
"ILMN_1657002"	6.981865306	6.888682172	6.786005788	6.899252603	7.006927932	7.017363642	6.884924903	6.852264004	6.896089605	6.791221839	6.885427878	6.91328102	6.896324462	6.99884375	6.950231319	6.946230135	6.965744957	6.932936081
"ILMN_1657009"	7.098098443	7.024080142	7.018225655	6.910588971	7.065197791	7.014925721	6.986912386	6.980609511	7.031228893	7.086431029	6.885007317	6.976641903	7.136786788	7.097131397	6.940417999	6.949510992	7.050643004	7.069117656
"ILMN_1657010"	6.942409126	6.946728127	7.008880055	7.047218697	6.956987852	6.9786992	7.026691346	7.038002446	6.882728472	7.174449007	6.978016022	6.945361661	7.042033008	6.991029036	6.977446131	6.879199559	6.986638742	7.002678677
"ILMN_1657011"	8.441719885	8.858353691	8.235106324	8.99274313	9.028129804	8.45918562	8.314408886	9.434146094	8.513461393	8.084655869	8.623521667	8.169299233	8.287814584	8.37445972	8.969944006	7.977193866	8.211107488	8.543301551
"ILMN_1657022"	6.908468669	6.984356746	7.126241047	7.101710267	7.114700228	7.221017976	6.93448096	7.040764093	6.889210594	7.188168403	7.135641657	7.227778137	6.907839153	6.963685394	6.974282767	7.101277622	7.1901346	7.190070408
"ILMN_1657033"	6.782392764	6.923730072	6.919095774	6.86083507	6.877393097	6.785285245	6.856422175	6.937673034	6.948169271	6.950268691	6.909169729	6.905646124	6.931294518	6.897519924	6.928724807	6.891662484	6.885969245	6.835958516
"ILMN_1657039"	7.905268717	8.376163469	8.681288684	7.969227794	7.770499576	8.116190084	7.932315526	8.199657685	8.384004594	7.869648328	8.357772804	8.385374878	8.107422806	8.014705718	7.682721627	8.202572247	8.34918513	8.055889761
"ILMN_1657041"	7.333766469	7.310869115	7.372332953	7.342432544	7.271306772	7.24674581	7.365237681	7.465380002	7.192851925	7.367023962	7.398183518	7.579736916	7.164531663	7.341209262	7.261939065	7.308450677	7.334457395	7.616426905
"ILMN_1657044"	6.787255763	6.812706921	6.814115925	6.823158772	6.821291444	6.70633401	6.75336877	6.831161307	6.736746472	6.857672768	6.777088401	6.709104576	6.848030645	6.942718682	6.813349548	6.63528609	6.893659241	6.841861523
"ILMN_1657045"	6.979959653	7.101504831	7.220374771	7.054308856	6.963381072	7.088192474	6.961201291	7.14165611	6.825087141	7.076586758	6.939585434	6.957089607	7.024370191	6.964552667	7.084616101	7.103981447	7.040675384	7.043383629
"ILMN_1657050"	7.598477235	7.65435455	7.61505698	7.580424742	7.699289422	7.586291341	7.601325137	7.630614148	7.62332744	7.84179068	7.730507256	7.589479864	7.67898712	7.612284712	7.679185548	7.969518511	7.922625336	7.723858315
"ILMN_1657056"	7.164892975	7.321563919	7.341883322	7.262164428	7.203630077	7.353655742	7.302297772	7.17729949	7.269353579	7.256134725	7.388709648	7.28376964	7.229124589	7.325214161	7.12732324	7.293505475	7.22976264	7.259587011
"ILMN_1657058"	7.533791033	7.3319145	7.097268629	7.197787302	7.174773925	7.188834235	7.184866124	7.137438663	7.095039195	7.451870436	7.314256492	7.347728426	7.270136457	7.269510941	7.170035072	7.338896013	7.37312004	7.13659458
"ILMN_1657064"	9.264021728	9.268038435	8.985144243	9.121020363	9.200480118	8.805171116	9.171480953	9.504512627	9.151197121	9.134697081	9.201969315	8.965232207	8.926053045	8.947190725	9.174501709	9.403062438	9.472301155	9.003347657
"ILMN_1657074"	7.019881575	6.986549126	7.018490153	6.806017626	6.948051511	7.050778232	7.252519911	7.07393561	7.114098234	7.089797478	6.941561544	6.920785217	7.097282818	6.935204809	6.976728103	7.068008573	6.943595745	7.012736597
"ILMN_1657077"	7.30102435	7.14962934	7.165883339	7.210638877	6.885375936	7.100430616	7.00312162	7.018755931	7.069682485	7.065669225	6.98704095	7.233770705	7.007708071	7.170207289	7.130119284	7.071578584	7.126023674	7.147723933
"ILMN_1657079"	6.816543075	6.948250292	6.830919925	6.800245507	6.911683807	6.998183472	6.811246302	6.867935288	6.927605624	6.866968752	6.771053656	6.821101877	6.987118145	6.927631968	6.822084932	6.901716705	6.919806284	6.855645346
"ILMN_1657086"	7.16693446	7.166800276	7.327357562	7.150101592	7.268255492	7.269353579	7.403808644	7.151304775	7.066690735	7.074342861	7.320217873	7.376573327	6.837839563	7.227409802	7.164678426	7.081599388	7.100296635	7.102922411
"ILMN_1657087"	8.422425611	7.943142614	6.923492247	7.618023832	7.531650737	7.081800428	8.217377508	9.086274466	6.758850439	8.19744079	8.036067276	6.923816571	7.893142103	8.110890765	7.594028863	8.543484909	7.037847916	6.961152972
"ILMN_1657095"	7.653636937	7.903518787	7.652961066	7.657297006	7.4792475	7.690968284	7.591569764	7.591569764	7.400374824	7.445497675	7.276172072	7.360497831	7.633133274	7.550332431	7.486567253	7.437674075	7.601566999	7.496005216
"ILMN_1657096"	6.756361531	6.701409503	6.599896529	6.745004029	6.735997882	6.772347226	6.681711693	6.786356457	6.755184171	6.772505434	6.698762773	6.795212302	6.815789432	6.560721823	6.755010755	6.855312731	6.897881063	6.5779929
"ILMN_1657111"	11.34147954	9.283179911	9.591231145	8.881627148	8.393625921	8.969210386	11.54265329	8.530416608	8.873253182	10.99799136	10.2145254	9.592850795	11.1267008	8.224995947	8.491503943	10.05340483	10.1756168	9.086469821
"ILMN_1657125"	6.987256141	6.884522127	7.053737016	7.001558563	6.96615664	6.941858003	6.986132689	7.114015983	6.983803668	6.981008361	7.044276276	6.997360878	7.161592235	6.903555412	6.949303934	7.132458123	6.983035015	7.000386732
"ILMN_1657128"	7.318859551	6.974386882	7.124074664	7.042326025	7.204399987	7.002577315	7.115363633	7.136734349	6.745763782	6.998116375	6.897422833	6.994026327	6.949683199	7.129771456	7.06782469	6.929769778	6.991647195	7.058866253
"ILMN_1657129"	10.20874058	10.6149052	9.282874823	9.55675789	9.357118294	9.394548933	9.994460069	10.48846715	8.955033508	10.07797695	9.720944238	9.10535309	10.21478223	10.57694451	9.31606238	10.49451202	8.872216895	9.441884352
"ILMN_1657139"	8.724967005	8.653042303	8.545453996	8.719545694	8.582266208	8.528480921	8.350571207	8.815971938	8.710401408	8.665439072	8.53359197	8.629335554	8.665227446	8.929712863	8.731507225	8.811511052	8.907245537	8.758157605
"ILMN_1657141"	7.002694353	7.016555688	6.898516973	7.057242988	6.949950348	6.979930291	6.927966	7.035393262	7.079016348	6.977865194	6.944611751	6.811972659	7.08560076	7.047232939	6.930005851	7.044206743	7.13766194	6.968996491
"ILMN_1657144"	7.72765952	7.787937639	7.859025642	7.851379284	7.797362229	8.072676921	7.763347329	7.88146986	7.7970605	7.953066971	7.790751511	7.950192161	8.097370084	7.956997107	7.874398856	7.898207873	7.869254639	8.119049095
"ILMN_1657145"	10.64817877	9.606675954	9.353193524	9.570047727	9.64973538	9.402415363	9.940233589	9.044414871	9.48024698	10.52678943	10.15588346	9.546066003	10.36623331	9.068277723	9.533082167	10.19373511	9.576275775	9.590122914
"ILMN_1657147"	6.92036646	6.828827284	6.942124129	6.928211883	7.014152405	6.880503449	6.903439821	7.09861455	6.935127891	6.894501622	6.935617797	6.96311556	6.803193444	6.944992846	6.904066434	6.748144736	6.871332935	6.804341126
"ILMN_1657148"	7.374089337	7.268324552	7.423861609	7.246297997	7.291139839	7.389740893	7.15006188	7.28878201	7.153282246	7.498723947	7.023146943	7.290462669	7.520017175	7.400303627	7.339149185	7.253314222	7.304795889	7.344552393
"ILMN_1657149"	7.537982718	7.749886225	7.415496548	7.56269039	7.353280375	7.511057599	7.446375566	7.378165501	7.270394689	7.726582142	7.459509098	7.661766046	7.612060808	7.447303529	7.36222243	7.675024079	7.685434809	7.760857558
"ILMN_1657153"	9.400469869	9.372500949	9.121778689	9.565530733	9.796872796	9.282341648	8.969502165	10.48418818	9.18403367	9.049317157	9.310906685	9.131634484	9.321382664	9.980312987	9.859376999	9.441244598	9.649397331	9.273990773
"ILMN_1657157"	7.192699062	7.264967355	7.250924226	7.134041031	6.987833715	7.179051583	7.233009711	7.094399868	7.161272275	6.95434463	7.118435847	7.086533157	7.031528269	7.220985104	7.28353512	7.165764609	7.242435387	7.234540297
"ILMN_1657158"	7.056066882	7.07410111	6.863381101	7.113264163	7.076372733	7.06639627	7.048061143	7.017774868	6.924020669	6.854633264	7.142535988	7.029079755	6.929306025	6.989626363	7.048173566	6.987243611	6.895395569	7.064610163
"ILMN_1657163"	6.980609511	6.968312509	6.918614256	6.987161907	6.999067691	6.77056774	7.030484792	6.912019235	6.902698276	6.874999389	6.972040078	7.019526502	7.019163383	7.100159693	6.850012957	6.855478962	6.887461565	6.92242387
"ILMN_1657191"	6.883387274	6.960459497	7.020718699	7.113051245	6.963047809	6.99525285	6.877722159	7.048305175	6.847636091	6.993705901	6.992745491	7.169467581	6.909022452	6.887984368	7.032198066	6.994749978	6.89624632	6.886720924
"ILMN_1657194"	7.137172885	7.101558542	7.167987819	7.158241649	7.18139415	7.129000402	6.962651048	7.090306436	7.153094201	7.005226662	7.068852962	7.008542417	7.023467099	6.895480585	7.181202891	7.010649006	7.137586841	6.992165972
"ILMN_1657199"	6.948655246	7.063137188	7.170846697	6.967840831	7.050819255	7.243318858	7.083715324	7.017643988	7.303068359	6.967498969	6.963090563	7.194638202	7.232372789	7.155597202	7.090269494	7.022552048	7.209735352	7.27136419
"ILMN_1657204"	11.94789237	12.06756475	12.16498273	12.10805856	12.30203676	12.18895467	11.90927853	12.21287097	12.27144842	12.11504102	12.23413978	12.37377697	11.96409671	12.21416104	12.41745928	12.12131879	12.55679767	12.58198325
"ILMN_1657210"	7.272934585	7.164975933	7.150736658	7.173172494	7.220262801	7.256360626	7.24784615	7.170946209	7.251436357	7.152215461	7.106202969	7.376283381	7.261325732	7.237251978	7.203049503	7.058085398	7.195430189	7.235223655
"ILMN_1657222"	7.074342861	7.090082186	6.979997442	7.115228033	7.011309741	7.11221033	7.218252103	7.096351045	7.216241092	7.152792912	7.17080279	7.02823927	7.044155965	7.220021902	7.07818867	7.010255145	6.977634831	7.112724467
"ILMN_1657230"	7.07964561	7.265496293	7.050801754	7.115413524	7.086614778	7.221182869	7.310643322	7.094612511	7.313318663	7.133464863	7.075783902	7.267948155	7.187833503	7.242766075	7.100731462	7.381568462	7.052783081	7.050055821
"ILMN_1657234"	7.127843926	7.229801264	7.169448073	7.258769509	7.655208639	6.960079974	6.954512873	7.268157334	7.020606925	7.058514904	7.089432224	7.293177169	6.995584216	7.045721047	7.635788359	7.060115087	7.25953385	7.081082546
"ILMN_1657235"	6.656747906	6.713646642	6.74508368	6.641621463	6.770486521	6.684629233	6.87040034	6.875588538	6.799142328	6.745822565	6.658753227	6.853403739	6.777704458	6.64884205	6.824875487	6.740753733	6.784650037	6.708959904
"ILMN_1657237"	7.785076611	8.025168572	7.75032004	7.889752919	7.840052444	7.956059888	8.01671734	7.650016362	7.759588747	8.030426095	7.864243537	7.566236328	7.93751416	7.958548225	8.144933818	7.919795385	7.702766712	7.846045838
"ILMN_1657238"	7.152252555	7.113635286	7.208111876	7.092830207	7.146004232	7.191759735	7.228256222	7.104484112	7.36902154	7.35681341	7.067603873	7.166215932	7.385499539	7.232372789	7.164354965	7.297074532	7.299097011	7.176272561
"ILMN_1657247"	6.974255669	6.91982821	7.001402162	6.962628039	7.026680977	6.900035011	7.016616643	6.96196858	7.076021551	6.91288297	6.945167849	6.926968599	6.906249217	6.862356976	6.977841848	6.883045638	6.812521651	6.962843483
"ILMN_1657248"	7.215298696	7.175824258	7.283619854	7.116708701	7.19379764	7.121912729	7.083170186	6.976928293	7.208095684	7.102123692	7.239116554	7.16428289	7.340848346	7.040632486	7.140663897	7.035377637	7.239918546	6.983435994
"ILMN_1657249"	6.994189874	6.894870099	6.841861523	6.981459566	6.916877335	6.913152792	7.014715333	6.896394128	6.727482909	6.917222241	6.682875217	6.826516632	6.883742197	6.889771966	6.790586233	6.788249517	6.951840837	6.728646878
"ILMN_1657254"	7.134633602	7.061746193	7.283114696	7.121123723	7.126041796	7.141492812	7.046780197	6.91920974	7.145499579	7.204765038	6.921815858	7.164075455	6.958067742	7.111529381	7.049424515	6.938658647	7.173899315	7.190662604
"ILMN_1657266"	7.145380507	6.916221065	6.930046364	6.945826326	7.064042709	6.958590892	6.890808952	6.982520221	7.214823529	7.214356907	7.070735324	6.996976685	7.236445164	7.040735076	6.877302007	6.941619283	6.972185843	7.045699615
"ILMN_1657273"	7.364623908	7.36020299	7.337516524	7.220956734	7.210322865	7.217120552	7.330923013	7.396213213	7.451870436	7.556515558	7.199034486	7.349600062	7.347142146	7.401347042	7.376573327	7.391581364	7.373563341	7.352636338
"ILMN_1657274"	6.745224526	6.98231084	6.792094194	6.990512061	6.838722387	6.849326962	6.848225727	6.985192246	6.98805817	6.76273251	6.815994317	6.978191623	6.952987066	6.936240323	6.808009834	6.950528021	6.890265676	6.834959023
"ILMN_1657278"	7.117129564	7.024312271	7.187997557	7.123493114	7.137957369	7.143922763	7.247908248	6.886367219	7.023173539	7.052486919	7.112531233	7.059235129	7.156875661	7.216261014	7.179051583	7.086275987	7.137172885	7.08342746
"ILMN_1657279"	6.99214413	6.851306693	7.167823093	6.892629923	6.818077893	6.870283053	6.918229907	6.884502968	6.869179054	6.928853902	6.886893125	6.857717724	6.665273329	6.837924563	6.949836368	6.992919373	6.881021435	6.895200732
"ILMN_1657283"	12.53144175	12.63735292	12.6958794	12.47961158	12.60143744	12.62490196	12.49426404	12.66640746	12.7617722	12.5128918	12.68355921	12.69368387	12.45160572	12.59504089	12.77649152	12.53913765	12.80128537	12.74774495
"ILMN_1657285"	7.130401005	7.157190793	7.066514167	7.097564485	6.854588636	7.177381842	6.808042934	7.05850488	7.156021782	6.875753297	7.03720612	6.927264689	7.056066882	7.0850891	7.043773865	6.956831722	7.015896481	6.923620793
"ILMN_1657286"	7.346528749	7.252018751	7.366023496	7.314642636	7.205878477	7.260395195	7.146904245	7.199632465	7.072827077	7.159870104	7.215298696	7.060658663	7.250793163	6.893648256	7.114432911	7.137272805	7.139995408	7.228121955
"ILMN_1657288"	8.188506855	8.251752719	8.21355049	8.355684767	8.382668426	8.003333082	8.376300755	8.271890588	8.205153521	7.92653316	8.277848242	8.028099357	8.158715283	8.218641332	8.265418241	7.939128874	7.812608715	7.959637374
"ILMN_1657295"	6.761798482	6.814188654	6.707570059	6.612051577	6.705850793	6.728646878	6.624772444	6.735284985	6.663837878	6.648094762	6.829786281	6.756233515	6.575916966	6.675023593	6.738584476	6.747801401	6.657869538	6.72546223
"ILMN_1657302"	7.62081331	7.80802725	8.398309328	7.79975508	7.821863144	8.182535291	8.073862219	7.978645285	8.074627884	7.760306189	7.772252071	8.016517672	7.649130599	8.100844526	7.892096894	8.10038513	8.058100889	8.361685789
"ILMN_1657312"	6.915228055	6.89109204	6.860678838	6.786881901	6.915111775	6.93785481	7.030163833	6.861072525	6.893196797	6.932799182	6.898912906	7.034009116	6.938449338	6.836658249	6.895813524	6.888323502	7.02388464	6.996315368
"ILMN_1657316"	7.232558542	7.16638411	7.211102705	7.178339537	7.228421749	7.305418521	7.239116554	7.072336443	7.238035559	7.391084121	7.277673169	7.186764025	7.116508325	7.335581498	7.179253677	7.436554663	7.173112393	7.401024962
"ILMN_1657317"	7.634391398	7.611219061	7.601908098	7.242044581	7.284200986	7.305633716	7.924973765	7.646386316	7.708384293	7.994032487	7.901480668	8.100014738	8.144010112	7.756755717	7.788629312	7.520667316	7.504654765	7.912550898
"ILMN_1657332"	7.324466904	7.401583957	7.345125	7.319567689	7.254781384	7.27658376	7.214606385	7.132481231	7.182898167	7.079131823	7.177576704	7.360258015	7.361456158	7.389078826	7.18709455	7.181841868	7.253564414	7.213249778
"ILMN_1657340"	7.388473456	7.501479333	7.458840275	7.440464452	7.307017889	7.278469201	7.12882407	7.453965354	7.225816816	7.163241627	7.325993088	7.283248409	7.450465724	7.367506954	7.314642636	7.463444072	7.487972395	7.39536471
"ILMN_1657344"	7.073250189	6.906185935	7.014166015	7.20816079	7.09047972	6.928535477	7.078777017	7.164054698	7.253453294	7.034728075	6.852851817	7.111128263	6.999063254	7.108811046	7.203955728	7.278899459	6.993768916	7.155549139
"ILMN_1657347"	7.544735388	7.414621053	7.598204904	7.487139667	7.417075654	7.592515224	7.611949901	7.487306259	7.672310836	7.454974735	7.494727115	7.615839989	7.752804402	7.419354051	7.289671983	7.270805895	7.660923691	7.473810301
"ILMN_1657348"	8.303229028	8.229290557	8.01671734	7.816652211	7.995558096	7.99996225	7.988568785	8.265418241	7.760640834	8.087591796	7.913521792	7.846505119	7.941109031	7.845095173	7.998359295	8.274508393	8.225441703	8.110358335
"ILMN_1657349"	6.864846006	6.862563038	7.025546554	6.914628196	6.988384866	6.850316563	6.960270458	7.032990541	6.94578916	6.835804868	7.034189295	6.980928821	6.95115859	7.142517688	7.080587137	7.050321787	6.907213296	7.071724349
"ILMN_1657358"	6.863664784	6.982474619	6.961735517	6.815076571	6.865853679	6.821790706	6.86774171	7.079032044	6.893864105	6.789271885	6.957195011	6.776660143	6.8194062	6.752243629	6.972090837	6.814188654	6.874974494	6.817932546
"ILMN_1657361"	10.74322153	10.81866954	10.15093292	10.40084744	10.15998888	9.892649807	10.30235296	10.74375839	10.15137531	10.14957262	10.12093297	9.898718233	10.32879393	10.15744099	10.16222725	10.16651922	10.03805686	10.14235612
"ILMN_1657373"	9.20280175	9.670989438	9.218017866	9.512620446	9.761160418	9.28584058	8.983989865	9.653173504	9.418842262	8.897543868	9.890611756	9.348381127	8.961676991	9.275074285	10.02500215	9.395590501	9.50988949	9.888359502
"ILMN_1657374"	7.078593766	7.074626786	6.849950948	6.998794983	6.963314422	6.87404505	6.93302927	6.933923793	7.152055295	7.030939215	7.122207056	6.86317491	7.068915623	6.865437176	6.989906238	7.144417399	7.075900582	6.983170841
"ILMN_1657378"	6.946120719	7.016343136	6.88458628	6.893370843	6.87822684	6.967642375	6.988938747	6.975807719	7.009578076	6.958975775	6.94942406	6.972791607	6.970259013	7.003847943	7.011162477	6.909095247	7.11602399	6.979697253
"ILMN_1657381"	6.823356355	6.978822665	6.887627492	7.935907898	8.417906925	6.87703084	6.955132543	7.563386056	7.039764746	7.071418246	7.37993615	6.908759593	6.793894993	7.132113786	8.004583975	6.972225464	6.896008004	6.833071072
"ILMN_1657395"	9.158536782	9.0743682	8.951144916	9.208085199	9.461514924	9.501662094	9.153871695	10.62536029	9.226119893	9.2448833	9.427079201	9.184435396	8.961145305	9.383495265	9.552138139	9.149540984	8.832334156	9.357722819
"ILMN_1657398"	7.506383222	7.777679498	7.6075679	8.987114105	9.486280671	7.558900319	7.176862966	7.247486314	7.691776452	7.748232052	8.59111125	8.251862859	7.641332098	7.189764073	9.090014186	7.222670352	7.468152263	8.236018575
"ILMN_1657399"	7.009508854	6.98756075	6.952343549	7.036075819	6.933826426	7.063339843	7.059720714	7.002802921	6.955771691	7.114155233	7.077646404	7.000908619	7.164731082	6.987944264	6.97035715	7.11598534	7.113315824	6.988338988
"ILMN_1657405"	7.990948641	7.758332751	7.61693423	7.750158023	7.649903393	7.423754986	7.598477235	7.621908919	7.497243596	7.550981199	7.65934386	7.62718506	7.512120488	7.582357338	7.72665604	7.608714596	7.440275675	7.61595347
"ILMN_1657406"	7.140792262	7.067098509	7.131874484	6.986002264	6.920795407	7.082318849	7.06343146	6.845055755	7.054132094	6.891463931	6.962743931	7.045397368	6.981590055	6.965106568	7.095667404	6.957293026	6.914892156	6.93393312
"ILMN_1657409"	7.332161821	7.237563401	7.071023434	7.265907354	7.267997811	7.207121378	7.453719495	7.32385663	7.289232461	7.100113935	7.249440163	7.148124197	7.059460872	7.242722826	7.174132786	7.330511847	7.279290998	7.110549111
"ILMN_1657421"	6.904105063	6.922490353	6.964528464	6.959313052	7.007996134	6.963365511	7.0677227	6.878568882	7.095595253	6.859982096	6.896803944	6.947985005	7.113617918	6.931268846	6.919806284	7.03625133	6.953720028	6.87250358
"ILMN_1657423"	9.638934361	9.777458187	9.871797628	9.711389596	9.878435858	10.1073302	9.69056311	9.782047898	9.940233589	9.742190275	9.588637089	9.625365338	9.640674123	10.0098437	10.04590372	10.28885822	10.54440519	10.3231174
"ILMN_1657429"	6.930977788	6.929972898	6.937929823	6.922946188	7.01529272	6.815920485	6.869134605	6.88063776	6.692920676	6.798174591	6.98854878	6.825981068	6.993276258	6.883230088	6.929063093	6.92352971	6.937929823	6.880944573
"ILMN_1657435"	10.00411125	10.40230045	10.35024948	10.79221134	9.41540235	10.45911941	10.23565498	8.567790957	10.4523342	10.5218137	10.36438334	11.20754336	9.861824553	9.997787056	8.702677894	8.779809926	9.183823134	9.700884315
"ILMN_1657436"	8.403845938	8.188119457	8.423625391	8.305767259	8.393989797	8.390073817	8.094955334	8.947525148	8.203999856	8.08664426	8.388248772	8.253657357	8.152772156	8.266203734	8.264834109	8.156249855	8.567790957	8.493888822
"ILMN_1657440"	6.977588535	6.947985005	6.945737422	7.053412001	6.876057404	7.106663409	7.084472574	6.941087294	6.964053648	6.871891384	6.794397736	6.968594123	7.057527172	7.040979373	7.006410576	7.006628459	6.96478507	6.87013226
"ILMN_1657442"	7.141082766	7.020896012	7.00420041	7.126651355	7.058318062	7.235171325	7.10715687	7.060488207	7.037196529	7.179253677	7.105400894	7.010287279	7.066665056	7.174381525	7.078610294	7.03069097	6.973227479	6.863455271
"ILMN_1657443"	7.189911648	7.238570469	7.217603169	7.273065047	7.059347466	7.176239361	7.233081212	7.175908526	7.243597094	7.118566947	7.155808023	7.167713484	7.074117508	7.348810958	7.116174871	7.208784843	7.320163383	7.24933276
"ILMN_1657446"	9.688900273	9.501892026	9.584853123	9.942646361	9.783845276	9.826790496	10.19713493	9.217308824	9.943882993	9.971361252	9.779652804	9.847755937	10.06682215	10.00702761	9.648784311	9.899610344	9.64451164	9.62180729
"ILMN_1657451"	8.782192314	8.602198123	8.701716222	9.397146703	9.651723586	8.802072372	8.639666683	8.519991112	8.218838739	8.456028684	8.848706918	8.418474092	8.528242931	8.398130193	9.572475294	8.372278783	8.510881222	8.6139434
"ILMN_1657455"	7.158241649	7.108156413	7.083476597	7.123677773	7.187659707	7.234629448	7.117352158	7.124129982	6.992276595	6.932176803	7.191132746	6.999553399	7.53174962	7.470237746	7.106106153	7.290931726	7.080309053	7.179129681
"ILMN_1657470"	9.154807855	9.224992355	9.312685883	9.261108669	9.043214557	9.342261435	9.057822257	9.421230461	9.289305259	9.12627706	9.139113003	9.41150624	9.039123318	9.04245972	9.049317157	9.35227082	9.317465346	9.086274466
"ILMN_1657472"	6.791393632	6.882500991	6.887228363	6.872286921	6.813464323	6.955821796	6.839351136	7.045799552	7.017057596	6.885493311	6.829543203	6.932907559	7.012059495	6.765708511	6.988636144	7.02086293	6.786052111	6.92695594
"ILMN_1657475"	9.456313112	9.860092014	10.07338623	10.2442573	10.37549838	9.934759513	9.867793462	10.05663407	10.14148608	9.787229723	10.22527391	9.783256722	9.63923449	9.653799187	10.42364737	9.378010064	9.939673671	9.949103521
"ILMN_1657476"	7.026485715	6.949260712	7.02634393	6.857002907	6.977489073	6.960882742	7.178603512	6.901523774	7.096773743	7.092474678	6.889349072	6.945487194	7.088821715	6.955610065	6.893096501	6.931222585	6.838292445	7.0633459
"ILMN_1657478"	7.89570821	7.860452207	7.903354781	7.873125887	7.866109112	7.876072265	8.085791417	8.174503969	8.119221718	8.323682147	8.219311651	8.015892352	8.029215795	7.967252396	7.826351069	8.018807058	7.876196318	8.15753984
"ILMN_1657483"	8.915432752	9.017381024	9.426201511	9.192433936	9.629693301	9.355794088	9.153582838	9.73736773	9.378571077	9.035261692	9.269823134	9.298665273	8.989939978	9.468019272	9.569345695	9.12258996	9.563638348	9.397563954
"ILMN_1657486"	7.165541629	6.850720014	7.050773281	7.06949506	7.118898631	7.170207289	6.903722954	7.044454002	7.257452311	7.206669503	7.085251946	7.031270411	7.113563907	6.984991569	7.134147058	7.11869667	7.106724772	6.977853443
"ILMN_1657495"	10.85097372	10.89007222	10.80947607	10.66371321	10.39872147	10.76478097	10.68316489	10.29627689	11.09988845	10.92436423	10.49362804	10.78213384	10.68739247	10.72887873	10.54440519	10.82496154	10.87137617	10.86682613
"ILMN_1657497"	6.810359177	6.852411069	6.920531534	6.990080933	7.016506075	7.048640005	6.91136105	6.898281811	6.747641936	7.004764241	6.90982697	6.908223312	6.803408264	6.837219505	7.110880307	6.749425925	6.764109367	6.764519316
"ILMN_1657505"	7.149954652	7.199960449	7.269833558	7.181632498	7.088816405	7.21371379	7.054380509	7.060154912	7.020397281	7.263483345	7.148861115	7.12284729	6.997152409	7.156735781	7.043521383	7.11957089	7.172308174	7.304579984
"ILMN_1657509"	7.833341281	7.955551582	7.73976319	8.014015303	8.085337423	7.962821692	7.882992341	8.402565879	8.148511826	7.740376432	7.879802611	7.556202434	7.738247603	8.238961617	7.802695964	7.628942805	7.576580278	7.773145818
"ILMN_1657515"	8.551992362	8.619868008	8.387375312	8.518125343	8.596551538	8.444937712	8.490618746	9.331023809	8.368392462	8.412705673	8.70722015	8.299826485	8.506053891	8.683586129	8.598220836	8.660823926	8.183903652	8.345264581
"ILMN_1657527"	7.064809244	7.048374574	6.968187179	6.965165803	6.971095868	7.100378298	6.91821115	7.088563712	6.960823862	6.841599902	6.895445889	6.930270453	7.05420733	6.938041993	6.920423378	6.978626319	6.863947901	6.894690193
"ILMN_1657529"	6.997458365	6.996225238	7.074774137	7.068524349	7.124300562	7.011715699	7.218422654	6.904823461	7.144377013	7.075486248	7.024191713	6.970181775	6.895580133	6.97541897	7.045962648	7.22473302	7.086304607	7.00863598
"ILMN_1657547"	10.30392606	10.39358156	10.04521249	10.25655586	10.54162222	10.07644581	10.43838458	9.192433936	9.849428896	9.89694039	10.0925129	9.821236459	9.722228511	10.12794682	10.24215865	9.83680568	9.284081783	9.582146615
"ILMN_1657550"	7.607672952	7.777805866	7.375928934	7.490470526	7.440205288	7.471683149	7.67477149	8.093778418	7.521663962	7.609188836	7.332560476	7.536370381	7.544615396	7.475460761	7.522457188	7.436397181	7.535655975	7.586291341
"ILMN_1657554"	8.967069281	9.171762451	8.585945663	9.578673321	8.864353448	9.681167649	8.647125975	8.757049649	9.062451351	8.60631465	8.800093648	9.131278087	8.859662392	8.502221356	8.679876057	8.259467564	8.475328788	8.716850064
"ILMN_1657571"	7.060154912	6.963762061	7.031553437	7.0120307	6.942822412	7.012639685	6.978822665	6.860014098	6.910666469	6.830051053	6.966694409	6.981116147	7.036126817	7.030472075	7.047382074	7.04961597	6.866968752	7.029344634
"ILMN_1657572"	7.670376025	7.638811142	7.501067499	7.336808975	7.297969362	7.522706427	7.66506024	7.173228755	7.62718506	8.149473588	7.994162282	7.806800593	7.761627324	7.878289866	7.69539146	7.642464242	7.614091785	7.709305774
"ILMN_1657589"	7.087360159	7.08904249	7.184845479	6.994545407	7.123581204	7.023735802	7.111121755	7.146771095	6.847157161	7.11520763	7.086431029	7.200111757	6.86993745	7.019062397	7.091380631	6.946679363	6.924714384	6.882239534
"ILMN_1657591"	7.220898532	7.177975327	7.278563217	7.311152232	7.328464388	7.272163329	7.186542973	7.389250196	7.21000426	7.247973958	7.310779942	7.101586229	7.289192486	7.378635588	7.18905693	7.174957925	7.281517133	7.450804848
"ILMN_1657592"	6.987975234	7.006416226	7.030709102	6.923865675	6.966808252	7.058926644	6.982728257	6.99910551	6.941845928	6.819489597	7.086304607	6.930319719	7.028249625	7.099640755	6.959647966	6.88104731	7.011892401	7.184249724
"ILMN_1657595"	7.072451998	7.006724129	7.012417429	7.022524483	6.98715029	6.998423571	6.883026689	6.750594242	6.87512511	7.072353089	6.88680619	7.116047834	6.867697832	6.975629612	6.879899021	7.098270757	6.835210486	6.931462429
"ILMN_1657600"	6.936977325	7.039189927	7.04287107	6.975313856	6.964350422	6.918132811	7.135174491	7.159437842	6.922409324	6.766291295	6.913451606	7.098838156	7.049494065	7.021707357	7.047547778	6.890250779	6.974356692	6.905634077
"ILMN_1657603"	7.141250984	7.075433675	7.012885825	7.101688404	6.991676836	7.100182092	7.145141008	7.048456101	7.164678426	7.031767311	7.124163181	7.01381928	7.182590771	7.053147102	7.090349014	7.13963341	7.045927459	7.02631277
"ILMN_1657606"	8.844082176	7.948935787	7.842708987	7.860728216	7.748405415	7.71540094	8.741418295	7.261671502	7.859877867	8.917403878	7.768345393	7.934883777	8.456757532	7.462895951	7.720614865	8.763320581	7.913877959	7.621086988
"ILMN_1657607"	6.839327507	6.893606014	6.849928416	6.817792424	6.845516808	6.84685435	6.725654289	6.763940002	6.930867238	6.815148685	6.738895493	6.892571658	6.671819923	6.893830744	6.943925722	6.673469988	6.871063468	6.761741106
"ILMN_1657611"	6.974674768	7.087911906	7.083941551	6.897441366	6.976938904	6.968032517	7.060115087	6.94777949	7.039908666	7.206128889	7.120288915	6.936498645	7.18139415	6.891633425	7.001100841	6.90520553	7.115191506	7.024312271
"ILMN_1657612"	12.703634	12.81310546	12.61837938	12.66136513	12.90339144	12.41579276	12.44999226	13.25214636	12.52768671	12.5488149	12.69784455	12.60143744	12.4058055	13.23558527	13.04625517	12.66640746	12.83461464	12.77904108
"ILMN_1657618"	7.084140283	7.104207006	7.189877563	7.16014792	6.961627209	7.107017523	7.24231685	7.172432123	6.893370843	6.89831727	7.002954372	7.086905804	7.161812786	7.145666592	7.057271111	7.093688636	7.079667862	7.107537591
"ILMN_1657619"	7.310568778	7.520667316	7.616191792	7.732944695	7.726470063	7.592604003	7.115604905	8.086331136	7.46241852	7.406738576	7.447690146	7.712061122	7.0012213	7.596825587	7.972185866	7.963511145	7.852289813	7.593226647
"ILMN_1657624"	10.1499871	9.88175486	9.666162898	9.768099269	9.43162803	9.688293758	9.824059414	9.180799202	9.52822617	9.929716379	9.609871606	9.538666662	9.979335941	9.816253789	9.63663128	10.07263245	9.697461875	9.698144727
"ILMN_1657627"	7.34410457	7.513009681	7.437150028	7.474260502	7.561799938	7.492582463	7.484370473	7.371003138	7.558900319	7.5387838	7.596198462	7.569764253	7.73441008	7.53821519	7.578109594	7.355440021	7.421498866	7.451522139
"ILMN_1657631"	7.129999373	7.196697633	7.132519345	7.31832632	7.281901282	7.272457475	7.082648129	7.406618124	7.036334507	6.922365124	7.062916279	6.981724009	6.897738836	7.291278631	7.191985078	7.068515452	7.356202202	7.215298696
"ILMN_1657632"	10.83563687	10.84879811	10.86682613	10.88929094	10.88593028	10.70322188	10.90249957	10.72654603	10.74322153	10.76908134	10.89143677	10.82123621	10.74962328	11.22420442	11.13115418	10.92995307	10.60641209	10.82790122
"ILMN_1657634"	6.986687499	7.156382166	7.019771272	7.117452997	7.229722594	7.064660285	7.16786736	7.213873501	7.131575563	7.04109653	7.116544152	6.936770521	7.102756451	7.097020571	7.108781015	6.906899494	7.076625264	6.979581808
"ILMN_1657639"	6.806525493	6.679864836	6.865836288	6.734414854	6.802715592	6.8221437	7.001583726	6.865633482	6.829516443	6.765472471	6.84400164	6.793779954	6.859420326	6.862673366	6.731332578	6.846744102	6.645551041	6.922787616
"ILMN_1657643"	7.267409313	7.586985054	7.777279579	7.289372032	7.351377644	7.860080167	7.126766812	6.858042997	7.65178684	7.639272042	7.598848163	7.762696376	7.203131225	7.218333052	7.31051174	7.404322157	7.500184172	7.655872239
"ILMN_1657652"	6.848385965	6.887321075	6.711403031	6.993213589	6.778755214	6.781018867	6.771297265	6.864881892	6.934311354	6.659038314	6.891931979	6.824037543	6.641970724	6.900263702	6.934890504	6.843301164	6.762045751	6.685690942
"ILMN_1657656"	7.024749008	6.698880288	6.816675751	6.883476003	6.878532138	6.96374455	7.022833728	6.858864406	6.905761892	7.009345742	6.703178822	7.108198756	6.916621369	6.879169651	6.827462484	6.883154098	6.84453394	6.955083709
"ILMN_1657662"	7.300426304	7.294607266	7.535721154	7.29951159	7.291607335	7.329241525	7.621456973	7.074041675	7.316195931	7.48390088	7.167109554	7.35451071	7.122602151	7.161093945	7.420393858	7.689476414	7.406738576	7.515273683
"ILMN_1657665"	6.912255172	6.987118145	6.990872101	6.883026689	6.888432437	7.148438608	7.039342491	7.011925979	6.827620362	7.040424288	6.928661386	7.110787869	7.082555852	7.097804765	7.119959169	6.827246084	6.920220603	7.029556305
"ILMN_1657673"	7.548875517	7.469325941	7.372657182	7.606895197	7.437433092	7.45300237	7.647673021	7.35331617	7.671366813	7.43970311	7.534162323	7.431163296	7.647160076	7.669543852	7.383522253	7.583575179	7.363395227	7.558419256
"ILMN_1657679"	7.522752514	7.888109164	7.817844375	7.603439002	7.914166998	7.77930227	7.537982718	8.806243186	7.685742656	7.64081447	7.627726808	7.71223374	7.583920688	8.306057103	7.837476257	7.298858155	7.231161937	7.85845246
"ILMN_1657680"	7.973529949	8.010117999	8.274676004	7.883590656	7.852888504	8.412899812	8.347771686	7.717680458	8.093467429	8.441719885	7.869254639	8.538810718	8.410025011	8.101695209	7.990948641	8.082241347	7.786155615	7.993874115
"ILMN_1657682"	9.851532841	10.038943	10.44964006	10.13393947	10.1408912	10.19786467	10.25252176	10.24974225	10.33265132	10.17616646	10.27005969	10.41042548	10.30084737	10.14266435	10.27138339	10.57267831	10.33314633	10.3177513
"ILMN_1657683"	10.2298468	10.70792141	11.56670257	10.6144983	10.13784808	11.39995836	10.58052694	9.734977367	11.41410937	10.64053578	10.79639127	11.67922256	10.54626256	11.26405088	10.36906232	11.41020684	11.51860128	11.3570767
"ILMN_1657686"	7.034509598	7.171122234	6.947959282	7.132617741	6.930135614	7.152627469	7.244381949	7.029444723	7.039536145	7.048484478	7.079972013	7.121877826	6.993026318	6.984881968	6.995897403	7.044500314	7.049980964	6.831625823
"ILMN_1657697"	11.02227498	10.78508578	10.94360711	10.32787275	10.27180123	10.692173	10.71403353	10.2737749	10.67627456	10.71759854	10.43887782	10.84947188	10.86805376	10.35568495	10.40332094	11.08344327	10.61158347	10.76657378
"ILMN_1657701"	9.664258152	9.722928243	8.842046496	10.23012528	9.857916024	9.29572728	8.650677161	10.29338051	8.972203621	8.779538145	8.800588875	9.423424367	8.73576252	8.315423256	9.409176608	8.278347326	8.554753875	8.939209822
"ILMN_1657708"	11.28025314	10.92290557	11.37369832	10.46312605	9.838998564	11.09720608	11.36617693	9.453907875	11.53683441	11.74784488	10.88370553	11.5152263	11.42858243	10.88106211	10.00937649	11.72314878	11.09864965	11.17648045
"ILMN_1657709"	6.858864406	7.016854987	6.905729428	6.87273358	6.874500936	6.835958516	6.767653506	6.937357961	6.688622332	6.789387803	6.918627473	6.949535266	6.892165252	7.001234876	6.913593994	6.91431643	6.974525974	7.002430344
"ILMN_1657711"	7.019202772	7.032740681	7.00359543	6.921086812	6.945130767	7.044876677	7.084825478	6.94546059	6.971070592	6.980880931	6.969336308	6.973282219	7.073250189	6.845390258	7.039076117	6.975816463	6.950958581	6.888702223
"ILMN_1657715"	6.938323049	6.97406316	6.96144666	6.993172059	7.000657881	6.876784713	6.87476883	6.827863251	6.86795308	6.892948827	6.790586233	7.030431289	6.860095174	6.963664474	6.926407786	6.988466236	6.775465135	6.951620823
"ILMN_1657722"	13.86602761	13.89534537	14.0485637	13.96776057	14.18263037	13.96359098	13.88373278	14.16484189	14.03906721	13.80253239	13.98633808	13.85769984	14.19932889	14.40882688	14.23790894	13.82839308	13.9217298	13.9163909
"ILMN_1657728"	7.498657686	7.564878827	7.389613377	7.586107659	7.371717408	7.371648287	7.417504854	7.545581223	7.405085601	7.512865048	7.329379094	7.381088809	7.778544455	7.352339783	7.352112726	7.532748295	7.473678077	7.429736668
"ILMN_1657729"	7.567078408	7.505784406	7.567332747	7.468589405	7.502571588	7.426242938	7.214713165	7.759413888	7.430401384	7.34594568	7.458303424	7.597326609	7.253352366	7.445671458	7.810270368	7.680514149	7.788434081	7.445879871
"ILMN_1657744"	10.29590388	10.4781009	10.2842988	9.949557207	9.92617459	10.26546454	10.47539385	9.853221464	10.56889881	10.45675801	10.28330598	10.4295213	10.19056576	10.19598989	10.12216984	10.37613556	10.36906232	10.60175508
"ILMN_1657746"	10.84458204	11.58989358	10.82996963	11.04107844	10.58114788	10.81927739	10.83502045	9.741016833	11.12897924	11.19677487	11.21758976	11.1323943	10.75735048	11.12016441	10.58320122	10.93903071	10.92216217	11.29187498
"ILMN_1657749"	7.367443322	7.328383025	7.214691738	7.170775906	7.132368849	7.241464496	7.500260279	7.419595792	7.205549927	7.053152825	7.466309159	6.983109036	7.344244672	7.416217388	7.22994346	7.103140397	7.040267451	7.23094304
"ILMN_1657750"	7.496506494	7.318931181	7.487224568	7.332425503	7.354193276	7.325016826	7.701810783	7.312001566	7.41979307	7.356586974	7.351377644	7.465044036	7.362299636	7.264220418	7.300370344	7.326702655	7.349245662	7.383694508
"ILMN_1657754"	9.011024307	9.066293715	9.041093074	9.149796947	9.238829385	8.635813272	8.846403058	9.27985123	9.109663591	8.883044064	9.0743682	8.724524163	8.672059279	8.582729596	9.247437186	8.767494216	9.000022915	8.83793881
"ILMN_1657760"	7.378101419	7.672174757	7.219040754	7.225278718	7.160665387	7.194164837	7.742271283	7.188465814	7.140926668	7.274516139	7.178755006	7.068819133	7.334197569	7.32128255	6.94335175	7.037707928	7.517642239	7.02012989
"ILMN_1657766"	6.861072525	6.729282523	6.92432972	7.35526635	7.643345326	6.885568783	6.968020571	6.806637803	6.760320183	6.837555773	7.491898695	6.753904572	6.86497367	6.865814797	8.049935881	6.844434503	7.15267774	6.890946307
"ILMN_1657769"	7.262277211	7.115171506	7.284391033	7.368722628	7.253564414	7.601442975	7.136421034	7.488773846	7.281860443	6.879395258	7.135881615	7.831668908	6.8342753	6.889624071	7.326398627	7.09630145	7.050226339	7.705943332
"ILMN_1657771"	7.857914672	7.864066571	7.600428919	7.666697275	7.50313146	7.729690365	7.600800947	7.726582142	7.405566901	7.314642636	7.390944703	7.470054492	7.571656139	7.828530647	7.624742293	7.446232389	7.337573613	7.399450136
"ILMN_1657790"	9.16610928	8.844409084	8.90178572	9.183518746	9.021622702	8.743800162	8.814962217	9.036144371	8.944720366	8.967611952	8.986338625	8.967069281	9.089094969	8.47975933	9.160998513	8.995259349	9.039365509	8.84569679
"ILMN_1657796"	8.335435217	8.426607769	8.46634144	9.392589695	10.51802857	8.352243765	8.400683619	9.063662459	8.494380959	8.259658102	8.967069281	8.636381662	8.111302431	8.969502165	10.60383325	8.293809329	8.33840715	8.740841632
"ILMN_1657797"	9.897497166	9.965257102	10.18030681	10.16301614	10.64664635	10.26684287	10.53855107	10.27852615	10.17156466	10.2838886	10.34313426	10.17067702	10.4245106	10.71873255	10.61385251	10.20338946	10.19471106	10.33491405
"ILMN_1657803"	10.44253214	9.263687755	11.42963247	9.638081523	9.544285191	9.855438241	10.44964006	8.987952037	10.26246123	10.40053647	9.641206175	9.969599492	11.26659773	9.006097784	9.348867795	10.27274588	11.18310804	9.930312483
"ILMN_1657810"	10.41314805	10.47737449	10.56480336	10.41795245	10.61385251	10.62094067	10.52347663	10.61648322	10.69899846	10.30235296	10.52075265	10.5553726	10.40136007	10.89795183	10.58883688	10.43286912	10.71680632	10.68370057
"ILMN_1657812"	6.872267765	7.007795082	7.15614517	6.972576254	7.024585505	7.024151319	7.104641955	7.062476615	7.045147796	7.135022992	6.879137679	6.991579557	7.14128233	7.006703949	6.996072412	6.990923204	7.070183092	6.971807937
"ILMN_1657816"	6.928913429	6.927879507	6.880392655	6.946386845	6.886394113	6.944741984	6.998548717	6.970561613	6.919490477	7.000806178	7.061091888	6.785285245	7.014557069	6.913622379	6.741990206	7.047811255	7.010019154	6.908719072
"ILMN_1657818"	6.97547426	7.081782637	7.028544311	7.052461688	7.068619537	7.10145831	6.898236778	7.066944011	6.815944285	7.059017633	7.053208785	6.814841423	6.860909422	6.985608509	7.256360626	7.22164836	7.133149977	6.968870571
"ILMN_1657823"	7.04502793	7.021404864	7.237748677	7.108720021	7.01444607	7.186542973	7.064313892	7.083978558	7.085952222	7.249467168	7.029819618	7.291565378	7.073739369	7.017480385	7.188621615	7.136107945	7.22589617	7.301429992
"ILMN_1657827"	7.071594333	7.000111217	6.963979097	6.987541228	6.978387342	6.988256542	7.062762551	6.811507446	7.127393693	7.099640755	7.070653576	6.983201889	7.290411173	7.014653438	6.856209014	6.998023016	7.016224138	7.079941908
"ILMN_1657832"	6.971792905	7.072940674	6.950998552	7.098026184	7.040117978	7.059959355	6.994699126	7.093945505	7.067913177	7.008284676	6.877732907	6.908248871	7.194406782	7.05185767	7.133420481	7.198042198	7.055962373	7.002684562
"ILMN_1657836"	7.397483157	7.493691169	7.518655306	7.443187754	7.346528749	7.511914145	7.535903126	7.260883451	7.449924112	7.505784406	7.185579575	7.447690146	7.137198377	7.283399657	7.30242951	7.62966077	7.262692301	7.443697736
"ILMN_1657837"	7.740798905	7.688184145	7.575017879	7.616027585	7.764531464	7.686778196	7.711817696	7.68366837	7.687697907	7.672310836	7.447799694	7.480347151	7.548875517	7.685528436	7.616652385	7.491302229	7.521114975	7.671937652
"ILMN_1657838"	7.115634109	7.169757435	7.093293722	7.15007697	7.144760254	7.21092683	7.20216324	7.130820076	7.074319936	7.368974443	7.181752362	6.988203013	6.982301127	7.311654167	7.235900612	7.028750382	6.985979403	7.026097522
"ILMN_1657847"	7.147778186	7.044255605	6.950549996	6.957172154	7.121160489	6.849226599	6.899271012	6.935010653	6.786703099	7.080565095	7.057258461	6.994212983	6.910767093	6.944468975	7.004013131	7.123360296	6.92403963	6.772632352
"ILMN_1657854"	6.944829122	6.70443373	6.820285149	6.728556077	6.685554106	6.800905547	6.771389647	6.935404089	7.002914901	6.885993936	6.927432834	6.851263395	6.859830425	6.745929642	6.821155118	6.862771852	6.800905547	6.892362108
"ILMN_1657855"	7.16370917	7.162426138	7.122065003	7.174945802	7.127393693	7.023262288	7.287637917	7.020036664	7.255432413	7.132541628	7.137615655	7.020874929	7.158115577	7.062373942	7.194458828	7.117183618	7.192520405	7.173872696
"ILMN_1657857"	11.82544961	11.90424264	12.28334858	11.7032304	11.64999524	12.08755042	12.07615627	11.20411788	12.33665853	11.81738559	11.74241015	12.10922891	11.78948317	12.02068995	11.76391286	11.8983982	12.21774102	12.31761724
"ILMN_1657860"	7.24153571	7.285493651	7.381667524	7.317367608	7.230524688	7.219889805	7.405139226	7.375321125	7.380398848	7.308284015	7.31654969	7.481260265	7.637455558	7.298631353	7.192680611	7.360049509	7.332694456	7.309525745
"ILMN_1657862"	9.795486797	10.02836624	10.06367539	9.851096788	10.21073853	9.928833	10.03533074	9.900703622	10.00047587	9.996039672	9.985826963	10.01757388	10.08289604	10.23473207	10.61332845	10.1408912	10.32879393	10.00597937
"ILMN_1657864"	9.04946518	9.135265793	8.848199286	9.10535309	8.896974682	9.150944186	9.028452625	9.144645251	9.084577601	9.096388505	8.97820288	8.949575854	9.022688984	8.909728961	8.942160911	8.912517919	8.907042455	9.167048964
"ILMN_1657868"	7.748099933	7.623526746	7.879380133	7.876196318	7.979947777	7.713168385	7.790877029	7.608379524	7.865537768	7.537680861	7.772426215	7.651357181	7.438106971	7.851035804	7.963654321	7.612798572	7.730900188	7.591569764
"ILMN_1657870"	8.039165674	7.263301076	6.886775725	7.892702465	7.308768796	8.059939297	7.593302985	6.950145103	7.330286817	7.717097376	7.288547741	7.562489895	7.621456973	7.033152083	6.964616387	7.058301803	7.004329334	7.143332292
"ILMN_1657871"	8.132813229	7.979947777	7.817971388	8.638931146	7.792846161	7.857914672	7.986291135	8.478517382	8.242061217	7.925348745	7.742271283	7.770797673	8.603629423	7.667842555	7.950004032	8.475606081	8.34301538	8.566833005
"ILMN_1657873"	9.553346728	9.694424831	9.681167649	9.724064015	9.86913669	9.403062438	9.748595931	10.23840616	9.784822213	9.736497786	9.850029903	9.707396312	9.698332268	9.619665773	9.90854453	9.747133618	9.767653288	9.633138087
"ILMN_1657874"	7.332958506	7.335531364	7.349092777	7.415390958	7.30102435	7.553887769	7.296152341	7.230021849	7.341247087	7.366978961	7.362665927	7.501403034	7.038509706	7.210760956	7.318899682	7.347728426	7.421818989	7.207063178
"ILMN_1657884"	8.959636068	8.900436542	8.611194443	8.810438078	8.756427267	8.754525869	8.68846447	8.628651492	8.27397335	8.502442564	8.56992436	8.207163316	9.140221122	9.048827341	8.751723906	8.547835349	8.629588934	8.830890557
"ILMN_1657886"	7.016906079	6.999898272	6.845304724	6.969381549	7.012410925	6.972508607	7.07651512	6.897441366	7.180899877	6.992522622	6.956816157	6.892615784	7.278412515	6.986192998	6.933912419	6.987965495	6.971850267	7.005211549
"ILMN_1657888"	7.073444887	6.910750228	6.94604048	6.952102545	7.000604051	6.860415057	6.917168907	6.852868919	6.904451763	7.00527156	6.807598394	6.932121958	6.886710569	6.952306945	6.993835156	6.890151449	6.863122719	6.991247067
"ILMN_1657891"	7.025926757	7.140680637	7.098133186	7.151732314	7.213977909	7.281100843	7.038007944	7.338896013	7.202678318	7.197165403	7.228218865	7.247908248	7.06441781	7.071065802	7.145806179	7.400632914	7.18503853	7.196839437
"ILMN_1657892"	7.872051123	7.607092503	8.009987865	7.342008791	7.41865778	8.288023743	7.820329241	7.756755717	7.788526937	8.051213758	7.964827538	8.375657056	8.286093662	8.15131798	7.530421625	8.125274085	7.665326292	8.468140098
"ILMN_1657893"	8.541643932	8.913634193	9.073660024	8.518370077	8.656658135	8.877050723	8.692908537	8.42718767	8.773722974	8.426960576	8.770386242	8.760290793	8.484564076	8.805464019	8.591410174	8.391325632	8.471070265	8.966390274
"ILMN_1657898"	6.986811603	7.00724955	7.065040724	6.950528021	7.043729027	6.959453595	6.892165252	7.26669172	7.015610154	6.774903592	7.116114356	7.046878168	6.74570402	7.282009604	7.113255338	6.891178417	6.981781458	6.926335048
"ILMN_1657913"	7.557692987	7.487038328	7.319641648	7.315858215	7.404322157	7.305726952	7.33131343	7.518966458	7.322395693	7.530300909	7.403877817	7.343738469	7.764710103	7.153161623	7.326090445	7.467696336	7.369353633	7.339697045
"ILMN_1657914"	6.85443726	6.740672126	6.87814145	6.98854878	6.776064674	6.831161307	6.954669494	6.882208042	6.720807825	6.923816571	7.032752905	6.910361939	6.828727628	6.81422919	6.586604254	6.844539509	6.964758344	6.835437396
"ILMN_1657932"	8.581820823	7.796038124	7.483343811	7.636233217	7.516659718	7.41903539	7.877286338	7.464650694	7.548875517	7.894775996	8.103587129	7.89141017	8.801802051	8.181267942	7.514131296	7.681691086	7.652347448	7.980163948
"ILMN_1657946"	6.99844087	7.081664133	6.952762732	6.945116847	6.989417141	7.065508259	6.990154489	6.795900113	6.829110438	6.995470305	7.093022781	6.896130885	7.200921971	6.93452068	6.988439948	7.067603873	6.962012882	7.037492768
"ILMN_1657948"	7.014343145	6.895508203	6.893786283	6.83830245	6.810771061	7.002075642	7.031358706	6.883283032	6.943401061	6.929873277	6.835832805	6.817978276	6.873825464	6.933514766	6.828683234	6.925683948	7.013929775	6.932004215
"ILMN_1657949"	11.31040316	11.31518244	11.13922601	11.26457724	11.23099797	11.50929862	11.44605437	10.87964589	11.21548247	11.31131193	11.16913041	11.36862131	11.39706913	11.25728771	11.37754761	11.45763182	11.53021292	11.44738095
"ILMN_1657950"	8.717577168	8.802505133	7.954842843	7.554959852	7.587209899	7.618562492	7.706068927	7.459609949	7.541988021	8.376636998	8.46497452	8.567031868	7.559585583	8.961370783	7.459509098	7.954486969	7.701249385	7.426725281
"ILMN_1657955"	7.28027588	7.487306259	7.308768796	7.359742326	7.360751716	7.237789762	7.18052322	7.715241454	7.353703995	7.2841479	7.445754409	7.34410457	7.302878744	7.369464392	7.320323888	7.372127198	7.363961902	7.538704784
"ILMN_1657958"	6.971111959	6.920977575	6.713865082	6.861560067	6.852566519	6.795629296	6.860656272	6.86305341	6.96215766	6.93352676	6.847591295	6.718083618	6.902849981	6.858389021	6.822656015	6.754512545	6.945112173	6.862486393
"ILMN_1657959"	7.191759735	7.237996857	7.184085696	7.137523028	7.260089392	7.258478432	7.333169596	7.24889814	7.189301388	7.099781884	7.192075985	7.131182872	7.312414098	7.300506716	7.15231743	7.141202414	7.196108943	7.303831884
"ILMN_1657962"	6.930683354	6.759056486	6.846292351	7.012523588	6.869906511	6.930885644	6.830813177	7.003765875	6.874890973	6.976701833	6.902060954	6.966750697	6.710772467	6.869750883	6.756456614	6.8059764	6.958005521	6.806603291
"ILMN_1657968"	10.44296943	10.40744362	9.764492946	10.22775761	10.16459481	10.20786487	10.11137521	10.14266435	9.70052552	9.77886595	9.935697965	9.918337545	9.997007629	10.44964006	9.932406771	9.679074187	9.843694489	10.08756204
"ILMN_1657972"	7.041080024	7.077417473	7.063673089	6.988953603	6.986137287	7.102197688	6.992854061	7.266816374	7.276255381	7.159287959	6.989686626	7.158095949	7.295822198	7.050994054	7.165927878	7.080746788	6.990289446	7.24538398
"ILMN_1657977"	11.88384191	12.10155702	12.25491182	12.34721618	12.33100907	12.46861123	12.5692158	11.1811989	12.19464203	12.31484293	12.18693713	12.03972607	12.42557017	12.42995485	12.15647072	12.29827495	11.79908305	12.13001028
"ILMN_1657983"	10.48608956	10.34242826	10.09126649	10.34659418	10.31229413	10.24260996	10.0921498	10.7163713	10.04761203	10.0921498	10.24578649	10.21771886	10.15315344	10.61860304	10.4523342	10.52568212	10.43986097	10.6053892
"ILMN_1657985"	7.184060998	7.204004495	7.28353512	7.226342674	7.227778137	7.25885341	7.06096324	7.267266156	7.323948798	7.230170454	7.259437666	7.454615433	7.27691991	7.193731671	7.367777372	7.411789452	7.240055545	7.397692278
"ILMN_1657991"	6.985076444	6.825476857	6.946679363	6.954160148	6.949697001	6.97541897	6.978049253	7.033120535	7.107737216	6.917560853	6.942343938	7.06136989	7.043823776	6.96311556	7.117049113	7.200804972	7.012231359	6.909790392
"ILMN_1657993"	9.107275576	9.18403367	9.158536782	9.324463237	9.499552945	8.935786857	9.098140341	9.45263813	9.045858487	9.094825285	9.287647697	9.009888499	9.093136914	9.061427527	9.664443466	9.239927525	9.207306106	8.772299611
"ILMN_1657996"	7.337990675	7.668918611	7.507609055	8.136365392	8.518125343	7.436554663	7.167194262	8.136929361	7.61325738	7.126446344	7.741779764	7.15302227	7.52824234	7.969227794	8.208166975	7.250483332	7.052123945	7.342068869
"ILMN_1658010"	7.169925871	7.27052828	7.205617885	7.220374771	7.254454709	7.20576383	7.13020384	7.207827122	7.225384435	7.172490839	7.187899343	7.245680289	7.207217093	7.174251811	7.29267895	7.264237187	7.293242113	7.077376544
"ILMN_1658015"	10.5565901	10.59844886	10.68668895	10.61788501	10.13848088	10.44780586	10.48380213	10.29762339	10.44521182	10.27734716	10.45857434	10.55388132	10.49522052	10.42062594	10.40698685	11.13306532	10.97011125	10.49362804
"ILMN_1658016"	6.895142102	7.06881402	6.980118324	7.063814833	7.075712205	6.994138974	6.8668009	7.427324068	7.103140397	6.566631906	6.922637269	6.725654289	6.646704046	7.326350485	7.00420041	6.914424993	6.86096549	6.959484769
"ILMN_1658017"	7.037315215	7.003221908	7.069301947	6.929972898	6.953477973	6.927859956	7.013341981	7.007688708	6.928789176	7.022032601	7.010915122	7.094228412	6.792342082	7.175842282	7.150044984	7.128368711	7.025663636	6.931385808
"ILMN_1658018"	6.950351876	6.915810008	6.805804309	6.932287188	6.833619773	6.937288775	6.804847167	6.866137135	6.942359088	7.032346262	7.151446252	6.998423571	6.869410675	6.866708349	6.867517421	6.942041263	6.812867993	6.809205836
"ILMN_1658019"	6.949409739	7.013446139	6.855948594	7.032570505	6.761798482	6.719339738	6.87512511	6.888256852	6.995897403	6.894818604	6.941760971	7.004169437	7.023385326	6.810959068	6.84675359	6.923265731	6.859496945	6.946508194
"ILMN_1658022"	7.164254844	7.07130116	7.115941066	7.08840789	7.168075875	7.114062041	7.193774385	7.190770183	6.912030238	7.177865039	7.188294273	7.375264153	6.750665929	7.13638259	7.07750606	7.114642334	7.163826929	7.053843861
"ILMN_1658027"	7.090750856	7.042586791	7.101444039	7.107213534	7.358118954	6.983537529	6.822538191	6.961955477	6.865986557	6.71193917	6.985206671	6.738895493	6.814899968	6.888811218	7.374979661	6.751707929	6.75336877	7.006985355
"ILMN_1658028"	7.432454156	7.379881029	7.282372099	7.37305903	7.394772583	7.353836061	7.409940225	7.566491375	7.386892373	7.377327338	7.518655306	7.310352658	7.423634414	7.410614635	7.193181731	7.265280016	7.412930849	7.45131028
"ILMN_1658033"	6.835992244	6.871616378	7.074367162	6.910783046	6.990824547	6.944127044	7.03542017	7.161315624	7.126728462	6.778715369	7.063306483	6.80100337	6.976374395	6.82299053	7.013864159	7.304044489	7.241442194	7.1221066
"ILMN_1658034"	6.778077409	7.059031757	7.083376395	6.97211303	7.030359793	6.988741804	7.157645934	6.778123192	6.883917314	7.132074609	6.888902414	6.915874071	6.933084184	7.199226642	6.997969779	7.123247654	7.021074809	7.049349053
"ILMN_1658036"	6.923465915	6.969950349	6.870035734	6.891647391	6.862318421	6.985393165	7.009356837	6.959392454	6.963022298	6.913217448	6.996283933	7.052294303	7.066374554	6.991970935	6.950215125	6.999162719	7.005301099	6.953756689
"ILMN_1658040"	7.070706342	6.918857626	7.054701436	6.963894734	7.151558272	6.749080073	6.995135619	6.856422175	6.864088985	7.006584986	6.825533367	6.866069038	7.038552414	6.879797152	6.95110835	7.069527777	6.872248551	7.005116793
"ILMN_1658044"	7.290851048	7.478837205	7.40668596	7.458984986	7.40049568	7.304605802	7.293645919	7.495538466	7.501972278	7.265846294	7.396403734	7.356202202	7.493899406	7.352160565	7.472835363	7.294068275	7.424998562	7.337468005
"ILMN_1658053"	10.72410053	10.76233003	10.71915248	10.7455356	10.72845641	10.70237363	11.05640059	10.45562313	10.60992177	10.83180517	10.74233188	10.5952889	10.97246057	11.01715291	10.73164684	10.81794123	10.14148608	10.6752955
"ILMN_1658058"	7.027652195	7.104183669	7.071512717	7.116606135	7.065002674	7.100572283	6.882322713	6.903271027	6.891110591	6.95417875	6.961982974	7.076858994	6.863526948	7.06347756	6.967636343	7.000415103	6.987492576	6.887970582
"ILMN_1658060"	7.350809139	7.111690176	7.026951838	7.051860765	7.086629949	7.232816771	7.317641219	7.153523877	7.293645919	7.273845859	7.081877773	7.137937875	7.040388045	6.957838719	7.118875838	7.109066918	7.117260905	7.114098234
"ILMN_1658067"	6.989445552	7.040047835	6.888564069	6.897817041	7.049707771	6.91218871	7.008204495	7.112278385	7.016224138	6.918494676	7.032515873	6.99194416	7.182628334	7.094128498	6.987645761	7.045409287	6.971744844	7.017623888
"ILMN_1658071"	7.962821692	8.639451848	9.406383217	9.066039978	9.567460014	9.081335302	8.575716274	9.280732017	9.017751804	8.628281472	9.256911876	9.271159797	8.316949451	9.717555077	9.682091137	8.595897794	9.494252582	8.915875644
"ILMN_1658072"	7.105349801	6.930354467	6.968577974	6.928010924	6.974345647	7.046920948	6.989445552	7.10715687	7.040926872	7.132005683	7.092430476	7.050871044	6.861770883	7.041031259	7.144256239	6.834997023	7.049198481	6.933355124
"ILMN_1658074"	6.905895792	6.834187771	6.748842005	6.831074265	6.84792768	6.910680736	6.908350887	6.75009579	6.737048698	6.990432322	6.758231602	7.115152526	6.966488902	6.69358877	6.87084179	6.607056172	6.901248591	6.775516178
"ILMN_1658080"	9.117150974	9.916234095	10.00199365	9.773152885	9.981891362	9.377111899	9.273028608	10.0736301	9.504512627	9.068277723	8.975963029	8.942666499	8.806968363	8.77657736	10.04566277	9.16610928	9.646813745	9.249850655
"ILMN_1658081"	7.093702587	7.132778354	6.998074326	7.037592991	7.045699615	7.120387155	7.087514353	6.995665949	7.201572917	6.96705401	7.068606563	7.063840803	7.245242881	7.058474629	7.052736704	7.133177261	7.064781379	6.815177254
"ILMN_1658083"	7.384816089	7.509377585	7.341550077	7.306906548	7.38853916	7.259729252	7.307131278	7.429579234	7.360751716	7.100186815	7.513368507	7.368907015	7.262961115	7.662639037	7.343391701	7.449924112	7.309466929	7.422866499
"ILMN_1658093"	7.372055718	7.449847526	7.467929852	7.455374947	7.546197455	7.62039056	7.143781628	7.536117625	7.283114696	7.163483079	7.330177095	7.231302949	7.188746687	7.359205775	7.234179233	7.770012303	7.51067294	7.359425137
"ILMN_1658094"	7.158161794	7.129209621	7.66569407	7.167573243	7.240191445	7.161717853	7.016367223	7.024125962	7.545298962	6.981128836	7.010800503	7.040495675	7.110456578	7.127526604	7.288562122	6.941129065	7.167421493	7.290688832
"ILMN_1658104"	7.56881147	7.49953371	7.46966111	7.410692228	7.452415303	7.377877331	7.724200967	7.585422159	7.398412441	7.569145576	7.353118706	7.334428836	7.39536471	7.529228182	7.547286575	7.580177146	7.501067499	7.603331904
"ILMN_1658108"	6.957914631	6.965885478	6.954012726	7.054157084	7.012138727	7.072726262	7.227046827	6.962260836	7.055629441	6.791910447	6.922216908	6.887461565	7.047119557	6.754971402	6.930144384	6.898281811	6.806679404	6.89218456
"ILMN_1658109"	7.002480394	7.077659767	6.903439821	7.043580727	7.014533581	6.975964335	6.931569576	7.028584892	7.081807895	7.091586587	7.155244918	7.046849004	7.034298855	7.175402909	7.103006787	7.019771272	6.912070109	6.906070062
"ILMN_1658110"	7.577990568	7.624564901	7.869145552	7.769316266	7.661766046	7.957149327	7.5978132	7.762331192	7.985350207	7.667842555	7.48815944	7.788434081	7.568509616	7.938805814	7.868376555	7.759588747	8.075043986	8.151823156
"ILMN_1658111"	6.875588538	6.959126298	6.998423571	6.983678369	7.001772834	6.833993532	7.103603333	7.035131056	6.884910426	7.048802711	6.839293687	7.017949793	6.969935786	6.913825995	6.943058194	7.039685641	6.977087048	7.018511952
"ILMN_1658114"	7.036393173	7.188365647	6.915193762	7.119018587	7.096726044	7.08864455	6.887654098	6.997666424	6.822762935	6.863707227	6.96830494	6.986677996	7.112470252	6.911622518	6.918383856	6.986790657	6.900047229	6.777028443
"ILMN_1658121"	7.506726475	7.6407002	7.099240541	7.269032714	7.280980992	7.640255447	7.453887199	7.853070177	7.057626278	7.279436109	7.381445443	7.345538945	7.561396931	8.451353016	7.151492111	7.229229445	7.171495995	7.292144232
"ILMN_1658123"	7.134685163	7.196501893	7.163069524	6.957452229	6.994151847	7.05452358	7.193671508	7.046365576	6.963188979	7.015905517	7.019335363	7.133301794	7.007753811	7.077013641	7.081681963	6.947028968	7.104282086	7.150613997
"ILMN_1658143"	7.318465739	7.438903132	7.571445336	7.563386056	7.967419963	7.551221645	7.420700961	7.780779846	7.48639156	7.792947711	7.72695129	7.544095429	7.083461557	7.412338831	8.098535746	7.879380133	7.821695382	7.408097332
"ILMN_1658144"	9.293501271	9.169549191	9.399646963	8.969210386	9.117935817	9.411020691	9.312014899	8.911841221	9.29776115	9.466525406	9.506232099	9.432488468	9.057822257	9.164414824	8.927452901	9.182946145	9.198623397	9.323380423
"ILMN_1658145"	7.004987819	6.976079163	6.965603859	6.87895718	6.851536385	6.823277618	7.007371249	6.652680742	6.891860039	6.883879847	6.719842799	7.113820231	6.90250093	6.836975005	6.894674419	7.019038201	6.921454921	7.017830398
"ILMN_1658152"	7.063724876	6.99332212	7.039764746	7.076942131	6.960403168	7.016804047	6.666485436	7.052038798	6.743697943	6.666167516	6.71786165	6.939401561	6.901576955	6.970337761	7.074571516	6.985502457	6.860087994	6.960961319
"ILMN_1658155"	6.808185293	6.947538982	6.959300145	6.946208456	6.969111596	6.967372595	7.07750606	7.08204359	6.99472095	6.85915998	6.904700314	6.872159676	6.99716431	6.861720218	6.949991614	6.98538214	7.095801459	6.929577135
"ILMN_1658158"	7.172026379	7.181202891	7.13974117	7.153282246	6.982007101	7.027330389	6.99716431	7.066665056	7.033555474	6.986839543	6.944284043	7.209373379	7.06794435	7.226101185	7.033403255	7.173079141	7.025386056	6.774671304
"ILMN_1658160"	10.4295213	10.21073853	9.676695054	9.770368245	9.605648562	9.66884916	10.14562381	9.46471107	9.897497166	10.13616826	9.964553074	9.731783641	10.03154905	9.56194004	9.641602074	10.08329212	9.740308916	9.890611756
"ILMN_1658163"	6.955187587	6.81052853	6.979030964	6.882640716	6.768110129	6.830813177	7.015597664	6.951671743	6.982424071	6.892692564	6.949548183	6.905315379	7.000665933	6.891762116	6.96828944	6.930046364	7.077852018	6.853735479
"ILMN_1658173"	7.462095968	7.651918443	7.756154787	7.855936371	7.969872113	7.448609945	7.593686496	7.720788028	7.271739992	7.952059271	8.158986575	7.635524616	7.260937275	7.392399206	7.611134321	7.515177781	7.553955119	7.561694663
"ILMN_1658175"	7.208419367	7.164010375	7.197392029	7.314554668	7.44116618	7.211244494	7.060564171	7.540819204	7.280866385	7.171480521	7.23497303	7.0074168	7.184481099	7.122670318	7.573865927	7.322357965	7.178553033	7.321664627
"ILMN_1658176"	7.945541408	7.813496548	7.811928017	7.629919339	7.693550496	7.833800545	7.850426798	7.939519995	7.888595927	7.433016652	7.574546939	7.650908326	7.826771319	7.541726581	7.864401009	7.585762272	8.119221718	7.810143736
"ILMN_1658182"	9.273990773	9.109663591	9.290525431	9.550836076	9.724787313	9.36041454	8.909025463	9.794358827	9.304319232	9.087824181	9.222229363	9.371212054	9.147514933	9.419688869	9.450554769	9.148104772	9.252092634	9.313822606
"ILMN_1658187"	7.000032112	6.937184649	6.988650719	7.011822875	7.051266528	7.042572171	6.848225727	6.898465428	7.04239432	7.020883712	6.879523508	6.91559452	6.728382651	6.853820187	6.86491992	7.020922272	6.96196858	6.963774285
"ILMN_1658190"	6.879080675	6.825695667	6.907172439	6.937281773	6.748428937	6.880160167	7.070328108	6.864858119	6.982751459	7.092691258	6.854984022	6.975807719	7.046878168	6.896233022	6.787537357	6.846832234	6.971101151	6.809141894
"ILMN_1658200"	6.796410044	6.860479972	6.861885354	6.839974557	6.845602347	6.828827284	6.80206445	6.865164442	6.854835915	6.873187114	6.79262763	6.927977954	6.830855728	6.846561677	6.854512882	6.896728078	6.851021691	6.782578691
"ILMN_1658206"	7.640164744	7.522970652	7.668623985	7.564458475	7.468650188	7.636356151	7.807809032	7.072184106	7.815427438	7.659740077	7.574032781	7.660652863	7.707951957	7.557692987	7.378376361	7.839632592	7.788748856	7.680755055
"ILMN_1658207"	7.354300001	7.201831856	7.230700506	7.181128558	7.226164764	7.163130305	7.051742456	7.077659767	7.103042777	7.210247839	7.136107945	7.230804802	7.051505247	7.160746316	7.164761824	6.951820589	7.118101359	7.069740057
"ILMN_1658210"	6.930836113	6.807360974	6.788577577	6.8933002	6.799887757	6.808390238	6.713443602	6.946934891	6.898329754	6.875706909	6.837173595	6.952390378	6.925449153	6.903135816	6.72617022	6.851288959	6.751856753	6.745004029
"ILMN_1658212"	7.054063766	7.182268223	7.145499579	6.879250457	6.994826552	7.170524301	7.082491119	6.968194401	6.996072412	6.983030882	7.207626493	7.154828449	7.013334325	7.160785027	7.143563245	7.176194721	7.286207383	7.126914017
"ILMN_1658214"	6.976793183	6.997119031	6.725952209	6.624213548	6.893659241	6.955191909	6.825695667	6.845390258	6.970108496	6.840555602	6.878506647	6.772632352	6.899421442	6.853687608	6.73159988	6.924683586	6.834187771	6.850388983
"ILMN_1658221"	7.358860095	7.339697045	7.244885388	7.496005216	7.418867716	7.355188895	7.204131177	7.610240501	7.303945779	6.980308366	7.4467649	7.174359364	7.245556232	7.542202172	7.473549652	7.363446053	7.463030808	7.305885257
"ILMN_1658231"	7.216595695	7.171084208	7.286326805	7.040979373	7.198243349	7.175342828	7.292970485	7.12377911	7.086387972	7.347071556	7.197411883	7.192903346	7.432527028	7.113812228	7.197392029	7.278597301	7.219373936	7.095829739
"ILMN_1658232"	6.877288264	6.938824271	6.899271012	6.8202662	6.807539297	6.833745918	6.789571433	6.925943995	6.681494968	6.81460426	6.738271952	6.927411018	6.712440244	6.784627644	6.861225424	6.715394455	6.830671606	6.851196931
"ILMN_1658235"	7.010066477	7.105151253	7.031635411	6.953281735	7.002410742	6.983192824	7.057316309	7.036620539	6.891394637	7.100534432	7.024980842	6.990030605	7.052615536	6.841690607	7.008297437	6.846899938	6.877236649	6.964241693
"ILMN_1658237"	6.978976883	7.022131052	6.917799476	6.959300145	7.048078416	6.972331737	6.872364907	6.95914876	6.966845819	6.840325567	6.884716737	6.831865485	6.844545079	6.971409398	7.045985993	6.801673992	6.834491931	6.72188183
"ILMN_1658243"	7.505863837	7.475888102	7.593574911	7.507527843	7.463825128	7.482192303	7.402488601	7.7447651	7.522077574	7.357786705	7.354839286	7.548748316	7.598958174	7.633399053	7.419354051	7.517546116	7.512865048	7.526051791
"ILMN_1658247"	8.22737235	8.170484601	8.387659574	8.453719248	8.347771686	8.578150114	8.431220828	8.609855073	8.503551684	8.403845938	8.364156851	8.375346893	8.50735453	8.618483522	8.316342271	8.369548079	8.324989307	8.587074578
"ILMN_1658254"	7.23216603	6.987548598	6.980155814	7.023429291	7.146701332	7.115889464	7.208614847	7.041461971	6.986871815	7.074474582	7.075876877	7.122545994	7.019555304	7.137502058	7.221292343	7.06121806	6.887937117	7.053879111
"ILMN_1658257"	7.05709521	6.953131596	6.936520885	7.078336272	6.954945984	7.066429925	6.938164	7.094110344	7.032451528	6.946710934	6.988002416	7.098254888	6.986798277	7.080073023	7.027856601	6.958531721	7.118070266	7.031587279
"ILMN_1658259"	10.78963872	10.72594238	10.40850984	10.45911941	10.3873716	10.42265395	10.52819796	10.25476201	10.69174315	10.89322815	10.75060834	10.87964589	10.46673099	10.74962328	10.48527671	10.79531263	10.70844923	10.627543
"ILMN_1658261"	7.560522776	7.584847168	7.315912506	7.546692303	7.342829184	7.285590892	7.410550301	7.238285829	7.274895811	7.597034338	7.33473762	7.249220587	7.749108228	7.127357635	7.334143656	7.167440744	7.110162911	7.257341302
"ILMN_1658265"	6.927211365	7.045927459	6.835243875	6.995145653	6.962594018	6.904370091	7.059415439	6.960816753	7.038183071	6.953551555	6.94604048	7.027254815	6.875926761	7.034878672	6.918132811	6.885876544	6.974734437	6.920711704
"ILMN_1658266"	7.395624659	7.464002887	7.438824152	7.464805532	7.654001369	7.515496631	7.573449166	7.488819677	7.680353243	7.63977579	7.564458475	7.586882459	7.509169764	8.012624816	7.659604459	7.530064739	7.327992463	7.442979713
"ILMN_1658271"	7.671104151	7.857573536	7.58456071	7.648580243	7.383978256	7.956223851	7.633594278	7.297207897	7.83010274	8.215675734	7.836620856	8.041338978	7.807809032	7.733756678	7.48897436	8.038889818	7.582357338	7.862711403
"ILMN_1658277"	7.394347595	7.54629454	7.428943742	7.43387531	7.320812666	7.15007697	7.044528413	7.393506972	7.22497423	7.120810444	7.191732253	6.982773483	7.415496548	6.982927952	7.492261942	7.520258125	7.442901265	7.263755689
"ILMN_1658278"	6.886069744	6.878060712	6.846263367	6.91378391	6.950825158	6.881366805	6.931002645	6.919743011	6.940342502	6.756634388	6.842915764	6.932611529	7.019089355	6.736987995	6.751603612	6.945841097	6.89834208	6.884450512
"ILMN_1658283"	14.23081216	14.31511358	14.18263037	14.25071403	14.3875295	14.17073017	14.08007018	14.51794891	14.0485637	13.94836005	14.18263037	14.08552343	14.1464818	14.51794891	14.46162622	14.19296845	14.19932889	14.18263037
"ILMN_1658289"	9.537635151	9.555780352	9.899353296	10.05532263	10.63734154	9.424012915	9.626376781	10.56421115	9.681829467	9.352566677	9.854777149	9.326468337	9.690277163	10.13734898	10.44253214	9.015701831	9.869472293	9.739471201
"ILMN_1658290"	9.373106808	9.498500943	9.05876238	9.275354753	9.168132988	9.369786608	9.654491688	8.88494662	9.270622008	9.291965912	9.324463237	9.355092201	9.472049409	9.498500943	9.015130989	9.251716707	9.184435396	9.215605043
"ILMN_1658299"	6.875663441	6.90274358	6.958345074	6.945783424	6.934514757	6.845376452	6.99316181	7.067922359	6.955045725	6.973747582	6.93959962	6.870930302	6.954677715	6.976441563	7.15605271	7.166439053	6.986367041	7.003188674
"ILMN_1658301"	6.968945534	7.02214256	6.659577584	6.952421762	6.825168208	6.925201809	6.957805118	6.728291671	6.699780285	6.755479854	6.798847622	6.787024692	6.839107853	7.001295621	7.074474582	6.875857154	6.719521935	6.815739597
"ILMN_1658302"	8.300033508	8.372278783	8.064793881	8.229290557	8.166214839	8.242999359	8.074052761	8.272241102	8.276574839	7.985180979	8.141472895	8.108888934	8.00053101	8.168693515	8.091466954	8.377218799	8.330663291	8.125803694
"ILMN_1658304"	6.878568882	6.944521781	7.075665789	7.003582091	7.045200083	6.784948598	6.954551829	6.922436215	7.083696444	7.029586791	7.127594239	6.975512485	6.738177287	7.08153718	7.040327331	6.84521866	7.005694069	6.914842468
"ILMN_1658310"	7.213117645	7.055148483	6.991754853	6.978271102	7.124632284	7.157493809	7.018908453	7.071691819	7.258082719	7.129918668	7.073779345	7.045296203	7.00527156	7.103603333	7.077623737	7.016877295	6.998512964	7.049991927
[truncated: 10,797,948 more chars]
