# Supplementary material for: Identification of key genes and pathways affected in epicardial adipose tissue from patients with coronary artery disease by integrated bioinformatics analysis
Source: PeerJ. 2020 Mar 25;8:e8763. doi: 10.7717/peerj.8763 (PMC7102503; doi:10.7717/peerj.8763)
Supplement: Supplemental Information 10 [file peerj-08-8763-s010.zip]

Archive with 21 entries (20 files):
- rawdata-RT-PCR/
- rawdata-RT-PCR/CCL2.jpg
- rawdata-RT-PCR/CCL2.xls
- rawdata-RT-PCR/CCND1.jpg
- rawdata-RT-PCR/CCND1.xls
- rawdata-RT-PCR/COL1A1.jpg
- rawdata-RT-PCR/COL1A1.xls
- rawdata-RT-PCR/HOXA5.jpg
- rawdata-RT-PCR/HOXA5.xls
- rawdata-RT-PCR/HOXB5.jpg
- rawdata-RT-PCR/HOXB5.xls
- rawdata-RT-PCR/HOXB7.jpg
- rawdata-RT-PCR/HOXB7.xls
- rawdata-RT-PCR/HOXC6.jpg
- rawdata-RT-PCR/HOXC6.xls
- rawdata-RT-PCR/HOXC8.jpg
- rawdata-RT-PCR/HOXC8.xls
- rawdata-RT-PCR/HP.jpg
- rawdata-RT-PCR/HP.xls
- rawdata-RT-PCR/TWIST1.jpg
- rawdata-RT-PCR/TWIST1.xls
