# Supplementary material for: Identification of key genes and pathways affected in epicardial adipose tissue from patients with coronary artery disease by integrated bioinformatics analysis
Source: PeerJ. 2020 Mar 25;8:e8763. doi: 10.7717/peerj.8763 (PMC7102503; doi:10.7717/peerj.8763)
Supplement: Supplemental Information 10 [file peerj-08-8763-s010.zip › rawdata-RT-PCR/CCL2.xls]

## Sheet: Sheet1
Sample Name	Target Name				△CT	△CTavg	△△CT	RQ
1S	CCL2	28.8196	28.7496	28.7496	6.24184	3.61837	2.62347	0.162277
1S	CCL2	28.585	28.7496					1
1S	CCL2	28.8442	28.7496					1
1S	ACTIN	22.5952	22.5077	22.5077				1
1S	ACTIN	22.3066	22.5077					1
1S	ACTIN	22.6215	22.5077					1
2S	CCL2	29.4218	29.5498	29.5498	3.01336		-0.605008	1.52099
2S	CCL2	29.5805	29.5498					1
2S	CCL2	29.6469	29.5498					1
2S	ACTIN	26.7299	26.5364	26.5364				1
2S	ACTIN	26.5941	26.5364					1
2S	ACTIN	26.2851	26.5364					1
5S	CCL2	23.1626	23.1979	23.1979	3.47344		-0.144937	1.10568
5S	CCL2	23.3878	23.1979					1
5S	CCL2	23.0432	23.1979					1
5S	ACTIN	20.0331	19.7244	19.7244				1
5S	ACTIN	19.6119	19.7244					1
5S	ACTIN	19.5283	19.7244					1
26S	CCL2	24.9299	24.7452	24.7452	4.67821		1.05984	0.479686
26S	CCL2	24.7594	24.7452					1
26S	CCL2	24.5463	24.7452					1
26S	ACTIN	20.2578	20.067	20.067				1
26S	ACTIN	19.7473	20.067					1
26S	ACTIN	20.1958	20.067					1
1P	CCL2	25.6202	25.5375	25.5375	3.85442		0.236045	0.84907
1P	CCL2	25.5767	25.5375					1
1P	CCL2	25.4157	25.5375					1
1P	ACTIN	21.5812	21.6831	21.6831				1
1P	ACTIN	21.7085	21.6831					1
1P	ACTIN	21.7597	21.6831					1
2P	CCL2	26.2986	26.4421	26.4421	2.53185		-1.08652	2.12361
2P	CCL2	26.5539	26.4421					1
2P	CCL2	26.4737	26.4421					1
2P	ACTIN	23.9364	23.9102	23.9102				1
2P	ACTIN	23.6097	23.9102					1
2P	ACTIN	24.1846	23.9102					1
5P	CCL2	22.1779	22.1138	22.1138	3.20258		-0.41579	1.33403
5P	CCL2	22.2514	22.1138					1
5P	CCL2	21.9121	22.1138					1
5P	ACTIN	18.9286	18.9113	18.9113				1
5P	ACTIN	18.9529	18.9113					1
5P	ACTIN	18.8522	18.9113					1
26P	CCL2	24.478	24.4756	24.4756	3.47005		-0.14832	1.10828
26P	CCL2	24.449	24.4756					1
26P	CCL2	24.4999	24.4756					1
26P	ACTIN	21.2383	21.0056	21.0056				1
26P	ACTIN	20.7585	21.0056					1
26P	ACTIN	21.0199	21.0056					1
t1s	ccl2	24.7407	24.6407	24.6407	4.76154		1.14317	0.452764
t1s	ccl2	24.5407	24.6407					1
t1s	actin	19.89	19.8792	19.8792				1
t1s	actin	19.8684	19.8792					1
t2s	ccl2	25.7372	25.717	25.717	5.62942		2.01105	0.248093
t2s	ccl2	25.6967	25.717					1
t2s	actin	19.9632	20.0876	20.0876				1
t2s	actin	20.2119	20.0876					1
t3s	ccl2	22.9317	23.005	23.005	3.71295		0.0945749	0.936548
t3s	ccl2	23.0782	23.005					1
t3s	actin	19.2689	19.292	19.292				1
t3s	actin	19.3152	19.292					1
t4s	ccl2	23.596	23.358	23.358	3.58269		-0.0356798	1.02504
t4s	ccl2	23.12	23.358					1
t4s	actin	19.5111	19.7753	19.7753				1
t4s	actin	20.0394	19.7753					1
t1e	ccl2	21.2627	21.4839	21.4839	1.2254		-2.39297	5.25237
t1e	ccl2	21.7051	21.4839					1
t1e	actin	20.1054	20.2585	20.2585				1
t1e	actin	20.4115	20.2585					1
t2e	ccl2	22.4557	22.5152	22.5152	2.74174		-0.87663	1.83608
t2e	ccl2	22.5747	22.5152					1
t2e	actin	19.6133	19.7734	19.7734				1
t2e	actin	19.9336	19.7734					1
t3e	ccl2	24.2539	24.2045	24.2045	2.82564		-0.792729	1.73235
t3e	ccl2	24.155	24.2045					1
t3e	actin	21.3436	21.3788	21.3788				1
t3e	actin	21.414	21.3788					1
T4E	CCL2	21.9206	21.5481	21.5481	2.94881		-0.669562	1.59059
T4E	CCL2	21.7901	21.5481
T4E	ACTIN	18.6846	18.5993	18.5993
T4E	ACTIN	18.8208	18.5993
T4E	ACTIN	18.2925	18.5993
