# Supplementary material for: Identification of key genes and pathways affected in epicardial adipose tissue from patients with coronary artery disease by integrated bioinformatics analysis
Source: PeerJ. 2020 Mar 25;8:e8763. doi: 10.7717/peerj.8763 (PMC7102503; doi:10.7717/peerj.8763)
Supplement: Supplemental Information 10 [file peerj-08-8763-s010.zip › rawdata-RT-PCR/CCND1.xls]

## Sheet: Sheet1
Sample Name	Target Name	Cт	Cт Mean	△ct	△ctavg	△△ct	RQ
1s	ccnd1	25.118	25.0972	3.36017	6.45863	-3.09847	8.56509
1s	ccnd1	25.0765	25.0972				1
1s	b-actin	21.9247	21.7371				1
1s	b-actin	21.5495	21.7371				1
t1s	ccnd1	25.2617	25.4741	5.77089		-0.687741	1.61076
t1s	ccnd1	25.6865	25.4741				1
t1s	b-actin	19.5893	19.7032				1
t1s	b-actin	19.8171	19.7032				1
2s	ccnd1	26.3319	26.2498	6.31807		-0.140563	1.10234
2s	ccnd1	26.1677	26.2498				1
2s	b-actin	19.9378	19.9317				1
2s	b-actin	19.9257	19.9317				1
T2S	ccnd1	26.9929	26.9431	7.10961		0.650973	0.63685
T2S	ccnd1	26.8934	26.9431				1
T2S	b-actin	19.8566	19.8335				1
T2S	b-actin	19.8105	19.8335				1
3s	ccnd1	26.4119	26.4496	6.65584		0.197209	0.872236
3s	ccnd1	26.4873	26.4496				1
3s	b-actin	19.7895	19.7937				1
3s	b-actin	19.7979	19.7937				1
T3S	CCND1	29.4996	29.466	5.17382		-1.28482	2.43651
T3S	CCND1	29.4325	29.466				1
T3S	ACTIN	24.3065	24.2922				1
T3S	ACTIN	24.278	24.2922				1
4S	CCND1	30.0769	30.027	7.04058		0.58195	0.66806
4S	CCND1	29.977	30.027				1
4S	ACTIN	22.8634	22.9864				1
4S	ACTIN	23.1093	22.9864				1
t4s	ccnd1	25.2233	25.2515	5.85586		-0.602778	1.51864
t4s	ccnd1	25.2797	25.2515
t4s	b-actin	19.4046	19.3956
t4s	b-actin	19.3866	19.3956
1p	ccnd1	27.6078	27.6086	6.12381		-0.334826	1.26123
1p	ccnd1	27.6094	27.6086				1
1p	b-actin	21.6198	21.4848				1
1p	b-actin	21.3498	21.4848				1
t1e	ccnd1	26.529	26.5988	7.02747		0.568833	0.674162
t1e	ccnd1	26.6687	26.5988				1
t1e	b-actin	19.5228	19.5714				1
t1e	b-actin	19.6199	19.5714				1
2p	ccnd1	29.0466	28.9952	6.35896		-0.0996751	1.07153
2p	ccnd1	28.9438	28.9952				1
2p	b-actin	22.8178	22.6363				1
2p	b-actin	22.4547	22.6363				1
t2e	CCND1	27.7019	27.7406	8.32752		1.86888	0.273785
t2e	CCND1	27.9221	27.7406				1
t2e	CCND1	27.5977	27.7406				1
t2e	ACTIN	19.8794	19.4131				1
t2e	ACTIN	19.3993	19.4131				1
t2e	ACTIN	18.9605	19.4131				1
3p	ccnd1	27.16	27.058	6.63421		0.175578	0.885413
3p	ccnd1	26.9559	27.058				1
3p	b-actin	20.7233	20.4238				1
3p	b-actin	20.1242	20.4238				1
T3E	CCND1	26.9385	26.9128	6.9794		0.520766	0.697001
T3E	CCND1	26.887	26.9128				1
T3E	ACTIN	19.9331	19.9334				1
T3E	ACTIN	19.9337	19.9334				1
4S	CCND1	29.3298	29.3558	8.06883		1.61019	0.327555
4S	CCND1	29.3818	29.3558				1
4S	ACTIN	21.6073	21.2869				1
4S	ACTIN	20.9666	21.2869				1
t4e	ccnd1	25.7138	25.5424	6.53312		0.074483	0.949682
t4e	ccnd1	25.371	25.5424				1
t4e	b-actin	19.1302	19.0093				1
t4e	b-actin	18.8883	19.0093				1
