# Supplementary material for: Identification of key genes and pathways affected in epicardial adipose tissue from patients with coronary artery disease by integrated bioinformatics analysis
Source: PeerJ. 2020 Mar 25;8:e8763. doi: 10.7717/peerj.8763 (PMC7102503; doi:10.7717/peerj.8763)
Supplement: Supplemental Information 10 [file peerj-08-8763-s010.zip › rawdata-RT-PCR/COL1A1.xls]

## Sheet: Sheet1
Sample Name	Target Name	Cт	Cт Mean			avg		RQ
1s	col1a1	24.9783	24.8154	24.8154	3.39631	4.30346	-0.90715	1.87534
1s	col1a1	24.788	24.8154					1
1s	col1a1	24.68	24.8154					1
1s	b-actin	21.3862	21.4191	21.4191				1
1s	b-actin	21.3454	21.4191					1
1s	b-actin	21.5257	21.4191					1
t1s	col1a1	23.6347	24.3019	23.7966	3.67841		-0.625046	1.54226
t1s	col1a1	25.3125	24.3019					1
t1s	col1a1	23.9584	24.3019					1
t1s	b-actin	20.0948	20.1181	20.1181				1
t1s	b-actin	20.1101	20.1181					1
t1s	b-actin	20.1495	20.1181					1
2s	col1a1	22.7456	22.7767	22.7767	2.77372		-1.52974	2.88735
2s	col1a1	22.7816	22.7767					1
2s	col1a1	22.8028	22.7767					1
2s	b-actin	19.8952	20.0029	20.0029				1
2s	b-actin	20.08	20.0029					1
2s	b-actin	20.0336	20.0029					1
t2s	col1a1	23.9796	23.8765	23.8765	4.21014		-0.0933243	1.06683
t2s	col1a1	23.8462	23.8765					1
t2s	col1a1	23.8036	23.8765					1
t2s	b-actin	19.6557	19.6663	19.6663				1
t2s	b-actin	19.588	19.6663					1
t2s	b-actin	19.7553	19.6663					1
3s	col1a1	25.0238	24.7704	24.6437	4.83122		0.527755	0.693633
3s	col1a1	24.6156	24.7704					1
3s	col1a1	24.6718	24.7704					1
3s	b-actin	19.7676	19.8125	19.8125				1
3s	b-actin	19.8202	19.8125					1
3s	b-actin	19.8497	19.8125					1
t3s	col1a1	24.3107	24.3054	24.3054	3.38297		-0.92049	1.89276
t3s	col1a1	24.2996	24.3054					1
t3s	col1a1	24.306	24.3054					1
t3s	b-actin	20.9548	20.9225	20.9225				1
t3s	b-actin	20.9108	20.9225					1
t3s	b-actin	20.9018	20.9225					1
4s	col1a1	24.6984	24.5911	24.5911	5.56145		1.25799	0.418125
4s	col1a1	24.7847	24.5911					1
4s	col1a1	24.2902	24.5911					1
4s	b-actin	19.0487	19.0297	19.0297				1
4s	b-actin	19.039	19.0297					1
4s	b-actin	19.0013	19.0297					1
t4s	col1a1	32.0249	26.1903	23.2731	4.20275		-0.100708	1.0723
t4s	col1a1	23.3735	26.1903					1
t4s	col1a1	23.1726	26.1903					1
t4s	b-actin	19.0516	19.0703	19.0703				1
t4s	b-actin	19.1799	19.0703					1
t4s	b-actin	18.9795	19.0703					1
1p	col1a1	25.3694	25.3332	25.3332	4.10182		-0.201639	1.15
1p	col1a1	25.4683	25.3332					1
1p	col1a1	25.162	25.3332					1
1p	b-actin	21.2833	21.2314	21.2314				1
1p	b-actin	21.2031	21.2314					1
1p	b-actin	21.2079	21.2314					1
t1e	col1a1	23.4412	23.4283	23.4283	3.9431		-0.360359	1.28375
t1e	col1a1	23.4957	23.4283					1
t1e	col1a1	23.3481	23.4283					1
t1e	b-actin	19.4118	19.4852	19.4852				1
t1e	b-actin	19.6134	19.4852					1
t1e	b-actin	19.4304	19.4852					1
2p	col1a1	26.7018	26.7506	26.7506	4.58318		0.279717	0.823753
2p	col1a1	26.8912	26.7506					1
2p	col1a1	26.6587	26.7506					1
2p	b-actin	22.2504	22.1674	22.1674				1
2p	b-actin	22.1079	22.1674					1
2p	b-actin	22.1439	22.1674					1
t2e	col1a1	25.4669	25.4075	25.4075	5.62442		1.32096	0.400268
t2e	col1a1	25.3825	25.4075					1
t2e	col1a1	25.3732	25.4075					1
t2e	b-actin	19.8415	19.7831	19.7831				1
t2e	b-actin	19.8071	19.7831					1
t2e	b-actin	19.7007	19.7831					1
3p	col1a1	24.8576	24.7614	24.7614	4.52454		0.221081	0.857922
3p	col1a1	24.8013	24.7614					1
3p	col1a1	24.6254	24.7614					1
3p	b-actin	20.206	20.2369	20.2369				1
3p	b-actin	20.2378	20.2369					1
3p	b-actin	20.2668	20.2369					1
t3e	col1a1	23.9101	23.9405	23.9405	4.78262		0.479161	0.717395
t3e	col1a1	23.9354	23.9405					1
t3e	col1a1	23.9759	23.9405					1
t3e	b-actin	19.2066	19.1578	19.1578				1
t3e	b-actin	19.0545	19.1578					1
t3e	b-actin	19.2124	19.1578					1
4p	col1a1	24.6089	24.6132	24.6132	4.93788		0.634416	0.644202
4p	col1a1	24.6865	24.6132					1
4p	col1a1	24.5443	24.6132					1
4p	b-actin	19.4849	19.6324	19.6753				1
4p	b-actin	19.8657	19.6324					1
4p	b-actin	19.5466	19.6324					1
t4e	col1a1	24.3666	24.3904	24.3904	4.32083		0.0173734	0.98803
t4e	col1a1	24.3987	24.3904
t4e	col1a1	24.4059	24.3904
t4e	b-actin	20.0688	19.7588	20.0696
t4e	b-actin	20.0704	19.7588
t4e	b-actin	19.1373	19.7588
