# Supplementary material for: Identification of key genes and pathways affected in epicardial adipose tissue from patients with coronary artery disease by integrated bioinformatics analysis
Source: PeerJ. 2020 Mar 25;8:e8763. doi: 10.7717/peerj.8763 (PMC7102503; doi:10.7717/peerj.8763)
Supplement: Supplemental Information 10 [file peerj-08-8763-s010.zip › rawdata-RT-PCR/HOXA5.xls]

## Sheet: Sheet1
Sample Name	Target Name	Cт	avgCT	△CT	△CTavg	△△CT	RQ
1S	HOXA5	27.4913	27.5984	5.79032	8.5926	-2.80228	6.97543
1S	HOXA5	27.6496					1
1S	HOXA5	27.6544					1
1S	ACTIN	21.8081	23.3682				1
1S	ACTIN	21.9299					1
1S	ACTIN	21.8413					1
2S	HOXA5	27.8933	27.7478	3.74835		-4.84425	28.7253
2S	HOXA5	27.6769					1
2S	HOXA5	27.673					1
2S	ACTIN	24.152	23.9994				1
2S	ACTIN	24.0388					1
2S	ACTIN	23.8075					1
3S	HOXA5	26.0553	26.0208	5.72268		-2.86992	7.31027
3S	HOXA5	25.9864					1
3S	HOXA5	26.0207					1
3S	ACTIN	20.1559	20.2981				1
3S	ACTIN	20.4403					1
3S	ACTIN	21.1535					1
4S	HOXA5	30.6571	30.2882	9.15307		0.560466	0.678083
4S	HOXA5	29.9404					1
4S	HOXA5	30.267					1
4S	ACTIN	21.2607	21.1351				1
4S	ACTIN	20.8733					1
4S	ACTIN	21.2713					1
1P	HOXA5	32.1565	32.0744	10.6457		2.05308	0.240969
1P	HOXA5	32.1152					1
1P	HOXA5	31.9513					1
1P	ACTIN	21.4671	21.4287				1
1P	ACTIN	21.4498					1
1P	ACTIN	21.3692					1
2P	HOXA5	33.9163	33.9296	11.1946		2.60202	0.164708
2P	HOXA5	34.0194					1
2P	HOXA5	33.8532					1
2P	ACTIN	22.8512	22.735				1
2P	ACTIN	22.6853					1
2P	ACTIN	22.6686					1
3P	HOXA5	29.9112	30.0266	10.9281		2.33552	0.198125
3P	HOXA5	30.0839					1
3P	HOXA5	30.0848					1
3P	ACTIN	19.237	19.0985				1
3P	ACTIN	19.0427					1
3P	ACTIN	19.0157					1
4P	HOXA5	30.0261	29.9715	9.32452		0.731914	0.602105
4P	HOXA5	29.9169					1
4P	HOXA5	33.1074					1
4P	ACTIN	20.7715	20.647				1
4P	ACTIN	20.5225					1
4P	ACTIN	22.3294					1
t1s	9091	27.1294	27.2526	7.54938		-1.04322	2.06082
t1s	9091	27.3758					1
t1s	b-actin	19.5893	19.7032				1
t1s	b-actin	19.8171					1
t2s	9091	28.9138	29.1501	9.31661		0.724013	0.605411
t2s	9091	29.3865					1
t2s	b-actin	19.8566	19.8335				1
t2s	b-actin	19.8105					1
t3s	9091	25.3234	25.3745	6.16639		-2.42621	5.37481
t3s	9091	25.4256					1
t3s	b-actin	19.2858	19.2081				1
t3s	b-actin	19.1305					1
t4s	9091	26.0901	26.0878	7.07848		-1.51412	2.85624
t4s	9091	26.0854
t4s	b-actin	19.1302	19.0093
t4s	b-actin	18.8883
t1e	9091	29.2681	29.1604	9.58901		0.996412	0.501245
t1e	9091	29.0527					1
t1e	b-actin	19.5228	19.5714				1
t1e	b-actin	19.6199					1
t2e	9091	29.7757	29.8355	10.0277		1.43514	0.369811
t2e	9091	29.8953					1
t2e	b-actin	19.7268	19.8077				1
t2e	b-actin	19.8887					1
t3e	9091	27.1612	27.1414	6.96926		-1.62334	3.08087
t3e	9091	27.1216					1
t3e	b-actin	20.0989	20.1721				1
t3e	b-actin	20.2454					1
t4e	9091	33.9484	33.673	14.2774		5.68478	0.0194406
t4e	9091	33.3976					1
t4e	b-actin	19.4046	19.3956				1
t4e	b-actin	19.3866					1
