# Supplementary material for: Identification of key genes and pathways affected in epicardial adipose tissue from patients with coronary artery disease by integrated bioinformatics analysis
Source: PeerJ. 2020 Mar 25;8:e8763. doi: 10.7717/peerj.8763 (PMC7102503; doi:10.7717/peerj.8763)
Supplement: Supplemental Information 10 [file peerj-08-8763-s010.zip › rawdata-RT-PCR/HOXB5.xls]

## Sheet: Sheet1
Sample Name	Target Name	Cт	Cт Mean	△CT	AVG△CT	△△CT	RQ
1S	HOXB5	29.2382	29.5507	7.56675	11.3844	-3.81763	14.1001
1S	HOXB5	29.8633	29.5507				1
1S	ACTIN	21.9249	21.984				1
1S	ACTIN	22.043	21.984				1
T1S	HOXB5	27.3891	27.4889	8.23976		-3.14462	8.8435
T1S	HOXB5	27.5887	27.4889				1
T1S	ACTIN	19.4192	19.2491				1
T1S	ACTIN	19.079	19.2491				1
2S	HOXB5	37.0634	35.3326	11.1985		-0.185923	1.13754
2S	HOXB5	33.6019	35.3326				1
2S	ACTIN	24.1832	24.1342				1
2S	ACTIN	24.0852	24.1342				1
T2S	HOXB5	31.0958	32.1717	12.6018		1.21746	0.43004
T2S	HOXB5	33.2475	32.1717				1
T2S	ACTIN	19.6158	19.5698				1
T2S	ACTIN	19.5239	19.5698				1
3S	HOXB5	27.4142	27.574	6.72622		-4.65816	25.2491
3S	HOXB5	27.7338	27.574				1
3S	ACTIN	20.9876	20.8478				1
3S	ACTIN	20.708	20.8478				1
T3S	HOXB5	31.909	31.6247	11.5018		0.117388	0.921855
T3S	HOXB5	31.3405	31.6247				1
T3S	ACTIN	20.1747	20.1229				1
T3S	ACTIN	20.0712	20.1229				1
4S	HOXB5	34.6671	34.6671	13.1146		1.73021	0.301408
4S	HOXB5	Undetermined	34.6671				1
4S	ACTIN	21.6136	21.5525				1
4S	ACTIN	21.4914	21.5525				1
T4S	HOXB5	39.14	35.0275	16.0828		4.69847	0.0385141
T4S	HOXB5	30.915	35.0275				1
T4S	ACTIN	18.921	18.9447				1
T4S	ACTIN	18.9683	18.9447				1
1P	HOXB5	Undetermined	34.5106	12.6037		1.21931	0.429488
1P	HOXB5	34.5106	34.5106				1
1P	ACTIN	21.8919	21.907				1
1P	ACTIN	21.922	21.907				1
T1E	HOXB5	Undetermined	32.0853	11.9176		0.533224	0.691009
T1E	HOXB5	32.0853	32.0853				1
T1E	ACTIN	20.3174	20.1677				1
T1E	ACTIN	20.0181	20.1677				1
2P	HOXB5	32.326	32.1027	13.1257		1.74127	0.299105
2P	HOXB5	31.8794	32.1027				1
2P	ACTIN	19.4803	18.977				1
2P	ACTIN	18.4738	18.977				1
T2E	HOXB5	31.8408	33.2348	13.1907		1.80634	0.285916
T2E	HOXB5	34.6287	33.2348				1
T2E	ACTIN	19.9417	20.0441				1
T2E	ACTIN	20.1464	20.0441				1
3P	HOXB5	30.829	31.5558	11.0128		-0.371573	1.29376
3P	HOXB5	32.2826	31.5558				1
3P	ACTIN	20.3922	20.543				1
3P	ACTIN	20.6938	20.543				1
T3E	HOXB5	28.3017	28.8854	9.57269		-1.81168	3.51052
T3E	HOXB5	29.4692	28.8854				1
T3E	ACTIN	19.4131	19.3127				1
T3E	ACTIN	19.2124	19.3127				1
4P	HOXB5	32.3254	32.5084	12.6565		1.27212	0.41405
4P	HOXB5	32.6914	32.5084				1
4P	ACTIN	20.1073	19.8519				1
4P	ACTIN	19.5964	19.8519				1
T4E	HOXB5	Undetermined	32.6748	11.0382		-0.346209	1.27122
T4E	HOXB5	32.6748	32.6748
T4E	ACTIN	21.5303	21.6366
T4E	ACTIN	21.743	21.6366
