# Supplementary material for: Identification of key genes and pathways affected in epicardial adipose tissue from patients with coronary artery disease by integrated bioinformatics analysis
Source: PeerJ. 2020 Mar 25;8:e8763. doi: 10.7717/peerj.8763 (PMC7102503; doi:10.7717/peerj.8763)
Supplement: Supplemental Information 10 [file peerj-08-8763-s010.zip › rawdata-RT-PCR/HOXB7.xls]

## Sheet: Sheet1
Sample Name	Target Name			CTmean	△CT	△CTavg	△△CT	RQ
1S	HOXB7	29.4421	29.3468	29.3468	5.11169	8.76699	-3.6553	12.5996
1S	HOXB7	29.4277	29.3468					1
1S	HOXB7	29.1706	29.3468					1
1S	ACTIN	24.2776	24.2351	24.2351				1
1S	ACTIN	24.2004	24.2351					1
1S	ACTIN	24.2273	24.2351					1
2S	HOXB7	29.6114	29.5561	29.5561	5.24877		-3.51822	11.4575
2S	HOXB7	29.4958	29.5561					1
2S	HOXB7	29.5613	29.5561					1
2S	ACTIN	24.3074	24.4829	24.3074				1
2S	ACTIN	24.7709	24.4829					1
2S	ACTIN	24.3703	24.4829					1
3S	HOXB7	26.7769	27.3077	27.3077	6.98665		-1.78034	3.43508
3S	HOXB7	27.5401	27.3077					1
3S	HOXB7	27.6062	27.3077					1
3S	ACTIN	20.4317	20.3211	20.3211				1
3S	ACTIN	20.3395	20.3211					1
3S	ACTIN	20.1919	20.3211					1
4S	HOXB7	31.8563	31.8471	31.8471	11.642		2.87501	0.136313
4S	HOXB7	31.1025	31.8471					1
4S	HOXB7	32.5826	31.8471					1
4S	ACTIN	20.3703	20.2051	20.2051				1
4S	ACTIN	20.172	20.2051					1
4S	ACTIN	20.073	20.2051					1
1P	HOXB7	32.1172	32.0151	32.3007	10.1423		1.3753	0.385473
1P	HOXB7	32.4843	32.0151					1
1P	HOXB7	31.444	32.0151					1
1P	ACTIN	22.2548	21.8098	22.1584				1
1P	ACTIN	21.1125	21.8098					1
1P	ACTIN	22.0621	21.8098					1
2P	HOXB7	35.9418	35.272	35.524	9.62952		0.862524	0.549989
2P	HOXB7	34.7678	35.272					1
2P	HOXB7	35.1063	35.272					1
2P	ACTIN	25.8928	25.8945	25.8945				1
2P	ACTIN	25.863	25.8945					1
2P	ACTIN	25.9278	25.8945					1
3P	HOXB7	30.4818	29.6963	30.2249	11.1886		2.42157	0.186653
3P	HOXB7	28.6391	29.6963					1
3P	HOXB7	29.9681	29.6963					1
3P	ACTIN	19.0575	19.0364	19.0364				1
3P	ACTIN	18.8907	19.0364					1
3P	ACTIN	19.161	19.0364					1
4P	HOXB7	31.4987	31.1231	31.1231	10.052		1.28504	0.410359
4P	HOXB7	30.9309	31.1231					1
4P	HOXB7	30.9396	31.1231					1
4P	ACTIN	21.1227	20.6535	21.0711				1
4P	ACTIN	21.0194	20.6535					1
4P	ACTIN	19.8183	20.6535					1
t1s	hoxb7	27.2392	26.8882	26.8882	7.00898		-1.75801	3.38231
t1s	hoxb7	26.5371	26.8882					1
t1s	actin	19.89	19.8792	19.8792				1
t1s	actin	19.8684	19.8792					1
t2s	hoxb7	30.7691	30.5284	30.5284	10.4409		1.67388	0.313409
t2s	hoxb7	30.2877	30.5284					1
t2s	actin	19.9632	20.0876	20.0876				1
t2s	actin	20.2119	20.0876					1
t3s	hoxb7	27.5924	27.5653	27.5653	6.18647		-2.58053	5.98158
t3s	hoxb7	27.5381	27.5653					1
t3s	actin	21.3436	21.3788	21.3788				1
t3s	actin	21.414	21.3788					1
t4s	hoxb7	26.9812	26.8937	26.8937	7.11842		-1.64857	3.13523
t4s	hoxb7	26.8062	26.8937					1
t4s	actin	19.5111	19.7753	19.7753				1
t4s	actin	20.0394	19.7753					1
t1e	hoxb7	30.5935	30.3858	30.3858	10.1273		1.36033	0.389493
t1e	hoxb7	30.178	30.3858					1
t1e	actin	20.1054	20.2585	20.2585				1
t1e	actin	20.4115	20.2585					1
T2E	HOXB7	30.5347	30.6693	30.6693	11.4431		2.67606	0.156468
T2E	HOXB7	30.813	30.6693					1
T2E	HOXB7	30.6602	30.6693					1
T2E	ACTIN	19.2333	20.9499	19.2263				1
T2E	ACTIN	24.3971	20.9499					1
T2E	ACTIN	19.2192	20.9499					1
t3e	hoxb7	26.0308	25.9797	25.9797	6.68762		-2.07937	4.22624
t3e	hoxb7	25.9285	25.9797					1
t3e	actin	19.2689	19.292	19.292				1
t3e	actin	19.3152	19.292					1
T4E	HOXB7	29.7015	29.8569	29.8569	11.2576		2.49063	0.177929
T4E	HOXB7	29.9332	29.8569
T4E	HOXB7	29.9361	29.8569
T4E	ACTIN	18.6846	18.5993	18.5993
T4E	ACTIN	18.8208	18.5993
T4E	ACTIN	18.2925	18.5993
