# Supplementary material for: Identification of key genes and pathways affected in epicardial adipose tissue from patients with coronary artery disease by integrated bioinformatics analysis
Source: PeerJ. 2020 Mar 25;8:e8763. doi: 10.7717/peerj.8763 (PMC7102503; doi:10.7717/peerj.8763)
Supplement: Supplemental Information 10 [file peerj-08-8763-s010.zip › rawdata-RT-PCR/HOXC6.xls]

## Sheet: Sheet1
Sample Name	Target Name	Cт	Cт Mean		△ct	△ctavg	△△ct	RQ
1S	HOXC6	28.979	28.9002	28.9002	7.03927	11.7727	-4.73347	26.6022
1S	HOXC6	28.9409	28.9002					1
1S	HOXC6	28.7806	28.9002					1
1S	ACTIN	21.8334	21.8609	21.8609				1
1S	ACTIN	21.9221	21.8609					1
1S	ACTIN	21.8272	21.8609					1
2S	HOXC6	34.4148	34.0347	34.0347	9.17521		-2.59753	6.05251
2S	HOXC6	33.5196	34.0347					1
2S	HOXC6	34.1697	34.0347					1
2S	ACTIN	25.045	24.8595	24.8595				1
2S	ACTIN	24.6341	24.8595					1
2S	ACTIN	24.8994	24.8595					1
3S	HOXC6	31.3532	31.1657	31.1657	10.5478		-1.22496	2.33749
3S	HOXC6	31.0895	31.1657					1
3S	HOXC6	31.0544	31.1657					1
3S	ACTIN	20.7647	20.6179	20.6179				1
3S	ACTIN	20.4404	20.6179					1
3S	ACTIN	20.6486	20.6179					1
4S	HOXC6	34.2049	34.7303	34.7303	12.9683		1.19557	0.436614
4S	HOXC6	35.5368	34.7303					1
4S	HOXC6	34.4494	34.7303					1
4S	ACTIN	21.7846	21.762	21.762				1
4S	ACTIN	21.5837	21.762					1
4S	ACTIN	21.9177	21.762					1
1P	HOXC6	37.4909	37.7069	37.7069	15.0433		3.27054	0.103626
1P	HOXC6	37.923	37.7069					1
1P	HOXC6	Undetermined	37.7069					1
1P	ACTIN	22.3827	22.6636	22.6636				1
1P	ACTIN	22.578	22.6636					1
1P	ACTIN	23.0301	22.6636					1
2P	HOXC6	35.9705	36.1911	36.1911	9.41672		-2.35602	5.11957
2P	HOXC6	36.4117	36.1911					1
2P	HOXC6	Undetermined	36.1911					1
2P	ACTIN	25.1887	26.2458	26.7744				1
2P	ACTIN	26.8786	26.2458					1
2P	ACTIN	26.6702	26.2458					1
3P	HOXC6	35.2234	34.6295	34.6295	14.8939		3.12118	0.11493
3P	HOXC6	34.1846	34.6295					1
3P	HOXC6	34.4804	34.6295					1
3P	ACTIN	19.4652	19.7355	19.7355				1
3P	ACTIN	19.9825	19.7355					1
3P	ACTIN	19.7589	19.7355					1
4P	HOXC6	Undetermined	37.3295	37.3295	15.5675		3.79476	0.072055
4P	HOXC6	37.3295	37.3295					1
4P	HOXC6	Undetermined	37.3295					1
4P	ACTIN	20.6754	21.6001	21.762				1
4P	ACTIN	21.8661	21.6001					1
4P	ACTIN	22.2586	21.6001					1
t1s	9293	28.3923	28.4764	28.4764	8.77322		-2.99952	7.99735
t1s	9293	28.5606	28.4764					1
t1s	b-actin	19.5893	19.7032	19.7032				1
t1s	b-actin	19.8171	19.7032					1
t2s	HOXC6	31.4553	31.6164	31.6164	7.32417		-4.44857	21.8349
t2s	HOXC6	31.7775	31.6164					1
t2s	ACTIN	24.3065	24.2922	24.2922				1
t2s	ACTIN	24.278	24.2922					1
t3s	HOXC6	31.1387	31.6394	31.6394	8.65301		-3.11972	8.69222
t3s	HOXC6	32.1401	31.6394					1
t3s	ACTIN	22.8634	22.9864	22.9864				1
t3s	ACTIN	23.1093	22.9864					1
t4s	9293	27.6727	27.6337	27.6337	8.62439		-3.14835	8.8664
t4s	9293	27.5947	27.6337					1
t4s	b-actin	19.1302	19.0093	19.0093				1
t4s	b-actin	18.8883	19.0093					1
t1e	9293	34.1804	33.4455	33.4455	14.2778		2.50508	0.176155
t1e	9293	32.8657	33.4455					1
t1e	9293	33.2905	33.4455					1
t1e	b-actin	19.3209	19.1677	19.1677				1
t1e	b-actin	18.9952	19.1677					1
t1e	b-actin	19.1871	19.1677					1
t2e	HOXC6	33.5603	34.7383	34.7383	14.8049		3.03217	0.122243
t2e	HOXC6	35.9163	34.7383					1
t2e	ACTIN	19.9331	19.9334	19.9334				1
t2e	ACTIN	19.9337	19.9334					1
t3e	HOXC6	37.0364	35.4669	35.4669	14.1799		2.40717	0.188525
t3e	HOXC6	33.8973	35.4669					1
t3e	ACTIN	21.6073	21.2869	21.2869				1
t3e	ACTIN	20.9666	21.2869					1
t4e	9293	35.6481	35.6737	35.6737	17.0744		5.30168	0.0253534
t4e	9293	36.4461	35.6737					1
t4e	9293	34.9271	35.6737					1
t4e	b-actin	18.6846	18.5993	18.5993				1
t4e	b-actin	18.8208	18.5993					1
t4e	b-actin	18.2925	18.5993					1
