# Supplementary material for: Identification of key genes and pathways affected in epicardial adipose tissue from patients with coronary artery disease by integrated bioinformatics analysis
Source: PeerJ. 2020 Mar 25;8:e8763. doi: 10.7717/peerj.8763 (PMC7102503; doi:10.7717/peerj.8763)
Supplement: Supplemental Information 10 [file peerj-08-8763-s010.zip › rawdata-RT-PCR/HOXC8.xls]

## Sheet: Sheet1
Sample Name	Target Name	Cт	Cт Mean		△ct	deictav	△△CT	RQ
1S	HOXC8	28.8561	28.9275	28.9275	7.3289	13.1557	-5.82676	56.7584
1S	HOXC8	28.9345	28.9275					1
1S	HOXC8	28.9919	28.9275					1
1S	ACTIN	21.5388	21.5986	21.5986				1
1S	ACTIN	21.6317	21.5986					1
1S	ACTIN	21.6253	21.5986					1
2S	HOXC8	32.2821	32.1964	32.1964	7.90868		-5.24698	37.9751
2S	HOXC8	32.1518	32.1964					1
2S	HOXC8	32.1552	32.1964					1
2S	ACTIN	24.4359	24.2877	24.2877				1
2S	ACTIN	24.5371	24.2877					1
2S	ACTIN	23.89	24.2877					1
3S	HOXC8	32.6278	32.1281	32.1281	11.7754		-1.3803	2.60323
3S	HOXC8	31.5684	32.1281					1
3S	HOXC8	32.1882	32.1281					1
3S	ACTIN	20.6247	20.3527	20.3527				1
3S	ACTIN	20.4193	20.3527					1
3S	ACTIN	20.0143	20.3527					1
4S	HOXC8	36.1178	35.5996	35.5996	14.5614		1.40573	0.377426
4S	HOXC8	34.7311	35.5996					1
4S	HOXC8	35.9499	35.5996					1
4S	ACTIN	21.0281	21.0382	21.0382				1
4S	ACTIN	20.9275	21.0382					1
4S	ACTIN	21.1591	21.0382					1
1P	HOXC8	Undetermined	36.9106	36.9106	15.3885		2.23289	0.212733
1P	HOXC8	36.9106	36.9106					1
1P	HOXC8	Undetermined	36.9106					1
1P	ACTIN	21.5068	21.5221	21.5221				1
1P	ACTIN	21.4854	21.5221					1
1P	ACTIN	21.5741	21.5221					1
2P	HOXC8	37.5106	37.5106	37.5106	15.2492		2.09359	0.234298
2P	HOXC8	Undetermined	37.5106					1
2P	HOXC8	Undetermined	37.5106					1
2P	ACTIN	22.251	22.2613	22.2613				1
2P	ACTIN	22.3428	22.2613					1
2P	ACTIN	22.1902	22.2613					1
3P	HOXC8	37.2379	36.4934	36.4934	17.6779		4.52227	0.0435173
3P	HOXC8	35.0998	36.4934					1
3P	HOXC8	37.1426	36.4934					1
3P	ACTIN	19.0235	18.8155	18.8155				1
3P	ACTIN	18.7415	18.8155					1
3P	ACTIN	18.6815	18.8155					1
4P	HOXC8	36.6705	37.1126	37.1126	16.3188		3.16313	0.111636
4P	HOXC8	Undetermined	37.1126					1
4P	HOXC8	37.5547	37.1126					1
4P	ACTIN	20.908	20.7938	20.7938				1
4P	ACTIN	20.6253	20.7938					1
4P	ACTIN	20.8482	20.7938					1
								1
T1S	HOXC8	29.835	29.7798	29.7798	10.4936		-2.66207	6.32942
T1S	HOXC8	29.7941	29.7798					1
T1S	HOXC8	29.7101	29.7798					1
T1S	ACTIN	18.937	19.1698	19.2862				1
T1S	ACTIN	19.2801	19.1698					1
T1S	ACTIN	19.2922	19.1698					1
T2S	HOXC8	37.6705	36.8575	36.8575	17.4445		4.28881	0.0511611
T2S	HOXC8	Undetermined	36.8575					1
T2S	HOXC8	36.0445	36.8575					1
T2S	ACTIN	19.8794	19.4131	19.4131				1
T2S	ACTIN	19.3993	19.4131					1
T2S	ACTIN	18.9605	19.4131					1
t3s	hoxc8	26.8653	27.0535	27.0535	7.76148		-5.39419	42.0544
t3s	hoxc8	27.2418	27.0535					1
t3s	actin	19.2689	19.292	19.292				1
t3s	actin	19.3152	19.292					1
t4s	hoxc8	28.6625	28.4854	28.4854	8.71016		-4.4455	21.7886
t4s	hoxc8	28.3083	28.4854					1
t4s	actin	19.5111	19.7753	19.7753				1
t4s	actin	20.0394	19.7753					1
t1e	hoxc8	34.7453	34.9637	34.9637	14.7052		1.54954	0.341619
t1e	hoxc8	35.182	34.9637					1
t1e	actin	20.1054	20.2585	20.2585				1
t1e	actin	20.4115	20.2585					1
T2E	HOXC8	35.9278	36.759	36.759	17.5328		4.3771	0.048124
T2E	HOXC8	37.5902	36.759					1
T2E	HOXC8	Undetermined	36.759					1
T2E	ACTIN	19.2333	20.9499	19.2263				1
T2E	ACTIN	24.3971	20.9499					1
T2E	ACTIN	19.2192	20.9499					1
t3e	hoxc8	30.1736	30.0817	30.0817	8.70288		-4.45278	21.8989
t3e	hoxc8	29.9898	30.0817					1
t3e	actin	21.3436	21.3788	21.3788				1
t3e	actin	21.414	21.3788					1
T4E	HOXC8	37.5305	37.5305	37.5305	18.9312		5.77554	0.0182553
T4E	HOXC8	Undetermined	37.5305
T4E	HOXC8	Undetermined	37.5305
T4E	ACTIN	18.6846	18.5993	18.5993
T4E	ACTIN	18.8208	18.5993
T4E	ACTIN	18.2925	18.5993
