# Supplementary material for: Identification of key genes and pathways affected in epicardial adipose tissue from patients with coronary artery disease by integrated bioinformatics analysis
Source: PeerJ. 2020 Mar 25;8:e8763. doi: 10.7717/peerj.8763 (PMC7102503; doi:10.7717/peerj.8763)
Supplement: Supplemental Information 10 [file peerj-08-8763-s010.zip › rawdata-RT-PCR/HP.xls]

## Sheet: Sheet1
Sample Name	Target Name	Cт	Cт Mean		△CT	△CTavg	△△CT	RQ
1S	HP	30.2436	30.7997	30.7997	7.04066	7.62377	-0.583111	1.49808
1S	HP	29.8921	30.7997					1
1S	HP	32.2633	30.7997					1
1S	ACTIN	23.7225	23.759	23.759				1
1S	ACTIN	23.9256	23.759					1
1S	ACTIN	23.6289	23.759					1
2S	HP	31.0206	30.7827	30.7827	7.4008		-0.222972	1.16714
2S	HP	30.582	30.7827					1
2S	HP	30.7455	30.7827					1
2S	ACTIN	23.5412	23.3819	23.3819				1
2S	ACTIN	23.2404	23.3819					1
2S	ACTIN	23.3641	23.3819					1
3S	HP	28.8486	28.5738	28.5738	9.16733		1.54355	0.343039
3S	HP	28.2937	28.5738					1
3S	HP	28.5791	28.5738					1
3S	ACTIN	19.2338	19.4064	19.4064				1
3S	ACTIN	19.4233	19.4064					1
3S	ACTIN	19.5623	19.4064					1
4S	HP	32.0814	32.6069	32.6069	12.8574		5.23365	0.0265775
4S	HP	32.6157	32.6069					1
4S	HP	33.1236	32.6069					1
4S	ACTIN	19.2138	19.7495	19.7495				1
4S	ACTIN	20.0345	19.7495					1
4S	ACTIN	20.0001	19.7495					1
1P	HP	29.5712	29.7348	29.7348	8.2973		0.673524	0.626973
1P	HP	29.8117	29.7348					1
1P	HP	29.8214	29.7348					1
1P	ACTIN	21.5643	21.4375	21.4375				1
1P	ACTIN	21.168	21.4375					1
1P	ACTIN	21.5801	21.4375					1
2P	HP	31.3414	31.5374	31.5374	6.05542		-1.56835	2.96566
2P	HP	31.665	31.5374					1
2P	HP	31.6059	31.5374					1
2P	ACTIN	25.8884	25.482	25.482				1
2P	ACTIN	25.5223	25.482					1
2P	ACTIN	25.0354	25.482					1
3P	HP	23.0192	27.449	27.449	10.1046		2.48078	0.179147
3P	HP	22.3221	27.449					1
3P	HP	37.0058	27.449					1
3P	ACTIN	17.3026	17.3445	17.3445				1
3P	ACTIN	17.3864	17.3445					1
3P	ACTIN	Undetermined	17.3445					1
4P	HP	26.3429	25.8375	25.8375	5.88538		-1.7384	3.33664
4P	HP	25.8317	25.8375					1
4P	HP	25.3379	25.8375					1
4P	ACTIN	19.7486	19.9521	19.9521				1
4P	ACTIN	20.2777	19.9521					1
4P	ACTIN	19.83	19.9521					1
t1s	hp	28.4706	28.4994	28.4994	8.62018		0.996404	0.501248
t1s	hp	28.5281	28.4994					1
t1s	actin	19.89	19.8792	19.8792				1
t1s	actin	19.8684	19.8792					1
t2s	HP	30.3884	30.6134	30.6134	6.32117		-1.30261	2.46674
t2s	HP	30.8383	30.6134					1
t2s	ACTIN	24.3065	24.2922	24.2922				1
t2s	ACTIN	24.278	24.2922					1
t3s	HP	36.9731	36.1899	36.1899	13.2035		5.57976	0.0209086
t3s	HP	35.4067	36.1899					1
t3s	ACTIN	22.8634	22.9864	22.9864				1
t3s	ACTIN	23.1093	22.9864					1
t4s	hp	31.3529	31.1533	31.1533	11.3781		3.75429	0.0741049
t4s	hp	30.9538	31.1533					1
t4s	actin	19.5111	19.7753	19.7753				1
t4s	actin	20.0394	19.7753					1
t1e	hp	26.3456	26.2196	26.2196	5.96118		-1.6626	3.16586
t1e	hp	26.0937	26.2196					1
t1e	actin	20.1054	20.2585	20.2585				1
t1e	actin	20.4115	20.2585					1
t2e	HP	22.6126	22.4676	22.4676	2.53424		-5.08954	34.0489
t2e	HP	22.3226	22.4676					1
t2e	ACTIN	19.9331	19.9334	19.9334				1
t2e	ACTIN	19.9337	19.9334					1
t3e	HP	25.098	25.3008	25.3008	4.01386		-3.60992	12.2094
t3e	HP	25.5036	25.3008					1
t3e	ACTIN	21.6073	21.2869	21.2869				1
t3e	ACTIN	20.9666	21.2869					1
t4e	hp	22.4082	22.5439	22.5439	3.1393		-4.48447	22.3852
t4e	hp	22.6795	22.5439					1
t4e	actin	23.0397	21.2222	19.4046				1
t4e	actin	19.4046	21.2222					1
