# Supplementary material for: Identification of key genes and pathways affected in epicardial adipose tissue from patients with coronary artery disease by integrated bioinformatics analysis
Source: PeerJ. 2020 Mar 25;8:e8763. doi: 10.7717/peerj.8763 (PMC7102503; doi:10.7717/peerj.8763)
Supplement: Supplemental Information 10 [file peerj-08-8763-s010.zip › rawdata-RT-PCR/TWIST1.xls]

## Sheet: Sheet1
Sample Name	Target Name	Cт	Cт Mean	CT	△CT	△CTavg	△△CT	RQ
1S	TWIST1	27.7633	27.7875	27.7875	5.85171	6.85796	-1.00624	2.00868
1S	TWIST1	27.8166	27.7875					1
1S	TWIST1	27.7826	27.7875					1
1S	ACTIN	21.9247	21.9358	21.9358				1
1S	ACTIN	21.9469	21.9358					1
1S	ACTIN	Undetermined	21.9358					1
2S	TWIST1	27.7882	28.0758	28.2197	4.40185		-2.45611	5.48734
2S	TWIST1	28.124	28.0758					1
2S	TWIST1	28.3153	28.0758					1
2S	ACTIN	23.7879	23.8178	23.8178				1
2S	ACTIN	23.8279	23.8178					1
2S	ACTIN	23.8377	23.8178					1
3S	TWIST1	27.2336	28.3433	27.54	7.24316		0.385199	0.765674
3S	TWIST1	27.8464	28.3433					1
3S	TWIST1	29.9498	28.3433					1
3S	ACTIN	19.9426	20.1788	20.2969				1
3S	ACTIN	20.2911	20.1788					1
3S	ACTIN	20.3026	20.1788					1
4S	TWIST1	28.673	28.336	28.6729	8.83359		1.97563	0.254258
4S	TWIST1	28.6728	28.336					1
4S	TWIST1	27.6623	28.336					1
4S	ACTIN	19.9756	20.0004	19.8393				1
4S	ACTIN	20.3225	20.0004					1
4S	ACTIN	19.703	20.0004					1
1P	TWIST1	28.7334	28.7355	28.7355	7.21342		0.355465	0.781618
1P	TWIST1	28.634	28.7355					1
1P	TWIST1	28.8391	28.7355					1
1P	ACTIN	21.5068	21.5221	21.5221				1
1P	ACTIN	21.4854	21.5221					1
1P	ACTIN	21.5741	21.5221					1
2P	TWIST1	28.979	29.1221	28.9272	6.66589		-0.192069	1.1424
2P	TWIST1	29.5119	29.1221					1
2P	TWIST1	28.8755	29.1221					1
2P	ACTIN	22.251	22.2613	22.2613				1
2P	ACTIN	22.3428	22.2613					1
2P	ACTIN	22.1902	22.2613					1
3P	TWIST1	28.9797	28.6184	29.1565	10.9225		4.06456	0.059765
3P	TWIST1	29.3332	28.6184					1
3P	TWIST1	27.5423	28.6184					1
3P	ACTIN	18.579	18.234	18.234				1
3P	ACTIN	18.2221	18.234					1
3P	ACTIN	17.9007	18.234					1
4P	TWIST1	27.6476	27.6225	27.6225	5.21788		-1.64008	3.11683
4P	TWIST1	27.5407	27.6225					1
4P	TWIST1	27.6792	27.6225					1
4P	ACTIN	20.5408	22.4046	22.4046				1
4P	ACTIN	20.067	22.4046					1
4P	ACTIN	26.606	22.4046					1
t1s	TWIST1	28.9279	28.7418	28.7418	4.44958		-2.40838	5.30878
t1s	TWIST1	28.5557	28.7418					1
t1s	ACTIN	24.3065	24.2922	24.2922				1
t1s	ACTIN	24.278	24.2922					1
t2s	TWIST1	29.6775	29.6069	29.6069	6.62057		-0.237391	1.17886
t2s	TWIST1	29.5363	29.6069					1
t2s	ACTIN	22.8634	22.9864	22.9864				1
t2s	ACTIN	23.1093	22.9864					1
t3s	twist1	25.0701	25.502	25.502	4.12313		-2.73483	6.65679
t3s	twist1	25.9338	25.502					1
t3s	actin	21.3436	21.3788	21.3788				1
t3s	actin	21.414	21.3788					1
t4s	hoxc8	28.6625	28.4854	28.4854	8.71016		1.8522	0.276969
t4s	hoxc8	28.3083	28.4854					1
t4s	actin	19.5111	19.7753	19.7753				1
t4s	actin	20.0394	19.7753					1
t1e	TWIST1	27.2244	26.6149	26.6149	6.68149		-0.176466	1.13011
t1e	TWIST1	26.0054	26.6149					1
t1e	ACTIN	19.9331	19.9334	19.9334				1
t1e	ACTIN	19.9337	19.9334					1
t2e	TWIST1	28.2438	28.0818	28.0818	6.79482		-0.0631428	1.04474
t2e	TWIST1	27.9197	28.0818					1
t2e	ACTIN	21.6073	21.2869	21.2869				1
t2e	ACTIN	20.9666	21.2869					1
t3e	twist1	26.2717	26.2427	26.2427	6.95062		0.0926647	0.937789
t3e	twist1	26.2137	26.2427					1
t3e	actin	19.2689	19.292	19.292				1
t3e	actin	19.3152	19.292					1
T4E	TWIST1	27.588	27.3189	27.6463	9.04694		2.18899	0.219306
T4E	TWIST1	26.6641	27.3189
T4E	TWIST1	27.7045	27.3189
T4E	ACTIN	18.6846	18.5993	18.5993
T4E	ACTIN	18.8208	18.5993
T4E	ACTIN	18.2925	18.5993
