# Supplementary material for: Identification of key genes and pathways affected in epicardial adipose tissue from patients with coronary artery disease by integrated bioinformatics analysis
Source: PeerJ. 2020 Mar 25;8:e8763. doi: 10.7717/peerj.8763 (PMC7102503; doi:10.7717/peerj.8763)
Supplement: Supplemental Information 11 [file peerj-08-8763-s011.zip]

Archive with 7 entries (6 files):
- Raw code of R and Perl/clusterProfilerGO.R
- Raw code of R and Perl/genebank2symbol.pl
- Raw code of R and Perl/limma_adjPval.R
- Raw code of R and Perl/merge.pl
- Raw code of R and Perl/pheatmap.R
- Raw code of R and Perl/probe2symbol.pl
- Raw code of R and Perl/
