# Supplementary material for: Identification of key genes and pathways affected in epicardial adipose tissue from patients with coronary artery disease by integrated bioinformatics analysis
Source: PeerJ. 2020 Mar 25;8:e8763. doi: 10.7717/peerj.8763 (PMC7102503; doi:10.7717/peerj.8763)
Supplement: Supplemental Information 11 [file peerj-08-8763-s011.zip › Raw code of R and Perl/clusterProfilerGO.R]

install.packages("colorspace")
install.packages("stringi")
source("http://bioconductor.org/biocLite.R")
biocLite("DOSE")
biocLite("clusterProfiler")
biocLite("pathview")

setwd("C:\\Users\\DELL\\Desktop\\ÐÄÍâÄ¤Ö¬·¾\\GO")
library("clusterProfiler")
library("org.Hs.eg.db")
rt=read.table("id.txt",sep="\t",header=T,check.names=F)
rt=rt[is.na(rt[,"entrezID"])==F,]

geneFC=rt$logFC
gene=rt$entrezID
names(geneFC)=gene

#GO¸»¼¯·ÖÎö
kk <- enrichGO(gene = gene,OrgDb = org.Hs.eg.db, pvalueCutoff =0.05, qvalueCutoff = 0.05)
write.table(kk,file="GO.txt",sep="\t",quote=F,row.names = F)

#Öù×´Í¼
tiff(file="barplot.tiff",width = 20,height = 20,units ="cm",compression="lzw",bg="white",res=200)
barplot(kk, drop = TRUE, showCategory = 12)
dev.off()

#µãÍ¼
tiff(file="dotplot.tiff",width = 20,height = 20,units ="cm",compression="lzw",bg="white",res=200)
dotplot(kk,showCategory = 12)
dev.off()


###Video source: http://study.163.com/u/biowolf
######Video source: https://shop119322454.taobao.com
######ËÙ¿ÆÉúÎï: http://www.biowolf.cn/
######×÷ÕßÓÊÏä£º2740881706@qq.com
######×÷ÕßÎ¢ÐÅ: seqBio
######QQÈº:  259208034
