# Supplementary material for: Identification of key genes and pathways affected in epicardial adipose tissue from patients with coronary artery disease by integrated bioinformatics analysis
Source: PeerJ. 2020 Mar 25;8:e8763. doi: 10.7717/peerj.8763 (PMC7102503; doi:10.7717/peerj.8763)
Supplement: Supplemental Information 11 [file peerj-08-8763-s011.zip › Raw code of R and Perl/genebank2symbol.pl]

use strict;
use warnings;

my %hash=();

open(RF,"gene2accession.txt") or die $!;
while(my $line=<RF>){
	chomp($line);
	my @arr=split(/\t/,$line);
	my $gbId=$arr[3];
	$gbId=~s/(.+?)\.\d+/$1/g;
	$hash{$gbId}=$arr[$#arr];
}
close(RF);

open(RF,"geneMatrix.txt") or die $!;
open(WF,">geneMatrix2.txt") or die $!;
while(my $line=<RF>){
	if($.==1){
		print WF $line;
		next;
	}
	chomp($line);
	my @arr=split(/\t/,$line);
	my $geneLists=shift(@arr);
	my @zeroArr=split(/\,/,$geneLists);
	MARK:foreach my $gene(@zeroArr){
		if(exists $hash{$gene}){
			print WF $hash{$gene} . "\t" . join("\t",@arr) . "\n";
			last MARK;
		}
	}
}
close(WF);
close(RF);


###Video source: http://study.163.com/u/biowolf
######Video source: https://shop119322454.taobao.com
######ËÙ¿ÆÉúÎï: http://www.biowolf.cn/
######×÷ÕßÓÊÏä£º2740881706@qq.com
######×÷ÕßÎ¢ÐÅ: seqBio
######QQÈº:  259208034
