# Supplementary material for: Identification of key genes and pathways affected in epicardial adipose tissue from patients with coronary artery disease by integrated bioinformatics analysis
Source: PeerJ. 2020 Mar 25;8:e8763. doi: 10.7717/peerj.8763 (PMC7102503; doi:10.7717/peerj.8763)
Supplement: Supplemental Information 11 [file peerj-08-8763-s011.zip › Raw code of R and Perl/merge.pl]

use strict;
use warnings;

my $file1=$ARGV[0];              #ÊäÈëÎÄ¼þ1
my $file2=$ARGV[1];              #ÊäÈëÎÄ¼þ2
my $out=$ARGV[2];                #Êä³öÎÄ¼þ
my %hash=();                     #¶¨Òåhash

open(RF,"$file1") or die $!;     #¶ÁÈ¡ÎÄ¼þ1
while(my $line=<RF>){
  chomp($line);
  my @arr=split(/\t/,$line);
  my $gene=shift(@arr);
  $hash{$gene}=join("\t",@arr);
}
close(RF);

open(RF,"$file2") or die $!;     #¶ÁÈ¡ÎÄ¼þ1
open(WF,">$out") or die $!;      #Ð´ÈëÎÄ¼þ
while(my $line=<RF>){
  chomp($line);
  my @arr=split(/\t/,$line);
  my $gene=shift(@arr);
  if(exists $hash{$gene}){
  	print WF $gene . "\t" . $hash{$gene} . "\t" . join("\t",@arr) . "\n";
  }
}
close(WF);
close(RF);


###Video source: http://study.163.com/u/biowolf
######Video source: https://shop119322454.taobao.com
######ËÙ¿ÆÉúÎï: http://www.biowolf.cn/
######×÷ÕßÓÊÏä£º2740881706@qq.com
######×÷ÕßÎ¢ÐÅ: seqBio
######QQÈº:  259208034
