# Supplementary material for: Identification of key genes and pathways affected in epicardial adipose tissue from patients with coronary artery disease by integrated bioinformatics analysis
Source: PeerJ. 2020 Mar 25;8:e8763. doi: 10.7717/peerj.8763 (PMC7102503; doi:10.7717/peerj.8763)
Supplement: Supplemental Information 11 [file peerj-08-8763-s011.zip › Raw code of R and Perl/pheatmap.R]

#install.packages("pheatmap")

setwd("C:\\Users\\DELL\\Desktop\\ÐÄÍâÄ¤Ö¬·¾\\pheatmap")      #ÉèÖÃ¹¤×÷Ä¿Â¼
rt=read.table("diffExp.txt",sep="\t",header=T,check.names=F)
rt=as.matrix(rt)
rownames(rt)=rt[,1]
exp=rt[,2:ncol(rt)]
dimnames=list(rownames(exp),colnames(exp))
rt=matrix(as.numeric(as.matrix(exp)),nrow=nrow(exp),dimnames=dimnames)
#rt=log2(rt+1)
#rt[rt>15]=15

library(pheatmap)
Geo=c(rep("GSE24425",12),rep("GSE64554",26),rep("GSE120774",17))
Type=c(rep("SAT",6),rep("EAT",6),rep("SAT",13),rep("EAT",13),rep("SAT",8),rep("EAT",9))    #ÐÞ¸ÄÕý³£ºÍ°©Ö¢ÑùÆ·ÊýÄ¿
names(Geo)=colnames(rt)
ann=cbind(Geo,Type)
ann=as.data.frame(ann)

tiff(file="heatmap.tiff",
       width = 17.6,            #Í¼Æ¬µÄ¿í¶È
       height =30,            #Í¼Æ¬µÄ¸ß¶È
       units ="cm",
       compression="lzw",
       bg="white",
       res=500)
pheatmap(rt, annotation=ann, 
         color = colorRampPalette(c("green", "black", "red"))(50),
         cluster_cols =F,
#         scale="row",
         fontsize_row=3,
         fontsize_col=5)
dev.off()


###Video source: http://study.163.com/u/biowolf
######Video source: https://shop119322454.taobao.com
######ËÙ¿ÆÉúÎï: http://www.biowolf.cn/
######×÷ÕßÓÊÏä£º2740881706@qq.com
######×÷ÕßÎ¢ÐÅ: seqBio
######QQÈº:  259208034
